# Supplementary material for: Comparative Genome Analyses of Plant Rust Pathogen Genomes Reveal a Confluence of Pathogenicity Factors to Quell Host Plant Defense Responses
Source: Plants (Basel). 2022 Jul 28;11(15):1962. doi: 10.3390/plants11151962 (PMC9370660; doi:10.3390/plants11151962)
Supplement: Supplementary file 1 [file plants-11-01962-s001.zip]

Archive with 13 entries (13 files):
- Figure S1.JPG
- Figure S2.JPG
- Figure S3.JPG
- Figure S4.JPG
- Figure S5.JPG
- Table S1 P. novopanici genome analysis.xlsx
- Table S2 BUSCO analysis of Puccinia genomes.xlsx
- Table S3 Puccinia spp. protein homology.xlsx
- Table S4 PANTHER Gene family summary Puccinia spp..xlsx
- Table S5 Repeat elements analysis of Puccinia spp..xlsx
- Table S6 Secretory proteins Puccinia genomes.xlsx
- Table S7 Effector proteins Puccinia genomes.xlsx
- Table S8 Puccinia spp Host interacting proteins.xlsx
