# Supplementary material for: Comparative Genome Analyses of Plant Rust Pathogen Genomes Reveal a Confluence of Pathogenicity Factors to Quell Host Plant Defense Responses
Source: Plants (Basel). 2022 Jul 28;11(15):1962. doi: 10.3390/plants11151962 (PMC9370660; doi:10.3390/plants11151962)
Supplement: Supplementary file 1 [file plants-11-01962-s001.zip › Table S1 P. novopanici genome analysis.xlsx]

## Sheet: Table S1A
Supplemental Table S1A: GO annotations of P.novopanici transcripts
Sequence Name	sequence length	best hit to nr	hit length	E-value	Bit score	GO Biological Process	GO Cellular Component	GO Molecular Function	Enzyme	Domain	TransMem_num	TM_topology	LipoPep_class	LP_site	SignalP_class	SP_site	Psortb_Localization	WolfPsort_Localization (Animal)	WolfPsort_Localization (Plant)	WolfPsort_Localization (Fungi)	specis	genus	family	order	class	phylum	kingdom	superkingdom
PCEMA_000001.t1	2945	gi|913860887|gb|KNZ54084.1| hypothetical protein VP01_3047g3	663	0	1411.38	-	-	-	-	pfam07223 DUF1421 | pfam02948 Amelogenin | pfam12273 RCR	-	-	-	-	-	-	-	nuclear	nuclear	nuclear	27349|Puccinia sorghi	Puccinia	Pucciniaceae	Pucciniales	Pucciniomycetes	Basidiomycota	Fungi	Eukaryota
PCEMA_000002.t1	1889	gi|913863324|gb|KNZ55476.1| hypothetical protein VP01_2667g2	402	1.2e-200	692.094	-	-	-	-	-	7	o 57-79 i 119-138 o 153-175 i 202-224 o 286-308 i 387-406 o 416-438 i	-	-	-	-	-	plasma membrane	chloroplast	plasma membrane	27349|Puccinia sorghi	Puccinia	Pucciniaceae	Pucciniales	Pucciniomycetes	Basidiomycota	Fungi	Eukaryota
PCEMA_000003.t1	533	gi|913869770|gb|KNZ59330.1| hypothetical protein VP01_1756g2	63	5.89e-07	64.4945	-	-	-	-	-	-	-	-	-	-	-	-	cytosol	nuclear	mitochondria	27349|Puccinia sorghi	Puccinia	Pucciniaceae	Pucciniales	Pucciniomycetes	Basidiomycota	Fungi	Eukaryota
PCEMA_000004.t1	861	gi|909602106|gb|KNE92561.1| hypothetical protein PSTG_14069	247	2.42e-37	162.82	-	-	-	-	-	-	-	-	-	-	-	-	nuclear	nuclear	nuclear	27350|Puccinia striiformis	Puccinia	Pucciniaceae	Pucciniales	Pucciniomycetes	Basidiomycota	Fungi	Eukaryota
PCEMA_000005.t1	1044	gi|913857807|gb|KNZ52440.1| hypothetical protein VP01_3574g1	214	3.07e-88	318.28	-	-	-	-	-	4	i 29-51 o 115-137 i 217-236 o 246-268 i	-	-	-	-	-	plasma membrane	plasma membrane	plasma membrane	27349|Puccinia sorghi	Puccinia	Pucciniaceae	Pucciniales	Pucciniomycetes	Basidiomycota	Fungi	Eukaryota
PCEMA_000006.t1	834	gi|913860605|gb|KNZ53928.1| hypothetical protein VP01_309g7	227	6.57e-77	281.962	-	-	-	-	-	-	-	-	-	-	-	-	cytosol	nuclear	nuclear	27349|Puccinia sorghi	Puccinia	Pucciniaceae	Pucciniales	Pucciniomycetes	Basidiomycota	Fungi	Eukaryota
PCEMA_000007.t1	1185	gi|913860605|gb|KNZ53928.1| hypothetical protein VP01_309g7	227	1.12e-76	281.962	-	-	-	-	-	-	-	-	-	-	-	-	cytosol	nuclear	nuclear	27349|Puccinia sorghi	Puccinia	Pucciniaceae	Pucciniales	Pucciniomycetes	Basidiomycota	Fungi	Eukaryota
PCEMA_000008.t1	690	gi|403179432|ref|XP_003337765.2| hypothetical protein PGTG_19301	175	0.000581	55.1935	-	-	-	-	-	-	-	-	-	-	-	-	extracellular	nuclear	nuclear	5297|Puccinia graminis	Puccinia	Pucciniaceae	Pucciniales	Pucciniomycetes	Basidiomycota	Fungi	Eukaryota
PCEMA_000009.t1	705	gi|403161675|ref|XP_003890400.1| hypothetical protein PGTG_20949	235	8.92e-85	306.765	GO:0008033 tRNA processing	-	GO:0046872 metal ion binding | GO:0005524 ATP binding	-	-	-	-	-	-	-	-	-	mitochondria	mitochondria	mitochondria	5297|Puccinia graminis	Puccinia	Pucciniaceae	Pucciniales	Pucciniomycetes	Basidiomycota	Fungi	Eukaryota
PCEMA_000010.t1	1342	gi|909603383|gb|KNE93806.1| hypothetical protein PSTG_12810	60	1.92e-15	93.7264	-	-	-	-	-	-	-	-	-	-	-	-	extracellular	nuclear	mitochondria	27350|Puccinia striiformis	Puccinia	Pucciniaceae	Pucciniales	Pucciniomycetes	Basidiomycota	Fungi	Eukaryota
PCEMA_000011.t1	1463	gi|913863324|gb|KNZ55476.1| hypothetical protein VP01_2667g2	111	9.97e-61	235.014	-	-	-	-	-	5	o 46-68 i 81-103 o 118-140 i 247-266 o 276-298 i	-	-	-	-	-	plasma membrane	nuclear	plasma membrane	27349|Puccinia sorghi	Puccinia	Pucciniaceae	Pucciniales	Pucciniomycetes	Basidiomycota	Fungi	Eukaryota
PCEMA_000012.t1	654	gi|403170740|ref|XP_003330046.2| hypothetical protein PGTG_10956	185	2.52e-21	111.443	-	-	-	-	-	-	-	-	-	-	-	-	cytoskeleton	cytosol	nuclear	5297|Puccinia graminis	Puccinia	Pucciniaceae	Pucciniales	Pucciniomycetes	Basidiomycota	Fungi	Eukaryota
PCEMA_000013.t1	885	gi|913839755|gb|KNZ45746.1| hypothetical protein VP01_783g2	68	3.25e-10	76.0101	-	-	-	-	pfam03955 Adeno_PIX	-	-	-	-	-	-	-	nuclear	nuclear	nuclear	27349|Puccinia sorghi	Puccinia	Pucciniaceae	Pucciniales	Pucciniomycetes	Basidiomycota	Fungi	Eukaryota
PCEMA_000014.t1	4550	gi|913854085|gb|KNZ50653.1| hypothetical protein VP01_430g2	1303	0	2280.8	GO:0006629 lipid metabolic process | GO:0009058 biosynthetic process	GO:0005871 kinesin complex	GO:0043531 ADP binding | GO:0016740 transferase activity | GO:0003777 microtubule motor activity	-	-	-	-	-	-	-	-	-	mitochondria	chloroplast	extracellular	27349|Puccinia sorghi	Puccinia	Pucciniaceae	Pucciniales	Pucciniomycetes	Basidiomycota	Fungi	Eukaryota
PCEMA_000015.t1	2468	gi|913858297|gb|KNZ52687.1| hypothetical protein VP01_3481g1, partial	729	0	1567.72	-	GO:0016021 integral to membrane	-	-	pfam01284 MARVEL	8	o 182-204 i 280-302 o 317-339 i 449-471 o 491-513 i 567-586 o 601-623 i 702-724 o	-	-	-	-	-	plasma membrane	cytosol	plasma membrane	27349|Puccinia sorghi	Puccinia	Pucciniaceae	Pucciniales	Pucciniomycetes	Basidiomycota	Fungi	Eukaryota
PCEMA_000016.t1	1167	gi|913885277|gb|KNZ63201.1| hydroxyacylglutathione hydrolase	303	3.48e-136	477.727	GO:0006750 glutathione biosynthetic process	GO:0016021 integral to membrane	GO:0004416 hydroxyacylglutathione hydrolase activity | GO:0008270 zinc ion binding	3.1.2.6	-	-	-	-	-	-	-	-	nuclear	nuclear	nuclear	27349|Puccinia sorghi	Puccinia	Pucciniaceae	Pucciniales	Pucciniomycetes	Basidiomycota	Fungi	Eukaryota
PCEMA_000017.t1	825	gi|913885278|gb|KNZ63202.1| hypothetical protein VP01_1173g2	266	8.55e-128	449.824	GO:0008152 metabolic process | GO:0000160 two-component signal transduction system (phosphorelay)	-	GO:0004871 signal transducer activity | GO:0016740 transferase activity	-	pfam02515 CoA_transf_3	-	-	-	-	-	-	-	plasma membrane	endoplasmic reticulum	cytosol_nuclear	27349|Puccinia sorghi	Puccinia	Pucciniaceae	Pucciniales	Pucciniomycetes	Basidiomycota	Fungi	Eukaryota
PCEMA_000018.t1	483	gi|913885278|gb|KNZ63202.1| hypothetical protein VP01_1173g2	139	7.74e-34	150.419	GO:0008152 metabolic process	-	GO:0016740 transferase activity	-	-	-	-	-	-	-	-	-	mitochondria	mitochondria	mitochondria	27349|Puccinia sorghi	Puccinia	Pucciniaceae	Pucciniales	Pucciniomycetes	Basidiomycota	Fungi	Eukaryota
PCEMA_000019.t1	1499	gi|343791192|gb|AEM61133.1| C-5 sterol desaturase	416	1.75e-167	581.81	GO:0006633 fatty acid biosynthetic process | GO:0055114 oxidation-reduction process	GO:0016021 integral to membrane	GO:0016491 oxidoreductase activity | GO:0005506 iron ion binding	-	pfam04116 FA_hydroxylase | pfam00487 FA_desaturase	4	i 128-150 o 170-192 i 269-291 o 336-358 i	-	-	-	-	-	plasma membrane	plasma membrane	plasma membrane	27350|Puccinia striiformis	Puccinia	Pucciniaceae	Pucciniales	Pucciniomycetes	Basidiomycota	Fungi	Eukaryota
PCEMA_000020.t1	1293	gi|913860603|gb|KNZ53926.1| uncharacterized protein VP01_309g5	309	5.75e-153	533.533	GO:0072488 ammonium transmembrane transport	GO:0016021 integral to membrane	GO:0008519 ammonium transmembrane transporter activity	-	pfam00909 Ammonium_transp	6	o 48-70 i 162-184 o 199-221 i 234-253 o 257-279 i 292-311 o	-	-	-	-	-	plasma membrane	cytoskeleton	plasma membrane	27349|Puccinia sorghi	Puccinia	Pucciniaceae	Pucciniales	Pucciniomycetes	Basidiomycota	Fungi	Eukaryota
PCEMA_000021.t1	492	gi|343791192|gb|AEM61133.1| C-5 sterol desaturase	110	8.45e-40	169.021	GO:0006633 fatty acid biosynthetic process | GO:0055114 oxidation-reduction process	GO:0016021 integral to membrane	GO:0016491 oxidoreductase activity | GO:0005506 iron ion binding	-	pfam04116 FA_hydroxylase	1	o 30-52 i	-	-	-	-	-	extracellular	chloroplast	endoplasmic reticulum	27350|Puccinia striiformis	Puccinia	Pucciniaceae	Pucciniales	Pucciniomycetes	Basidiomycota	Fungi	Eukaryota
PCEMA_000022.t1	972	gi|343791192|gb|AEM61133.1| C-5 sterol desaturase	129	7.4e-35	155.291	GO:0006633 fatty acid biosynthetic process | GO:0055114 oxidation-reduction process	GO:0016021 integral to membrane	GO:0016491 oxidoreductase activity | GO:0005506 iron ion binding	-	-	1	o 293-315 i	-	-	-	-	-	plasma membrane	plasma membrane	plasma membrane	27350|Puccinia striiformis	Puccinia	Pucciniaceae	Pucciniales	Pucciniomycetes	Basidiomycota	Fungi	Eukaryota
PCEMA_000023.t1	1792	gi|403172840|ref|XP_003331978.2| hypothetical protein PGTG_13930	209	1.84e-126	445.395	-	-	-	-	pfam10445 DUF2456	3	i 85-107 o 127-149 i 232-254 o	-	-	-	-	-	plasma membrane	plasma membrane	plasma membrane	5297|Puccinia graminis	Puccinia	Pucciniaceae	Pucciniales	Pucciniomycetes	Basidiomycota	Fungi	Eukaryota
PCEMA_000024.t1	1459	gi|913868848|gb|KNZ58729.1| hypothetical protein VP01_1872g2	328	2.63e-207	714.24	-	-	GO:0046872 metal ion binding | GO:0000166 nucleotide binding | GO:0003723 RNA binding	-	-	-	-	-	-	-	-	-	cytosol	cytosol	nuclear	27349|Puccinia sorghi	Puccinia	Pucciniaceae	Pucciniales	Pucciniomycetes	Basidiomycota	Fungi	Eukaryota
PCEMA_000025.t1	408	gi|913871065|gb|KNZ60118.1| serine/threonine protein kinase	135	1.37e-73	269.561	-	-	-	-	-	-	-	-	-	-	-	-	cytosol	cytosol	nuclear	27349|Puccinia sorghi	Puccinia	Pucciniaceae	Pucciniales	Pucciniomycetes	Basidiomycota	Fungi	Eukaryota
PCEMA_000026.t1	1616	gi|913861155|gb|KNZ54227.1| hypothetical protein VP01_3001g3	461	5.37e-186	643.374	-	-	-	-	-	-	-	-	-	SignalP-noTM	21 - 22	-	mitochondria	chloroplast	nuclear	27349|Puccinia sorghi	Puccinia	Pucciniaceae	Pucciniales	Pucciniomycetes	Basidiomycota	Fungi	Eukaryota
PCEMA_000027.t1	1224	gi|403168616|ref|XP_003328217.2| hypothetical protein PGTG_09511	147	1.04e-23	120.301	-	-	-	-	-	-	-	-	-	-	-	-	cytosol	chloroplast	mitochondria	5297|Puccinia graminis	Puccinia	Pucciniaceae	Pucciniales	Pucciniomycetes	Basidiomycota	Fungi	Eukaryota
PCEMA_000028.t1	1506	gi|913861154|gb|KNZ54226.1| hypothetical protein VP01_3001g2	92	7.01e-36	159.277	GO:0006888 ER to Golgi vesicle-mediated transport	GO:0005801 cis-Golgi network	-	-	pfam04099 Sybindin	-	-	-	-	-	-	-	mitochondria	chloroplast	mitochondria	27349|Puccinia sorghi	Puccinia	Pucciniaceae	Pucciniales	Pucciniomycetes	Basidiomycota	Fungi	Eukaryota
PCEMA_000029.t1	1276	gi|909604503|gb|KNE94904.1| 26S protease regulatory subunit 8	354	7.82e-153	533.091	GO:0030163 protein catabolic process | GO:0006508 proteolysis	GO:0005737 cytoplasm | GO:0000502 proteasome complex	GO:0008233 peptidase activity | GO:0005524 ATP binding | GO:0017111 nucleoside-triphosphatase activity	-	pfam00004 AAA	-	-	-	-	-	-	-	nuclear	cytosol	nuclear	27350|Puccinia striiformis	Puccinia	Pucciniaceae	Pucciniales	Pucciniomycetes	Basidiomycota	Fungi	Eukaryota
PCEMA_000030.t1	696	gi|913866473|gb|KNZ57271.1| hypothetical protein VP01_2197g2	162	5.88e-102	363.9	GO:0033518 myo-inositol hexakisphosphate dephosphorylation	GO:0005576 extracellular region	GO:0003993 acid phosphatase activity | GO:0008707 4-phytase activity | GO:0016158 3-phytase activity	-	-	-	-	-	-	-	-	-	mitochondria	nuclear	mitochondria	27349|Puccinia sorghi	Puccinia	Pucciniaceae	Pucciniales	Pucciniomycetes	Basidiomycota	Fungi	Eukaryota
PCEMA_000031.t1	987	gi|913866473|gb|KNZ57271.1| hypothetical protein VP01_2197g2	304	3.1e-151	527.776	GO:0016311 dephosphorylation	-	GO:0003993 acid phosphatase activity | GO:0008707 4-phytase activity	-	pfam00328 His_Phos_2	-	-	-	-	SignalP-noTM	23 - 24	-	extracellular	chloroplast	extracellular	27349|Puccinia sorghi	Puccinia	Pucciniaceae	Pucciniales	Pucciniomycetes	Basidiomycota	Fungi	Eukaryota
PCEMA_000032.t1	1746	gi|913847773|gb|KNZ48295.1| hypothetical protein VP01_576g4	347	1.39e-136	479.056	-	-	-	-	-	-	-	-	-	SignalP-noTM	27 - 28	-	extracellular	extracellular	extracellular	27349|Puccinia sorghi	Puccinia	Pucciniaceae	Pucciniales	Pucciniomycetes	Basidiomycota	Fungi	Eukaryota
PCEMA_000033.t1	1940	gi|909613364|gb|KNF03576.1| OPT family small oligopeptide transporter	270	1.29e-169	588.897	GO:0006857 oligopeptide transport | GO:0055085 transmembrane transport | GO:0048235 pollen sperm cell differentiation | GO:0080167 response to karrikin	GO:0005886 plasma membrane	GO:0015198 oligopeptide transporter activity	-	-	5	i 109-131 o 136-158 i 183-205 o 220-242 i 288-310 o	-	-	-	-	-	plasma membrane	plasma membrane	plasma membrane	27350|Puccinia striiformis	Puccinia	Pucciniaceae	Pucciniales	Pucciniomycetes	Basidiomycota	Fungi	Eukaryota
PCEMA_000034.t1	282	gi|913850784|gb|KNZ49368.1| uncharacterized protein VP01_5064g1	77	8.63e-19	100.813	-	-	-	-	-	-	-	-	-	-	-	-	mitochondria	mitochondria	mitochondria	27349|Puccinia sorghi	Puccinia	Pucciniaceae	Pucciniales	Pucciniomycetes	Basidiomycota	Fungi	Eukaryota
PCEMA_000035.t1	762	gi|913871616|gb|KNZ60366.1| uncharacterized protein VP01_1564g3	120	5.54e-24	120.301	-	-	-	-	-	-	-	-	-	-	-	-	cytosol	nuclear	nuclear	27349|Puccinia sorghi	Puccinia	Pucciniaceae	Pucciniales	Pucciniomycetes	Basidiomycota	Fungi	Eukaryota
PCEMA_000036.t1	768	gi|913847116|gb|KNZ48076.1| hypothetical protein VP01_592g17	230	5.29e-52	207.554	-	-	-	-	-	-	-	-	-	-	-	-	nuclear	nuclear	nuclear	27349|Puccinia sorghi	Puccinia	Pucciniaceae	Pucciniales	Pucciniomycetes	Basidiomycota	Fungi	Eukaryota
PCEMA_000037.t1	1281	gi|913887978|gb|KNZ63814.1| hypothetical protein VP01_1099g4	417	4.35e-163	567.194	-	-	-	-	pfam13359 DDE_4 | pfam04827 Plant_tran	-	-	-	-	-	-	-	mitochondria	cytosol	nuclear	27349|Puccinia sorghi	Puccinia	Pucciniaceae	Pucciniales	Pucciniomycetes	Basidiomycota	Fungi	Eukaryota
PCEMA_000038.t1	966	gi|913847597|gb|KNZ48228.1| uncharacterized protein VP01_5815g2	137	2.07e-28	134.917	-	-	-	-	-	-	-	-	-	-	-	-	mitochondria	mitochondria	mitochondria	27349|Puccinia sorghi	Puccinia	Pucciniaceae	Pucciniales	Pucciniomycetes	Basidiomycota	Fungi	Eukaryota
PCEMA_000039.t1	1059	gi|913847116|gb|KNZ48076.1| hypothetical protein VP01_592g17	333	3.2e-104	371.429	-	-	-	-	pfam13863 DUF4200	-	-	-	-	-	-	-	nuclear	chloroplast	nuclear	27349|Puccinia sorghi	Puccinia	Pucciniaceae	Pucciniales	Pucciniomycetes	Basidiomycota	Fungi	Eukaryota
PCEMA_000040.t1	3502	gi|403174990|ref|XP_003333880.2| hypothetical protein PGTG_15303	218	7.28e-125	440.08	GO:0006281 DNA repair | GO:0006355 regulation of transcription, DNA-dependent	GO:0031011 Ino80 complex	-	-	-	-	-	-	-	-	-	-	cytosol_nuclear	cytoskeleton	nuclear	5297|Puccinia graminis	Puccinia	Pucciniaceae	Pucciniales	Pucciniomycetes	Basidiomycota	Fungi	Eukaryota
PCEMA_000041.t1	3786	gi|909604182|gb|KNE94589.1| hypothetical protein PSTG_12053	1193	0	2333.51	GO:0055114 oxidation-reduction process | GO:0006979 response to oxidative stress	-	GO:0020037 heme binding | GO:0016705 oxidoreductase activity, acting on paired donors, with incorporation or reduction of molecular oxygen | GO:0004497 monooxygenase activity | GO:0005506 iron ion binding | GO:0004601 peroxidase activity	-	pfam03098 An_peroxidase	-	-	-	-	-	-	-	cytosol	chloroplast	cytosol	27350|Puccinia striiformis	Puccinia	Pucciniaceae	Pucciniales	Pucciniomycetes	Basidiomycota	Fungi	Eukaryota
PCEMA_000042.t1	1128	gi|909604183|gb|KNE94590.1| vacuolar protein sorting-associated protein 26B-A	298	2.99e-196	677.478	GO:0007034 vacuolar transport	GO:0030904 retromer complex	-	-	pfam03643 Vps26	-	-	-	-	-	-	-	cytosol	cytoskeleton	cytosol_nuclear	27350|Puccinia striiformis	Puccinia	Pucciniaceae	Pucciniales	Pucciniomycetes	Basidiomycota	Fungi	Eukaryota
PCEMA_000043.t1	2730	gi|913848100|gb|KNZ48414.1| hypothetical protein VP01_568g3	546	3.69e-278	949.866	-	-	GO:0003676 nucleic acid binding | GO:0046872 metal ion binding	-	pfam00096 zf-C2H2 | pfam13894 zf-C2H2_4	-	-	-	-	-	-	-	nuclear	nuclear	nuclear	27349|Puccinia sorghi	Puccinia	Pucciniaceae	Pucciniales	Pucciniomycetes	Basidiomycota	Fungi	Eukaryota
PCEMA_000044.t1	3555	gi|913882582|gb|KNZ62592.1| hypothetical protein VP01_1250g7	725	0	1334.31	-	-	-	-	pfam00529 HlyD | pfam13868 Trichoplein | pfam11180 DUF2968 | pfam00769 ERM | pfam04012 PspA_IM30 | pfam10867 DUF2664	-	-	-	-	-	-	-	nuclear	nuclear	nuclear	27349|Puccinia sorghi	Puccinia	Pucciniaceae	Pucciniales	Pucciniomycetes	Basidiomycota	Fungi	Eukaryota
PCEMA_000045.t1	2085	gi|331238218|ref|XP_003331764.1| hypothetical protein PGTG_13573	341	1.02e-195	675.707	-	-	-	-	pfam00248 Aldo_ket_red	1	i 40-62 o	-	-	-	-	-	cytoskeleton	chloroplast	cytoskeleton	5297|Puccinia graminis	Puccinia	Pucciniaceae	Pucciniales	Pucciniomycetes	Basidiomycota	Fungi	Eukaryota
PCEMA_000046.t1	372	-	-	-	-	-	-	-	-	-	-	-	-	-	-	-	-	nuclear	nuclear	nuclear	-	-	-	-	-	-	-	-
PCEMA_000047.t1	570	gi|913859896|gb|KNZ53515.1| hypothetical protein VP01_3217g1	155	4.14e-22	113.657	-	-	-	-	-	-	-	-	-	-	-	-	cytosol	nuclear	nuclear	27349|Puccinia sorghi	Puccinia	Pucciniaceae	Pucciniales	Pucciniomycetes	Basidiomycota	Fungi	Eukaryota
PCEMA_000048.t1	285	gi|913850895|gb|KNZ49403.1| hypothetical protein VP01_5033g1	90	8.12e-47	184.965	-	-	-	-	-	-	-	-	-	-	-	-	extracellular	chloroplast	nuclear	27349|Puccinia sorghi	Puccinia	Pucciniaceae	Pucciniales	Pucciniomycetes	Basidiomycota	Fungi	Eukaryota
PCEMA_000049.t1	372	gi|913850895|gb|KNZ49403.1| hypothetical protein VP01_5033g1	62	1.12e-20	107.899	-	-	-	-	-	-	-	-	-	-	-	-	cytosol_nuclear	nuclear	nuclear	27349|Puccinia sorghi	Puccinia	Pucciniaceae	Pucciniales	Pucciniomycetes	Basidiomycota	Fungi	Eukaryota
PCEMA_000050.t1	699	gi|913850895|gb|KNZ49403.1| hypothetical protein VP01_5033g1	98	3.36e-38	165.035	-	-	-	-	-	-	-	-	-	-	-	-	cytosol	chloroplast	cytosol	27349|Puccinia sorghi	Puccinia	Pucciniaceae	Pucciniales	Pucciniomycetes	Basidiomycota	Fungi	Eukaryota
PCEMA_000051.t1	1053	gi|403175821|ref|XP_003334575.2| hypothetical protein PGTG_16004	345	2.12e-123	435.208	-	-	-	-	-	-	-	-	-	-	-	-	cytosol	cytosol	nuclear	5297|Puccinia graminis	Puccinia	Pucciniaceae	Pucciniales	Pucciniomycetes	Basidiomycota	Fungi	Eukaryota
PCEMA_000052.t1	414	gi|913856095|gb|KNZ51592.1| hypothetical protein VP01_3894g1	130	5.59e-10	73.7956	-	-	-	-	-	-	-	-	-	-	-	-	cytosol_nuclear	nuclear	nuclear	27349|Puccinia sorghi	Puccinia	Pucciniaceae	Pucciniales	Pucciniomycetes	Basidiomycota	Fungi	Eukaryota
PCEMA_000053.t1	1734	gi|913864234|gb|KNZ56020.1| hypothetical protein VP01_2519g3	370	7.49e-196	676.15	-	-	-	-	-	-	-	-	-	SignalP-noTM	26 - 27	-	extracellular	chloroplast	extracellular	27349|Puccinia sorghi	Puccinia	Pucciniaceae	Pucciniales	Pucciniomycetes	Basidiomycota	Fungi	Eukaryota
PCEMA_000054.t1	372	-	-	-	-	-	-	-	-	-	-	-	-	-	-	-	-	nuclear	nuclear	nuclear	-	-	-	-	-	-	-	-
PCEMA_000055.t1	570	gi|913859896|gb|KNZ53515.1| hypothetical protein VP01_3217g1	155	4.14e-22	113.657	-	-	-	-	-	-	-	-	-	-	-	-	cytosol	nuclear	nuclear	27349|Puccinia sorghi	Puccinia	Pucciniaceae	Pucciniales	Pucciniomycetes	Basidiomycota	Fungi	Eukaryota
PCEMA_000056.t1	285	gi|913850895|gb|KNZ49403.1| hypothetical protein VP01_5033g1	90	8.12e-47	184.965	-	-	-	-	-	-	-	-	-	-	-	-	extracellular	chloroplast	nuclear	27349|Puccinia sorghi	Puccinia	Pucciniaceae	Pucciniales	Pucciniomycetes	Basidiomycota	Fungi	Eukaryota
PCEMA_000057.t1	372	gi|913850895|gb|KNZ49403.1| hypothetical protein VP01_5033g1	62	1.12e-20	107.899	-	-	-	-	-	-	-	-	-	-	-	-	cytosol_nuclear	nuclear	nuclear	27349|Puccinia sorghi	Puccinia	Pucciniaceae	Pucciniales	Pucciniomycetes	Basidiomycota	Fungi	Eukaryota
PCEMA_000058.t1	699	gi|913850895|gb|KNZ49403.1| hypothetical protein VP01_5033g1	98	3.36e-38	165.035	-	-	-	-	-	-	-	-	-	-	-	-	cytosol	chloroplast	cytosol	27349|Puccinia sorghi	Puccinia	Pucciniaceae	Pucciniales	Pucciniomycetes	Basidiomycota	Fungi	Eukaryota
PCEMA_000059.t1	1053	gi|403175821|ref|XP_003334575.2| hypothetical protein PGTG_16004	345	2.12e-123	435.208	-	-	-	-	-	-	-	-	-	-	-	-	cytosol	cytosol	nuclear	5297|Puccinia graminis	Puccinia	Pucciniaceae	Pucciniales	Pucciniomycetes	Basidiomycota	Fungi	Eukaryota
PCEMA_000060.t1	414	gi|913856095|gb|KNZ51592.1| hypothetical protein VP01_3894g1	130	5.59e-10	73.7956	-	-	-	-	-	-	-	-	-	-	-	-	cytosol_nuclear	nuclear	nuclear	27349|Puccinia sorghi	Puccinia	Pucciniaceae	Pucciniales	Pucciniomycetes	Basidiomycota	Fungi	Eukaryota
PCEMA_000061.t1	2370	gi|913865037|gb|KNZ56425.1| hypothetical protein VP01_2405g2	675	0	1275.4	GO:0075296 positive regulation of ascospore formation | GO:0075307 positive regulation of conidium formation	-	-	-	-	-	-	-	-	-	-	-	plasma membrane	plasma membrane	nuclear	27349|Puccinia sorghi	Puccinia	Pucciniaceae	Pucciniales	Pucciniomycetes	Basidiomycota	Fungi	Eukaryota
PCEMA_000062.t1	447	gi|403178392|ref|XP_003336833.2| hypothetical protein PGTG_18239	118	5.58e-12	80.4392	-	-	-	-	-	-	-	-	-	-	-	-	extracellular	nuclear	mitochondria	5297|Puccinia graminis	Puccinia	Pucciniaceae	Pucciniales	Pucciniomycetes	Basidiomycota	Fungi	Eukaryota
PCEMA_000063.t1	615	gi|913867327|gb|KNZ57789.1| hypothetical protein VP01_2071g1	166	6.79e-44	182.308	-	-	-	-	-	-	-	-	-	-	-	-	cytosol	nuclear	nuclear	27349|Puccinia sorghi	Puccinia	Pucciniaceae	Pucciniales	Pucciniomycetes	Basidiomycota	Fungi	Eukaryota
PCEMA_000064.t1	303	-	-	-	-	-	-	-	-	-	-	-	-	-	-	-	-	cytosol	cytosol	nuclear	-	-	-	-	-	-	-	-
PCEMA_000065.t1	1005	gi|403161655|ref|XP_003321962.2| hypothetical protein PGTG_03499	316	1.96e-69	260.26	-	-	-	-	pfam13863 DUF4200	-	-	-	-	-	-	-	nuclear	nuclear	nuclear	5297|Puccinia graminis	Puccinia	Pucciniaceae	Pucciniales	Pucciniomycetes	Basidiomycota	Fungi	Eukaryota
PCEMA_000066.t1	834	gi|909605824|gb|KNE96203.1| hypothetical protein PSTG_10468	256	7.35e-22	113.657	-	-	-	-	-	-	-	-	-	-	-	-	nuclear	nuclear	nuclear	27350|Puccinia striiformis	Puccinia	Pucciniaceae	Pucciniales	Pucciniomycetes	Basidiomycota	Fungi	Eukaryota
PCEMA_000067.t1	390	gi|913857675|gb|KNZ52390.1| uncharacterized protein VP01_3599g3	86	2.21e-19	103.913	-	-	-	-	-	-	-	-	-	-	-	-	cytosol	nuclear	nuclear	27349|Puccinia sorghi	Puccinia	Pucciniaceae	Pucciniales	Pucciniomycetes	Basidiomycota	Fungi	Eukaryota
PCEMA_000068.t1	360	-	-	-	-	-	-	-	-	-	-	-	-	-	-	-	-	cytosol_nuclear	cytosol	cytosol_nuclear	-	-	-	-	-	-	-	-
PCEMA_000069.t1	477	gi|913868934|gb|KNZ58790.1| uncharacterized protein VP01_1861g2	158	5.92e-63	237.671	-	-	-	-	pfam14372 DUF4413	-	-	-	-	-	-	-	cytosol	cytosol	nuclear	27349|Puccinia sorghi	Puccinia	Pucciniaceae	Pucciniales	Pucciniomycetes	Basidiomycota	Fungi	Eukaryota
PCEMA_000070.t1	2788	gi|913889838|gb|KNZ64247.1| hypothetical protein VP01_1050g11	391	1.33e-181	628.759	GO:0006355 regulation of transcription, DNA-dependent | GO:0006950 response to stress	GO:0005634 nucleus	GO:0003700 sequence-specific DNA binding transcription factor activity | GO:0043565 sequence-specific DNA binding	-	pfam00447 HSF_DNA-bind	-	-	-	-	-	-	-	nuclear	nuclear	nuclear	27349|Puccinia sorghi	Puccinia	Pucciniaceae	Pucciniales	Pucciniomycetes	Basidiomycota	Fungi	Eukaryota
PCEMA_000071.t1	1029	gi|403168616|ref|XP_003328217.2| hypothetical protein PGTG_09511	241	3.1e-28	134.474	-	-	-	-	-	-	-	-	-	-	-	-	nuclear	chloroplast	mitochondria	5297|Puccinia graminis	Puccinia	Pucciniaceae	Pucciniales	Pucciniomycetes	Basidiomycota	Fungi	Eukaryota
PCEMA_000072.t1	1017	gi|913861154|gb|KNZ54226.1| hypothetical protein VP01_3001g2	92	4.2e-36	159.277	GO:0006888 ER to Golgi vesicle-mediated transport	GO:0005801 cis-Golgi network	-	-	pfam04099 Sybindin	-	-	-	-	-	-	-	mitochondria	mitochondria	mitochondria	27349|Puccinia sorghi	Puccinia	Pucciniaceae	Pucciniales	Pucciniomycetes	Basidiomycota	Fungi	Eukaryota
PCEMA_000073.t1	1450	gi|909604503|gb|KNE94904.1| 26S protease regulatory subunit 8	382	7.73e-208	716.011	GO:0030163 protein catabolic process | GO:0006508 proteolysis	GO:0005737 cytoplasm | GO:0000502 proteasome complex	GO:0008233 peptidase activity | GO:0005524 ATP binding | GO:0017111 nucleoside-triphosphatase activity	-	pfam00004 AAA	-	-	-	-	-	-	-	cytosol	cytosol	nuclear	27350|Puccinia striiformis	Puccinia	Pucciniaceae	Pucciniales	Pucciniomycetes	Basidiomycota	Fungi	Eukaryota
PCEMA_000074.t1	6794	gi|913869092|gb|KNZ58888.1| hypothetical protein VP01_183g4	1214	0	2246.26	-	-	-	-	-	-	-	-	-	-	-	-	nuclear	nuclear	nuclear	27349|Puccinia sorghi	Puccinia	Pucciniaceae	Pucciniales	Pucciniomycetes	Basidiomycota	Fungi	Eukaryota
PCEMA_000075.t1	507	gi|913847393|gb|KNZ48165.1| uncharacterized protein VP01_5864g1	104	3.22e-26	126.502	-	-	-	-	-	-	-	-	-	-	-	-	cytosol_nuclear	cytosol_nuclear	nuclear	27349|Puccinia sorghi	Puccinia	Pucciniaceae	Pucciniales	Pucciniomycetes	Basidiomycota	Fungi	Eukaryota
PCEMA_000076.t1	688	gi|913862737|gb|KNZ55136.1| hypothetical protein VP01_2758g2	210	2.6e-49	199.138	-	-	-	-	-	-	-	-	-	-	-	-	mitochondria	mitochondria	mitochondria	27349|Puccinia sorghi	Puccinia	Pucciniaceae	Pucciniales	Pucciniomycetes	Basidiomycota	Fungi	Eukaryota
PCEMA_000077.t1	453	gi|913861857|gb|KNZ54636.1| hypothetical protein VP01_2896g2	119	9.96e-50	198.695	-	-	-	-	-	-	-	-	-	-	-	-	cytosol	cytosol	cytosol	27349|Puccinia sorghi	Puccinia	Pucciniaceae	Pucciniales	Pucciniomycetes	Basidiomycota	Fungi	Eukaryota
PCEMA_000078.t1	2299	gi|913863317|gb|KNZ55473.1| uncharacterized protein VP01_2669g1	508	0	1054.84	GO:0046907 intracellular transport	-	-	-	pfam00638 Ran_BP1	-	-	-	-	-	-	-	nuclear	nuclear	nuclear	27349|Puccinia sorghi	Puccinia	Pucciniaceae	Pucciniales	Pucciniomycetes	Basidiomycota	Fungi	Eukaryota
PCEMA_000079.t1	270	-	-	-	-	-	-	-	-	-	-	-	-	-	-	-	-	extracellular	cytosol	nuclear	-	-	-	-	-	-	-	-
PCEMA_000080.t1	378	gi|913874951|gb|KNZ61012.1| hypothetical protein VP01_1465g3	36	3.29e-06	61.3942	-	-	-	-	-	-	-	-	-	-	-	-	cytosol	nuclear	nuclear	27349|Puccinia sorghi	Puccinia	Pucciniaceae	Pucciniales	Pucciniomycetes	Basidiomycota	Fungi	Eukaryota
PCEMA_000081.t1	1218	gi|913848065|gb|KNZ48402.1| uncharacterized protein VP01_569g10	344	9.27e-219	752.33	GO:0035556 intracellular signal transduction | GO:0006355 regulation of transcription, DNA-dependent	GO:0005622 intracellular	GO:0008270 zinc ion binding | GO:0043565 sequence-specific DNA binding | GO:0003700 sequence-specific DNA binding transcription factor activity	-	pfam00170 bZIP_1 | pfam07716 bZIP_2	-	-	-	-	-	-	-	nuclear	nuclear	nuclear	27349|Puccinia sorghi	Puccinia	Pucciniaceae	Pucciniales	Pucciniomycetes	Basidiomycota	Fungi	Eukaryota
PCEMA_000082.t1	1566	gi|913848066|gb|KNZ48403.1| hypothetical protein VP01_569g11	382	1.3e-230	791.748	GO:0035335 peptidyl-tyrosine dephosphorylation	-	GO:0004725 protein tyrosine phosphatase activity	3.1.3.48	pfam00102 Y_phosphatase	-	-	-	-	-	-	-	mitochondria	mitochondria	mitochondria	27349|Puccinia sorghi	Puccinia	Pucciniaceae	Pucciniales	Pucciniomycetes	Basidiomycota	Fungi	Eukaryota
PCEMA_000083.t1	1773	gi|913868302|gb|KNZ58377.1| hypothetical protein VP01_1940g3	315	2.41e-173	601.298	GO:0008152 metabolic process	-	GO:0003824 catalytic activity	-	-	1	i 7-29 o	-	-	SignalP-noTM	23 - 24	-	extracellular	cytosol	extracellular	27349|Puccinia sorghi	Puccinia	Pucciniaceae	Pucciniales	Pucciniomycetes	Basidiomycota	Fungi	Eukaryota
PCEMA_000084.t1	3890	gi|913883610|gb|KNZ62828.1| hypothetical protein VP01_1219g2	1011	0	2090.35	GO:0031505 fungal-type cell wall organization | GO:0000754 adaptation of signaling pathway by response to pheromone involved in conjugation with cellular fusion | GO:0006873 cellular ion homeostasis | GO:0008152 metabolic process	GO:0005955 calcineurin complex	GO:0016874 ligase activity | GO:0005509 calcium ion binding	-	pfam13499 EF_hand_5 | pfam12937 F-box-like | pfam13833 EF_hand_6 | pfam00036 efhand | pfam13405 EF_hand_4 | pfam13202 EF_hand_3 | pfam00646 F-box	-	-	-	-	-	-	-	cytosol	nuclear	nuclear	27349|Puccinia sorghi	Puccinia	Pucciniaceae	Pucciniales	Pucciniomycetes	Basidiomycota	Fungi	Eukaryota
PCEMA_000085.t1	1035	gi|913863387|gb|KNZ55520.1| hypothetical protein VP01_2659g2	333	4.02e-192	663.748	-	-	-	-	-	-	-	-	-	-	-	-	nuclear	nuclear	mitochondria	27349|Puccinia sorghi	Puccinia	Pucciniaceae	Pucciniales	Pucciniomycetes	Basidiomycota	Fungi	Eukaryota
PCEMA_000086.t1	1367	gi|913859214|gb|KNZ53142.1| hypothetical protein VP01_3330g3	178	5.09e-105	374.087	-	-	-	-	-	-	-	-	-	-	-	-	mitochondria	nuclear	mitochondria	27349|Puccinia sorghi	Puccinia	Pucciniaceae	Pucciniales	Pucciniomycetes	Basidiomycota	Fungi	Eukaryota
PCEMA_000087.t1	1827	gi|913860943|gb|KNZ54121.1| uncharacterized protein VP01_3039g1	345	3.66e-156	544.163	-	-	-	-	pfam11327 DUF3129	-	-	-	-	SignalP-noTM	24 - 25	-	extracellular	chloroplast	extracellular	27349|Puccinia sorghi	Puccinia	Pucciniaceae	Pucciniales	Pucciniomycetes	Basidiomycota	Fungi	Eukaryota
PCEMA_000088.t1	2686	gi|913839317|gb|KNZ45635.1| hypothetical protein VP01_795g2	481	2.3e-273	933.922	-	-	-	-	pfam13813 MBOAT_2	-	-	-	-	-	-	-	plasma membrane	nuclear	plasma membrane	27349|Puccinia sorghi	Puccinia	Pucciniaceae	Pucciniales	Pucciniomycetes	Basidiomycota	Fungi	Eukaryota
PCEMA_000089.t1	444	gi|909601307|gb|KNE91789.1| hypothetical protein PSTG_14806	147	1.24e-92	332.896	GO:0006412 translation	GO:0005840 ribosome	GO:0003735 structural constituent of ribosome	-	pfam01929 Ribosomal_L14e	-	-	-	-	-	-	-	cytosol	cytosol	mitochondria	27350|Puccinia striiformis	Puccinia	Pucciniaceae	Pucciniales	Pucciniomycetes	Basidiomycota	Fungi	Eukaryota
PCEMA_000090.t1	1797	gi|913852146|gb|KNZ49882.1| hypothetical protein VP01_471g1	499	1.04e-144	506.073	-	-	-	-	-	-	-	-	-	-	-	-	plasma membrane	nuclear	plasma membrane	27349|Puccinia sorghi	Puccinia	Pucciniaceae	Pucciniales	Pucciniomycetes	Basidiomycota	Fungi	Eukaryota
PCEMA_000091.t1	465	gi|913858402|gb|KNZ52746.1| hypothetical protein VP01_3461g1, partial	150	1.67e-52	207.111	-	-	-	-	-	-	-	-	-	-	-	-	extracellular	chloroplast	cytosol	27349|Puccinia sorghi	Puccinia	Pucciniaceae	Pucciniales	Pucciniomycetes	Basidiomycota	Fungi	Eukaryota
PCEMA_000092.t1	1554	gi|913852147|gb|KNZ49883.1| hypothetical protein VP01_471g2	503	7.58e-141	493.229	-	-	-	-	-	-	-	-	-	-	-	-	nuclear	nuclear	nuclear	27349|Puccinia sorghi	Puccinia	Pucciniaceae	Pucciniales	Pucciniomycetes	Basidiomycota	Fungi	Eukaryota
PCEMA_000093.t1	1077	gi|913852592|gb|KNZ50065.1| hypothetical protein VP01_461g4	312	4.95e-154	537.077	GO:0006629 lipid metabolic process	-	GO:0016788 hydrolase activity, acting on ester bonds	-	-	-	-	-	-	-	-	-	cytosol	cytosol	cytosol	27349|Puccinia sorghi	Puccinia	Pucciniaceae	Pucciniales	Pucciniomycetes	Basidiomycota	Fungi	Eukaryota
PCEMA_000094.t1	3274	gi|913837976|gb|KNZ45341.1| uncharacterized protein VP01_822g4	419	7.08e-174	603.07	-	-	GO:0020037 heme binding	-	pfam00173 Cyt-b5	-	-	-	-	-	-	-	nuclear	nuclear	nuclear	27349|Puccinia sorghi	Puccinia	Pucciniaceae	Pucciniales	Pucciniomycetes	Basidiomycota	Fungi	Eukaryota
PCEMA_000095.t1	4069	gi|913837976|gb|KNZ45341.1| uncharacterized protein VP01_822g4	419	7.08e-174	603.07	GO:0006468 protein phosphorylation	-	GO:0004672 protein kinase activity | GO:0020037 heme binding | GO:0005524 ATP binding	-	-	-	-	-	-	-	-	-	nuclear	nuclear	nuclear	27349|Puccinia sorghi	Puccinia	Pucciniaceae	Pucciniales	Pucciniomycetes	Basidiomycota	Fungi	Eukaryota
PCEMA_000096.t1	1077	gi|913852592|gb|KNZ50065.1| hypothetical protein VP01_461g4	312	4.95e-154	537.077	GO:0006629 lipid metabolic process	-	GO:0016788 hydrolase activity, acting on ester bonds	-	-	-	-	-	-	-	-	-	cytosol	cytosol	cytosol	27349|Puccinia sorghi	Puccinia	Pucciniaceae	Pucciniales	Pucciniomycetes	Basidiomycota	Fungi	Eukaryota
PCEMA_000097.t1	4617	gi|331232563|ref|XP_003328943.1| hypothetical protein PGTG_10683	1507	0	1352.03	GO:0032508 DNA duplex unwinding | GO:0009432 SOS response | GO:0006310 DNA recombination | GO:0006200 ATP catabolic process | GO:0006260 DNA replication | GO:0006281 DNA repair	GO:0005622 intracellular	GO:0008270 zinc ion binding | GO:0043140 ATP-dependent 3'-5' DNA helicase activity | GO:0003676 nucleic acid binding | GO:0005524 ATP binding	-	pfam00270 DEAD | pfam00271 Helicase_C | pfam04851 ResIII	-	-	-	-	-	-	-	nuclear	nuclear	nuclear	5297|Puccinia graminis	Puccinia	Pucciniaceae	Pucciniales	Pucciniomycetes	Basidiomycota	Fungi	Eukaryota
PCEMA_000098.t1	621	gi|331212345|ref|XP_003307442.1| histone H4	104	1.75e-61	235.457	GO:0006334 nucleosome assembly	GO:0000786 nucleosome | GO:0005634 nucleus	GO:0003677 DNA binding | GO:0046982 protein heterodimerization activity	-	pfam00125 Histone	-	-	-	-	-	-	-	extracellular	chloroplast	extracellular	5297|Puccinia graminis	Puccinia	Pucciniaceae	Pucciniales	Pucciniomycetes	Basidiomycota	Fungi	Eukaryota
PCEMA_000099.t1	273	-	-	-	-	-	-	-	-	-	-	-	-	-	-	-	-	cytosol	nuclear	mitochondria	-	-	-	-	-	-	-	-
PCEMA_000100.t1	204	gi|913887615|gb|KNZ63724.1| uncharacterized protein VP01_1109g1, partial	59	1.61e-09	70.2523	-	-	-	-	-	-	-	-	-	-	-	-	mitochondria	chloroplast	mitochondria	27349|Puccinia sorghi	Puccinia	Pucciniaceae	Pucciniales	Pucciniomycetes	Basidiomycota	Fungi	Eukaryota
PCEMA_000101.t1	228	-	-	-	-	-	-	-	-	-	-	-	-	-	-	-	-	cytosol_nuclear	cytosol	nuclear	-	-	-	-	-	-	-	-
PCEMA_000102.t1	510	gi|913845848|gb|KNZ47576.1| uncharacterized protein VP01_62g11	131	1.23e-42	177.879	-	-	-	-	-	-	-	-	-	-	-	-	cytosol	cytosol_nuclear	mitochondria	27349|Puccinia sorghi	Puccinia	Pucciniaceae	Pucciniales	Pucciniomycetes	Basidiomycota	Fungi	Eukaryota
PCEMA_000103.t1	1432	gi|403169399|ref|XP_003328849.2| hypothetical protein PGTG_10150	366	2.07e-172	598.198	GO:0016598 protein arginylation	-	GO:0004057 arginyltransferase activity	-	pfam04377 ATE_C | pfam04376 ATE_N	-	-	-	-	-	-	-	mitochondria	chloroplast	mitochondria	5297|Puccinia graminis	Puccinia	Pucciniaceae	Pucciniales	Pucciniomycetes	Basidiomycota	Fungi	Eukaryota
PCEMA_000104.t1	4908	gi|403167697|ref|XP_003327457.2| phenylalanine ammonia-lyase	719	0	1228.9	GO:0009800 cinnamic acid biosynthetic process | GO:0006559 L-phenylalanine catabolic process	GO:0005737 cytoplasm	GO:0045548 phenylalanine ammonia-lyase activity	-	pfam00221 Lyase_aromatic | pfam12929 Mid1	-	-	-	-	-	-	-	mitochondria	chloroplast	mitochondria	5297|Puccinia graminis	Puccinia	Pucciniaceae	Pucciniales	Pucciniomycetes	Basidiomycota	Fungi	Eukaryota
PCEMA_000105.t1	2696	gi|403162189|ref|XP_003322435.2| hypothetical protein PGTG_03972	292	7.47e-135	473.298	GO:0006904 vesicle docking involved in exocytosis	-	-	-	pfam09597 IGR	-	-	-	-	-	-	-	nuclear	cytosol	cytosol_nuclear	5297|Puccinia graminis	Puccinia	Pucciniaceae	Pucciniales	Pucciniomycetes	Basidiomycota	Fungi	Eukaryota
PCEMA_000106.t1	2703	gi|331231447|ref|XP_003328387.1| adenosinetriphosphatase	333	1.25e-214	738.6	GO:0048638 regulation of developmental growth | GO:0035196 production of miRNAs involved in gene silencing by miRNA | GO:0008283 cell proliferation	GO:0005829 cytosol | GO:0009507 chloroplast	-	-	pfam00271 Helicase_C | pfam13191 AAA_16	-	-	-	-	-	-	-	nuclear	nuclear	nuclear	5297|Puccinia graminis	Puccinia	Pucciniaceae	Pucciniales	Pucciniomycetes	Basidiomycota	Fungi	Eukaryota
PCEMA_000107.t1	3334	gi|331231447|ref|XP_003328387.1| adenosinetriphosphatase	852	0	1904.33	GO:0006200 ATP catabolic process	-	GO:0003723 RNA binding | GO:0008026 ATP-dependent helicase activity | GO:0005524 ATP binding	3.6.4.13	pfam07717 OB_NTP_bind | pfam04408 HA2 | pfam00271 Helicase_C | pfam00270 DEAD | pfam13191 AAA_16	-	-	-	-	-	-	-	nuclear	cytosol	nuclear	5297|Puccinia graminis	Puccinia	Pucciniaceae	Pucciniales	Pucciniomycetes	Basidiomycota	Fungi	Eukaryota
PCEMA_000108.t1	675	gi|913858682|gb|KNZ52884.1| uncharacterized protein VP01_340g4	204	1.58e-127	448.938	-	-	GO:0003676 nucleic acid binding | GO:0000166 nucleotide binding	-	pfam14259 RRM_6 | pfam00076 RRM_1 | pfam13893 RRM_5 | pfam07716 bZIP_2	-	-	-	-	-	-	-	nuclear	chloroplast	nuclear	27349|Puccinia sorghi	Puccinia	Pucciniaceae	Pucciniales	Pucciniomycetes	Basidiomycota	Fungi	Eukaryota
PCEMA_000109.t1	1181	gi|913887411|gb|KNZ63674.1| hypothetical protein VP01_1114g1	252	4.28e-157	547.264	-	-	-	-	pfam01442 Apolipoprotein	-	-	-	-	-	-	-	cytosol	chloroplast	cytosol	27349|Puccinia sorghi	Puccinia	Pucciniaceae	Pucciniales	Pucciniomycetes	Basidiomycota	Fungi	Eukaryota
PCEMA_000110.t1	1359	gi|913860603|gb|KNZ53926.1| uncharacterized protein VP01_309g5	420	4.18e-208	716.897	GO:0072488 ammonium transmembrane transport	GO:0016021 integral to membrane	GO:0008519 ammonium transmembrane transporter activity	-	pfam00909 Ammonium_transp | pfam03729 DUF308	6	i 117-139 o 186-208 i 256-278 o 283-300 i 312-331 o 359-378 i	-	-	-	-	-	plasma membrane	plasma membrane	plasma membrane	27349|Puccinia sorghi	Puccinia	Pucciniaceae	Pucciniales	Pucciniomycetes	Basidiomycota	Fungi	Eukaryota
PCEMA_000111.t1	932	gi|913889243|gb|KNZ64102.1| uncharacterized protein VP01_1066g4	250	1.07e-156	545.935	-	GO:0019013 viral nucleocapsid | GO:0030529 ribonucleoprotein complex	-	-	pfam13855 LRR_8 | pfam12799 LRR_4	-	-	-	-	-	-	-	cytosol	nuclear	nuclear	27349|Puccinia sorghi	Puccinia	Pucciniaceae	Pucciniales	Pucciniomycetes	Basidiomycota	Fungi	Eukaryota
PCEMA_000112.t1	4248	gi|913889242|gb|KNZ64101.1| hypothetical protein VP01_1066g3	1029	0	2274.6	GO:0006357 regulation of transcription from RNA polymerase II promoter	GO:0005634 nucleus	GO:0008270 zinc ion binding | GO:0000981 sequence-specific DNA binding RNA polymerase II transcription factor activity | GO:0003677 DNA binding	-	pfam04082 Fungal_trans | pfam00172 Zn_clus	-	-	-	-	-	-	-	nuclear	chloroplast	mitochondria	27349|Puccinia sorghi	Puccinia	Pucciniaceae	Pucciniales	Pucciniomycetes	Basidiomycota	Fungi	Eukaryota
PCEMA_000113.t1	975	gi|913861144|gb|KNZ54221.1| hypothetical protein VP01_3003g1, partial	245	4.54e-120	424.135	-	-	-	-	pfam14223 UBN2 | pfam14227 UBN2_2	-	-	-	-	-	-	-	cytoskeleton	cytosol	nuclear	27349|Puccinia sorghi	Puccinia	Pucciniaceae	Pucciniales	Pucciniomycetes	Basidiomycota	Fungi	Eukaryota
PCEMA_000114.t1	576	gi|913858862|gb|KNZ52939.1| hypothetical protein VP01_3394g2	157	1.22e-86	312.966	GO:0015074 DNA integration	-	GO:0003676 nucleic acid binding | GO:0008270 zinc ion binding	-	-	-	-	-	-	-	-	-	cytosol_nuclear	nuclear	nuclear	27349|Puccinia sorghi	Puccinia	Pucciniaceae	Pucciniales	Pucciniomycetes	Basidiomycota	Fungi	Eukaryota
PCEMA_000115.t1	468	gi|913835413|gb|KNZ44642.1| dihydrofolate reductase	154	7.63e-84	303.665	GO:0009165 nucleotide biosynthetic process | GO:0006545 glycine biosynthetic process | GO:0055114 oxidation-reduction process	-	GO:0004146 dihydrofolate reductase activity | GO:0050661 NADP binding	-	-	-	-	-	-	-	-	-	cytosol	nuclear	nuclear	27349|Puccinia sorghi	Puccinia	Pucciniaceae	Pucciniales	Pucciniomycetes	Basidiomycota	Fungi	Eukaryota
PCEMA_000116.t1	807	gi|913877708|gb|KNZ61564.1| hypothetical protein VP01_1384g5	124	8.24e-39	167.249	GO:0008033 tRNA processing	-	GO:0005524 ATP binding	-	-	-	-	-	-	-	-	-	cytosol	extracellular	nuclear	27349|Puccinia sorghi	Puccinia	Pucciniaceae	Pucciniales	Pucciniomycetes	Basidiomycota	Fungi	Eukaryota
PCEMA_000117.t1	846	gi|403171847|ref|XP_003331029.2| hypothetical protein PGTG_12992	40	0.108	48.107	-	-	-	-	-	-	-	-	-	-	-	-	extracellular	chloroplast	mitochondria	5297|Puccinia graminis	Puccinia	Pucciniaceae	Pucciniales	Pucciniomycetes	Basidiomycota	Fungi	Eukaryota
PCEMA_000118.t1	2232	gi|913854366|gb|KNZ50778.1| uncharacterized protein VP01_4242g1	514	4.71e-254	869.7	GO:0006261 DNA-dependent DNA replication	-	GO:0003887 DNA-directed DNA polymerase activity | GO:0003677 DNA binding	-	-	-	-	-	-	-	-	-	nuclear	chloroplast	nuclear	27349|Puccinia sorghi	Puccinia	Pucciniaceae	Pucciniales	Pucciniomycetes	Basidiomycota	Fungi	Eukaryota
PCEMA_000119.t1	3876	gi|403161675|ref|XP_003890400.1| hypothetical protein PGTG_20949	1076	0	1088.94	GO:0008033 tRNA processing	-	GO:0046872 metal ion binding | GO:0005524 ATP binding	-	-	-	-	-	-	-	-	-	plasma membrane	cytosol	nuclear	5297|Puccinia graminis	Puccinia	Pucciniaceae	Pucciniales	Pucciniomycetes	Basidiomycota	Fungi	Eukaryota
PCEMA_000120.t1	621	gi|909604569|gb|KNE94968.1| hypothetical protein PSTG_11667	179	6.92e-44	182.308	-	-	-	-	-	-	-	-	-	-	-	-	cytosol_nuclear	cytosol	nuclear	27350|Puccinia striiformis	Puccinia	Pucciniaceae	Pucciniales	Pucciniomycetes	Basidiomycota	Fungi	Eukaryota
PCEMA_000121.t1	471	-	-	-	-	-	-	-	-	-	-	-	-	-	-	-	-	nuclear	nuclear	nuclear	-	-	-	-	-	-	-	-
PCEMA_000122.t1	519	gi|403161576|ref|XP_003321899.2| hypothetical protein PGTG_03436	91	6.26e-05	57.8509	-	-	-	-	-	-	-	-	-	-	-	-	cytosol	cytosol	nuclear	5297|Puccinia graminis	Puccinia	Pucciniaceae	Pucciniales	Pucciniomycetes	Basidiomycota	Fungi	Eukaryota
PCEMA_000123.t1	2448	gi|913847579|gb|KNZ48222.1| hypothetical protein VP01_581g4	786	2.17e-251	860.842	-	-	-	-	-	-	-	-	-	-	-	-	plasma membrane	nuclear	plasma membrane	27349|Puccinia sorghi	Puccinia	Pucciniaceae	Pucciniales	Pucciniomycetes	Basidiomycota	Fungi	Eukaryota
PCEMA_000124.t1	613	gi|913847650|gb|KNZ48244.1| hypothetical protein VP01_57g4	120	1.59e-58	226.599	-	-	-	-	-	-	-	-	-	-	-	-	mitochondria	mitochondria	mitochondria	27349|Puccinia sorghi	Puccinia	Pucciniaceae	Pucciniales	Pucciniomycetes	Basidiomycota	Fungi	Eukaryota
PCEMA_000125.t1	2596	gi|913847650|gb|KNZ48244.1| hypothetical protein VP01_57g4	765	0	1612.46	-	-	-	-	-	-	-	-	-	-	-	-	mitochondria	nuclear	nuclear	27349|Puccinia sorghi	Puccinia	Pucciniaceae	Pucciniales	Pucciniomycetes	Basidiomycota	Fungi	Eukaryota
PCEMA_000126.t1	2403	gi|913847649|gb|KNZ48243.1| hypothetical protein VP01_57g3	707	2.54e-313	1066.79	GO:0040027 negative regulation of vulval development | GO:0030041 actin filament polymerization | GO:0009792 embryo development ending in birth or egg hatching	GO:0005739 mitochondrion | GO:0005730 nucleolus | GO:0016020 membrane | GO:0005794 Golgi apparatus	GO:0003676 nucleic acid binding | GO:0003779 actin binding | GO:0000166 nucleotide binding | GO:0017048 Rho GTPase binding	-	-	-	-	-	-	SignalP-noTM	19 - 20	-	endoplasmic reticulum	extracellular	extracellular	27349|Puccinia sorghi	Puccinia	Pucciniaceae	Pucciniales	Pucciniomycetes	Basidiomycota	Fungi	Eukaryota
PCEMA_000127.t1	1479	gi|913847652|gb|KNZ48246.1| hypothetical protein VP01_57g6	283	7.54e-139	486.585	-	-	-	-	pfam04012 PspA_IM30	1	o 299-321 i	-	-	-	-	-	cytosol	plasma membrane	cytosol	27349|Puccinia sorghi	Puccinia	Pucciniaceae	Pucciniales	Pucciniomycetes	Basidiomycota	Fungi	Eukaryota
PCEMA_000128.t1	721	gi|909602618|gb|KNE93058.1| hypothetical protein PSTG_13550	240	1.01e-132	466.212	-	-	-	-	pfam01674 Lipase_2	-	-	-	-	-	-	-	cytosol	cytosol	cytosol	27350|Puccinia striiformis	Puccinia	Pucciniaceae	Pucciniales	Pucciniomycetes	Basidiomycota	Fungi	Eukaryota
PCEMA_000129.t1	1587	gi|403158689|ref|XP_003319394.2| hypothetical protein PGTG_01568	287	3.25e-110	391.36	-	-	-	-	-	2	o 472-494 i 507-524 o	-	-	-	-	-	cytosol_nuclear	nuclear	nuclear	5297|Puccinia graminis	Puccinia	Pucciniaceae	Pucciniales	Pucciniomycetes	Basidiomycota	Fungi	Eukaryota
PCEMA_000130.t1	1152	gi|403166897|ref|XP_003326758.2| hypothetical protein PGTG_08295	341	1.7e-62	239.886	-	-	-	-	-	-	-	-	-	-	-	-	plasma membrane	nuclear	plasma membrane	5297|Puccinia graminis	Puccinia	Pucciniaceae	Pucciniales	Pucciniomycetes	Basidiomycota	Fungi	Eukaryota
PCEMA_000131.t1	1248	gi|909600683|gb|KNE91193.1| hypothetical protein PSTG_15397	413	6.36e-132	463.554	-	-	-	-	-	-	-	-	-	-	-	-	mitochondria	chloroplast	mitochondria	27350|Puccinia striiformis	Puccinia	Pucciniaceae	Pucciniales	Pucciniomycetes	Basidiomycota	Fungi	Eukaryota
PCEMA_000132.t1	309	gi|913871616|gb|KNZ60366.1| uncharacterized protein VP01_1564g3	84	3.67e-31	139.789	-	-	-	-	-	-	-	-	-	-	-	-	extracellular	nuclear	cytosol	27349|Puccinia sorghi	Puccinia	Pucciniaceae	Pucciniales	Pucciniomycetes	Basidiomycota	Fungi	Eukaryota
PCEMA_000133.t1	219	gi|913850784|gb|KNZ49368.1| uncharacterized protein VP01_5064g1	71	2.01e-19	101.256	-	-	-	-	-	-	-	-	-	-	-	-	cytosol_nuclear	cytosol	cytosol	27349|Puccinia sorghi	Puccinia	Pucciniaceae	Pucciniales	Pucciniomycetes	Basidiomycota	Fungi	Eukaryota
PCEMA_000134.t1	489	gi|913887978|gb|KNZ63814.1| hypothetical protein VP01_1099g4	160	2.98e-76	278.419	-	-	-	-	pfam13359 DDE_4	-	-	-	-	-	-	-	cytoskeleton	extracellular	nuclear	27349|Puccinia sorghi	Puccinia	Pucciniaceae	Pucciniales	Pucciniomycetes	Basidiomycota	Fungi	Eukaryota
PCEMA_000135.t1	381	gi|913887978|gb|KNZ63814.1| hypothetical protein VP01_1099g4	94	1.08e-49	196.924	-	-	-	-	-	-	-	-	-	-	-	-	cytosol_nuclear	chloroplast	nuclear	27349|Puccinia sorghi	Puccinia	Pucciniaceae	Pucciniales	Pucciniomycetes	Basidiomycota	Fungi	Eukaryota
PCEMA_000136.t1	2382	gi|909607461|gb|KNE97795.1| hypothetical protein PSTG_09014	278	4.73e-77	284.177	GO:0008152 metabolic process	-	GO:0016746 transferase activity, transferring acyl groups	-	-	1	i 72-94 o	-	-	-	-	-	nuclear	nuclear	mitochondria	27350|Puccinia striiformis	Puccinia	Pucciniaceae	Pucciniales	Pucciniomycetes	Basidiomycota	Fungi	Eukaryota
PCEMA_000137.t1	1491	gi|909610293|gb|KNF00554.1| hypothetical protein PSTG_06247	455	1.85e-61	237.228	-	-	-	-	-	-	-	-	-	-	-	-	cytosol_nuclear	nuclear	nuclear	27350|Puccinia striiformis	Puccinia	Pucciniaceae	Pucciniales	Pucciniomycetes	Basidiomycota	Fungi	Eukaryota
PCEMA_000138.t1	375	gi|909598809|gb|KNE89460.1| hypothetical protein PSTG_17078, partial	105	3.03e-12	80.8821	-	-	-	-	-	-	-	-	-	-	-	-	cytosol	cytoskeleton	nuclear	27350|Puccinia striiformis	Puccinia	Pucciniaceae	Pucciniales	Pucciniomycetes	Basidiomycota	Fungi	Eukaryota
PCEMA_000139.t1	522	gi|913857398|gb|KNZ52228.1| translation elongation factor IF5A	161	9.39e-105	373.201	GO:0006413 translational initiation | GO:0006452 translational frameshifting | GO:0008612 peptidyl-lysine modification to hypusine | GO:0045905 positive regulation of translational termination | GO:0045901 positive regulation of translational elongation	-	GO:0003743 translation initiation factor activity | GO:0003746 translation elongation factor activity | GO:0043022 ribosome binding	-	pfam01287 eIF-5a	-	-	-	-	-	-	-	cytosol	chloroplast	cytosol_nuclear	27349|Puccinia sorghi	Puccinia	Pucciniaceae	Pucciniales	Pucciniomycetes	Basidiomycota	Fungi	Eukaryota
PCEMA_000140.t1	4140	gi|913848914|gb|KNZ48692.1| hypothetical protein VP01_547g1, partial	663	9.59e-292	995.043	GO:0008033 tRNA processing	-	GO:0046872 metal ion binding | GO:0005524 ATP binding	-	-	-	-	-	-	-	-	-	cytosol	nuclear	nuclear	27349|Puccinia sorghi	Puccinia	Pucciniaceae	Pucciniales	Pucciniomycetes	Basidiomycota	Fungi	Eukaryota
PCEMA_000141.t1	864	gi|913848914|gb|KNZ48692.1| hypothetical protein VP01_547g1, partial	108	2.29e-34	153.519	GO:0008033 tRNA processing	-	GO:0046872 metal ion binding | GO:0005524 ATP binding	-	-	-	-	-	-	-	-	-	cytosol_nuclear	cytosol	nuclear	27349|Puccinia sorghi	Puccinia	Pucciniaceae	Pucciniales	Pucciniomycetes	Basidiomycota	Fungi	Eukaryota
PCEMA_000142.t1	228	-	-	-	-	-	-	-	-	-	-	-	-	-	-	-	-	extracellular	extracellular	extracellular	-	-	-	-	-	-	-	-
PCEMA_000143.t1	1125	gi|909604569|gb|KNE94968.1| hypothetical protein PSTG_11667	176	6.45e-45	186.737	-	-	-	-	-	-	-	-	-	-	-	-	nuclear	nuclear	nuclear	27350|Puccinia striiformis	Puccinia	Pucciniaceae	Pucciniales	Pucciniomycetes	Basidiomycota	Fungi	Eukaryota
PCEMA_000144.t1	1065	gi|913847579|gb|KNZ48222.1| hypothetical protein VP01_581g4	322	1.24e-28	135.803	-	-	-	-	-	-	-	-	-	-	-	-	cytosol	cytosol	nuclear	27349|Puccinia sorghi	Puccinia	Pucciniaceae	Pucciniales	Pucciniomycetes	Basidiomycota	Fungi	Eukaryota
PCEMA_000145.t1	726	gi|909610406|gb|KNF00664.1| hypothetical protein PSTG_06077	220	1.56e-66	250.959	GO:0008033 tRNA processing	-	GO:0005524 ATP binding	-	-	-	-	-	-	-	-	-	cytosol	cytosol	nuclear	27350|Puccinia striiformis	Puccinia	Pucciniaceae	Pucciniales	Pucciniomycetes	Basidiomycota	Fungi	Eukaryota
PCEMA_000146.t1	1713	gi|909604109|gb|KNE94518.1| hypothetical protein PSTG_12164	527	9.57e-172	595.983	-	-	GO:0046872 metal ion binding	-	-	-	-	-	-	-	-	-	cytosol	chloroplast	nuclear	27350|Puccinia striiformis	Puccinia	Pucciniaceae	Pucciniales	Pucciniomycetes	Basidiomycota	Fungi	Eukaryota
PCEMA_000147.t1	462	gi|403167007|ref|XP_003326843.2| hypothetical protein PGTG_08380	147	7.92e-50	199.138	-	-	-	-	-	-	-	-	-	-	-	-	cytosol_nuclear	mitochondria	nuclear	5297|Puccinia graminis	Puccinia	Pucciniaceae	Pucciniales	Pucciniomycetes	Basidiomycota	Fungi	Eukaryota
PCEMA_000148.t1	1293	gi|331222585|ref|XP_003323966.1| hypothetical protein PGTG_05868	388	1.81e-120	425.464	-	-	-	-	-	-	-	-	-	-	-	-	nuclear	nuclear	nuclear	5297|Puccinia graminis	Puccinia	Pucciniaceae	Pucciniales	Pucciniomycetes	Basidiomycota	Fungi	Eukaryota
PCEMA_000149.t1	969	gi|913872656|gb|KNZ60590.1| uncharacterized protein VP01_1532g9	132	3.35e-31	143.775	-	-	-	-	-	-	-	-	-	-	-	-	cytosol	cytosol	mitochondria	27349|Puccinia sorghi	Puccinia	Pucciniaceae	Pucciniales	Pucciniomycetes	Basidiomycota	Fungi	Eukaryota
PCEMA_000150.t1	516	gi|913872656|gb|KNZ60590.1| uncharacterized protein VP01_1532g9	124	1.76e-26	127.387	-	-	-	-	-	-	-	-	-	-	-	-	extracellular	nuclear	nuclear	27349|Puccinia sorghi	Puccinia	Pucciniaceae	Pucciniales	Pucciniomycetes	Basidiomycota	Fungi	Eukaryota
PCEMA_000151.t1	1878	gi|913863932|gb|KNZ55834.1| hypothetical protein VP01_2569g1	432	8.83e-260	888.745	-	-	-	-	-	-	-	-	-	SignalP-noTM	16 - 17	-	extracellular	chloroplast	extracellular	27349|Puccinia sorghi	Puccinia	Pucciniaceae	Pucciniales	Pucciniomycetes	Basidiomycota	Fungi	Eukaryota
PCEMA_000152.t1	1548	gi|913851996|gb|KNZ49823.1| hypothetical protein VP01_475g6	271	1.56e-182	631.859	GO:0051301 cell division | GO:0032851 positive regulation of Rab GTPase activity	-	GO:0005097 Rab GTPase activator activity	-	pfam00566 RabGAP-TBC	-	-	-	-	-	-	-	cytosol	chloroplast	cytosol	27349|Puccinia sorghi	Puccinia	Pucciniaceae	Pucciniales	Pucciniomycetes	Basidiomycota	Fungi	Eukaryota
PCEMA_000153.t1	3287	gi|913852001|gb|KNZ49828.1| uncharacterized protein VP01_475g11	953	0	2001.77	GO:0035434 copper ion transmembrane transport | GO:0008152 metabolic process	GO:0016021 integral to membrane	GO:0005507 copper ion binding | GO:0043682 copper-transporting ATPase activity | GO:0005524 ATP binding	3.6.3.4	pfam00122 E1-E2_ATPase | pfam00702 Hydrolase | pfam00403 HMA | pfam12710 HAD	5	i 373-395 o 410-432 i 453-475 o 490-508 i 646-668 o	-	-	-	-	-	plasma membrane	plasma membrane	plasma membrane	27349|Puccinia sorghi	Puccinia	Pucciniaceae	Pucciniales	Pucciniomycetes	Basidiomycota	Fungi	Eukaryota
PCEMA_000154.t1	1175	gi|913845446|gb|KNZ47472.1| uncharacterized protein VP01_637g25	206	1.16e-127	449.381	-	-	-	-	-	-	-	-	-	-	-	-	extracellular	extracellular	extracellular	27349|Puccinia sorghi	Puccinia	Pucciniaceae	Pucciniales	Pucciniomycetes	Basidiomycota	Fungi	Eukaryota
PCEMA_000155.t1	1056	gi|403160024|ref|XP_003320587.2| hypothetical protein PGTG_02609	346	1.34e-124	439.194	-	-	GO:0046872 metal ion binding	-	-	-	-	-	-	-	-	-	cytoskeleton	nuclear	nuclear	5297|Puccinia graminis	Puccinia	Pucciniaceae	Pucciniales	Pucciniomycetes	Basidiomycota	Fungi	Eukaryota
PCEMA_000156.t1	1989	gi|403160020|ref|XP_003890558.1| hypothetical protein PGTG_20845	610	1.21e-202	698.738	GO:0008033 tRNA processing	-	GO:0046872 metal ion binding | GO:0005524 ATP binding	-	-	-	-	-	-	-	-	-	nuclear	nuclear	nuclear	5297|Puccinia graminis	Puccinia	Pucciniaceae	Pucciniales	Pucciniomycetes	Basidiomycota	Fungi	Eukaryota
PCEMA_000157.t1	729	gi|913859225|gb|KNZ53149.1| hypothetical protein VP01_3329g3	126	1.66e-53	211.983	-	-	-	-	-	-	-	-	-	-	-	-	nuclear	nuclear	nuclear	27349|Puccinia sorghi	Puccinia	Pucciniaceae	Pucciniales	Pucciniomycetes	Basidiomycota	Fungi	Eukaryota
PCEMA_000158.t1	772	gi|913870705|gb|KNZ59953.1| hypothetical protein VP01_1639g20	170	5.65e-68	255.388	-	-	-	-	-	-	-	-	-	SignalP-noTM	22 - 23	-	extracellular	chloroplast	nuclear	27349|Puccinia sorghi	Puccinia	Pucciniaceae	Pucciniales	Pucciniomycetes	Basidiomycota	Fungi	Eukaryota
PCEMA_000159.t1	1716	gi|913868082|gb|KNZ58237.1| hypothetical protein VP01_196g6	110	1.08e-45	189.837	-	-	-	-	pfam12072 DUF3552 | pfam12203 HDAC4_Gln	-	-	-	-	-	-	-	nuclear	nuclear	nuclear	27349|Puccinia sorghi	Puccinia	Pucciniaceae	Pucciniales	Pucciniomycetes	Basidiomycota	Fungi	Eukaryota
PCEMA_000160.t1	462	gi|909615739|gb|KNF05921.1| glutamine synthetase	135	5.56e-80	290.82	GO:0009651 response to salt stress | GO:0006542 glutamine biosynthetic process | GO:0046686 response to cadmium ion	GO:0009506 plasmodesma | GO:0009941 chloroplast envelope | GO:0009535 chloroplast thylakoid membrane | GO:0009570 chloroplast stroma | GO:0022626 cytosolic ribosome | GO:0048046 apoplast	GO:0005524 ATP binding | GO:0004356 glutamate-ammonia ligase activity	-	pfam00120 Gln-synt_C	-	-	-	-	SignalP-noTM	19 - 20	-	extracellular	chloroplast	cytosol	27350|Puccinia striiformis	Puccinia	Pucciniaceae	Pucciniales	Pucciniomycetes	Basidiomycota	Fungi	Eukaryota
PCEMA_000161.t1	444	gi|909615739|gb|KNF05921.1| glutamine synthetase	135	5.56e-80	290.82	GO:0009651 response to salt stress | GO:0006542 glutamine biosynthetic process | GO:0046686 response to cadmium ion	GO:0009506 plasmodesma | GO:0009941 chloroplast envelope | GO:0009535 chloroplast thylakoid membrane | GO:0009570 chloroplast stroma | GO:0022626 cytosolic ribosome | GO:0048046 apoplast	GO:0005524 ATP binding | GO:0004356 glutamate-ammonia ligase activity	-	pfam00120 Gln-synt_C	-	-	-	-	-	-	-	cytosol_nuclear	cytosol	cytosol	27350|Puccinia striiformis	Puccinia	Pucciniaceae	Pucciniales	Pucciniomycetes	Basidiomycota	Fungi	Eukaryota
PCEMA_000162.t1	849	gi|403164491|ref|XP_003324573.2| isocitrate lyase	170	2.9e-66	250.516	GO:0019752 carboxylic acid metabolic process	-	GO:0004451 isocitrate lyase activity | GO:0016881 acid-amino acid ligase activity	-	-	-	-	-	-	-	-	-	nuclear	nuclear	nuclear	5297|Puccinia graminis	Puccinia	Pucciniaceae	Pucciniales	Pucciniomycetes	Basidiomycota	Fungi	Eukaryota
PCEMA_000163.t1	1118	gi|913863305|gb|KNZ55465.1| hypothetical protein VP01_2670g6	304	1.18e-194	672.163	-	-	-	-	pfam00400 WD40	-	-	-	-	-	-	-	mitochondria	chloroplast	extracellular	27349|Puccinia sorghi	Puccinia	Pucciniaceae	Pucciniales	Pucciniomycetes	Basidiomycota	Fungi	Eukaryota
PCEMA_000164.t1	556	gi|403160670|ref|XP_003321136.2| hypothetical protein PGTG_02178	73	3.67e-14	87.9686	-	-	-	-	-	-	-	-	-	-	-	-	extracellular	cytosol	nuclear	5297|Puccinia graminis	Puccinia	Pucciniaceae	Pucciniales	Pucciniomycetes	Basidiomycota	Fungi	Eukaryota
PCEMA_000165.t1	395	-	-	-	-	-	-	-	-	-	-	-	-	-	SignalP-noTM	19 - 20	-	extracellular	chloroplast	cytosol	-	-	-	-	-	-	-	-
PCEMA_000166.t1	2452	gi|913864010|gb|KNZ55883.1| hypothetical protein VP01_2556g6	310	6.62e-148	516.703	GO:0055085 transmembrane transport	GO:0016021 integral to membrane	-	-	pfam07690 MFS_1	4	i 85-103 o 107-126 i 133-155 o 182-204 i	-	-	-	-	-	plasma membrane	plasma membrane	plasma membrane	27349|Puccinia sorghi	Puccinia	Pucciniaceae	Pucciniales	Pucciniomycetes	Basidiomycota	Fungi	Eukaryota
PCEMA_000167.t1	2171	gi|913846119|gb|KNZ47735.1| hypothetical protein VP01_619g7	293	2.49e-126	444.952	-	-	-	-	-	-	-	-	-	-	-	-	nuclear	extracellular	extracellular	27349|Puccinia sorghi	Puccinia	Pucciniaceae	Pucciniales	Pucciniomycetes	Basidiomycota	Fungi	Eukaryota
PCEMA_000168.t1	588	gi|913846119|gb|KNZ47735.1| hypothetical protein VP01_619g7	83	2.69e-20	107.899	-	-	-	-	-	-	-	-	-	-	-	-	cytosol	chloroplast	nuclear	27349|Puccinia sorghi	Puccinia	Pucciniaceae	Pucciniales	Pucciniomycetes	Basidiomycota	Fungi	Eukaryota
PCEMA_000169.t1	661	-	-	-	-	-	-	-	-	-	-	-	-	-	-	-	-	nuclear	nuclear	nuclear	-	-	-	-	-	-	-	-
PCEMA_000170.t1	1701	gi|913847449|gb|KNZ48186.1| hypothetical protein VP01_584g5	561	6.41e-195	673.049	GO:0008033 tRNA processing	-	GO:0005524 ATP binding	-	-	-	-	-	-	-	-	-	cytosol	cytosol	nuclear	27349|Puccinia sorghi	Puccinia	Pucciniaceae	Pucciniales	Pucciniomycetes	Basidiomycota	Fungi	Eukaryota
PCEMA_000171.t1	1428	gi|913890782|gb|KNZ64473.1| hypothetical protein VP01_1024g4	434	3.44e-132	464.44	-	-	-	-	-	-	-	-	-	-	-	-	mitochondria	chloroplast	nuclear	27349|Puccinia sorghi	Puccinia	Pucciniaceae	Pucciniales	Pucciniomycetes	Basidiomycota	Fungi	Eukaryota
PCEMA_000172.t1	1764	gi|913891570|gb|KNZ64683.1| uncharacterized protein VP01_1004g11	359	2.87e-180	624.329	-	-	-	-	-	-	-	-	-	-	-	-	cytosol	nuclear	nuclear	27349|Puccinia sorghi	Puccinia	Pucciniaceae	Pucciniales	Pucciniomycetes	Basidiomycota	Fungi	Eukaryota
PCEMA_000173.t1	1305	gi|909603211|gb|KNE93638.1| hypothetical protein PSTG_13014	268	1.17e-38	167.692	-	-	-	-	pfam11559 ADIP | pfam08614 ATG16	-	-	-	-	-	-	-	nuclear	nuclear	nuclear	27350|Puccinia striiformis	Puccinia	Pucciniaceae	Pucciniales	Pucciniomycetes	Basidiomycota	Fungi	Eukaryota
PCEMA_000174.t1	930	gi|913847448|gb|KNZ48185.1| hypothetical protein VP01_584g4	184	2.75e-105	374.973	-	-	-	-	-	-	-	-	-	-	-	-	cytosol	cytosol	nuclear	27349|Puccinia sorghi	Puccinia	Pucciniaceae	Pucciniales	Pucciniomycetes	Basidiomycota	Fungi	Eukaryota
PCEMA_000175.t1	3492	gi|913847449|gb|KNZ48186.1| hypothetical protein VP01_584g5	962	0	1363.98	-	-	-	-	-	-	-	-	-	-	-	-	cytosol	nuclear	nuclear	27349|Puccinia sorghi	Puccinia	Pucciniaceae	Pucciniales	Pucciniomycetes	Basidiomycota	Fungi	Eukaryota
PCEMA_000176.t1	1791	gi|913847448|gb|KNZ48185.1| hypothetical protein VP01_584g4	343	2.55e-134	471.526	-	-	-	-	-	-	-	-	-	-	-	-	nuclear	mitochondria	mitochondria	27349|Puccinia sorghi	Puccinia	Pucciniaceae	Pucciniales	Pucciniomycetes	Basidiomycota	Fungi	Eukaryota
PCEMA_000177.t1	2025	gi|913847449|gb|KNZ48186.1| hypothetical protein VP01_584g5	483	2.39e-228	784.219	-	-	GO:0046872 metal ion binding	-	-	-	-	-	-	-	-	-	cytosol	nuclear	nuclear	27349|Puccinia sorghi	Puccinia	Pucciniaceae	Pucciniales	Pucciniomycetes	Basidiomycota	Fungi	Eukaryota
PCEMA_000178.t1	1413	gi|913847449|gb|KNZ48186.1| hypothetical protein VP01_584g5	453	1.48e-221	761.631	-	-	-	-	-	-	-	-	-	-	-	-	cytoskeleton	cytosol	nuclear	27349|Puccinia sorghi	Puccinia	Pucciniaceae	Pucciniales	Pucciniomycetes	Basidiomycota	Fungi	Eukaryota
PCEMA_000179.t1	1749	gi|403174750|ref|XP_003333671.2| hypothetical protein PGTG_15093	537	1.11e-170	592.44	GO:0040027 negative regulation of vulval development | GO:0010171 body morphogenesis | GO:0040011 locomotion | GO:0006898 receptor-mediated endocytosis | GO:0006397 mRNA processing | GO:0009792 embryo development ending in birth or egg hatching	-	GO:0003723 RNA binding | GO:0008270 zinc ion binding | GO:0000166 nucleotide binding	-	pfam13917 zf-CCHC_3	-	-	-	-	-	-	-	nuclear	nuclear	nuclear	5297|Puccinia graminis	Puccinia	Pucciniaceae	Pucciniales	Pucciniomycetes	Basidiomycota	Fungi	Eukaryota
PCEMA_000180.t1	282	-	-	-	-	-	-	-	-	-	-	-	-	-	-	-	-	extracellular	nuclear	nuclear	-	-	-	-	-	-	-	-
PCEMA_000181.t1	240	gi|909600671|gb|KNE91181.1| hypothetical protein PSTG_15386	54	0.000131	55.1935	-	-	-	-	-	-	-	-	-	-	-	-	extracellular	mitochondria	mitochondria	27350|Puccinia striiformis	Puccinia	Pucciniaceae	Pucciniales	Pucciniomycetes	Basidiomycota	Fungi	Eukaryota
PCEMA_000182.t1	288	gi|913867950|gb|KNZ58174.1| hypothetical protein VP01_1981g3	67	6.94e-20	104.356	-	-	-	-	-	-	-	-	-	-	-	-	cytosol_nuclear	cytosol	nuclear	27349|Puccinia sorghi	Puccinia	Pucciniaceae	Pucciniales	Pucciniomycetes	Basidiomycota	Fungi	Eukaryota
PCEMA_000183.t1	222	gi|913845848|gb|KNZ47576.1| uncharacterized protein VP01_62g11	65	4.93e-23	112.329	-	-	-	-	-	-	-	-	-	-	-	-	cytosol	nuclear	mitochondria	27349|Puccinia sorghi	Puccinia	Pucciniaceae	Pucciniales	Pucciniomycetes	Basidiomycota	Fungi	Eukaryota
PCEMA_000184.t1	504	gi|913875077|gb|KNZ61027.1| hypothetical protein VP01_1461g5	154	4.23e-69	255.831	-	-	GO:0003677 DNA binding	-	pfam13551 HTH_29 | pfam13565 HTH_32	-	-	-	-	-	-	-	cytosol	chloroplast	mitochondria_nuclear	27349|Puccinia sorghi	Puccinia	Pucciniaceae	Pucciniales	Pucciniomycetes	Basidiomycota	Fungi	Eukaryota
PCEMA_000185.t1	843	-	-	-	-	-	-	-	-	-	-	-	-	-	-	-	-	cytoskeleton	cytosol	cytoskeleton	-	-	-	-	-	-	-	-
PCEMA_000186.t1	1524	gi|913875074|gb|KNZ61024.1| hypothetical protein VP01_1461g2	399	5.18e-172	596.869	-	-	-	-	-	-	-	-	-	-	-	-	nuclear	chloroplast	nuclear	27349|Puccinia sorghi	Puccinia	Pucciniaceae	Pucciniales	Pucciniomycetes	Basidiomycota	Fungi	Eukaryota
PCEMA_000187.t1	1534	gi|403174746|ref|XP_003333670.2| hypothetical protein PGTG_15092	407	5.32e-182	630.087	GO:0006476 protein deacetylation	-	GO:0016811 hydrolase activity, acting on carbon-nitrogen (but not peptide) bonds, in linear amides | GO:0070403 NAD+ binding | GO:0008270 zinc ion binding	-	pfam02146 SIR2	-	-	-	-	-	-	-	cytosol	cytosol	cytosol_nuclear	5297|Puccinia graminis	Puccinia	Pucciniaceae	Pucciniales	Pucciniomycetes	Basidiomycota	Fungi	Eukaryota
PCEMA_000188.t1	186	-	-	-	-	-	-	-	-	-	-	-	-	-	-	-	-	-	-	-	-	-	-	-	-	-	-	-
PCEMA_000189.t1	297	gi|403174540|ref|XP_003333489.2| hypothetical protein PGTG_14911	69	9.4e-12	78.6676	-	-	-	-	-	-	-	-	-	-	-	-	cytosol	nuclear	nuclear	5297|Puccinia graminis	Puccinia	Pucciniaceae	Pucciniales	Pucciniomycetes	Basidiomycota	Fungi	Eukaryota
PCEMA_000190.t1	222	gi|913845848|gb|KNZ47576.1| uncharacterized protein VP01_62g11	65	4.93e-23	112.329	-	-	-	-	-	-	-	-	-	-	-	-	cytosol	nuclear	mitochondria	27349|Puccinia sorghi	Puccinia	Pucciniaceae	Pucciniales	Pucciniomycetes	Basidiomycota	Fungi	Eukaryota
PCEMA_000191.t1	726	gi|913875077|gb|KNZ61027.1| hypothetical protein VP01_1461g5	154	3.55e-68	255.831	-	-	GO:0003677 DNA binding	-	pfam13551 HTH_29 | pfam13565 HTH_32	-	-	-	-	-	-	-	cytosol_nuclear	chloroplast	nuclear	27349|Puccinia sorghi	Puccinia	Pucciniaceae	Pucciniales	Pucciniomycetes	Basidiomycota	Fungi	Eukaryota
PCEMA_000192.t1	843	-	-	-	-	-	-	-	-	-	-	-	-	-	-	-	-	cytoskeleton	cytosol	cytoskeleton	-	-	-	-	-	-	-	-
PCEMA_000193.t1	1524	gi|913875074|gb|KNZ61024.1| hypothetical protein VP01_1461g2	399	5.18e-172	596.869	-	-	-	-	-	-	-	-	-	-	-	-	nuclear	chloroplast	nuclear	27349|Puccinia sorghi	Puccinia	Pucciniaceae	Pucciniales	Pucciniomycetes	Basidiomycota	Fungi	Eukaryota
PCEMA_000194.t1	1194	gi|403174746|ref|XP_003333670.2| hypothetical protein PGTG_15092	380	5.03e-160	557.008	GO:0006476 protein deacetylation	-	GO:0016811 hydrolase activity, acting on carbon-nitrogen (but not peptide) bonds, in linear amides | GO:0070403 NAD+ binding | GO:0008270 zinc ion binding	-	pfam02146 SIR2	-	-	-	-	-	-	-	cytosol_nuclear	cytosol	cytosol	5297|Puccinia graminis	Puccinia	Pucciniaceae	Pucciniales	Pucciniomycetes	Basidiomycota	Fungi	Eukaryota
PCEMA_000195.t1	285	gi|913851533|gb|KNZ49653.1| hypothetical protein VP01_4877g1, partial	72	5.43e-15	88.8545	-	-	-	-	-	-	-	-	-	-	-	-	cytoskeleton	cytosol_nuclear	nuclear	27349|Puccinia sorghi	Puccinia	Pucciniaceae	Pucciniales	Pucciniomycetes	Basidiomycota	Fungi	Eukaryota
PCEMA_000196.t1	3356	gi|913858448|gb|KNZ52771.1| hypothetical protein VP01_3452g1	510	9.99e-308	1048.19	-	-	-	-	pfam02948 Amelogenin | pfam07223 DUF1421	-	-	-	-	-	-	-	mitochondria	nuclear	mitochondria	27349|Puccinia sorghi	Puccinia	Pucciniaceae	Pucciniales	Pucciniomycetes	Basidiomycota	Fungi	Eukaryota
PCEMA_000197.t1	1647	gi|331230102|ref|XP_003327716.1| calcium-binding protein NCS-1	190	2.8e-111	394.903	GO:0016310 phosphorylation | GO:0009966 regulation of signal transduction | GO:0043085 positive regulation of catalytic activity	GO:0000139 Golgi membrane	GO:0008047 enzyme activator activity | GO:0016301 kinase activity | GO:0005509 calcium ion binding	-	pfam13499 EF_hand_5 | pfam13833 EF_hand_6 | pfam00036 efhand | pfam13405 EF_hand_4 | pfam13202 EF_hand_3	-	-	-	-	-	-	-	cytosol	cytosol	nuclear	5297|Puccinia graminis	Puccinia	Pucciniaceae	Pucciniales	Pucciniomycetes	Basidiomycota	Fungi	Eukaryota
PCEMA_000198.t1	1221	gi|913856029|gb|KNZ51558.1| uncharacterized protein VP01_3907g1	365	4.08e-198	683.679	GO:0006281 DNA repair	GO:0030915 Smc5-Smc6 complex | GO:0005634 nucleus	-	-	pfam08743 Nse4	-	-	-	-	-	-	-	nuclear	cytosol	nuclear	27349|Puccinia sorghi	Puccinia	Pucciniaceae	Pucciniales	Pucciniomycetes	Basidiomycota	Fungi	Eukaryota
PCEMA_000199.t1	699	gi|909614345|gb|KNF04546.1| hypothetical protein PSTG_02455	225	7.87e-96	343.526	GO:0090305 nucleic acid phosphodiester bond hydrolysis | GO:0006508 proteolysis	GO:0000178 exosome (RNase complex)	GO:0004527 exonuclease activity | GO:0003723 RNA binding | GO:0004190 aspartic-type endopeptidase activity	-	-	-	-	-	-	-	-	-	cytosol	cytosol	cytosol_nuclear	27350|Puccinia striiformis	Puccinia	Pucciniaceae	Pucciniales	Pucciniomycetes	Basidiomycota	Fungi	Eukaryota
PCEMA_000200.t1	537	gi|913871196|gb|KNZ60211.1| hypothetical protein VP01_1595g1	177	4.91e-91	327.582	-	-	-	-	-	2	o 5-27 i 68-90 o	-	-	-	-	-	extracellular	plasma membrane	plasma membrane	27349|Puccinia sorghi	Puccinia	Pucciniaceae	Pucciniales	Pucciniomycetes	Basidiomycota	Fungi	Eukaryota
PCEMA_000201.t1	849	gi|913871196|gb|KNZ60211.1| hypothetical protein VP01_1595g1	267	5.01e-99	354.156	-	-	-	-	-	3	o 43-65 i 153-170 o 190-212 i	-	-	-	-	-	plasma membrane	cytosol	plasma membrane	27349|Puccinia sorghi	Puccinia	Pucciniaceae	Pucciniales	Pucciniomycetes	Basidiomycota	Fungi	Eukaryota
PCEMA_000202.t1	1504	gi|913868269|gb|KNZ58358.1| hypothetical protein VP01_1946g12	286	1.38e-74	276.204	-	-	-	-	pfam12955 DUF3844	-	-	-	-	-	-	-	extracellular	nuclear	extracellular	27349|Puccinia sorghi	Puccinia	Pucciniaceae	Pucciniales	Pucciniomycetes	Basidiomycota	Fungi	Eukaryota
PCEMA_000203.t1	1721	gi|913868268|gb|KNZ58357.1| hypothetical protein VP01_1946g11	461	1.34e-242	831.61	GO:0006397 mRNA processing	GO:0005634 nucleus	GO:0008022 protein C-terminus binding | GO:0008270 zinc ion binding | GO:0000166 nucleotide binding	-	pfam00628 PHD	-	-	-	-	-	-	-	nuclear	nuclear	nuclear	27349|Puccinia sorghi	Puccinia	Pucciniaceae	Pucciniales	Pucciniomycetes	Basidiomycota	Fungi	Eukaryota
PCEMA_000204.t1	2984	gi|913868267|gb|KNZ58356.1| hypothetical protein VP01_1946g10	314	9.19e-156	542.835	GO:0006629 lipid metabolic process	-	GO:0004806 triglyceride lipase activity | GO:0008270 zinc ion binding	-	pfam01764 Lipase_3	1	i 9-31 o	-	-	-	-	-	extracellular	extracellular	extracellular	27349|Puccinia sorghi	Puccinia	Pucciniaceae	Pucciniales	Pucciniomycetes	Basidiomycota	Fungi	Eukaryota
PCEMA_000205.t1	749	gi|913864917|gb|KNZ56359.1| hypothetical protein VP01_2422g3	204	6.01e-110	390.474	-	-	-	-	-	-	-	-	-	-	-	-	nuclear	nuclear	nuclear	27349|Puccinia sorghi	Puccinia	Pucciniaceae	Pucciniales	Pucciniomycetes	Basidiomycota	Fungi	Eukaryota
PCEMA_000206.t1	1290	gi|913854418|gb|KNZ50802.1| hypothetical protein VP01_422g5	249	2.29e-153	534.862	GO:0006413 translational initiation	-	GO:0003743 translation initiation factor activity	-	-	-	-	-	-	-	-	-	mitochondria	cytosol	nuclear	27349|Puccinia sorghi	Puccinia	Pucciniaceae	Pucciniales	Pucciniomycetes	Basidiomycota	Fungi	Eukaryota
PCEMA_000207.t1	2403	gi|913854419|gb|KNZ50803.1| hypothetical protein VP01_422g6	358	4.92e-211	726.641	GO:0006412 translation	GO:0015934 large ribosomal subunit	GO:0003735 structural constituent of ribosome | GO:0003723 RNA binding | GO:0016740 transferase activity	-	pfam00181 Ribosomal_L2 | pfam03947 Ribosomal_L2_C	-	-	-	-	-	-	-	nuclear	nuclear	nuclear	27349|Puccinia sorghi	Puccinia	Pucciniaceae	Pucciniales	Pucciniomycetes	Basidiomycota	Fungi	Eukaryota
PCEMA_000208.t1	420	gi|913855325|gb|KNZ51204.1| hypothetical protein VP01_404g5	101	9.52e-31	140.232	-	-	-	-	pfam05699 Dimer_Tnp_hAT	-	-	-	-	-	-	-	extracellular	nuclear	mitochondria	27349|Puccinia sorghi	Puccinia	Pucciniaceae	Pucciniales	Pucciniomycetes	Basidiomycota	Fungi	Eukaryota
PCEMA_000209.t1	620	gi|913869238|gb|KNZ58987.1| NAD(P)H:quinone oxidoreductase, type IV	127	9.73e-74	271.332	GO:0055114 oxidation-reduction process | GO:0045892 negative regulation of transcription, DNA-dependent	GO:0005737 cytoplasm	GO:0051287 NAD binding | GO:0050660 flavin adenine dinucleotide binding | GO:0050661 NADP binding | GO:0010181 FMN binding | GO:0003955 NAD(P)H dehydrogenase (quinone) activity	-	-	-	-	-	-	-	-	-	mitochondria	mitochondria	extracellular	27349|Puccinia sorghi	Puccinia	Pucciniaceae	Pucciniales	Pucciniomycetes	Basidiomycota	Fungi	Eukaryota
PCEMA_000210.t1	1362	gi|331226790|ref|XP_003326064.1| hypothetical protein PGTG_07894	355	1.36e-73	273.104	-	-	-	-	-	-	-	-	-	-	-	-	cytosol	chloroplast	mitochondria	5297|Puccinia graminis	Puccinia	Pucciniaceae	Pucciniales	Pucciniomycetes	Basidiomycota	Fungi	Eukaryota
PCEMA_000211.t1	960	gi|403168600|ref|XP_003328205.2| hypothetical protein PGTG_09499	188	2.72e-23	118.529	-	-	-	-	-	-	-	-	-	-	-	-	cytosol	cytoskeleton	cytosol	5297|Puccinia graminis	Puccinia	Pucciniaceae	Pucciniales	Pucciniomycetes	Basidiomycota	Fungi	Eukaryota
PCEMA_000212.t1	548	gi|913877085|gb|KNZ61449.1| hypothetical protein VP01_139g10	80	5.66e-38	163.706	-	-	-	-	-	-	-	-	-	-	-	-	extracellular	chloroplast	mitochondria	27349|Puccinia sorghi	Puccinia	Pucciniaceae	Pucciniales	Pucciniomycetes	Basidiomycota	Fungi	Eukaryota
PCEMA_000213.t1	419	gi|913877085|gb|KNZ61449.1| hypothetical protein VP01_139g10	66	1.94e-33	148.647	-	-	-	-	-	-	-	-	-	-	-	-	extracellular	chloroplast	cytoskeleton	27349|Puccinia sorghi	Puccinia	Pucciniaceae	Pucciniales	Pucciniomycetes	Basidiomycota	Fungi	Eukaryota
PCEMA_000214.t1	2231	gi|913877081|gb|KNZ61445.1| uncharacterized protein VP01_139g6	201	4.26e-61	236.786	-	-	-	-	-	-	-	-	-	-	-	-	nuclear	nuclear	cytosol_nuclear	27349|Puccinia sorghi	Puccinia	Pucciniaceae	Pucciniales	Pucciniomycetes	Basidiomycota	Fungi	Eukaryota
PCEMA_000215.t1	4269	gi|913877084|gb|KNZ61448.1| hypothetical protein VP01_139g9	1416	0	2885.81	GO:0006511 ubiquitin-dependent protein catabolic process	GO:0019773 proteasome core complex, alpha-subunit complex | GO:0005634 nucleus	GO:0004298 threonine-type endopeptidase activity	-	pfam05466 BASP1 | pfam12273 RCR	-	-	-	-	-	-	-	nuclear	chloroplast	nuclear	27349|Puccinia sorghi	Puccinia	Pucciniaceae	Pucciniales	Pucciniomycetes	Basidiomycota	Fungi	Eukaryota
PCEMA_000216.t1	711	gi|913857238|gb|KNZ52148.1| hypothetical protein VP01_3675g3	235	8.64e-132	463.111	-	-	-	-	pfam14223 UBN2 | pfam14227 UBN2_2	-	-	-	-	-	-	-	mitochondria	cytosol	nuclear	27349|Puccinia sorghi	Puccinia	Pucciniaceae	Pucciniales	Pucciniomycetes	Basidiomycota	Fungi	Eukaryota
PCEMA_000217.t1	405	gi|913835252|gb|KNZ44575.1| hypothetical protein VP01_9009g1, partial	103	6.5e-35	153.076	-	-	-	-	-	-	-	-	-	-	-	-	cytosol_nuclear	chloroplast	nuclear	27349|Puccinia sorghi	Puccinia	Pucciniaceae	Pucciniales	Pucciniomycetes	Basidiomycota	Fungi	Eukaryota
PCEMA_000218.t1	639	gi|913862905|gb|KNZ55239.1| hypothetical protein VP01_2730g3	213	5.22e-115	407.305	GO:0015074 DNA integration	-	GO:0043531 ADP binding | GO:0003676 nucleic acid binding | GO:0008270 zinc ion binding	-	-	-	-	-	-	-	-	-	cytosol	chloroplast	nuclear	27349|Puccinia sorghi	Puccinia	Pucciniaceae	Pucciniales	Pucciniomycetes	Basidiomycota	Fungi	Eukaryota
PCEMA_000219.t1	711	gi|913857238|gb|KNZ52148.1| hypothetical protein VP01_3675g3	235	5.52e-137	480.385	-	-	-	-	pfam14223 UBN2 | pfam14227 UBN2_2 | pfam03564 DUF1759	-	-	-	-	-	-	-	cytoskeleton	cytosol	nuclear	27349|Puccinia sorghi	Puccinia	Pucciniaceae	Pucciniales	Pucciniomycetes	Basidiomycota	Fungi	Eukaryota
PCEMA_000220.t1	405	gi|913835252|gb|KNZ44575.1| hypothetical protein VP01_9009g1, partial	103	6.5e-35	153.076	-	-	-	-	-	-	-	-	-	-	-	-	cytosol_nuclear	chloroplast	nuclear	27349|Puccinia sorghi	Puccinia	Pucciniaceae	Pucciniales	Pucciniomycetes	Basidiomycota	Fungi	Eukaryota
PCEMA_000221.t1	363	gi|913856840|gb|KNZ51958.1| hypothetical protein VP01_374g6	120	2.14e-66	245.644	-	-	-	-	-	-	-	-	-	-	-	-	cytosol	nuclear	cytosol_nuclear	27349|Puccinia sorghi	Puccinia	Pucciniaceae	Pucciniales	Pucciniomycetes	Basidiomycota	Fungi	Eukaryota
PCEMA_000222.t1	498	gi|913856842|gb|KNZ51960.1| hypothetical protein VP01_374g8	164	1.45e-93	335.997	-	-	-	-	pfam14223 UBN2 | pfam14227 UBN2_2 | pfam03564 DUF1759	-	-	-	-	-	-	-	cytosol_nuclear	cytosol	nuclear	27349|Puccinia sorghi	Puccinia	Pucciniaceae	Pucciniales	Pucciniomycetes	Basidiomycota	Fungi	Eukaryota
PCEMA_000223.t1	405	gi|913835252|gb|KNZ44575.1| hypothetical protein VP01_9009g1, partial	103	6.5e-35	153.076	-	-	-	-	-	-	-	-	-	-	-	-	cytosol_nuclear	chloroplast	nuclear	27349|Puccinia sorghi	Puccinia	Pucciniaceae	Pucciniales	Pucciniomycetes	Basidiomycota	Fungi	Eukaryota
PCEMA_000224.t1	300	gi|913856840|gb|KNZ51958.1| hypothetical protein VP01_374g6	99	2.91e-42	172.564	-	-	-	-	-	-	-	-	-	-	-	-	cytosol	nuclear	nuclear	27349|Puccinia sorghi	Puccinia	Pucciniaceae	Pucciniales	Pucciniomycetes	Basidiomycota	Fungi	Eukaryota
PCEMA_000225.t1	2643	gi|909601403|gb|KNE91882.1| hypothetical protein PSTG_14735	568	5.44e-131	460.454	-	-	GO:0008270 zinc ion binding	-	pfam10551 MULE | pfam04434 SWIM	-	-	-	-	-	-	-	cytosol_nuclear	nuclear	nuclear	27350|Puccinia striiformis	Puccinia	Pucciniaceae	Pucciniales	Pucciniomycetes	Basidiomycota	Fungi	Eukaryota
PCEMA_000226.t1	1951	gi|913861432|gb|KNZ54385.1| acetate--CoA ligase	398	2.97e-253	867.043	GO:0019427 acetyl-CoA biosynthetic process from acetate | GO:0001302 replicative cell aging | GO:0019654 acetate fermentation | GO:0016573 histone acetylation	GO:0005829 cytosol | GO:0005739 mitochondrion | GO:0005730 nucleolus	GO:0005524 ATP binding | GO:0016208 AMP binding | GO:0016880 acid-ammonia (or amide) ligase activity | GO:0003987 acetate-CoA ligase activity	-	pfam00501 AMP-binding | pfam13193 DUF4009 | pfam11930 DUF3448	-	-	-	-	-	-	-	mitochondria	mitochondria	mitochondria	27349|Puccinia sorghi	Puccinia	Pucciniaceae	Pucciniales	Pucciniomycetes	Basidiomycota	Fungi	Eukaryota
PCEMA_000227.t1	2041	gi|913853005|gb|KNZ50247.1| DNA-directed RNA polymerase subunit	96	8.26e-60	232.799	GO:0006355 regulation of transcription, DNA-dependent	GO:0005737 cytoplasm | GO:0005634 nucleus	GO:0003899 DNA-directed RNA polymerase activity | GO:0008270 zinc ion binding | GO:0003677 DNA binding | GO:0003700 sequence-specific DNA binding transcription factor activity	-	pfam01096 TFIIS_C	-	-	-	-	-	-	-	extracellular	chloroplast	nuclear	27349|Puccinia sorghi	Puccinia	Pucciniaceae	Pucciniales	Pucciniomycetes	Basidiomycota	Fungi	Eukaryota
PCEMA_000228.t1	417	-	-	-	-	-	-	-	-	-	-	-	-	-	-	-	-	cytosol_nuclear	nuclear	nuclear	-	-	-	-	-	-	-	-
PCEMA_000229.t1	204	gi|913843047|gb|KNZ46746.1| hypothetical protein VP01_699g4	39	2.88e-07	63.1658	-	-	-	-	-	-	-	-	-	-	-	-	extracellular	cytosol_nuclear	mitochondria	27349|Puccinia sorghi	Puccinia	Pucciniaceae	Pucciniales	Pucciniomycetes	Basidiomycota	Fungi	Eukaryota
PCEMA_000230.t1	558	gi|913871794|gb|KNZ60404.1| hypothetical protein VP01_1559g4	130	2.16e-36	158.834	-	-	-	-	-	-	-	-	-	-	-	-	cytosol	nuclear	cytosol_nuclear	27349|Puccinia sorghi	Puccinia	Pucciniaceae	Pucciniales	Pucciniomycetes	Basidiomycota	Fungi	Eukaryota
PCEMA_000231.t1	258	gi|913855090|gb|KNZ51105.1| hypothetical protein VP01_4092g1	76	1.16e-17	96.8268	-	-	-	-	-	-	-	-	-	-	-	-	extracellular	chloroplast	cytosol	27349|Puccinia sorghi	Puccinia	Pucciniaceae	Pucciniales	Pucciniomycetes	Basidiomycota	Fungi	Eukaryota
PCEMA_000232.t1	1854	gi|913861432|gb|KNZ54385.1| acetate--CoA ligase	398	1.9e-258	884.316	GO:0019427 acetyl-CoA biosynthetic process from acetate | GO:0001302 replicative cell aging | GO:0019654 acetate fermentation | GO:0016573 histone acetylation	GO:0005829 cytosol | GO:0005739 mitochondrion | GO:0005730 nucleolus	GO:0005524 ATP binding | GO:0016208 AMP binding | GO:0016880 acid-ammonia (or amide) ligase activity | GO:0003987 acetate-CoA ligase activity	-	pfam00501 AMP-binding | pfam13193 DUF4009	-	-	-	-	-	-	-	nuclear	mitochondria	mitochondria	27349|Puccinia sorghi	Puccinia	Pucciniaceae	Pucciniales	Pucciniomycetes	Basidiomycota	Fungi	Eukaryota
PCEMA_000233.t1	1976	gi|913853005|gb|KNZ50247.1| DNA-directed RNA polymerase subunit	96	7.94e-60	232.799	GO:0006355 regulation of transcription, DNA-dependent	GO:0005737 cytoplasm | GO:0005634 nucleus	GO:0003899 DNA-directed RNA polymerase activity | GO:0008270 zinc ion binding | GO:0003677 DNA binding | GO:0003700 sequence-specific DNA binding transcription factor activity	-	pfam01096 TFIIS_C	-	-	-	-	-	-	-	extracellular	chloroplast	nuclear	27349|Puccinia sorghi	Puccinia	Pucciniaceae	Pucciniales	Pucciniomycetes	Basidiomycota	Fungi	Eukaryota
PCEMA_000234.t1	453	-	-	-	-	-	-	-	-	-	-	-	-	-	-	-	-	cytosol_nuclear	nuclear	nuclear	-	-	-	-	-	-	-	-
PCEMA_000235.t1	204	gi|913843047|gb|KNZ46746.1| hypothetical protein VP01_699g4	39	2.88e-07	63.1658	-	-	-	-	-	-	-	-	-	-	-	-	extracellular	cytosol_nuclear	mitochondria	27349|Puccinia sorghi	Puccinia	Pucciniaceae	Pucciniales	Pucciniomycetes	Basidiomycota	Fungi	Eukaryota
PCEMA_000236.t1	558	gi|913871794|gb|KNZ60404.1| hypothetical protein VP01_1559g4	130	2.16e-36	158.834	-	-	-	-	-	-	-	-	-	-	-	-	cytosol	nuclear	cytosol_nuclear	27349|Puccinia sorghi	Puccinia	Pucciniaceae	Pucciniales	Pucciniomycetes	Basidiomycota	Fungi	Eukaryota
PCEMA_000237.t1	258	gi|913855090|gb|KNZ51105.1| hypothetical protein VP01_4092g1	76	1.16e-17	96.8268	-	-	-	-	-	-	-	-	-	-	-	-	extracellular	chloroplast	cytosol	27349|Puccinia sorghi	Puccinia	Pucciniaceae	Pucciniales	Pucciniomycetes	Basidiomycota	Fungi	Eukaryota
PCEMA_000238.t1	7595	gi|913835875|gb|KNZ44774.1| hypothetical protein VP01_883g1	2323	0	4891.3	-	-	-	-	pfam11262 Tho2 | pfam11732 Thoc2 | pfam07695 7TMR-DISM_7TM	-	-	-	-	-	-	-	nuclear	chloroplast	nuclear	27349|Puccinia sorghi	Puccinia	Pucciniaceae	Pucciniales	Pucciniomycetes	Basidiomycota	Fungi	Eukaryota
PCEMA_000239.t1	2777	gi|913844425|gb|KNZ47136.1| uncharacterized protein VP01_664g3	212	5.14e-109	387.374	GO:0046777 protein autophosphorylation | GO:0061093 negative regulation of phospholipid translocation | GO:0070941 eisosome assembly	GO:0005829 cytosol | GO:0005935 cellular bud neck | GO:0005886 plasma membrane	GO:0004674 protein serine/threonine kinase activity | GO:0005524 ATP binding	-	pfam00433 Pkinase_C	-	-	-	-	-	-	-	nuclear	nuclear	mitochondria	27349|Puccinia sorghi	Puccinia	Pucciniaceae	Pucciniales	Pucciniomycetes	Basidiomycota	Fungi	Eukaryota
PCEMA_000240.t1	2143	gi|913887542|gb|KNZ63699.1| hypothetical protein VP01_1111g10	64	7.47e-20	108.785	-	-	-	-	-	-	-	-	-	-	-	-	nuclear	nuclear	mitochondria	27349|Puccinia sorghi	Puccinia	Pucciniaceae	Pucciniales	Pucciniomycetes	Basidiomycota	Fungi	Eukaryota
PCEMA_000241.t1	3258	gi|913859538|gb|KNZ53322.1| glycerol kinase	639	0	1378.6	GO:0005975 carbohydrate metabolic process | GO:0006072 glycerol-3-phosphate metabolic process | GO:0016310 phosphorylation	-	GO:0004370 glycerol kinase activity	2.7.1.30	pfam00370 FGGY_N | pfam02782 FGGY_C	-	-	-	-	-	-	-	mitochondria	nuclear	extracellular	27349|Puccinia sorghi	Puccinia	Pucciniaceae	Pucciniales	Pucciniomycetes	Basidiomycota	Fungi	Eukaryota
PCEMA_000242.t1	1981	gi|913865672|gb|KNZ56791.1| hypothetical protein VP01_2317g2	298	2.13e-184	638.06	GO:0006914 autophagy | GO:0015031 protein transport	GO:0032585 multivesicular body membrane | GO:0005774 vacuolar membrane	-	-	pfam03164 Mon1	-	-	-	-	-	-	-	plasma membrane	nuclear	nuclear	27349|Puccinia sorghi	Puccinia	Pucciniaceae	Pucciniales	Pucciniomycetes	Basidiomycota	Fungi	Eukaryota
PCEMA_000243.t1	404	-	-	-	-	-	-	-	-	-	1	o 59-81 i	-	-	-	-	-	mitochondria	extracellular	extracellular	-	-	-	-	-	-	-	-
PCEMA_000244.t1	1304	gi|913862507|gb|KNZ55015.1| hypothetical protein VP01_2791g1	98	9.95e-48	195.595	GO:0055085 transmembrane transport	GO:0016021 integral to membrane	-	-	-	-	-	-	-	-	-	-	mitochondria	mitochondria	mitochondria	27349|Puccinia sorghi	Puccinia	Pucciniaceae	Pucciniales	Pucciniomycetes	Basidiomycota	Fungi	Eukaryota
PCEMA_000245.t1	465	gi|913857093|gb|KNZ52086.1| hypothetical protein VP01_36g10	47	6.03e-09	70.6952	-	-	-	-	-	-	-	-	-	-	-	-	cytosol	nuclear	nuclear	27349|Puccinia sorghi	Puccinia	Pucciniaceae	Pucciniales	Pucciniomycetes	Basidiomycota	Fungi	Eukaryota
PCEMA_000246.t1	1098	gi|913842489|gb|KNZ46582.1| hypothetical protein VP01_714g5	364	2.03e-166	578.267	-	-	-	-	-	-	-	-	-	-	-	-	cytosol	cytosol	nuclear	27349|Puccinia sorghi	Puccinia	Pucciniaceae	Pucciniales	Pucciniomycetes	Basidiomycota	Fungi	Eukaryota
PCEMA_000247.t1	1479	gi|331228598|ref|XP_003326966.1| hypothetical protein PGTG_08503	368	1.82e-35	157.948	-	-	-	-	pfam09429 Wbp11	-	-	-	-	-	-	-	nuclear	nuclear	nuclear	5297|Puccinia graminis	Puccinia	Pucciniaceae	Pucciniales	Pucciniomycetes	Basidiomycota	Fungi	Eukaryota
PCEMA_000248.t1	294	gi|403170432|ref|XP_003329769.2| small nuclear ribonucleoprotein G	62	2.82e-30	136.688	-	GO:0019013 viral nucleocapsid | GO:0030529 ribonucleoprotein complex	-	-	pfam01423 LSM	-	-	-	-	-	-	-	mitochondria	nuclear	mitochondria	5297|Puccinia graminis	Puccinia	Pucciniaceae	Pucciniales	Pucciniomycetes	Basidiomycota	Fungi	Eukaryota
PCEMA_000249.t1	1569	gi|403175420|ref|XP_003334239.2| 26S protease regulatory subunit 7	332	1.08e-219	755.43	GO:0030163 protein catabolic process | GO:0006508 proteolysis	GO:0005737 cytoplasm | GO:0000502 proteasome complex	GO:0008233 peptidase activity | GO:0005524 ATP binding | GO:0017111 nucleoside-triphosphatase activity	-	pfam00004 AAA | pfam07724 AAA_2 | pfam07728 AAA_5 | pfam13401 AAA_22	-	-	-	-	-	-	-	mitochondria	chloroplast_mitochondria	mitochondria	5297|Puccinia graminis	Puccinia	Pucciniaceae	Pucciniales	Pucciniomycetes	Basidiomycota	Fungi	Eukaryota
PCEMA_000250.t1	1901	gi|913860311|gb|KNZ53756.1| hypothetical protein VP01_3143g6	268	5.82e-98	350.613	GO:0070933 histone H4 deacetylation | GO:0006355 regulation of transcription, DNA-dependent | GO:0070932 histone H3 deacetylation	GO:0005634 nucleus	GO:0032041 NAD-dependent histone deacetylase activity (H3-K14 specific) | GO:0046970 NAD-dependent histone deacetylase activity (H4-K16 specific) | GO:0046969 NAD-dependent histone deacetylase activity (H3-K9 specific)	-	-	1	o 302-324 i	-	-	-	-	-	plasma membrane	chloroplast	nuclear	27349|Puccinia sorghi	Puccinia	Pucciniaceae	Pucciniales	Pucciniomycetes	Basidiomycota	Fungi	Eukaryota
PCEMA_000251.t1	2342	gi|913877997|gb|KNZ61636.1| hypothetical protein VP01_1376g3	573	0	1166.01	GO:0009395 phospholipid catabolic process	-	GO:0004620 phospholipase activity	-	pfam01735 PLA2_B	-	-	-	-	SignalP-noTM	37 - 38	-	extracellular	chloroplast	extracellular	27349|Puccinia sorghi	Puccinia	Pucciniaceae	Pucciniales	Pucciniomycetes	Basidiomycota	Fungi	Eukaryota
PCEMA_000252.t1	4679	gi|913849078|gb|KNZ48745.1| uncharacterized protein VP01_543g1	921	0	1622.64	GO:0043087 regulation of GTPase activity | GO:0032012 regulation of ARF protein signal transduction	-	GO:0005086 ARF guanyl-nucleotide exchange factor activity	-	-	-	-	-	-	-	-	-	nuclear	nuclear	nuclear	27349|Puccinia sorghi	Puccinia	Pucciniaceae	Pucciniales	Pucciniomycetes	Basidiomycota	Fungi	Eukaryota
PCEMA_000253.t1	1187	gi|331214169|ref|XP_003319766.1| hypothetical protein PGTG_01940	368	1.2e-198	685.451	GO:0008643 carbohydrate transport | GO:0015992 proton transport | GO:0015780 nucleotide-sugar transport	GO:0016021 integral to membrane | GO:0000139 Golgi membrane	GO:0005351 sugar:hydrogen symporter activity | GO:0005338 nucleotide-sugar transmembrane transporter activity	-	pfam04142 Nuc_sug_transp | pfam08449 UAA | pfam13536 EmrE | pfam00892 EamA	5	i 200-217 o 237-259 i 272-289 o 304-326 i 333-355 o	-	-	-	-	-	plasma membrane	chloroplast	plasma membrane	5297|Puccinia graminis	Puccinia	Pucciniaceae	Pucciniales	Pucciniomycetes	Basidiomycota	Fungi	Eukaryota
PCEMA_000254.t1	3545	gi|913832651|gb|KNZ43890.1| hypothetical protein VP01_974g4	915	0	1906.1	-	-	GO:0008017 microtubule binding	-	pfam06657 Cep57_MT_bd	-	-	-	-	-	-	-	nuclear	chloroplast	nuclear	27349|Puccinia sorghi	Puccinia	Pucciniaceae	Pucciniales	Pucciniomycetes	Basidiomycota	Fungi	Eukaryota
PCEMA_000255.t1	660	gi|913877839|gb|KNZ61603.1| uncharacterized protein VP01_1380g11	177	1.53e-115	409.076	GO:0001510 RNA methylation | GO:0006364 rRNA processing | GO:0008033 tRNA processing	GO:0005730 nucleolus | GO:0016592 mediator complex | GO:0016020 membrane	GO:0003723 RNA binding | GO:0008168 methyltransferase activity	-	-	-	-	-	-	-	-	-	cytosol	cytosol	nuclear	27349|Puccinia sorghi	Puccinia	Pucciniaceae	Pucciniales	Pucciniomycetes	Basidiomycota	Fungi	Eukaryota
PCEMA_000256.t1	1115	gi|913877835|gb|KNZ61599.1| uncharacterized protein VP01_1380g7	228	1.12e-113	402.876	GO:0046907 intracellular transport	-	-	-	pfam00638 Ran_BP1	-	-	-	-	-	-	-	cytosol	nuclear	nuclear	27349|Puccinia sorghi	Puccinia	Pucciniaceae	Pucciniales	Pucciniomycetes	Basidiomycota	Fungi	Eukaryota
PCEMA_000257.t1	612	gi|403174750|ref|XP_003333671.2| hypothetical protein PGTG_15093	187	1.67e-90	325.81	-	-	GO:0008270 zinc ion binding | GO:0003676 nucleic acid binding	-	pfam13917 zf-CCHC_3	-	-	-	-	-	-	-	nuclear	nuclear	nuclear	5297|Puccinia graminis	Puccinia	Pucciniaceae	Pucciniales	Pucciniomycetes	Basidiomycota	Fungi	Eukaryota
PCEMA_000258.t1	282	-	-	-	-	-	-	-	-	-	-	-	-	-	-	-	-	extracellular	nuclear	nuclear	-	-	-	-	-	-	-	-
PCEMA_000259.t1	240	gi|909600671|gb|KNE91181.1| hypothetical protein PSTG_15386	54	0.000131	55.1935	-	-	-	-	-	-	-	-	-	-	-	-	extracellular	mitochondria	mitochondria	27350|Puccinia striiformis	Puccinia	Pucciniaceae	Pucciniales	Pucciniomycetes	Basidiomycota	Fungi	Eukaryota
PCEMA_000260.t1	504	gi|913875077|gb|KNZ61027.1| hypothetical protein VP01_1461g5	154	2.05e-69	256.716	-	-	GO:0003677 DNA binding	-	pfam13551 HTH_29 | pfam13565 HTH_32	-	-	-	-	-	-	-	cytosol	chloroplast	nuclear	27349|Puccinia sorghi	Puccinia	Pucciniaceae	Pucciniales	Pucciniomycetes	Basidiomycota	Fungi	Eukaryota
PCEMA_000261.t1	966	gi|913840684|gb|KNZ46056.1| hypothetical protein VP01_75g3	321	4.62e-187	646.918	GO:0016310 phosphorylation	-	GO:0035299 inositol pentakisphosphate 2-kinase activity | GO:0005524 ATP binding	-	pfam06090 Ins_P5_2-kin	-	-	-	-	-	-	-	nuclear	nuclear	nuclear	27349|Puccinia sorghi	Puccinia	Pucciniaceae	Pucciniales	Pucciniomycetes	Basidiomycota	Fungi	Eukaryota
PCEMA_000262.t1	1920	gi|403169730|ref|XP_003329153.2| hypothetical protein PGTG_10893	335	4.55e-181	626.987	GO:0016192 vesicle-mediated transport	GO:0016020 membrane	-	-	pfam00804 Syntaxin | pfam05739 SNARE	1	o 368-390 i	-	-	-	-	-	mitochondria	chloroplast	mitochondria	5297|Puccinia graminis	Puccinia	Pucciniaceae	Pucciniales	Pucciniomycetes	Basidiomycota	Fungi	Eukaryota
PCEMA_000263.t1	351	gi|913869322|gb|KNZ59044.1| hypothetical protein VP01_1810g5	89	1.31e-11	78.6676	-	-	GO:0003676 nucleic acid binding	-	-	-	-	-	-	-	-	-	cytosol	chloroplast	nuclear	27349|Puccinia sorghi	Puccinia	Pucciniaceae	Pucciniales	Pucciniomycetes	Basidiomycota	Fungi	Eukaryota
PCEMA_000264.t1	957	gi|913864612|gb|KNZ56182.1| hypothetical protein VP01_2475g1	247	1e-130	459.568	GO:0032851 positive regulation of Rab GTPase activity	GO:0005622 intracellular	GO:0005097 Rab GTPase activator activity	-	-	-	-	-	-	-	-	-	cytosol_nuclear	nuclear	nuclear	27349|Puccinia sorghi	Puccinia	Pucciniaceae	Pucciniales	Pucciniomycetes	Basidiomycota	Fungi	Eukaryota
PCEMA_000265.t1	1257	gi|913864612|gb|KNZ56182.1| hypothetical protein VP01_2475g1	352	5.71e-90	324.038	GO:0032851 positive regulation of Rab GTPase activity	-	GO:0005097 Rab GTPase activator activity	-	-	-	-	-	-	-	-	-	cytosol	nuclear	nuclear	27349|Puccinia sorghi	Puccinia	Pucciniaceae	Pucciniales	Pucciniomycetes	Basidiomycota	Fungi	Eukaryota
PCEMA_000266.t1	2041	gi|913868494|gb|KNZ58510.1| dihydroorotate dehydrogenase (fumarate)	629	0	1328.55	GO:0055114 oxidation-reduction process | GO:0006222 UMP biosynthetic process | GO:0006207 'de novo' pyrimidine base biosynthetic process	GO:0016020 membrane	GO:0004158 dihydroorotate oxidase activity	1.3.5.2	pfam01180 DHO_dh	-	-	-	-	-	-	-	mitochondria	chloroplast	mitochondria	27349|Puccinia sorghi	Puccinia	Pucciniaceae	Pucciniales	Pucciniomycetes	Basidiomycota	Fungi	Eukaryota
PCEMA_000267.t1	1542	gi|913860476|gb|KNZ53850.1| hypothetical protein VP01_3119g2	416	4.01e-251	859.956	-	-	-	-	pfam14227 UBN2_2 | pfam14223 UBN2	-	-	-	-	-	-	-	cytoskeleton	nuclear	nuclear	27349|Puccinia sorghi	Puccinia	Pucciniaceae	Pucciniales	Pucciniomycetes	Basidiomycota	Fungi	Eukaryota
PCEMA_000268.t1	297	gi|913861459|gb|KNZ54404.1| uncharacterized protein VP01_2957g2, partial	93	8.93e-47	185.408	-	-	-	-	-	-	-	-	-	-	-	-	cytosol	chloroplast	nuclear	27349|Puccinia sorghi	Puccinia	Pucciniaceae	Pucciniales	Pucciniomycetes	Basidiomycota	Fungi	Eukaryota
PCEMA_000269.t1	711	gi|913861458|gb|KNZ54403.1| hypothetical protein VP01_2957g1	194	5.19e-113	400.661	-	-	-	-	-	-	-	-	-	-	-	-	mitochondria	nuclear	mitochondria	27349|Puccinia sorghi	Puccinia	Pucciniaceae	Pucciniales	Pucciniomycetes	Basidiomycota	Fungi	Eukaryota
PCEMA_000270.t1	297	gi|913861459|gb|KNZ54404.1| uncharacterized protein VP01_2957g2, partial	93	8.93e-47	185.408	-	-	-	-	-	-	-	-	-	-	-	-	cytosol	chloroplast	nuclear	27349|Puccinia sorghi	Puccinia	Pucciniaceae	Pucciniales	Pucciniomycetes	Basidiomycota	Fungi	Eukaryota
PCEMA_000271.t1	711	gi|913861458|gb|KNZ54403.1| hypothetical protein VP01_2957g1	194	5.19e-113	400.661	-	-	-	-	-	-	-	-	-	-	-	-	mitochondria	nuclear	mitochondria	27349|Puccinia sorghi	Puccinia	Pucciniaceae	Pucciniales	Pucciniomycetes	Basidiomycota	Fungi	Eukaryota
PCEMA_000272.t1	1912	gi|913862957|gb|KNZ55270.1| eburicol 14 alpha-demethylase	521	0	1114.63	GO:0032259 methylation | GO:0055114 oxidation-reduction process	-	GO:0020037 heme binding | GO:0016705 oxidoreductase activity, acting on paired donors, with incorporation or reduction of molecular oxygen | GO:0004497 monooxygenase activity | GO:0005506 iron ion binding | GO:0008168 methyltransferase activity	1.14.13.70	pfam00067 p450	2	o 31-53 i 66-88 o	-	-	-	-	-	plasma membrane	nuclear	cytosol	27349|Puccinia sorghi	Puccinia	Pucciniaceae	Pucciniales	Pucciniomycetes	Basidiomycota	Fungi	Eukaryota
PCEMA_000273.t1	4145	gi|331225399|ref|XP_003325370.1| DNA-directed RNA polymerase III subunit RPC2	1225	0	2224.55	GO:0006351 transcription, DNA-dependent	-	GO:0003899 DNA-directed RNA polymerase activity | GO:0003677 DNA binding | GO:0032549 ribonucleoside binding	2.7.7.6	pfam04563 RNA_pol_Rpb2_1 | pfam04560 RNA_pol_Rpb2_7 | pfam04561 RNA_pol_Rpb2_2 | pfam04565 RNA_pol_Rpb2_3 | pfam04566 RNA_pol_Rpb2_4 | pfam04567 RNA_pol_Rpb2_5	-	-	-	-	-	-	-	nuclear	cytosol	nuclear	5297|Puccinia graminis	Puccinia	Pucciniaceae	Pucciniales	Pucciniomycetes	Basidiomycota	Fungi	Eukaryota
PCEMA_000274.t1	1919	gi|913861899|gb|KNZ54663.1| hypothetical protein VP01_288g8	391	6.85e-221	759.416	GO:0016226 iron-sulfur cluster assembly | GO:0008219 cell death | GO:0055114 oxidation-reduction process	GO:0005634 nucleus | GO:0005829 cytosol | GO:0005739 mitochondrion | GO:0048471 perinuclear region of cytoplasm	GO:0050660 flavin adenine dinucleotide binding | GO:0050661 NADP binding | GO:0003958 NADPH-hemoprotein reductase activity | GO:0005506 iron ion binding | GO:0010181 FMN binding	-	pfam00667 FAD_binding_1 | pfam00258 Flavodoxin_1	1	o 432-454 i	-	-	-	-	-	peroxisome	chloroplast	cytosol	27349|Puccinia sorghi	Puccinia	Pucciniaceae	Pucciniales	Pucciniomycetes	Basidiomycota	Fungi	Eukaryota
PCEMA_000275.t1	1135	gi|913844208|gb|KNZ47074.1| uncharacterized protein VP01_66g6	271	1.19e-135	475.955	-	-	-	-	pfam13430 DUF4112	2	o 153-175 i 196-215 o	-	-	-	-	-	nuclear	chloroplast	nuclear	27349|Puccinia sorghi	Puccinia	Pucciniaceae	Pucciniales	Pucciniomycetes	Basidiomycota	Fungi	Eukaryota
PCEMA_000276.t1	1349	gi|913880728|gb|KNZ62241.1| hypothetical protein VP01_1296g3	347	5.14e-109	387.374	GO:0005975 carbohydrate metabolic process	-	GO:0004553 hydrolase activity, hydrolyzing O-glycosyl compounds	-	-	-	-	-	-	-	-	-	cytosol_nuclear	chloroplast	cytosol	27349|Puccinia sorghi	Puccinia	Pucciniaceae	Pucciniales	Pucciniomycetes	Basidiomycota	Fungi	Eukaryota
PCEMA_000277.t1	360	gi|331226962|ref|XP_003326150.1| hypothetical protein PGTG_07980	104	5.31e-12	79.9963	-	-	-	-	-	-	-	-	-	-	-	-	cytosol_nuclear	cytosol	nuclear	5297|Puccinia graminis	Puccinia	Pucciniaceae	Pucciniales	Pucciniomycetes	Basidiomycota	Fungi	Eukaryota
PCEMA_000278.t1	531	gi|913853786|gb|KNZ50563.1| hypothetical protein VP01_434g2	162	2.1e-64	242.986	-	-	-	-	-	-	-	-	-	-	-	-	cytosol	cytosol	mitochondria	27349|Puccinia sorghi	Puccinia	Pucciniaceae	Pucciniales	Pucciniomycetes	Basidiomycota	Fungi	Eukaryota
PCEMA_000279.t1	603	gi|913868152|gb|KNZ58280.1| uncharacterized protein VP01_1960g7	141	5.23e-50	200.91	-	-	-	-	-	-	-	-	-	-	-	-	mitochondria	chloroplast_mitochondria	mitochondria	27349|Puccinia sorghi	Puccinia	Pucciniaceae	Pucciniales	Pucciniomycetes	Basidiomycota	Fungi	Eukaryota
PCEMA_000280.t1	393	-	-	-	-	-	-	-	-	-	-	-	-	-	-	-	-	extracellular	nuclear	nuclear	-	-	-	-	-	-	-	-
PCEMA_000281.t1	1422	gi|331232771|ref|XP_003329047.1| hypothetical protein PGTG_10787	382	1.73e-102	365.672	-	-	GO:0008270 zinc ion binding | GO:0003676 nucleic acid binding	-	pfam00098 zf-CCHC	-	-	-	-	-	-	-	nuclear	nuclear	mitochondria_nuclear	5297|Puccinia graminis	Puccinia	Pucciniaceae	Pucciniales	Pucciniomycetes	Basidiomycota	Fungi	Eukaryota
PCEMA_000282.t1	261	gi|331232771|ref|XP_003329047.1| hypothetical protein PGTG_10787	56	3.25e-10	73.3527	-	-	GO:0008270 zinc ion binding | GO:0003676 nucleic acid binding	-	-	-	-	-	-	-	-	-	nuclear	nuclear	nuclear	5297|Puccinia graminis	Puccinia	Pucciniaceae	Pucciniales	Pucciniomycetes	Basidiomycota	Fungi	Eukaryota
PCEMA_000283.t1	399	gi|331213093|ref|XP_003319228.1| hypothetical protein PGTG_01402	73	5.18e-17	96.3839	-	-	GO:0008270 zinc ion binding | GO:0003676 nucleic acid binding	-	-	-	-	-	-	-	-	-	extracellular	nuclear	nuclear	5297|Puccinia graminis	Puccinia	Pucciniaceae	Pucciniales	Pucciniomycetes	Basidiomycota	Fungi	Eukaryota
PCEMA_000284.t1	1131	gi|913891352|gb|KNZ64627.1| uncharacterized protein VP01_100g21	270	1.34e-28	135.803	-	-	GO:0008270 zinc ion binding | GO:0003676 nucleic acid binding	-	-	-	-	-	-	-	-	-	nuclear	nuclear	nuclear	27349|Puccinia sorghi	Puccinia	Pucciniaceae	Pucciniales	Pucciniomycetes	Basidiomycota	Fungi	Eukaryota
PCEMA_000285.t1	3472	gi|913863383|gb|KNZ55518.1| hypothetical protein VP01_265g20	575	0	1132.79	GO:0015986 ATP synthesis coupled proton transport | GO:0006200 ATP catabolic process	GO:0005756 mitochondrial proton-transporting ATP synthase, central stalk	GO:0046961 proton-transporting ATPase activity, rotational mechanism | GO:0046933 hydrogen ion transporting ATP synthase activity, rotational mechanism	-	pfam02823 ATP-synt_DE_N | pfam00855 PWWP	-	-	-	-	-	-	-	mitochondria	chloroplast	nuclear	27349|Puccinia sorghi	Puccinia	Pucciniaceae	Pucciniales	Pucciniomycetes	Basidiomycota	Fungi	Eukaryota
PCEMA_000286.t1	1395	gi|913865494|gb|KNZ56691.1| hypothetical protein VP01_2341g3	261	8.12e-108	383.388	-	-	GO:0008270 zinc ion binding | GO:0003676 nucleic acid binding	-	-	-	-	-	-	-	-	-	cytosol	cytosol	mitochondria	27349|Puccinia sorghi	Puccinia	Pucciniaceae	Pucciniales	Pucciniomycetes	Basidiomycota	Fungi	Eukaryota
PCEMA_000287.t1	1290	gi|913846586|gb|KNZ47883.1| hypothetical protein VP01_606g4	330	4.35e-104	370.986	-	-	-	-	pfam14227 UBN2_2	-	-	-	-	-	-	-	nuclear	chloroplast	nuclear	27349|Puccinia sorghi	Puccinia	Pucciniaceae	Pucciniales	Pucciniomycetes	Basidiomycota	Fungi	Eukaryota
PCEMA_000288.t1	2192	gi|913850082|gb|KNZ49087.1| bleomycin hydrolase	533	0	1159.36	GO:0046677 response to antibiotic | GO:0043418 homocysteine catabolic process | GO:0006508 proteolysis | GO:0000122 negative regulation of transcription from RNA polymerase II promoter	GO:0005737 cytoplasm	GO:0003729 mRNA binding | GO:0003690 double-stranded DNA binding | GO:0004197 cysteine-type endopeptidase activity | GO:0003697 single-stranded DNA binding | GO:0000978 RNA polymerase II core promoter proximal region sequence-specific DNA binding	3.4.22.40	pfam03051 Peptidase_C1_2	-	-	-	-	-	-	-	nuclear	nuclear	mitochondria	27349|Puccinia sorghi	Puccinia	Pucciniaceae	Pucciniales	Pucciniomycetes	Basidiomycota	Fungi	Eukaryota
PCEMA_000289.t1	677	gi|913868240|gb|KNZ58337.1| hypothetical protein VP01_1949g1	150	2.15e-34	153.076	-	-	-	-	-	-	-	-	-	-	-	-	cytosol	nuclear	nuclear	27349|Puccinia sorghi	Puccinia	Pucciniaceae	Pucciniales	Pucciniomycetes	Basidiomycota	Fungi	Eukaryota
PCEMA_000290.t1	393	gi|403172729|ref|XP_003889309.1| hypothetical protein PGTG_22015	116	2.86e-30	138.46	-	-	GO:0008270 zinc ion binding | GO:0003676 nucleic acid binding	-	pfam13976 gag_pre-integrs	-	-	-	-	-	-	-	extracellular	peroxisome	nuclear	5297|Puccinia graminis	Puccinia	Pucciniaceae	Pucciniales	Pucciniomycetes	Basidiomycota	Fungi	Eukaryota
PCEMA_000291.t1	1602	gi|913865494|gb|KNZ56691.1| hypothetical protein VP01_2341g3	300	5.41e-129	453.81	-	-	GO:0008270 zinc ion binding | GO:0003676 nucleic acid binding	-	-	-	-	-	-	-	-	-	cytosol_nuclear	mitochondria	mitochondria	27349|Puccinia sorghi	Puccinia	Pucciniaceae	Pucciniales	Pucciniomycetes	Basidiomycota	Fungi	Eukaryota
PCEMA_000292.t1	6273	gi|913883856|gb|KNZ62883.1| glycine dehydrogenase subunit 2	1069	0	2300.29	GO:0006730 one-carbon metabolic process | GO:0055114 oxidation-reduction process | GO:0019464 glycine decarboxylation via glycine cleavage system	GO:0005739 mitochondrion	GO:0004375 glycine dehydrogenase (decarboxylating) activity | GO:0030170 pyridoxal phosphate binding	1.4.4.2	pfam02347 GDC-P | pfam04258 Peptidase_A22B	-	-	-	-	-	-	-	nuclear	chloroplast	mitochondria	27349|Puccinia sorghi	Puccinia	Pucciniaceae	Pucciniales	Pucciniomycetes	Basidiomycota	Fungi	Eukaryota
PCEMA_000293.t1	885	gi|331226790|ref|XP_003326064.1| hypothetical protein PGTG_07894	290	3.17e-46	190.28	-	-	-	-	-	-	-	-	-	-	-	-	cytosol	cytosol	nuclear	5297|Puccinia graminis	Puccinia	Pucciniaceae	Pucciniales	Pucciniomycetes	Basidiomycota	Fungi	Eukaryota
PCEMA_000294.t1	3641	gi|913888473|gb|KNZ63899.1| hypothetical protein VP01_1087g7	1191	0	2604.13	-	-	-	-	pfam00773 RNB	-	-	-	-	-	-	-	mitochondria	chloroplast	mitochondria	27349|Puccinia sorghi	Puccinia	Pucciniaceae	Pucciniales	Pucciniomycetes	Basidiomycota	Fungi	Eukaryota
PCEMA_000295.t1	2235	gi|913869575|gb|KNZ59201.1| hypothetical protein VP01_1785g3	495	1.35e-244	838.254	GO:0003333 amino acid transmembrane transport	GO:0016021 integral to membrane	GO:0015171 amino acid transmembrane transporter activity	-	-	12	i 147-169 o 173-192 i 204-223 o 253-275 i 288-310 o 320-342 i 362-379 o 399-421 i 518-540 o 544-566 i 587-604 o 619-641 i	-	-	-	-	-	plasma membrane	plasma membrane	plasma membrane	27349|Puccinia sorghi	Puccinia	Pucciniaceae	Pucciniales	Pucciniomycetes	Basidiomycota	Fungi	Eukaryota
PCEMA_000296.t1	408	gi|331249773|ref|XP_003337501.1| hypothetical protein PGTG_19362	103	4.6e-19	103.027	-	-	-	-	-	-	-	-	-	-	-	-	cytosol_nuclear	cytosol_nuclear	nuclear	5297|Puccinia graminis	Puccinia	Pucciniaceae	Pucciniales	Pucciniomycetes	Basidiomycota	Fungi	Eukaryota
PCEMA_000297.t1	483	-	-	-	-	-	-	-	-	-	-	-	-	-	-	-	-	cytosol	nuclear	mitochondria	-	-	-	-	-	-	-	-
PCEMA_000298.t1	908	gi|913846936|gb|KNZ48009.1| hypothetical protein VP01_597g8	251	5.27e-119	420.592	GO:0005975 carbohydrate metabolic process	-	GO:0030246 carbohydrate binding | GO:0016853 isomerase activity	-	pfam01263 Aldose_epim	-	-	-	-	-	-	-	cytosol	nuclear	nuclear	27349|Puccinia sorghi	Puccinia	Pucciniaceae	Pucciniales	Pucciniomycetes	Basidiomycota	Fungi	Eukaryota
PCEMA_000299.t1	930	gi|403162205|ref|XP_003322448.2| hypothetical protein PGTG_03985	283	6.01e-67	252.73	-	-	GO:0008270 zinc ion binding | GO:0003676 nucleic acid binding	-	-	-	-	-	-	-	-	-	cytosol_nuclear	nuclear	extracellular	5297|Puccinia graminis	Puccinia	Pucciniaceae	Pucciniales	Pucciniomycetes	Basidiomycota	Fungi	Eukaryota
PCEMA_000300.t1	2914	gi|913887573|gb|KNZ63707.1| uncharacterized protein VP01_1110g2	197	1.08e-97	349.727	-	-	-	-	-	2	o 51-73 i 233-255 o	-	-	-	-	-	plasma membrane	plasma membrane	plasma membrane	27349|Puccinia sorghi	Puccinia	Pucciniaceae	Pucciniales	Pucciniomycetes	Basidiomycota	Fungi	Eukaryota
PCEMA_000301.t1	2475	gi|913887573|gb|KNZ63707.1| uncharacterized protein VP01_1110g2	315	8.11e-167	579.596	-	-	-	-	-	-	-	-	-	-	-	-	mitochondria	chloroplast	mitochondria	27349|Puccinia sorghi	Puccinia	Pucciniaceae	Pucciniales	Pucciniomycetes	Basidiomycota	Fungi	Eukaryota
PCEMA_000302.t1	945	gi|913887575|gb|KNZ63709.1| hypothetical protein VP01_1110g4	308	1.27e-163	568.966	-	-	-	-	pfam06658 DUF1168 | pfam05672 MAP7	-	-	-	-	-	-	-	nuclear	nuclear	nuclear	27349|Puccinia sorghi	Puccinia	Pucciniaceae	Pucciniales	Pucciniomycetes	Basidiomycota	Fungi	Eukaryota
PCEMA_000303.t1	1611	gi|403177503|ref|XP_003888756.1| hypothetical protein PGTG_22484	499	4.42e-110	390.917	-	-	GO:0008270 zinc ion binding | GO:0003676 nucleic acid binding	-	-	-	-	-	-	-	-	-	nuclear	nuclear	mitochondria	5297|Puccinia graminis	Puccinia	Pucciniaceae	Pucciniales	Pucciniomycetes	Basidiomycota	Fungi	Eukaryota
PCEMA_000304.t1	658	gi|913868834|gb|KNZ58719.1| uncharacterized protein VP01_1874g1	44	0.000751	54.7506	-	-	-	-	-	-	-	-	-	-	-	-	nuclear	chloroplast	nuclear	27349|Puccinia sorghi	Puccinia	Pucciniaceae	Pucciniales	Pucciniomycetes	Basidiomycota	Fungi	Eukaryota
PCEMA_000305.t1	537	gi|913875077|gb|KNZ61027.1| hypothetical protein VP01_1461g5	152	1.14e-66	249.63	-	-	GO:0003677 DNA binding	-	pfam13551 HTH_29 | pfam13565 HTH_32	-	-	-	-	-	-	-	cytosol	chloroplast	mitochondria	27349|Puccinia sorghi	Puccinia	Pucciniaceae	Pucciniales	Pucciniomycetes	Basidiomycota	Fungi	Eukaryota
PCEMA_000306.t1	843	-	-	-	-	-	-	-	-	-	-	-	-	-	-	-	-	cytoskeleton	cytosol	cytoskeleton	-	-	-	-	-	-	-	-
PCEMA_000307.t1	1524	gi|913875074|gb|KNZ61024.1| hypothetical protein VP01_1461g2	399	5.18e-172	596.869	-	-	-	-	-	-	-	-	-	-	-	-	nuclear	chloroplast	nuclear	27349|Puccinia sorghi	Puccinia	Pucciniaceae	Pucciniales	Pucciniomycetes	Basidiomycota	Fungi	Eukaryota
PCEMA_000308.t1	1194	gi|403174746|ref|XP_003333670.2| hypothetical protein PGTG_15092	380	5.03e-160	557.008	GO:0006476 protein deacetylation	-	GO:0016811 hydrolase activity, acting on carbon-nitrogen (but not peptide) bonds, in linear amides | GO:0070403 NAD+ binding | GO:0008270 zinc ion binding	-	pfam02146 SIR2	-	-	-	-	-	-	-	cytosol_nuclear	cytosol	cytosol	5297|Puccinia graminis	Puccinia	Pucciniaceae	Pucciniales	Pucciniomycetes	Basidiomycota	Fungi	Eukaryota
PCEMA_000309.t1	525	-	-	-	-	-	-	-	-	-	-	-	-	-	-	-	-	mitochondria	chloroplast	nuclear	-	-	-	-	-	-	-	-
PCEMA_000310.t1	2709	gi|913868355|gb|KNZ58413.1| hypothetical protein VP01_1935g8	645	0	1242.63	-	-	-	-	-	-	-	-	-	-	-	-	nuclear	chloroplast	nuclear	27349|Puccinia sorghi	Puccinia	Pucciniaceae	Pucciniales	Pucciniomycetes	Basidiomycota	Fungi	Eukaryota
PCEMA_000311.t1	1467	gi|403177503|ref|XP_003888756.1| hypothetical protein PGTG_22484	385	9.39e-105	373.201	-	-	GO:0008270 zinc ion binding | GO:0003676 nucleic acid binding	-	-	-	-	-	-	-	-	-	mitochondria	nuclear	mitochondria	5297|Puccinia graminis	Puccinia	Pucciniaceae	Pucciniales	Pucciniomycetes	Basidiomycota	Fungi	Eukaryota
PCEMA_000312.t1	297	gi|913869277|gb|KNZ59013.1| hypothetical protein VP01_1817g2	98	1.83e-46	184.522	-	-	-	-	-	-	-	-	-	-	-	-	extracellular	chloroplast	mitochondria	27349|Puccinia sorghi	Puccinia	Pucciniaceae	Pucciniales	Pucciniomycetes	Basidiomycota	Fungi	Eukaryota
PCEMA_000313.t1	483	gi|403169093|ref|XP_003889657.1| fatty acid synthase subunit beta	149	1.03e-79	289.934	GO:0009405 pathogenesis | GO:0071216 cellular response to biotic stimulus | GO:0006633 fatty acid biosynthetic process | GO:0055114 oxidation-reduction process | GO:0044011 single-species biofilm formation on inanimate substrate | GO:0009059 macromolecule biosynthetic process	GO:0005835 fatty acid synthase complex	GO:0008897 holo-[acyl-carrier-protein] synthase activity | GO:0004318 enoyl-[acyl-carrier-protein] reductase (NADH) activity | GO:0000287 magnesium ion binding | GO:0000166 nucleotide binding	-	-	-	-	-	-	-	-	-	cytosol	nuclear	cytoskeleton	5297|Puccinia graminis	Puccinia	Pucciniaceae	Pucciniales	Pucciniomycetes	Basidiomycota	Fungi	Eukaryota
PCEMA_000314.t1	636	gi|913859740|gb|KNZ53431.1| uncharacterized protein VP01_323g8	182	1.56e-71	265.132	GO:0006334 nucleosome assembly	GO:0000786 nucleosome | GO:0005634 nucleus	GO:0003677 DNA binding	-	pfam00538 Linker_histone	-	-	-	-	-	-	-	mitochondria	mitochondria	mitochondria	27349|Puccinia sorghi	Puccinia	Pucciniaceae	Pucciniales	Pucciniomycetes	Basidiomycota	Fungi	Eukaryota
PCEMA_000315.t1	966	gi|913856235|gb|KNZ51675.1| 2-isopropylmalate synthase	315	1.05e-207	715.568	GO:0035690 cellular response to drug | GO:0009098 leucine biosynthetic process	GO:0005739 mitochondrion	GO:0003852 2-isopropylmalate synthase activity	-	pfam08502 LeuA_dimer	-	-	-	-	-	-	-	cytosol	cytosol	mitochondria	27349|Puccinia sorghi	Puccinia	Pucciniaceae	Pucciniales	Pucciniomycetes	Basidiomycota	Fungi	Eukaryota
PCEMA_000316.t1	693	gi|913856235|gb|KNZ51675.1| 2-isopropylmalate synthase	223	7.7e-147	513.16	GO:0009098 leucine biosynthetic process	GO:0005739 mitochondrion	GO:0003852 2-isopropylmalate synthase activity	-	pfam00682 HMGL-like	-	-	-	-	-	-	-	mitochondria	chloroplast	mitochondria	27349|Puccinia sorghi	Puccinia	Pucciniaceae	Pucciniales	Pucciniomycetes	Basidiomycota	Fungi	Eukaryota
PCEMA_000317.t1	759	gi|913868508|gb|KNZ58517.1| uncharacterized protein VP01_1916g4	154	3.08e-49	199.138	-	-	-	-	-	-	-	-	-	-	-	-	cytosol	cytosol	nuclear	27349|Puccinia sorghi	Puccinia	Pucciniaceae	Pucciniales	Pucciniomycetes	Basidiomycota	Fungi	Eukaryota
PCEMA_000318.t1	276	-	-	-	-	-	-	-	-	-	-	-	-	-	-	-	-	extracellular	nuclear	mitochondria	-	-	-	-	-	-	-	-
PCEMA_000319.t1	537	gi|913876119|gb|KNZ61262.1| hypothetical protein VP01_142g22	174	2.01e-37	161.934	-	-	GO:0003676 nucleic acid binding	-	-	-	-	-	-	-	-	-	cytosol	cytosol	nuclear	27349|Puccinia sorghi	Puccinia	Pucciniaceae	Pucciniales	Pucciniomycetes	Basidiomycota	Fungi	Eukaryota
PCEMA_000320.t1	591	gi|403171607|ref|XP_003330809.2| hypothetical protein PGTG_12346	54	2.94e-08	68.9236	-	-	-	-	-	-	-	-	-	-	-	-	nuclear	nuclear	nuclear	5297|Puccinia graminis	Puccinia	Pucciniaceae	Pucciniales	Pucciniomycetes	Basidiomycota	Fungi	Eukaryota
PCEMA_000321.t1	294	gi|403178724|ref|XP_003337113.2| hypothetical protein PGTG_18209	90	8.1e-28	129.159	-	-	-	-	-	-	-	-	-	SignalP-TM	38 - 39	-	cytosol_mitochondria	cytosol_nuclear	mitochondria	5297|Puccinia graminis	Puccinia	Pucciniaceae	Pucciniales	Pucciniomycetes	Basidiomycota	Fungi	Eukaryota
PCEMA_000322.t1	505	-	-	-	-	-	-	-	-	-	-	-	-	-	-	-	-	cytosol	cytosol	mitochondria	-	-	-	-	-	-	-	-
PCEMA_000323.t1	1059	gi|403171921|ref|XP_003889399.1| hypothetical protein PGTG_21948	296	9.6e-74	273.104	-	-	GO:0003677 DNA binding	-	pfam14303 NAM-associated | pfam13873 Myb_DNA-bind_5	-	-	-	-	-	-	-	nuclear	nuclear	nuclear	5297|Puccinia graminis	Puccinia	Pucciniaceae	Pucciniales	Pucciniomycetes	Basidiomycota	Fungi	Eukaryota
PCEMA_000324.t1	1336	gi|913883827|gb|KNZ62876.1| uncharacterized protein VP01_1212g3	186	7.17e-119	420.149	GO:0032259 methylation	-	GO:0003676 nucleic acid binding | GO:0008168 methyltransferase activity	-	pfam01170 UPF0020 | pfam13659 Methyltransf_26	-	-	-	-	-	-	-	mitochondria	cytosol	cytoskeleton	27349|Puccinia sorghi	Puccinia	Pucciniaceae	Pucciniales	Pucciniomycetes	Basidiomycota	Fungi	Eukaryota
PCEMA_000325.t1	1383	gi|913883828|gb|KNZ62877.1| hypothetical protein VP01_1212g4	421	1.5e-166	578.71	-	-	-	-	pfam04935 SURF6	-	-	-	-	-	-	-	nuclear	nuclear	nuclear	27349|Puccinia sorghi	Puccinia	Pucciniaceae	Pucciniales	Pucciniomycetes	Basidiomycota	Fungi	Eukaryota
PCEMA_000326.t1	669	gi|913838667|gb|KNZ45443.1| uncharacterized protein VP01_8106g1	135	1.2e-80	293.035	-	-	-	-	-	-	-	-	-	-	-	-	cytosol	chloroplast	extracellular	27349|Puccinia sorghi	Puccinia	Pucciniaceae	Pucciniales	Pucciniomycetes	Basidiomycota	Fungi	Eukaryota
PCEMA_000327.t1	2700	gi|913867926|gb|KNZ58162.1| uncharacterized protein VP01_1986g2	560	0	1129.69	-	-	-	-	-	-	-	-	-	-	-	-	nuclear	chloroplast	nuclear	27349|Puccinia sorghi	Puccinia	Pucciniaceae	Pucciniales	Pucciniomycetes	Basidiomycota	Fungi	Eukaryota
PCEMA_000328.t1	1743	gi|913864398|gb|KNZ56122.1| hypothetical protein VP01_2493g5	578	0	1117.29	GO:0006281 DNA repair	GO:0005634 nucleus	GO:0003684 damaged DNA binding | GO:0008270 zinc ion binding	-	pfam13923 zf-C3HC4_2 | pfam00097 zf-C3HC4 | pfam13639 zf-RING_2	-	-	-	-	-	-	-	nuclear	nuclear	nuclear	27349|Puccinia sorghi	Puccinia	Pucciniaceae	Pucciniales	Pucciniomycetes	Basidiomycota	Fungi	Eukaryota
PCEMA_000329.t1	1650	gi|913842955|gb|KNZ46706.1| uncharacterized protein VP01_701g2	291	5.01e-99	354.156	-	-	-	-	-	1	i 49-71 o	-	-	-	-	-	cytosol_nuclear	mitochondria	cytosol_nuclear	27349|Puccinia sorghi	Puccinia	Pucciniaceae	Pucciniales	Pucciniomycetes	Basidiomycota	Fungi	Eukaryota
PCEMA_000330.t1	894	gi|403163937|ref|XP_003324018.2| GTP-binding protein ypt3	189	2.1e-119	421.921	GO:0007264 small GTPase mediated signal transduction | GO:0015031 protein transport	-	GO:0005525 GTP binding	-	pfam00071 Ras | pfam08477 Miro | pfam00025 Arf | pfam01926 MMR_HSR1 | pfam04670 Gtr1_RagA	-	-	-	-	-	-	-	cytoskeleton	cytosol	cytoskeleton	5297|Puccinia graminis	Puccinia	Pucciniaceae	Pucciniales	Pucciniomycetes	Basidiomycota	Fungi	Eukaryota
PCEMA_000331.t1	2319	gi|913856232|gb|KNZ51674.1| uncharacterized protein VP01_386g18	627	0	1377.27	GO:0006950 response to stress	-	GO:0005524 ATP binding	-	pfam00012 HSP70 | pfam10712 NAD-GH | pfam06723 MreB_Mbl	-	-	-	-	-	-	-	nuclear	cytosol	cytosol	27349|Puccinia sorghi	Puccinia	Pucciniaceae	Pucciniales	Pucciniomycetes	Basidiomycota	Fungi	Eukaryota
PCEMA_000332.t1	2404	gi|913846045|gb|KNZ47684.1| hypothetical protein VP01_621g1	492	4.64e-248	849.769	GO:0055085 transmembrane transport | GO:0006355 regulation of transcription, DNA-dependent	GO:0016021 integral to membrane | GO:0005634 nucleus	GO:0043565 sequence-specific DNA binding | GO:0003700 sequence-specific DNA binding transcription factor activity	-	pfam07690 MFS_1	9	o 18-40 i 57-79 o 83-105 i 117-139 o 159-178 i 355-377 o 408-430 i 443-465 o 480-502 i	-	-	-	-	-	plasma membrane	chloroplast	plasma membrane	27349|Puccinia sorghi	Puccinia	Pucciniaceae	Pucciniales	Pucciniomycetes	Basidiomycota	Fungi	Eukaryota
PCEMA_000333.t1	2642	gi|403165407|ref|XP_003325424.2| glycyl-tRNA synthetase	702	0	1331.21	GO:0006353 transcription termination, DNA-dependent | GO:0070150 mitochondrial glycyl-tRNA aminoacylation	GO:0005739 mitochondrion	GO:0005524 ATP binding | GO:0004820 glycine-tRNA ligase activity	6.1.1.14	pfam00587 tRNA-synt_2b | pfam03129 HGTP_anticodon	-	-	-	-	-	-	-	mitochondria	chloroplast	mitochondria	5297|Puccinia graminis	Puccinia	Pucciniaceae	Pucciniales	Pucciniomycetes	Basidiomycota	Fungi	Eukaryota
PCEMA_000334.t1	972	gi|913866570|gb|KNZ57337.1| hypothetical protein VP01_2185g4	323	1.15e-182	632.302	-	-	-	-	pfam01943 Polysacc_synt | pfam13440 Polysacc_synt_3	5	i 23-45 o 65-87 i 99-118 o 138-160 i 177-199 o	-	-	-	-	-	plasma membrane	plasma membrane	plasma membrane	27349|Puccinia sorghi	Puccinia	Pucciniaceae	Pucciniales	Pucciniomycetes	Basidiomycota	Fungi	Eukaryota
PCEMA_000335.t1	1959	gi|403174742|ref|XP_003333667.2| CMGC/CK2 protein kinase	338	5.92e-224	769.603	GO:0006468 protein phosphorylation	-	GO:0005524 ATP binding | GO:0004674 protein serine/threonine kinase activity	2.7.11.1	pfam00069 Pkinase | pfam07714 Pkinase_Tyr	-	-	-	-	-	-	-	mitochondria	chloroplast	mitochondria	5297|Puccinia graminis	Puccinia	Pucciniaceae	Pucciniales	Pucciniomycetes	Basidiomycota	Fungi	Eukaryota
PCEMA_000336.t1	941	gi|913867272|gb|KNZ57755.1| hypothetical protein VP01_2080g1	114	7.98e-56	219.512	-	-	-	-	-	1	i 20-42 o	-	-	-	-	-	cytosol	cytosol_nuclear	mitochondria	27349|Puccinia sorghi	Puccinia	Pucciniaceae	Pucciniales	Pucciniomycetes	Basidiomycota	Fungi	Eukaryota
PCEMA_000337.t1	2997	gi|913867274|gb|KNZ57757.1| hypothetical protein VP01_2080g3	346	2.57e-197	681.022	GO:0006476 protein deacetylation | GO:0031167 rRNA methylation	GO:0005730 nucleolus	GO:0008270 zinc ion binding | GO:0016811 hydrolase activity, acting on carbon-nitrogen (but not peptide) bonds, in linear amides | GO:0070403 NAD+ binding | GO:0016433 rRNA (adenine) methyltransferase activity	-	pfam11968 DUF3321 | pfam13847 Methyltransf_31 | pfam08241 Methyltransf_11 | pfam13489 Methyltransf_23 | pfam08242 Methyltransf_12 | pfam05148 Methyltransf_8	-	-	-	-	-	-	-	nuclear	nuclear	nuclear	27349|Puccinia sorghi	Puccinia	Pucciniaceae	Pucciniales	Pucciniomycetes	Basidiomycota	Fungi	Eukaryota
PCEMA_000338.t1	1662	gi|913875074|gb|KNZ61024.1| hypothetical protein VP01_1461g2	399	6.03e-171	593.326	-	-	-	-	-	-	-	-	-	-	-	-	nuclear	chloroplast	nuclear	27349|Puccinia sorghi	Puccinia	Pucciniaceae	Pucciniales	Pucciniomycetes	Basidiomycota	Fungi	Eukaryota
PCEMA_000339.t1	735	gi|913875077|gb|KNZ61027.1| hypothetical protein VP01_1461g5	200	4.24e-94	337.768	-	-	GO:0003677 DNA binding	-	pfam13551 HTH_29 | pfam13565 HTH_32	-	-	-	-	-	-	-	cytosol	chloroplast	mitochondria	27349|Puccinia sorghi	Puccinia	Pucciniaceae	Pucciniales	Pucciniomycetes	Basidiomycota	Fungi	Eukaryota
PCEMA_000340.t1	240	gi|909600671|gb|KNE91181.1| hypothetical protein PSTG_15386	54	0.000131	55.1935	-	-	-	-	-	-	-	-	-	-	-	-	extracellular	mitochondria	mitochondria	27350|Puccinia striiformis	Puccinia	Pucciniaceae	Pucciniales	Pucciniomycetes	Basidiomycota	Fungi	Eukaryota
PCEMA_000341.t1	282	-	-	-	-	-	-	-	-	-	-	-	-	-	-	-	-	extracellular	nuclear	nuclear	-	-	-	-	-	-	-	-
PCEMA_000342.t1	234	-	-	-	-	-	-	-	-	-	-	-	-	-	-	-	-	extracellular	nuclear	mitochondria	-	-	-	-	-	-	-	-
PCEMA_000343.t1	612	gi|403174750|ref|XP_003333671.2| hypothetical protein PGTG_15093	187	1.67e-90	325.81	-	-	GO:0008270 zinc ion binding | GO:0003676 nucleic acid binding	-	pfam13917 zf-CCHC_3	-	-	-	-	-	-	-	nuclear	nuclear	nuclear	5297|Puccinia graminis	Puccinia	Pucciniaceae	Pucciniales	Pucciniomycetes	Basidiomycota	Fungi	Eukaryota
PCEMA_000344.t1	774	gi|913875077|gb|KNZ61027.1| hypothetical protein VP01_1461g5	175	1.2e-80	293.035	-	-	GO:0003677 DNA binding	-	pfam13565 HTH_32 | pfam13551 HTH_29	-	-	-	-	-	-	-	extracellular	chloroplast	mitochondria	27349|Puccinia sorghi	Puccinia	Pucciniaceae	Pucciniales	Pucciniomycetes	Basidiomycota	Fungi	Eukaryota
PCEMA_000345.t1	2878	gi|913859263|gb|KNZ53168.1| uncharacterized protein VP01_331g3	775	0	1563.74	GO:0007411 axon guidance | GO:0008407 chaeta morphogenesis | GO:0042059 negative regulation of epidermal growth factor receptor signaling pathway | GO:0000122 negative regulation of transcription from RNA polymerase II promoter | GO:0045464 R8 cell fate specification | GO:0016360 sensory organ precursor cell fate determination | GO:0045676 regulation of R7 cell differentiation | GO:0010092 specif…	GO:0005700 polytene chromosome | GO:0016020 membrane | GO:0005634 nucleus	GO:0004871 signal transducer activity | GO:0001077 RNA polymerase II core promoter proximal region sequence-specific DNA binding transcription factor activity involved in positive regulation of transcription | GO:0008270 zinc ion binding | GO:0005184 neuropeptide hormone activity | GO:0046873 metal ion transmembrane transporter activity | GO:0046982 protein heterodimerization activity | GO:000370…	-	pfam12752 SUZ	-	-	-	-	-	-	-	nuclear	nuclear	nuclear	27349|Puccinia sorghi	Puccinia	Pucciniaceae	Pucciniales	Pucciniomycetes	Basidiomycota	Fungi	Eukaryota
PCEMA_000346.t1	744	-	-	-	-	-	-	-	-	-	-	-	-	-	-	-	-	mitochondria	chloroplast	mitochondria	-	-	-	-	-	-	-	-
PCEMA_000347.t1	3362	gi|913863424|gb|KNZ55544.1| uncharacterized protein VP01_2653g3	322	1.54e-176	611.928	GO:0001731 formation of translation preinitiation complex | GO:0055114 oxidation-reduction process	GO:0005852 eukaryotic translation initiation factor 3 complex | GO:0016282 eukaryotic 43S preinitiation complex | GO:0033290 eukaryotic 48S preinitiation complex	GO:0016491 oxidoreductase activity | GO:0003743 translation initiation factor activity	-	pfam01266 DAO	-	-	-	-	-	-	-	nuclear	cytosol	cytosol	27349|Puccinia sorghi	Puccinia	Pucciniaceae	Pucciniales	Pucciniomycetes	Basidiomycota	Fungi	Eukaryota
PCEMA_000348.t1	387	gi|913863423|gb|KNZ55543.1| eukaryotic translation initiation factor 3 subunit H	77	1.19e-40	170.349	GO:0001731 formation of translation preinitiation complex	GO:0005852 eukaryotic translation initiation factor 3 complex | GO:0016282 eukaryotic 43S preinitiation complex | GO:0033290 eukaryotic 48S preinitiation complex	GO:0003743 translation initiation factor activity	-	-	-	-	-	-	-	-	-	extracellular	cytosol	cytosol	27349|Puccinia sorghi	Puccinia	Pucciniaceae	Pucciniales	Pucciniomycetes	Basidiomycota	Fungi	Eukaryota
PCEMA_000349.t1	5021	gi|913862030|gb|KNZ54744.1| uncharacterized protein VP01_2869g3	489	1.21e-261	894.946	GO:0055114 oxidation-reduction process	-	GO:0016740 transferase activity | GO:0016491 oxidoreductase activity	-	pfam01266 DAO	-	-	-	-	-	-	-	cytosol_nuclear	cytosol	nuclear	27349|Puccinia sorghi	Puccinia	Pucciniaceae	Pucciniales	Pucciniomycetes	Basidiomycota	Fungi	Eukaryota
PCEMA_000350.t1	3419	gi|913865915|gb|KNZ56943.1| serine palmitoyltransferase	658	0	1278.06	GO:0030148 sphingolipid biosynthetic process	GO:0035339 SPOTS complex	GO:0030170 pyridoxal phosphate binding | GO:0004758 serine C-palmitoyltransferase activity	2.3.1.50	pfam00155 Aminotran_1_2 | pfam00536 SAM_1 | pfam07647 SAM_2	-	-	-	-	-	-	-	cytosol	Golgi apparatus	cytosol	27349|Puccinia sorghi	Puccinia	Pucciniaceae	Pucciniales	Pucciniomycetes	Basidiomycota	Fungi	Eukaryota
PCEMA_000351.t1	1758	gi|913887133|gb|KNZ63593.1| hypothetical protein VP01_1122g2	331	1.4e-199	688.551	GO:0043581 mycelium development | GO:0009395 phospholipid catabolic process	-	GO:0004620 phospholipase activity	-	-	-	-	-	-	SignalP-noTM	23 - 24	-	extracellular	extracellular	extracellular	27349|Puccinia sorghi	Puccinia	Pucciniaceae	Pucciniales	Pucciniomycetes	Basidiomycota	Fungi	Eukaryota
PCEMA_000352.t1	2451	gi|913890269|gb|KNZ64359.1| hypothetical protein VP01_1038g13	436	3.89e-239	820.095	GO:0006508 proteolysis	-	GO:0004190 aspartic-type endopeptidase activity	-	pfam00026 Asp	-	-	-	-	-	-	-	mitochondria	chloroplast	nuclear	27349|Puccinia sorghi	Puccinia	Pucciniaceae	Pucciniales	Pucciniomycetes	Basidiomycota	Fungi	Eukaryota
PCEMA_000353.t1	1225	gi|913860331|gb|KNZ53768.1| hypothetical protein VP01_313g3	241	7.9e-157	546.378	-	-	-	-	pfam10681 Rot1	-	-	-	-	-	-	-	plasma membrane	nuclear	nuclear	27349|Puccinia sorghi	Puccinia	Pucciniaceae	Pucciniales	Pucciniomycetes	Basidiomycota	Fungi	Eukaryota
PCEMA_000354.t1	477	gi|913860332|gb|KNZ53769.1| hypothetical protein VP01_313g4	148	7.66e-70	257.159	-	-	-	-	-	2	i 21-43 o 86-108 i	-	-	-	-	-	plasma membrane	endoplasmic reticulum	plasma membrane	27349|Puccinia sorghi	Puccinia	Pucciniaceae	Pucciniales	Pucciniomycetes	Basidiomycota	Fungi	Eukaryota
PCEMA_000355.t1	2007	gi|913869946|gb|KNZ59442.1| hypothetical protein VP01_172g8	523	2.32e-277	947.209	GO:0006508 proteolysis	-	GO:0004190 aspartic-type endopeptidase activity	-	pfam00026 Asp	-	-	-	-	-	-	-	mitochondria	chloroplast	extracellular	27349|Puccinia sorghi	Puccinia	Pucciniaceae	Pucciniales	Pucciniomycetes	Basidiomycota	Fungi	Eukaryota
PCEMA_000356.t1	496	gi|913869951|gb|KNZ59447.1| hypothetical protein VP01_172g13	83	1.55e-43	180.536	-	-	-	-	-	-	-	-	-	-	-	-	cytosol_nuclear	chloroplast	nuclear	27349|Puccinia sorghi	Puccinia	Pucciniaceae	Pucciniales	Pucciniomycetes	Basidiomycota	Fungi	Eukaryota
PCEMA_000357.t1	772	-	-	-	-	-	-	-	-	-	-	-	-	-	-	-	-	plasma membrane	chloroplast	plasma membrane	-	-	-	-	-	-	-	-
PCEMA_000358.t1	1452	gi|331240091|ref|XP_003332697.1| hypothetical protein PGTG_14362	475	5.14e-288	982.642	-	-	GO:0003723 RNA binding	-	-	-	-	-	-	-	-	-	cytosol	nuclear	nuclear	5297|Puccinia graminis	Puccinia	Pucciniaceae	Pucciniales	Pucciniomycetes	Basidiomycota	Fungi	Eukaryota
PCEMA_000359.t1	882	gi|913852366|gb|KNZ49960.1| hypothetical protein VP01_466g3	291	4.97e-156	543.72	-	-	-	-	-	-	-	-	-	SignalP-noTM	19 - 20	-	extracellular	chloroplast	extracellular	27349|Puccinia sorghi	Puccinia	Pucciniaceae	Pucciniales	Pucciniomycetes	Basidiomycota	Fungi	Eukaryota
PCEMA_000360.t1	621	gi|909613490|gb|KNF03702.1| hypothetical protein PSTG_03223	174	1.73e-67	253.173	-	-	-	-	-	1	i 188-205 o	-	-	-	-	-	mitochondria	nuclear	cytosol	27350|Puccinia striiformis	Puccinia	Pucciniaceae	Pucciniales	Pucciniomycetes	Basidiomycota	Fungi	Eukaryota
PCEMA_000361.t1	1305	gi|913852371|gb|KNZ49965.1| uncharacterized protein VP01_466g8	425	6.43e-256	875.901	-	-	-	-	pfam13805 Pil1 | pfam12498 bZIP_C	-	-	-	-	-	-	-	nuclear	chloroplast	nuclear	27349|Puccinia sorghi	Puccinia	Pucciniaceae	Pucciniales	Pucciniomycetes	Basidiomycota	Fungi	Eukaryota
PCEMA_000362.t1	549	gi|913861857|gb|KNZ54636.1| hypothetical protein VP01_2896g2	117	1.5e-50	202.239	-	-	-	-	-	-	-	-	-	-	-	-	cytoskeleton	cytoskeleton	cytoskeleton	27349|Puccinia sorghi	Puccinia	Pucciniaceae	Pucciniales	Pucciniomycetes	Basidiomycota	Fungi	Eukaryota
PCEMA_000363.t1	2079	gi|913855697|gb|KNZ51393.1| hypothetical protein VP01_3973g7	136	3.92e-61	236.786	-	-	-	-	pfam04731 Caudal_act | pfam14179 YppG | pfam12868 DUF3824	-	-	-	-	-	-	-	cytosol	nuclear	nuclear	27349|Puccinia sorghi	Puccinia	Pucciniaceae	Pucciniales	Pucciniomycetes	Basidiomycota	Fungi	Eukaryota
PCEMA_000364.t1	5080	gi|913867633|gb|KNZ57972.1| DNA polymerase	1542	0	3357.07	GO:0006261 DNA-dependent DNA replication	-	GO:0003887 DNA-directed DNA polymerase activity | GO:0003677 DNA binding | GO:0001882 nucleoside binding | GO:0000166 nucleotide binding	2.7.7.7 | 3.1.26.4	pfam00136 DNA_pol_B | pfam08996 zf-DNA_Pol | pfam03104 DNA_pol_B_exo1 | pfam12254 DNA_pol_alpha_N	-	-	-	-	-	-	-	mitochondria	chloroplast	mitochondria	27349|Puccinia sorghi	Puccinia	Pucciniaceae	Pucciniales	Pucciniomycetes	Basidiomycota	Fungi	Eukaryota
PCEMA_000365.t1	1336	gi|913859274|gb|KNZ53177.1| uncharacterized protein VP01_3319g2	385	3.5e-258	883.43	GO:0055114 oxidation-reduction process | GO:0006979 response to oxidative stress	-	GO:0020037 heme binding | GO:0004601 peroxidase activity	1.11.1.5	pfam00141 peroxidase	-	-	-	-	-	-	-	mitochondria	chloroplast	mitochondria	27349|Puccinia sorghi	Puccinia	Pucciniaceae	Pucciniales	Pucciniomycetes	Basidiomycota	Fungi	Eukaryota
PCEMA_000366.t1	1710	gi|913856605|gb|KNZ51840.1| uncharacterized protein VP01_378g8	515	1.42e-264	904.69	-	-	-	-	-	-	-	-	-	-	-	-	nuclear	nuclear	nuclear	27349|Puccinia sorghi	Puccinia	Pucciniaceae	Pucciniales	Pucciniomycetes	Basidiomycota	Fungi	Eukaryota
PCEMA_000367.t1	1458	gi|913856605|gb|KNZ51840.1| uncharacterized protein VP01_378g8	475	4.36e-224	770.046	-	-	-	-	-	-	-	-	-	-	-	-	cytosol_nuclear	nuclear	nuclear	27349|Puccinia sorghi	Puccinia	Pucciniaceae	Pucciniales	Pucciniomycetes	Basidiomycota	Fungi	Eukaryota
PCEMA_000368.t1	966	gi|913840684|gb|KNZ46056.1| hypothetical protein VP01_75g3	321	4.62e-187	646.918	GO:0016310 phosphorylation	-	GO:0035299 inositol pentakisphosphate 2-kinase activity | GO:0005524 ATP binding	-	pfam06090 Ins_P5_2-kin	-	-	-	-	-	-	-	nuclear	nuclear	nuclear	27349|Puccinia sorghi	Puccinia	Pucciniaceae	Pucciniales	Pucciniomycetes	Basidiomycota	Fungi	Eukaryota
PCEMA_000369.t1	989	gi|50552366|ref|XP_503593.1| YALI0E05621p	78	2.63e-07	66.7091	-	-	-	-	-	1	i 7-29 o	-	-	SignalP-noTM	27 - 28	-	extracellular	nuclear	extracellular	4952|Yarrowia lipolytica	Yarrowia	Dipodascaceae	Saccharomycetales	Saccharomycetes	Ascomycota	Fungi	Eukaryota
PCEMA_000370.t1	312	-	-	-	-	-	-	-	-	-	-	-	-	-	-	-	-	cytosol	nuclear	nuclear	-	-	-	-	-	-	-	-
PCEMA_000371.t1	491	gi|913850557|gb|KNZ49272.1| hypothetical protein VP01_510g9	61	4.16e-14	87.5257	-	-	-	-	-	-	-	-	-	-	-	-	cytosol_nuclear	mitochondria	mitochondria	27349|Puccinia sorghi	Puccinia	Pucciniaceae	Pucciniales	Pucciniomycetes	Basidiomycota	Fungi	Eukaryota
PCEMA_000372.t1	924	gi|331225601|ref|XP_003325471.1| hypothetical protein PGTG_07304	277	2.7e-97	348.398	-	-	-	-	-	-	-	-	-	-	-	-	cytosol	cytosol	nuclear	5297|Puccinia graminis	Puccinia	Pucciniaceae	Pucciniales	Pucciniomycetes	Basidiomycota	Fungi	Eukaryota
PCEMA_000373.t1	687	gi|913862854|gb|KNZ55211.1| hypothetical protein VP01_273g9	51	1.56e-22	115.429	-	-	-	-	-	2	o 41-63 i 113-135 o	-	-	-	-	-	plasma membrane	plasma membrane	plasma membrane	27349|Puccinia sorghi	Puccinia	Pucciniaceae	Pucciniales	Pucciniomycetes	Basidiomycota	Fungi	Eukaryota
PCEMA_000374.t1	1001	gi|913862854|gb|KNZ55211.1| hypothetical protein VP01_273g9	275	1.76e-169	588.454	-	-	-	-	pfam05890 Ebp2 | pfam13863 DUF4200	-	-	-	-	-	-	-	mitochondria	nuclear	mitochondria	27349|Puccinia sorghi	Puccinia	Pucciniaceae	Pucciniales	Pucciniomycetes	Basidiomycota	Fungi	Eukaryota
PCEMA_000375.t1	2196	gi|913862853|gb|KNZ55210.1| uncharacterized protein VP01_273g8	463	2.55e-254	870.586	-	-	-	-	-	2	i 211-233 o 243-265 i	-	-	-	-	-	mitochondria	chloroplast	extracellular	27349|Puccinia sorghi	Puccinia	Pucciniaceae	Pucciniales	Pucciniomycetes	Basidiomycota	Fungi	Eukaryota
PCEMA_000376.t1	729	gi|913887134|gb|KNZ63594.1| dynein heavy chain 1, cytosolic, partial	116	4.84e-52	207.554	GO:0000160 two-component signal transduction system (phosphorelay) | GO:0035556 intracellular signal transduction | GO:0006200 ATP catabolic process | GO:0007018 microtubule-based movement	GO:0030286 dynein complex	GO:0003777 microtubule motor activity | GO:0000156 two-component response regulator activity | GO:0005524 ATP binding | GO:0016887 ATPase activity	-	-	-	-	-	-	-	-	-	cytosol_nuclear	nuclear	nuclear	27349|Puccinia sorghi	Puccinia	Pucciniaceae	Pucciniales	Pucciniomycetes	Basidiomycota	Fungi	Eukaryota
PCEMA_000377.t1	702	gi|331246317|ref|XP_003335792.1| hypothetical protein PGTG_17027	226	2.6e-83	301.893	-	-	-	-	-	-	-	-	-	-	-	-	extracellular	chloroplast	mitochondria	5297|Puccinia graminis	Puccinia	Pucciniaceae	Pucciniales	Pucciniomycetes	Basidiomycota	Fungi	Eukaryota
PCEMA_000378.t1	1014	gi|331212623|ref|XP_003307581.1| hypothetical protein PGTG_00531	267	2.35e-102	365.229	-	-	-	-	-	-	-	-	-	-	-	-	cytosol	cytosol	nuclear	5297|Puccinia graminis	Puccinia	Pucciniaceae	Pucciniales	Pucciniomycetes	Basidiomycota	Fungi	Eukaryota
PCEMA_000379.t1	681	gi|403158848|ref|XP_003890727.1| hypothetical protein PGTG_20755	225	1.6e-43	181.422	GO:0006200 ATP catabolic process	-	GO:0003676 nucleic acid binding | GO:0008026 ATP-dependent helicase activity | GO:0005524 ATP binding	-	pfam14265 DUF4355	-	-	-	-	-	-	-	nuclear	nuclear	nuclear	5297|Puccinia graminis	Puccinia	Pucciniaceae	Pucciniales	Pucciniomycetes	Basidiomycota	Fungi	Eukaryota
PCEMA_000380.t1	414	gi|913884301|gb|KNZ62986.1| hypothetical protein VP01_11g9	41	2.45e-08	68.4807	-	-	-	-	-	-	-	-	-	-	-	-	nuclear	nuclear	nuclear	27349|Puccinia sorghi	Puccinia	Pucciniaceae	Pucciniales	Pucciniomycetes	Basidiomycota	Fungi	Eukaryota
PCEMA_000381.t1	690	-	-	-	-	-	-	-	-	-	-	-	-	-	-	-	-	cytosol	nuclear_plasma membrane	nuclear	-	-	-	-	-	-	-	-
PCEMA_000382.t1	1548	gi|403178392|ref|XP_003336833.2| hypothetical protein PGTG_18239	362	2.83e-115	408.191	-	-	-	-	-	-	-	-	-	-	-	-	mitochondria	chloroplast	mitochondria	5297|Puccinia graminis	Puccinia	Pucciniaceae	Pucciniales	Pucciniomycetes	Basidiomycota	Fungi	Eukaryota
PCEMA_000383.t1	279	gi|331246317|ref|XP_003335792.1| hypothetical protein PGTG_17027	86	1.13e-28	131.374	-	-	-	-	-	-	-	-	-	-	-	-	cytosol	chloroplast	nuclear	5297|Puccinia graminis	Puccinia	Pucciniaceae	Pucciniales	Pucciniomycetes	Basidiomycota	Fungi	Eukaryota
PCEMA_000384.t1	981	gi|331212623|ref|XP_003307581.1| hypothetical protein PGTG_00531	267	2.43e-116	411.734	-	-	-	-	-	-	-	-	-	-	-	-	cytosol	cytosol	nuclear	5297|Puccinia graminis	Puccinia	Pucciniaceae	Pucciniales	Pucciniomycetes	Basidiomycota	Fungi	Eukaryota
PCEMA_000385.t1	2190	gi|403158266|ref|XP_003307580.2| hypothetical protein PGTG_00530	727	0	1076.98	GO:0006200 ATP catabolic process	-	GO:0003676 nucleic acid binding | GO:0008026 ATP-dependent helicase activity | GO:0005524 ATP binding	-	pfam00270 DEAD | pfam00271 Helicase_C	-	-	-	-	-	-	-	nuclear	nuclear	nuclear	5297|Puccinia graminis	Puccinia	Pucciniaceae	Pucciniales	Pucciniomycetes	Basidiomycota	Fungi	Eukaryota
PCEMA_000386.t1	414	gi|913884301|gb|KNZ62986.1| hypothetical protein VP01_11g9	41	2.45e-08	68.4807	-	-	-	-	-	-	-	-	-	-	-	-	nuclear	nuclear	nuclear	27349|Puccinia sorghi	Puccinia	Pucciniaceae	Pucciniales	Pucciniomycetes	Basidiomycota	Fungi	Eukaryota
PCEMA_000387.t1	690	-	-	-	-	-	-	-	-	-	-	-	-	-	-	-	-	cytosol	nuclear_plasma membrane	nuclear	-	-	-	-	-	-	-	-
PCEMA_000388.t1	1548	gi|403178392|ref|XP_003336833.2| hypothetical protein PGTG_18239	362	2.83e-115	408.191	-	-	-	-	-	-	-	-	-	-	-	-	mitochondria	chloroplast	mitochondria	5297|Puccinia graminis	Puccinia	Pucciniaceae	Pucciniales	Pucciniomycetes	Basidiomycota	Fungi	Eukaryota
PCEMA_000389.t1	3458	gi|913857710|gb|KNZ52394.1| hypothetical protein VP01_3595g1	713	0	1440.61	GO:0035556 intracellular signal transduction | GO:0009190 cyclic nucleotide biosynthetic process | GO:0006355 regulation of transcription, DNA-dependent	-	GO:0004871 signal transducer activity | GO:0016849 phosphorus-oxygen lyase activity	-	pfam01590 GAF | pfam13185 GAF_2	-	-	-	-	-	-	-	peroxisome	chloroplast	mitochondria	27349|Puccinia sorghi	Puccinia	Pucciniaceae	Pucciniales	Pucciniomycetes	Basidiomycota	Fungi	Eukaryota
PCEMA_000390.t1	2510	gi|913888942|gb|KNZ64031.1| hypothetical protein VP01_1074g5	727	0	1531.85	GO:0023014 signal transduction via phosphorylation event | GO:0035556 intracellular signal transduction | GO:0000160 two-component signal transduction system (phosphorelay) | GO:0009190 cyclic nucleotide biosynthetic process	-	GO:0000155 two-component sensor activity | GO:0016849 phosphorus-oxygen lyase activity	-	pfam01590 GAF | pfam13492 GAF_3	-	-	-	-	-	-	-	nuclear	nuclear	nuclear	27349|Puccinia sorghi	Puccinia	Pucciniaceae	Pucciniales	Pucciniomycetes	Basidiomycota	Fungi	Eukaryota
PCEMA_000391.t1	276	gi|913888940|gb|KNZ64029.1| hypothetical protein VP01_1074g3	85	3.07e-43	174.336	-	-	-	-	-	-	-	-	-	-	-	-	extracellular	chloroplast	cytoskeleton	27349|Puccinia sorghi	Puccinia	Pucciniaceae	Pucciniales	Pucciniomycetes	Basidiomycota	Fungi	Eukaryota
PCEMA_000392.t1	3808	gi|913837069|gb|KNZ45105.1| hypothetical protein VP01_849g4	1249	0	2891.57	GO:0009311 oligosaccharide metabolic process	GO:0005737 cytoplasm	GO:0004573 mannosyl-oligosaccharide glucosidase activity	-	-	-	-	-	-	-	-	-	cytosol_nuclear	nuclear	nuclear	27349|Puccinia sorghi	Puccinia	Pucciniaceae	Pucciniales	Pucciniomycetes	Basidiomycota	Fungi	Eukaryota
PCEMA_000393.t1	1782	gi|331221523|ref|XP_003323436.1| fructose-1,6-bisphosphatase, cytosolic	330	9.17e-215	739.042	GO:0006094 gluconeogenesis | GO:0016311 dephosphorylation | GO:0072593 reactive oxygen species metabolic process	GO:0005829 cytosol	GO:0042132 fructose 1,6-bisphosphate 1-phosphatase activity	3.1.3.11	pfam00316 FBPase	-	-	-	-	-	-	-	cytosol	cytosol	cytosol	5297|Puccinia graminis	Puccinia	Pucciniaceae	Pucciniales	Pucciniomycetes	Basidiomycota	Fungi	Eukaryota
PCEMA_000394.t1	1507	gi|913875109|gb|KNZ61037.1| hypothetical protein VP01_1460g5	273	9.35e-103	366.557	GO:0006094 gluconeogenesis | GO:0016311 dephosphorylation | GO:0072593 reactive oxygen species metabolic process	GO:0005829 cytosol	GO:0042132 fructose 1,6-bisphosphate 1-phosphatase activity	-	-	-	-	-	-	-	-	-	nuclear	nuclear	cytosol	27349|Puccinia sorghi	Puccinia	Pucciniaceae	Pucciniales	Pucciniomycetes	Basidiomycota	Fungi	Eukaryota
PCEMA_000395.t1	959	gi|403163366|ref|XP_003323438.2| hypothetical protein PGTG_04975	150	4.2e-90	324.481	-	-	-	-	pfam01124 MAPEG	1	o 43-65 i	-	-	-	-	-	nuclear	nuclear	mitochondria	5297|Puccinia graminis	Puccinia	Pucciniaceae	Pucciniales	Pucciniomycetes	Basidiomycota	Fungi	Eukaryota
PCEMA_000396.t1	3073	gi|913862266|gb|KNZ54864.1| hypothetical protein VP01_2829g1	514	2.12e-302	1030.48	GO:0016192 vesicle-mediated transport | GO:0006886 intracellular protein transport	GO:0030123 AP-3 adaptor complex	-	-	-	-	-	-	-	-	-	-	nuclear	nuclear	nuclear	27349|Puccinia sorghi	Puccinia	Pucciniaceae	Pucciniales	Pucciniomycetes	Basidiomycota	Fungi	Eukaryota
PCEMA_000397.t1	1051	gi|913866946|gb|KNZ57554.1| hypothetical protein VP01_2128g2	65	4.09e-16	95.4981	-	-	-	-	-	-	-	-	-	-	-	-	mitochondria	chloroplast	extracellular	27349|Puccinia sorghi	Puccinia	Pucciniaceae	Pucciniales	Pucciniomycetes	Basidiomycota	Fungi	Eukaryota
PCEMA_000398.t1	4710	gi|913862275|gb|KNZ54871.1| hypothetical protein VP01_2828g5	445	8.18e-230	789.091	GO:0006511 ubiquitin-dependent protein catabolic process	-	GO:0008270 zinc ion binding | GO:0008234 cysteine-type peptidase activity	-	pfam00443 UCH | pfam13423 UCH_1 | pfam02148 zf-UBP	-	-	-	-	-	-	-	nuclear	nuclear	nuclear	27349|Puccinia sorghi	Puccinia	Pucciniaceae	Pucciniales	Pucciniomycetes	Basidiomycota	Fungi	Eukaryota
PCEMA_000399.t1	1158	gi|913850760|gb|KNZ49357.1| hypothetical protein VP01_506g5	371	1.91e-201	694.752	-	-	-	-	-	4	o 39-61 i 68-90 o 121-143 i 217-239 o	-	-	-	-	-	plasma membrane	nuclear_plasma membrane	plasma membrane	27349|Puccinia sorghi	Puccinia	Pucciniaceae	Pucciniales	Pucciniomycetes	Basidiomycota	Fungi	Eukaryota
PCEMA_000400.t1	855	gi|913860002|gb|KNZ53578.1| hypothetical protein VP01_319g9	194	1.28e-106	379.402	GO:0006457 protein folding	GO:0016272 prefoldin complex | GO:0005829 cytosol	GO:0051082 unfolded protein binding	-	pfam02996 Prefoldin	-	-	-	-	-	-	-	mitochondria	chloroplast	cytosol	27349|Puccinia sorghi	Puccinia	Pucciniaceae	Pucciniales	Pucciniomycetes	Basidiomycota	Fungi	Eukaryota
PCEMA_000401.t1	1266	gi|913859997|gb|KNZ53573.1| urease accessory protein	326	1.11e-168	585.797	GO:0035641 locomotory exploration behavior | GO:0006184 GTP catabolic process	GO:0005739 mitochondrion | GO:0005634 nucleus	GO:0016151 nickel cation binding | GO:0016530 metallochaperone activity | GO:0005524 ATP binding | GO:0003924 GTPase activity | GO:0042803 protein homodimerization activity	-	pfam03690 UPF0160	-	-	-	-	-	-	-	cytosol_nuclear	nuclear_plasma membrane	nuclear	27349|Puccinia sorghi	Puccinia	Pucciniaceae	Pucciniales	Pucciniomycetes	Basidiomycota	Fungi	Eukaryota
PCEMA_000402.t1	444	gi|913857869|gb|KNZ52472.1| uncharacterized protein VP01_3561g4	137	4.95e-22	112.771	-	-	-	-	-	-	-	-	-	-	-	-	cytosol_nuclear	chloroplast	nuclear	27349|Puccinia sorghi	Puccinia	Pucciniaceae	Pucciniales	Pucciniomycetes	Basidiomycota	Fungi	Eukaryota
PCEMA_000403.t1	588	gi|913883457|gb|KNZ62788.1| hypothetical protein VP01_1223g5	105	1.46e-30	140.675	-	-	-	-	-	-	-	-	-	-	-	-	cytosol	chloroplast	mitochondria	27349|Puccinia sorghi	Puccinia	Pucciniaceae	Pucciniales	Pucciniomycetes	Basidiomycota	Fungi	Eukaryota
PCEMA_000404.t1	297	gi|913868240|gb|KNZ58337.1| hypothetical protein VP01_1949g1	70	3.87e-13	83.0967	-	-	-	-	-	-	-	-	-	-	-	-	mitochondria	mitochondria	mitochondria	27349|Puccinia sorghi	Puccinia	Pucciniaceae	Pucciniales	Pucciniomycetes	Basidiomycota	Fungi	Eukaryota
PCEMA_000405.t1	2937	gi|909604569|gb|KNE94968.1| hypothetical protein PSTG_11667	263	3.46e-63	243.429	-	-	-	-	-	-	-	-	-	-	-	-	nuclear	cytosol	nuclear	27350|Puccinia striiformis	Puccinia	Pucciniaceae	Pucciniales	Pucciniomycetes	Basidiomycota	Fungi	Eukaryota
PCEMA_000406.t1	3321	gi|909614830|gb|KNF05023.1| hypothetical protein PSTG_01652	973	0	1123.04	GO:0008033 tRNA processing	-	GO:0046872 metal ion binding | GO:0005524 ATP binding	-	-	-	-	-	-	-	-	-	plasma membrane	cytosol	nuclear	27350|Puccinia striiformis	Puccinia	Pucciniaceae	Pucciniales	Pucciniomycetes	Basidiomycota	Fungi	Eukaryota
PCEMA_000407.t1	360	-	-	-	-	-	-	-	-	-	-	-	-	-	-	-	-	extracellular	chloroplast	mitochondria	-	-	-	-	-	-	-	-
PCEMA_000408.t1	1897	gi|913858609|gb|KNZ52863.1| hypothetical protein VP01_3422g1	485	2.68e-154	537.963	GO:0009058 biosynthetic process	-	GO:0016779 nucleotidyltransferase activity	-	-	1	i 56-78 o	-	-	-	-	-	cytosol	cytosol	mitochondria	27349|Puccinia sorghi	Puccinia	Pucciniaceae	Pucciniales	Pucciniomycetes	Basidiomycota	Fungi	Eukaryota
PCEMA_000409.t1	1653	gi|913832714|gb|KNZ43906.1| hypothetical protein VP01_972g7	319	6.48e-199	686.337	-	-	-	-	pfam06314 ADC	-	-	-	-	-	-	-	cytosol_nuclear	cytosol	mitochondria	27349|Puccinia sorghi	Puccinia	Pucciniaceae	Pucciniales	Pucciniomycetes	Basidiomycota	Fungi	Eukaryota
PCEMA_000410.t1	413	-	-	-	-	-	-	-	-	-	-	-	-	-	SignalP-noTM	22 - 23	-	extracellular	extracellular	mitochondria	-	-	-	-	-	-	-	-
PCEMA_000411.t1	759	gi|913863754|gb|KNZ55742.1| uncharacterized protein VP01_2597g2	249	9.89e-125	439.637	GO:0035690 cellular response to drug	GO:0005576 extracellular region	-	-	pfam03330 DPBB_1	-	-	-	-	SignalP-noTM	26 - 27	-	mitochondria	chloroplast	mitochondria	27349|Puccinia sorghi	Puccinia	Pucciniaceae	Pucciniales	Pucciniomycetes	Basidiomycota	Fungi	Eukaryota
PCEMA_000412.t1	1943	gi|331216932|ref|XP_003321145.1| hypothetical protein PGTG_02187	412	6.5e-260	889.188	GO:0005975 carbohydrate metabolic process | GO:0006032 chitin catabolic process	GO:0005576 extracellular region | GO:0019028 viral capsid	GO:0004568 chitinase activity | GO:0030246 carbohydrate binding | GO:0008061 chitin binding	3.2.1.14	pfam00704 Glyco_hydro_18	-	-	-	-	-	-	-	cytosol	nuclear	mitochondria	5297|Puccinia graminis	Puccinia	Pucciniaceae	Pucciniales	Pucciniomycetes	Basidiomycota	Fungi	Eukaryota
PCEMA_000413.t1	255	gi|913867537|gb|KNZ57912.1| hypothetical protein VP01_2040g3	52	3.08e-10	73.3527	-	-	-	-	-	1	i 12-31 o	-	-	SignalP-noTM	31 - 32	-	mitochondria	chloroplast	extracellular	27349|Puccinia sorghi	Puccinia	Pucciniaceae	Pucciniales	Pucciniomycetes	Basidiomycota	Fungi	Eukaryota
PCEMA_000414.t1	261	gi|913856302|gb|KNZ51697.1| hypothetical protein VP01_3857g1, partial	57	3.23e-17	95.4981	-	-	-	-	-	-	-	-	-	-	-	-	cytosol_nuclear	nuclear	mitochondria	27349|Puccinia sorghi	Puccinia	Pucciniaceae	Pucciniales	Pucciniomycetes	Basidiomycota	Fungi	Eukaryota
PCEMA_000415.t1	2733	gi|913843844|gb|KNZ46972.1| hypothetical protein VP01_678g1	671	0	1322.35	GO:0055085 transmembrane transport | GO:0006200 ATP catabolic process	GO:0016021 integral to membrane	GO:0042626 ATPase activity, coupled to transmembrane movement of substances | GO:0005524 ATP binding	-	pfam01061 ABC2_membrane | pfam00005 ABC_tran | pfam12698 ABC2_membrane_3	3	o 537-559 i 566-588 o 603-622 i	-	-	-	-	-	cytosol	Golgi apparatus	cytosol	27349|Puccinia sorghi	Puccinia	Pucciniaceae	Pucciniales	Pucciniomycetes	Basidiomycota	Fungi	Eukaryota
PCEMA_000416.t1	1502	gi|913883457|gb|KNZ62788.1| hypothetical protein VP01_1223g5	229	2.89e-123	434.765	-	-	-	-	pfam04603 Mog1	-	-	-	-	-	-	-	mitochondria	mitochondria	mitochondria	27349|Puccinia sorghi	Puccinia	Pucciniaceae	Pucciniales	Pucciniomycetes	Basidiomycota	Fungi	Eukaryota
PCEMA_000417.t1	3542	gi|913867532|gb|KNZ57909.1| uncharacterized protein VP01_2041g2	490	1.34e-301	1027.82	GO:0016560 protein import into peroxisome matrix, docking	GO:0005777 peroxisome | GO:0016021 integral to membrane	-	-	pfam12400 DUF3661 | pfam04088 Peroxin-13_N | pfam07653 SH3_2 | pfam00018 SH3_1	1	o 294-313 i	-	-	-	-	-	cytosol_nuclear	nuclear	nuclear	27349|Puccinia sorghi	Puccinia	Pucciniaceae	Pucciniales	Pucciniomycetes	Basidiomycota	Fungi	Eukaryota
PCEMA_000418.t1	1479	gi|331228598|ref|XP_003326966.1| hypothetical protein PGTG_08503	368	1.82e-35	157.948	-	-	-	-	pfam09429 Wbp11	-	-	-	-	-	-	-	nuclear	nuclear	nuclear	5297|Puccinia graminis	Puccinia	Pucciniaceae	Pucciniales	Pucciniomycetes	Basidiomycota	Fungi	Eukaryota
PCEMA_000419.t1	294	gi|403170432|ref|XP_003329769.2| small nuclear ribonucleoprotein G	62	2.82e-30	136.688	-	GO:0019013 viral nucleocapsid | GO:0030529 ribonucleoprotein complex	-	-	pfam01423 LSM	-	-	-	-	-	-	-	mitochondria	nuclear	mitochondria	5297|Puccinia graminis	Puccinia	Pucciniaceae	Pucciniales	Pucciniomycetes	Basidiomycota	Fungi	Eukaryota
PCEMA_000420.t1	321	gi|913834989|gb|KNZ44516.1| uncharacterized protein VP01_908g6	82	4.43e-32	142.889	-	-	-	-	-	-	-	-	-	-	-	-	mitochondria	nuclear	nuclear	27349|Puccinia sorghi	Puccinia	Pucciniaceae	Pucciniales	Pucciniomycetes	Basidiomycota	Fungi	Eukaryota
PCEMA_000421.t1	843	gi|331221074|ref|XP_003323212.1| hypothetical protein PGTG_04749	186	2.94e-46	190.28	-	-	-	-	-	-	-	-	-	-	-	-	cytosol_nuclear	nuclear	nuclear	5297|Puccinia graminis	Puccinia	Pucciniaceae	Pucciniales	Pucciniomycetes	Basidiomycota	Fungi	Eukaryota
PCEMA_000422.t1	1337	gi|913837742|gb|KNZ45282.1| hypothetical protein VP01_82g4	312	1.37e-191	661.977	-	-	-	-	-	-	-	-	-	-	-	-	cytosol	cytosol	cytosol	27349|Puccinia sorghi	Puccinia	Pucciniaceae	Pucciniales	Pucciniomycetes	Basidiomycota	Fungi	Eukaryota
PCEMA_000423.t1	456	gi|913862883|gb|KNZ55228.1| hypothetical protein VP01_2734g2	120	2.83e-45	185.408	-	-	-	-	-	1	o 20-37 i	-	-	-	-	-	extracellular	chloroplast	extracellular	27349|Puccinia sorghi	Puccinia	Pucciniaceae	Pucciniales	Pucciniomycetes	Basidiomycota	Fungi	Eukaryota
PCEMA_000424.t1	3632	gi|909615097|gb|KNF05287.1| hypothetical protein PSTG_01502	640	7.77999999639e-316	1075.65	GO:0008152 metabolic process	-	GO:0008080 N-acetyltransferase activity	-	pfam00583 Acetyltransf_1	1	i 105-127 o	-	-	-	-	-	plasma membrane	vacuolar membrane	nuclear	27350|Puccinia striiformis	Puccinia	Pucciniaceae	Pucciniales	Pucciniomycetes	Basidiomycota	Fungi	Eukaryota
PCEMA_000425.t1	2340	gi|913861250|gb|KNZ54281.1| DNA polymerase	653	0	1299.32	GO:0006261 DNA-dependent DNA replication | GO:0042276 error-prone translesion synthesis	-	GO:0003887 DNA-directed DNA polymerase activity | GO:0003677 DNA binding | GO:0000166 nucleotide binding	2.7.7.7	pfam00136 DNA_pol_B | pfam14260 zf-C4pol	-	-	-	-	-	-	-	endoplasmic reticulum	chloroplast	mitochondria	27349|Puccinia sorghi	Puccinia	Pucciniaceae	Pucciniales	Pucciniomycetes	Basidiomycota	Fungi	Eukaryota
PCEMA_000426.t1	3237	gi|913861250|gb|KNZ54281.1| DNA polymerase	1070	0	2169.19	GO:0009405 pathogenesis | GO:0006261 DNA-dependent DNA replication | GO:0006297 nucleotide-excision repair, DNA gap filling | GO:0019985 translesion synthesis	GO:0016035 zeta DNA polymerase complex | GO:0005694 chromosome | GO:0005634 nucleus	GO:0003887 DNA-directed DNA polymerase activity | GO:0003677 DNA binding | GO:0008408 3'-5' exonuclease activity | GO:0000166 nucleotide binding	-	-	-	-	-	-	-	-	-	nuclear	nuclear	nuclear	27349|Puccinia sorghi	Puccinia	Pucciniaceae	Pucciniales	Pucciniomycetes	Basidiomycota	Fungi	Eukaryota
PCEMA_000427.t1	1254	gi|331250820|ref|XP_003338015.1| hypothetical protein PGTG_19649	262	3.92e-123	434.322	-	-	-	-	-	7	o 27-49 i 70-89 o 99-118 i 123-142 o 186-208 i 215-232 o 237-254 i	-	-	-	-	-	plasma membrane	chloroplast	plasma membrane	5297|Puccinia graminis	Puccinia	Pucciniaceae	Pucciniales	Pucciniomycetes	Basidiomycota	Fungi	Eukaryota
PCEMA_000428.t1	648	gi|403160767|ref|XP_003321212.2| hypothetical protein PGTG_02254	151	2.95e-39	168.135	-	-	-	-	-	-	-	-	-	-	-	-	cytosol	cytosol	nuclear	5297|Puccinia graminis	Puccinia	Pucciniaceae	Pucciniales	Pucciniomycetes	Basidiomycota	Fungi	Eukaryota
PCEMA_000429.t1	993	gi|403174818|ref|XP_003333738.2| hypothetical protein PGTG_15498	327	1.67e-149	522.018	-	-	-	-	-	-	-	-	-	-	-	-	mitochondria	chloroplast	mitochondria	5297|Puccinia graminis	Puccinia	Pucciniaceae	Pucciniales	Pucciniomycetes	Basidiomycota	Fungi	Eukaryota
PCEMA_000430.t1	1263	gi|909608628|gb|KNE98930.1| hypothetical protein PSTG_07775	316	4.06e-137	480.827	GO:0006200 ATP catabolic process	-	GO:0003676 nucleic acid binding | GO:0008026 ATP-dependent helicase activity | GO:0005524 ATP binding	-	pfam00271 Helicase_C	-	-	-	-	-	-	-	nuclear	nuclear	cytosol	27350|Puccinia striiformis	Puccinia	Pucciniaceae	Pucciniales	Pucciniomycetes	Basidiomycota	Fungi	Eukaryota
PCEMA_000431.t1	1052	-	-	-	-	-	-	-	-	-	1	i 89-111 o	-	-	-	-	-	extracellular	chloroplast	endoplasmic reticulum	-	-	-	-	-	-	-	-
PCEMA_000432.t1	1206	gi|909605824|gb|KNE96203.1| hypothetical protein PSTG_10468	334	4.19e-64	244.758	-	-	-	-	-	-	-	-	-	-	-	-	nuclear	chloroplast	nuclear	27350|Puccinia striiformis	Puccinia	Pucciniaceae	Pucciniales	Pucciniomycetes	Basidiomycota	Fungi	Eukaryota
PCEMA_000433.t1	1407	gi|913852416|gb|KNZ49985.1| hypothetical protein VP01_465g8	276	9.19e-156	542.835	-	-	-	-	-	-	-	-	-	SignalP-noTM	26 - 27	-	mitochondria	chloroplast	mitochondria	27349|Puccinia sorghi	Puccinia	Pucciniaceae	Pucciniales	Pucciniomycetes	Basidiomycota	Fungi	Eukaryota
PCEMA_000434.t1	2436	gi|909608478|gb|KNE98786.1| hypothetical protein PSTG_07972	349	5.19e-113	400.661	-	-	GO:0008270 zinc ion binding	-	pfam10551 MULE | pfam04434 SWIM	-	-	-	-	-	-	-	nuclear	nuclear	nuclear	27350|Puccinia striiformis	Puccinia	Pucciniaceae	Pucciniales	Pucciniomycetes	Basidiomycota	Fungi	Eukaryota
PCEMA_000435.t1	651	gi|331238023|ref|XP_003331667.1| hypothetical protein PGTG_12832	214	1.3e-73	271.332	-	-	-	-	-	-	-	-	-	SignalP-noTM	21 - 22	-	extracellular	chloroplast	extracellular	5297|Puccinia graminis	Puccinia	Pucciniaceae	Pucciniales	Pucciniomycetes	Basidiomycota	Fungi	Eukaryota
PCEMA_000436.t1	1484	gi|913867054|gb|KNZ57616.1| hypothetical protein VP01_2112g5	220	2.96e-133	467.983	-	-	-	-	-	-	-	-	-	-	-	-	nuclear	chloroplast	nuclear	27349|Puccinia sorghi	Puccinia	Pucciniaceae	Pucciniales	Pucciniomycetes	Basidiomycota	Fungi	Eukaryota
PCEMA_000437.t1	480	gi|913837742|gb|KNZ45282.1| hypothetical protein VP01_82g4	39	2.93e-14	87.9686	-	-	-	-	-	-	-	-	-	-	-	-	cytosol	nuclear	cytosol_nuclear	27349|Puccinia sorghi	Puccinia	Pucciniaceae	Pucciniales	Pucciniomycetes	Basidiomycota	Fungi	Eukaryota
PCEMA_000438.t1	552	gi|913837742|gb|KNZ45282.1| hypothetical protein VP01_82g4	183	1.48e-101	362.571	-	-	-	-	-	-	-	-	-	-	-	-	cytosol	cytosol	cytosol_nuclear	27349|Puccinia sorghi	Puccinia	Pucciniaceae	Pucciniales	Pucciniomycetes	Basidiomycota	Fungi	Eukaryota
PCEMA_000439.t1	1319	gi|913862883|gb|KNZ55228.1| hypothetical protein VP01_2734g2	93	5.94e-36	159.277	-	-	-	-	-	-	-	-	-	-	-	-	plasma membrane	chloroplast	plasma membrane	27349|Puccinia sorghi	Puccinia	Pucciniaceae	Pucciniales	Pucciniomycetes	Basidiomycota	Fungi	Eukaryota
PCEMA_000440.t1	1305	gi|909615928|gb|KNF06106.1| hypothetical protein PSTG_00617	410	3.43e-25	125.173	-	-	-	-	-	-	-	-	-	-	-	-	nuclear	nuclear	nuclear	27350|Puccinia striiformis	Puccinia	Pucciniaceae	Pucciniales	Pucciniomycetes	Basidiomycota	Fungi	Eukaryota
PCEMA_000441.t1	1245	gi|909615551|gb|KNF05736.1| hypothetical protein PSTG_01136	235	1.48e-103	369.215	GO:0030245 cellulose catabolic process	GO:0005576 extracellular region	GO:0008810 cellulase activity | GO:0030248 cellulose binding	-	pfam00150 Cellulase	1	i 7-29 o	-	-	SignalP-noTM	27 - 28	-	extracellular	chloroplast	extracellular	27350|Puccinia striiformis	Puccinia	Pucciniaceae	Pucciniales	Pucciniomycetes	Basidiomycota	Fungi	Eukaryota
PCEMA_000442.t1	2940	gi|913864859|gb|KNZ56327.1| peptide chain release factor eRF subunit 2	443	1.58e-247	847.998	GO:0006184 GTP catabolic process | GO:0006415 translational termination	-	GO:0003747 translation release factor activity | GO:0003924 GTPase activity | GO:0005525 GTP binding	-	pfam03143 GTP_EFTU_D3 | pfam00009 GTP_EFTU | pfam03144 GTP_EFTU_D2	-	-	-	-	-	-	-	nuclear	nuclear	nuclear	27349|Puccinia sorghi	Puccinia	Pucciniaceae	Pucciniales	Pucciniomycetes	Basidiomycota	Fungi	Eukaryota
PCEMA_000443.t1	1152	gi|913865489|gb|KNZ56688.1| uncharacterized protein VP01_2342g3	249	1.62e-137	482.156	-	-	-	-	-	-	-	-	-	-	-	-	nuclear	nuclear	nuclear	27349|Puccinia sorghi	Puccinia	Pucciniaceae	Pucciniales	Pucciniomycetes	Basidiomycota	Fungi	Eukaryota
PCEMA_000444.t1	1055	gi|913852504|gb|KNZ50025.1| hypothetical protein VP01_463g13	343	1.01e-191	662.42	-	-	-	-	pfam13813 MBOAT_2	-	-	-	-	-	-	-	plasma membrane	plasma membrane	plasma membrane	27349|Puccinia sorghi	Puccinia	Pucciniaceae	Pucciniales	Pucciniomycetes	Basidiomycota	Fungi	Eukaryota
PCEMA_000445.t1	2097	gi|913855406|gb|KNZ51240.1| hypothetical protein VP01_402g1	225	3.41e-128	451.153	-	-	-	-	-	-	-	-	-	-	-	-	mitochondria	chloroplast	extracellular	27349|Puccinia sorghi	Puccinia	Pucciniaceae	Pucciniales	Pucciniomycetes	Basidiomycota	Fungi	Eukaryota
PCEMA_000446.t1	857	gi|913855407|gb|KNZ51241.1| hypothetical protein VP01_402g2	142	1.1e-75	278.419	-	-	-	-	-	-	-	-	-	-	-	-	mitochondria	chloroplast	extracellular	27349|Puccinia sorghi	Puccinia	Pucciniaceae	Pucciniales	Pucciniomycetes	Basidiomycota	Fungi	Eukaryota
PCEMA_000447.t1	1092	gi|913855407|gb|KNZ51241.1| hypothetical protein VP01_402g2	345	4.77e-199	686.779	-	-	-	-	-	-	-	-	-	SignalP-noTM	23 - 24	-	mitochondria	chloroplast	mitochondria	27349|Puccinia sorghi	Puccinia	Pucciniaceae	Pucciniales	Pucciniomycetes	Basidiomycota	Fungi	Eukaryota
PCEMA_000448.t1	378	gi|403170545|ref|XP_003329875.2| hypothetical protein PGTG_11812	123	1.72e-50	199.138	GO:0006200 ATP catabolic process	-	GO:0003676 nucleic acid binding | GO:0008026 ATP-dependent helicase activity | GO:0005524 ATP binding	-	-	-	-	-	-	-	-	-	extracellular	nuclear	mitochondria	5297|Puccinia graminis	Puccinia	Pucciniaceae	Pucciniales	Pucciniomycetes	Basidiomycota	Fungi	Eukaryota
PCEMA_000449.t1	354	-	-	-	-	-	-	-	-	-	-	-	-	-	-	-	-	cytosol	nuclear	nuclear	-	-	-	-	-	-	-	-
PCEMA_000450.t1	915	gi|403167409|ref|XP_003327200.2| hypothetical protein PGTG_08977	183	6.23e-54	213.754	GO:0006200 ATP catabolic process	-	GO:0003676 nucleic acid binding | GO:0008026 ATP-dependent helicase activity | GO:0005524 ATP binding	-	-	-	-	-	-	-	-	-	mitochondria	nuclear	mitochondria	5297|Puccinia graminis	Puccinia	Pucciniaceae	Pucciniales	Pucciniomycetes	Basidiomycota	Fungi	Eukaryota
PCEMA_000451.t1	2706	gi|403162341|ref|XP_003322574.2| hypothetical protein PGTG_04111	450	2.8e-111	394.903	-	-	-	-	-	-	-	-	-	-	-	-	cytosol	cytosol	nuclear	5297|Puccinia graminis	Puccinia	Pucciniaceae	Pucciniales	Pucciniomycetes	Basidiomycota	Fungi	Eukaryota
PCEMA_000452.t1	1434	gi|909611855|gb|KNF02088.1| hypothetical protein PSTG_04586	385	8.2e-112	396.675	-	-	-	-	-	-	-	-	-	-	-	-	nuclear	chloroplast	mitochondria	27350|Puccinia striiformis	Puccinia	Pucciniaceae	Pucciniales	Pucciniomycetes	Basidiomycota	Fungi	Eukaryota
PCEMA_000453.t1	915	gi|403167409|ref|XP_003327200.2| hypothetical protein PGTG_08977	183	6.23e-54	213.754	GO:0006200 ATP catabolic process	-	GO:0003676 nucleic acid binding | GO:0008026 ATP-dependent helicase activity | GO:0005524 ATP binding	-	-	-	-	-	-	-	-	-	mitochondria	nuclear	mitochondria	5297|Puccinia graminis	Puccinia	Pucciniaceae	Pucciniales	Pucciniomycetes	Basidiomycota	Fungi	Eukaryota
PCEMA_000454.t1	1749	gi|913847486|gb|KNZ48201.1| hypothetical protein VP01_583g4	347	7.98e-161	559.665	GO:0008152 metabolic process	-	GO:0016787 hydrolase activity	-	-	-	-	-	-	-	-	-	plasma membrane	chloroplast	plasma membrane	27349|Puccinia sorghi	Puccinia	Pucciniaceae	Pucciniales	Pucciniomycetes	Basidiomycota	Fungi	Eukaryota
PCEMA_000455.t1	1479	gi|913839068|gb|KNZ45552.1| hypothetical protein VP01_800g6	491	6.22000000212e-315	1072.11	-	-	GO:0003676 nucleic acid binding | GO:0046872 metal ion binding	-	pfam13465 zf-H2C2_2 | pfam00096 zf-C2H2 | pfam13894 zf-C2H2_4	-	-	-	-	-	-	-	nuclear	nuclear	nuclear	27349|Puccinia sorghi	Puccinia	Pucciniaceae	Pucciniales	Pucciniomycetes	Basidiomycota	Fungi	Eukaryota
PCEMA_000456.t1	645	gi|913839068|gb|KNZ45552.1| hypothetical protein VP01_800g6	202	8.37e-120	423.25	-	-	GO:0003676 nucleic acid binding | GO:0046872 metal ion binding	-	-	-	-	-	-	-	-	-	nuclear	nuclear	nuclear	27349|Puccinia sorghi	Puccinia	Pucciniaceae	Pucciniales	Pucciniomycetes	Basidiomycota	Fungi	Eukaryota
PCEMA_000457.t1	1014	gi|913876744|gb|KNZ61376.1| uncharacterized protein VP01_1409g2	260	5.52e-137	480.385	-	-	-	-	pfam09282 Mago-bind	-	-	-	-	-	-	-	cytosol	nuclear	nuclear	27349|Puccinia sorghi	Puccinia	Pucciniaceae	Pucciniales	Pucciniomycetes	Basidiomycota	Fungi	Eukaryota
PCEMA_000458.t1	2793	gi|913864019|gb|KNZ55888.1| uncharacterized protein VP01_2553g2	460	1.66e-267	914.434	-	-	-	-	pfam02373 JmjC	-	-	-	-	-	-	-	cytosol	cytosol	nuclear	27349|Puccinia sorghi	Puccinia	Pucciniaceae	Pucciniales	Pucciniomycetes	Basidiomycota	Fungi	Eukaryota
PCEMA_000459.t1	1914	gi|909608274|gb|KNE98584.1| hypothetical protein PSTG_08136	362	1.27e-61	238.114	-	-	-	-	-	-	-	-	-	-	-	-	cytosol_nuclear	nuclear	nuclear	27350|Puccinia striiformis	Puccinia	Pucciniaceae	Pucciniales	Pucciniomycetes	Basidiomycota	Fungi	Eukaryota
PCEMA_000460.t1	339	-	-	-	-	-	-	-	-	-	-	-	-	-	-	-	-	cytosol	nuclear	nuclear	-	-	-	-	-	-	-	-
PCEMA_000461.t1	240	-	-	-	-	-	-	-	-	-	-	-	-	-	-	-	-	extracellular	chloroplast	nuclear	-	-	-	-	-	-	-	-
PCEMA_000462.t1	5460	gi|913887890|gb|KNZ63783.1| hypothetical protein VP01_1101g11	693	0	1481.36	GO:0006200 ATP catabolic process	-	GO:0003676 nucleic acid binding | GO:0008026 ATP-dependent helicase activity | GO:0005524 ATP binding	3.6.4.13	pfam04408 HA2 | pfam07717 OB_NTP_bind | pfam00271 Helicase_C | pfam00400 WD40 | pfam00270 DEAD	-	-	-	-	-	-	-	nuclear	nuclear	nuclear	27349|Puccinia sorghi	Puccinia	Pucciniaceae	Pucciniales	Pucciniomycetes	Basidiomycota	Fungi	Eukaryota
PCEMA_000463.t1	257	gi|331238948|ref|XP_003332128.1| hypothetical protein PGTG_13495	77	3e-24	117.201	-	-	-	-	pfam10224 DUF2205 | pfam05178 Kri1	-	-	-	-	-	-	-	cytosol	nuclear	nuclear	5297|Puccinia graminis	Puccinia	Pucciniaceae	Pucciniales	Pucciniomycetes	Basidiomycota	Fungi	Eukaryota
PCEMA_000464.t1	8850	gi|913887886|gb|KNZ63779.1| hypothetical protein VP01_1101g7	1217	0	2489.86	GO:0006200 ATP catabolic process | GO:0001172 transcription, RNA-dependent	-	GO:0003968 RNA-directed RNA polymerase activity | GO:0003676 nucleic acid binding | GO:0008026 ATP-dependent helicase activity | GO:0005524 ATP binding	-	pfam04408 HA2 | pfam00400 WD40	-	-	-	-	-	-	-	mitochondria	chloroplast	mitochondria	27349|Puccinia sorghi	Puccinia	Pucciniaceae	Pucciniales	Pucciniomycetes	Basidiomycota	Fungi	Eukaryota
PCEMA_000465.t1	1378	gi|331238938|ref|XP_003332123.1| 2,4-dienoyl-CoA reductase (NADPH2)	298	6.83e-160	556.565	-	-	GO:0000166 nucleotide binding	-	pfam13561 adh_short_C2 | pfam00106 adh_short | pfam08659 KR	-	-	-	-	-	-	-	nuclear	mitochondria	mitochondria	5297|Puccinia graminis	Puccinia	Pucciniaceae	Pucciniales	Pucciniomycetes	Basidiomycota	Fungi	Eukaryota
PCEMA_000466.t1	618	gi|331218694|ref|XP_003322024.1| alphaK I10	201	2.59e-43	180.536	GO:0006468 protein phosphorylation	-	GO:0005524 ATP binding | GO:0004674 protein serine/threonine kinase activity	-	-	-	-	-	-	-	-	-	plasma membrane	cytosol	extracellular	5297|Puccinia graminis	Puccinia	Pucciniaceae	Pucciniales	Pucciniomycetes	Basidiomycota	Fungi	Eukaryota
PCEMA_000467.t1	299	gi|403171161|ref|XP_003330383.2| hypothetical protein PGTG_11720	93	7.25e-18	98.1555	-	-	GO:0003677 DNA binding	-	-	-	-	-	-	-	-	-	cytosol	nuclear	nuclear	5297|Puccinia graminis	Puccinia	Pucciniaceae	Pucciniales	Pucciniomycetes	Basidiomycota	Fungi	Eukaryota
PCEMA_000468.t1	6741	gi|913848447|gb|KNZ48528.1| hypothetical protein VP01_55g6	2186	0	4728.75	-	GO:0005680 anaphase-promoting complex	-	-	pfam12859 Apc1	-	-	-	-	-	-	-	nuclear	cytosol	nuclear	27349|Puccinia sorghi	Puccinia	Pucciniaceae	Pucciniales	Pucciniomycetes	Basidiomycota	Fungi	Eukaryota
PCEMA_000469.t1	2615	gi|913848447|gb|KNZ48528.1| hypothetical protein VP01_55g6	870	0	1880.86	-	GO:0005680 anaphase-promoting complex	-	-	-	-	-	-	-	-	-	-	cytosol	cytosol	cytoskeleton	27349|Puccinia sorghi	Puccinia	Pucciniaceae	Pucciniales	Pucciniomycetes	Basidiomycota	Fungi	Eukaryota
PCEMA_000470.t1	1215	gi|913848447|gb|KNZ48528.1| hypothetical protein VP01_55g6	398	6.17e-240	822.752	-	GO:0005680 anaphase-promoting complex	-	-	-	-	-	-	-	-	-	-	nuclear	nuclear	nuclear	27349|Puccinia sorghi	Puccinia	Pucciniaceae	Pucciniales	Pucciniomycetes	Basidiomycota	Fungi	Eukaryota
PCEMA_000471.t1	1410	gi|331221245|ref|XP_003323297.1| hypothetical protein PGTG_04834	391	3.25e-110	391.36	GO:0015074 DNA integration | GO:0006310 DNA recombination	-	GO:0003677 DNA binding	-	-	-	-	-	-	-	-	-	nuclear	chloroplast	nuclear	5297|Puccinia graminis	Puccinia	Pucciniaceae	Pucciniales	Pucciniomycetes	Basidiomycota	Fungi	Eukaryota
PCEMA_000472.t1	1818	gi|913853403|gb|KNZ50414.1| hypothetical protein VP01_443g7	558	0	1157.59	-	-	-	-	-	-	-	-	-	-	-	-	nuclear	nuclear	nuclear	27349|Puccinia sorghi	Puccinia	Pucciniaceae	Pucciniales	Pucciniomycetes	Basidiomycota	Fungi	Eukaryota
PCEMA_000473.t1	1689	gi|913873462|gb|KNZ60734.1| hypothetical protein VP01_1508g3	519	0	1080.97	GO:0006355 regulation of transcription, DNA-dependent	GO:0005634 nucleus	GO:0046872 metal ion binding | GO:0003700 sequence-specific DNA binding transcription factor activity | GO:0003676 nucleic acid binding	-	pfam00096 zf-C2H2 | pfam13465 zf-H2C2_2 | pfam13894 zf-C2H2_4	-	-	-	-	-	-	-	nuclear	nuclear	nuclear	27349|Puccinia sorghi	Puccinia	Pucciniaceae	Pucciniales	Pucciniomycetes	Basidiomycota	Fungi	Eukaryota
PCEMA_000474.t1	2583	gi|403169888|ref|XP_003329306.2| hypothetical protein PGTG_10358	789	5.59e-261	892.731	-	-	-	-	-	-	-	-	-	-	-	-	nuclear	nuclear	nuclear	5297|Puccinia graminis	Puccinia	Pucciniaceae	Pucciniales	Pucciniomycetes	Basidiomycota	Fungi	Eukaryota
PCEMA_000475.t1	2443	gi|913844636|gb|KNZ47218.1| hypothetical protein VP01_659g4	608	0	1121.71	-	-	-	-	pfam03828 PAP_assoc	-	-	-	-	-	-	-	mitochondria	chloroplast	nuclear	27349|Puccinia sorghi	Puccinia	Pucciniaceae	Pucciniales	Pucciniomycetes	Basidiomycota	Fungi	Eukaryota
PCEMA_000476.t1	486	gi|403170543|ref|XP_003329874.2| hypothetical protein PGTG_11811	138	6.04e-48	193.823	-	-	-	-	-	-	-	-	-	-	-	-	extracellular	nuclear	cytosol_nuclear	5297|Puccinia graminis	Puccinia	Pucciniaceae	Pucciniales	Pucciniomycetes	Basidiomycota	Fungi	Eukaryota
PCEMA_000477.t1	420	-	-	-	-	-	-	-	-	-	-	-	-	-	-	-	-	cytoskeleton	nuclear	nuclear	-	-	-	-	-	-	-	-
PCEMA_000478.t1	2784	gi|913859330|gb|KNZ53191.1| hypothetical protein VP01_3311g1	447	9.25e-278	948.538	GO:0008152 metabolic process	-	GO:0004064 arylesterase activity	-	pfam01731 Arylesterase	1	i 13-31 o	-	-	-	-	-	extracellular	nuclear	nuclear	27349|Puccinia sorghi	Puccinia	Pucciniaceae	Pucciniales	Pucciniomycetes	Basidiomycota	Fungi	Eukaryota
PCEMA_000479.t1	597	gi|403168292|ref|XP_003327951.2| hypothetical protein PGTG_08718	162	1.97e-29	137.131	-	-	-	-	-	-	-	-	-	-	-	-	nuclear	nuclear	nuclear	5297|Puccinia graminis	Puccinia	Pucciniaceae	Pucciniales	Pucciniomycetes	Basidiomycota	Fungi	Eukaryota
PCEMA_000480.t1	288	-	-	-	-	-	-	-	-	-	-	-	-	-	-	-	-	cytosol_nuclear	nuclear	nuclear	-	-	-	-	-	-	-	-
PCEMA_000481.t1	2511	gi|913870402|gb|KNZ59733.1| hypothetical protein VP01_1672g7	540	0	1118.61	-	-	GO:0003676 nucleic acid binding | GO:0000166 nucleotide binding	-	pfam00076 RRM_1 | pfam14259 RRM_6 | pfam13893 RRM_5	-	-	-	-	-	-	-	nuclear	nuclear	nuclear	27349|Puccinia sorghi	Puccinia	Pucciniaceae	Pucciniales	Pucciniomycetes	Basidiomycota	Fungi	Eukaryota
PCEMA_000482.t1	1231	gi|913870401|gb|KNZ59732.1| DNA-directed RNA polymerase III subunit C5	359	9.51e-229	785.548	GO:0018279 protein N-linked glycosylation via asparagine | GO:0006351 transcription, DNA-dependent	GO:0005789 endoplasmic reticulum membrane	GO:0003899 DNA-directed RNA polymerase activity | GO:0003677 DNA binding | GO:0046983 protein dimerization activity | GO:0004579 dolichyl-diphosphooligosaccharide-protein glycotransferase activity	2.7.7.6	pfam01000 RNA_pol_A_bac	-	-	-	-	-	-	-	cytoskeleton	cytosol	cytosol	27349|Puccinia sorghi	Puccinia	Pucciniaceae	Pucciniales	Pucciniomycetes	Basidiomycota	Fungi	Eukaryota
PCEMA_000483.t1	3384	gi|913870400|gb|KNZ59731.1| uncharacterized protein VP01_1672g5	934	0	1959.7	GO:0016558 protein import into peroxisome matrix | GO:0006515 misfolded or incompletely synthesized protein catabolic process | GO:0006200 ATP catabolic process	GO:0005782 peroxisomal matrix	GO:0004252 serine-type endopeptidase activity | GO:0004176 ATP-dependent peptidase activity | GO:0005524 ATP binding	3.4.21.53	pfam05362 Lon_C | pfam00004 AAA | pfam07728 AAA_5 | pfam13541 ChlI | pfam07724 AAA_2 | pfam13401 AAA_22 | pfam01695 IstB_IS21 | pfam13173 AAA_14 | pfam02190 LON	-	-	-	-	-	-	-	peroxisome	vacuolar membrane	extracellular	27349|Puccinia sorghi	Puccinia	Pucciniaceae	Pucciniales	Pucciniomycetes	Basidiomycota	Fungi	Eukaryota
PCEMA_000484.t1	1263	gi|913870399|gb|KNZ59730.1| serine/threonine-protein phosphatase	188	7.31e-127	446.724	GO:0016311 dephosphorylation	-	GO:0004721 phosphoprotein phosphatase activity	-	-	-	-	-	-	-	-	-	cytosol	cytoskeleton	cytosol	27349|Puccinia sorghi	Puccinia	Pucciniaceae	Pucciniales	Pucciniomycetes	Basidiomycota	Fungi	Eukaryota
PCEMA_000485.t1	2840	gi|913870398|gb|KNZ59729.1| hypothetical protein VP01_1672g3	405	4.47e-234	803.264	GO:0016311 dephosphorylation | GO:0007186 G-protein coupled receptor signaling pathway	GO:0016021 integral to membrane	GO:0004721 phosphoprotein phosphatase activity | GO:0004932 mating-type factor pheromone receptor activity	-	pfam02076 STE3 | pfam08395 7tm_7	7	o 34-56 i 63-85 o 100-122 i 145-167 o 187-209 i 238-260 o 298-320 i	-	-	-	-	-	plasma membrane	chloroplast	plasma membrane	27349|Puccinia sorghi	Puccinia	Pucciniaceae	Pucciniales	Pucciniomycetes	Basidiomycota	Fungi	Eukaryota
PCEMA_000486.t1	921	gi|913863993|gb|KNZ55872.1| uncharacterized protein VP01_2559g1	272	4.13e-143	500.758	-	-	-	-	-	-	-	-	-	-	-	-	mitochondria	mitochondria	mitochondria	27349|Puccinia sorghi	Puccinia	Pucciniaceae	Pucciniales	Pucciniomycetes	Basidiomycota	Fungi	Eukaryota
PCEMA_000487.t1	279	gi|913870498|gb|KNZ59800.1| hypothetical protein VP01_1660g12	58	1.11e-17	97.2697	-	-	-	-	-	-	-	-	-	-	-	-	cytosol_nuclear	cytosol	cytoskeleton	27349|Puccinia sorghi	Puccinia	Pucciniaceae	Pucciniales	Pucciniomycetes	Basidiomycota	Fungi	Eukaryota
PCEMA_000488.t1	837	gi|913870861|gb|KNZ59982.1| hypothetical protein VP01_1632g4	250	4.06e-137	480.827	-	-	-	-	-	-	-	-	-	-	-	-	mitochondria	chloroplast	nuclear	27349|Puccinia sorghi	Puccinia	Pucciniaceae	Pucciniales	Pucciniomycetes	Basidiomycota	Fungi	Eukaryota
PCEMA_000489.t1	612	gi|913870861|gb|KNZ59982.1| hypothetical protein VP01_1632g4	166	3.22e-106	378.073	-	-	-	-	-	-	-	-	-	SignalP-noTM	19 - 20	-	extracellular	chloroplast	extracellular	27349|Puccinia sorghi	Puccinia	Pucciniaceae	Pucciniales	Pucciniomycetes	Basidiomycota	Fungi	Eukaryota
PCEMA_000490.t1	1725	gi|909600174|gb|KNE90709.1| hypothetical protein PSTG_15860	356	1.41e-144	505.63	-	-	GO:0003676 nucleic acid binding	-	-	-	-	-	-	-	-	-	nuclear	nuclear	nuclear	27350|Puccinia striiformis	Puccinia	Pucciniaceae	Pucciniales	Pucciniomycetes	Basidiomycota	Fungi	Eukaryota
PCEMA_000491.t1	1395	gi|913858618|gb|KNZ52866.1| hypothetical protein VP01_341g2	458	1.24e-271	928.164	GO:0000398 nuclear mRNA splicing, via spliceosome	GO:0046540 U4/U6 x U5 tri-snRNP complex | GO:0019013 viral nucleocapsid | GO:0019867 outer membrane	-	-	pfam01103 Bac_surface_Ag	-	-	-	-	-	-	-	nuclear	nuclear_plasma membrane	cytosol_nuclear	27349|Puccinia sorghi	Puccinia	Pucciniaceae	Pucciniales	Pucciniomycetes	Basidiomycota	Fungi	Eukaryota
PCEMA_000492.t1	2715	gi|403168813|ref|XP_003889695.1| hypothetical protein, variant	894	0	1717.87	GO:0006810 transport	GO:0016021 integral to membrane	GO:0046983 protein dimerization activity	-	pfam14225 MOR2-PAG1_C	-	-	-	-	-	-	-	extracellular	nuclear	nuclear	5297|Puccinia graminis	Puccinia	Pucciniaceae	Pucciniales	Pucciniomycetes	Basidiomycota	Fungi	Eukaryota
PCEMA_000493.t1	1881	gi|913858619|gb|KNZ52867.1| hypothetical protein VP01_341g3	621	0	1312.61	-	-	-	-	-	-	-	-	-	-	-	-	cytosol	chloroplast	nuclear	27349|Puccinia sorghi	Puccinia	Pucciniaceae	Pucciniales	Pucciniomycetes	Basidiomycota	Fungi	Eukaryota
PCEMA_000494.t1	1584	gi|913858619|gb|KNZ52867.1| hypothetical protein VP01_341g3	485	5.04e-221	759.859	GO:0006810 transport	GO:0016021 integral to membrane	GO:0046983 protein dimerization activity	-	-	-	-	-	-	-	-	-	cytosol	cytosol	extracellular	27349|Puccinia sorghi	Puccinia	Pucciniaceae	Pucciniales	Pucciniomycetes	Basidiomycota	Fungi	Eukaryota
PCEMA_000495.t1	1548	gi|909607824|gb|KNE98148.1| hypothetical protein PSTG_08611	234	3.87e-41	175.664	-	-	-	-	-	-	-	-	-	-	-	-	nuclear	mitochondria	nuclear	27350|Puccinia striiformis	Puccinia	Pucciniaceae	Pucciniales	Pucciniomycetes	Basidiomycota	Fungi	Eukaryota
PCEMA_000496.t1	1212	gi|403176277|ref|XP_003334972.2| hypothetical protein PGTG_16579	306	1.05e-89	323.152	GO:0006200 ATP catabolic process	-	GO:0003676 nucleic acid binding | GO:0008026 ATP-dependent helicase activity | GO:0005524 ATP binding	-	pfam00271 Helicase_C	-	-	-	-	-	-	-	nuclear	cytosol	cytosol_nuclear	5297|Puccinia graminis	Puccinia	Pucciniaceae	Pucciniales	Pucciniomycetes	Basidiomycota	Fungi	Eukaryota
PCEMA_000497.t1	2914	gi|913860712|gb|KNZ53992.1| hypothetical protein VP01_3081g1	589	0	1189.04	GO:0032851 positive regulation of Rab GTPase activity	-	GO:0005097 Rab GTPase activator activity	-	pfam00566 RabGAP-TBC	-	-	-	-	-	-	-	mitochondria	nuclear	mitochondria	27349|Puccinia sorghi	Puccinia	Pucciniaceae	Pucciniales	Pucciniomycetes	Basidiomycota	Fungi	Eukaryota
PCEMA_000498.t1	3779	gi|913869885|gb|KNZ59404.1| uncharacterized protein VP01_173g7	930	0	1906.99	GO:0006413 translational initiation | GO:0006367 transcription initiation from RNA polymerase II promoter | GO:0046835 carbohydrate phosphorylation | GO:0006096 glycolysis	GO:0005674 transcription factor TFIIF complex	GO:0003743 translation initiation factor activity | GO:0004396 hexokinase activity | GO:0005524 ATP binding	-	pfam02270 TFIIF_beta | pfam08317 Spc7	-	-	-	-	-	-	-	nuclear	nuclear	nuclear	27349|Puccinia sorghi	Puccinia	Pucciniaceae	Pucciniales	Pucciniomycetes	Basidiomycota	Fungi	Eukaryota
PCEMA_000499.t1	981	gi|913878563|gb|KNZ61778.1| hypothetical protein VP01_1359g3	222	2.47e-122	431.665	-	-	-	-	-	2	o 15-32 i 39-56 o	-	-	-	-	-	mitochondria	chloroplast	extracellular	27349|Puccinia sorghi	Puccinia	Pucciniaceae	Pucciniales	Pucciniomycetes	Basidiomycota	Fungi	Eukaryota
PCEMA_000500.t1	1089	gi|331251389|ref|XP_003338292.1| hypothetical protein PGTG_19912	352	6.83e-80	291.263	-	-	-	-	pfam13961 DUF4219 | pfam05956 APC_basic	-	-	-	-	-	-	-	nuclear	nuclear	nuclear	5297|Puccinia graminis	Puccinia	Pucciniaceae	Pucciniales	Pucciniomycetes	Basidiomycota	Fungi	Eukaryota
PCEMA_000501.t1	3332	gi|913840718|gb|KNZ46066.1| hypothetical protein VP01_758g3	423	1.78e-234	804.593	GO:0000462 maturation of SSU-rRNA from tricistronic rRNA transcript (SSU-rRNA, 5.8S rRNA, LSU-rRNA) | GO:0051726 regulation of cell cycle | GO:0031017 exocrine pancreas development | GO:0048709 oligodendrocyte differentiation | GO:0000463 maturation of LSU-rRNA from tricistronic rRNA transcript (SSU-rRNA, 5.8S rRNA, LSU-rRNA) | GO:0008283 cell proliferation | GO:0000466 maturation of 5.8S rRNA fr…	GO:0070545 PeBoW complex | GO:0030687 preribosome, large subunit precursor | GO:0005654 nucleoplasm	GO:0043021 ribonucleoprotein complex binding	-	pfam06732 Pescadillo_N | pfam08636 Pkr1	-	-	-	-	-	-	-	nuclear	chloroplast	nuclear	27349|Puccinia sorghi	Puccinia	Pucciniaceae	Pucciniales	Pucciniomycetes	Basidiomycota	Fungi	Eukaryota
PCEMA_000502.t1	837	gi|913851430|gb|KNZ49616.1| hypothetical protein VP01_48g6	235	1.08e-97	349.727	-	-	-	-	-	-	-	-	-	-	-	-	mitochondria	chloroplast	mitochondria	27349|Puccinia sorghi	Puccinia	Pucciniaceae	Pucciniales	Pucciniomycetes	Basidiomycota	Fungi	Eukaryota
PCEMA_000503.t1	738	gi|913860649|gb|KNZ53955.1| hypothetical protein VP01_3092g4	222	7.75e-90	323.595	-	-	-	-	-	-	-	-	-	-	-	-	mitochondria	chloroplast	mitochondria	27349|Puccinia sorghi	Puccinia	Pucciniaceae	Pucciniales	Pucciniomycetes	Basidiomycota	Fungi	Eukaryota
PCEMA_000504.t1	405	gi|909614544|gb|KNF04743.1| hypothetical protein PSTG_02222	133	1.64e-54	211.54	-	GO:0005737 cytoplasm	-	-	pfam03114 BAR	-	-	-	-	-	-	-	extracellular	nuclear	nuclear	27350|Puccinia striiformis	Puccinia	Pucciniaceae	Pucciniales	Pucciniomycetes	Basidiomycota	Fungi	Eukaryota
PCEMA_000505.t1	719	gi|913857759|gb|KNZ52417.1| hypothetical protein VP01_3585g4	172	9.54e-111	393.132	GO:0055114 oxidation-reduction process	GO:0005739 mitochondrion	GO:0008137 NADH dehydrogenase (ubiquinone) activity	-	pfam05821 NDUF_B8	-	-	-	-	-	-	-	mitochondria	chloroplast	mitochondria	27349|Puccinia sorghi	Puccinia	Pucciniaceae	Pucciniales	Pucciniomycetes	Basidiomycota	Fungi	Eukaryota
PCEMA_000506.t1	1729	gi|909609699|gb|KNE99972.1| hypothetical protein PSTG_06824	344	2.06e-170	591.554	GO:0008299 isoprenoid biosynthetic process	-	GO:0004311 farnesyltranstransferase activity	-	pfam00348 polyprenyl_synt	1	i 12-34 o	-	-	-	-	-	extracellular	chloroplast	mitochondria	27350|Puccinia striiformis	Puccinia	Pucciniaceae	Pucciniales	Pucciniomycetes	Basidiomycota	Fungi	Eukaryota
PCEMA_000507.t1	585	gi|913843564|gb|KNZ46887.1| hypothetical protein VP01_6860g1	190	3.74e-105	374.53	-	-	-	-	-	-	-	-	-	-	-	-	cytosol	nuclear	nuclear	27349|Puccinia sorghi	Puccinia	Pucciniaceae	Pucciniales	Pucciniomycetes	Basidiomycota	Fungi	Eukaryota
PCEMA_000508.t1	1703	gi|913835661|gb|KNZ44714.1| hypothetical protein VP01_88g6	266	4.68e-132	463.997	-	-	-	-	pfam14227 UBN2_2 | pfam13961 DUF4219	-	-	-	-	-	-	-	cytosol	nuclear	nuclear	27349|Puccinia sorghi	Puccinia	Pucciniaceae	Pucciniales	Pucciniomycetes	Basidiomycota	Fungi	Eukaryota
PCEMA_000509.t1	2356	gi|913869314|gb|KNZ59038.1| L-ascorbate oxidase	615	0	1228.9	GO:0055114 oxidation-reduction process	GO:0005576 extracellular region	GO:0052716 hydroquinone:oxygen oxidoreductase activity | GO:0005507 copper ion binding | GO:0008447 L-ascorbate oxidase activity	-	pfam07732 Cu-oxidase_3 | pfam07731 Cu-oxidase_2 | pfam00394 Cu-oxidase	-	-	-	-	SignalP-noTM	24 - 25	-	endoplasmic reticulum	chloroplast	plasma membrane	27349|Puccinia sorghi	Puccinia	Pucciniaceae	Pucciniales	Pucciniomycetes	Basidiomycota	Fungi	Eukaryota
PCEMA_000510.t1	2276	gi|913864088|gb|KNZ55926.1| uncharacterized protein VP01_2540g4	192	3.56e-85	308.094	-	-	GO:0003676 nucleic acid binding | GO:0000166 nucleotide binding	-	pfam00076 RRM_1 | pfam14259 RRM_6 | pfam02358 Trehalose_PPase	-	-	-	-	-	-	-	nuclear	nuclear	nuclear	27349|Puccinia sorghi	Puccinia	Pucciniaceae	Pucciniales	Pucciniomycetes	Basidiomycota	Fungi	Eukaryota
PCEMA_000511.t1	2262	gi|913837200|gb|KNZ45131.1| uncharacterized protein VP01_845g4	124	4.34e-37	163.706	-	-	GO:0003677 DNA binding	-	-	-	-	-	-	-	-	-	cytosol	cytoskeleton	nuclear	27349|Puccinia sorghi	Puccinia	Pucciniaceae	Pucciniales	Pucciniomycetes	Basidiomycota	Fungi	Eukaryota
PCEMA_000512.t1	1230	gi|331215623|ref|XP_003320491.1| hypothetical protein PGTG_02513	390	1.01e-80	293.921	-	-	-	-	-	-	-	-	-	-	-	-	cytosol	cytosol	nuclear	5297|Puccinia graminis	Puccinia	Pucciniaceae	Pucciniales	Pucciniomycetes	Basidiomycota	Fungi	Eukaryota
PCEMA_000513.t1	4014	gi|909602452|gb|KNE92897.1| hypothetical protein PSTG_13745	843	0	1440.16	GO:0005975 carbohydrate metabolic process	-	GO:0004553 hydrolase activity, hydrolyzing O-glycosyl compounds	3.2.1.21	pfam00933 Glyco_hydro_3 | pfam01915 Glyco_hydro_3_C | pfam14310 Fn3-like	-	-	-	-	-	-	-	peroxisome	chloroplast	extracellular	27350|Puccinia striiformis	Puccinia	Pucciniaceae	Pucciniales	Pucciniomycetes	Basidiomycota	Fungi	Eukaryota
PCEMA_000514.t1	648	gi|913853201|gb|KNZ50325.1| hypothetical protein VP01_448g6	207	4.78e-81	294.363	-	-	-	-	pfam13961 DUF4219	-	-	-	-	-	-	-	nuclear	cytosol	cytosol	27349|Puccinia sorghi	Puccinia	Pucciniaceae	Pucciniales	Pucciniomycetes	Basidiomycota	Fungi	Eukaryota
PCEMA_000515.t1	726	gi|403178184|ref|XP_003336629.2| hypothetical protein PGTG_18107	217	1.95e-50	202.682	GO:0006200 ATP catabolic process	-	GO:0003676 nucleic acid binding | GO:0008026 ATP-dependent helicase activity | GO:0005524 ATP binding	-	-	-	-	-	-	-	-	-	cytosol	cytosol	cytosol_nuclear	5297|Puccinia graminis	Puccinia	Pucciniaceae	Pucciniales	Pucciniomycetes	Basidiomycota	Fungi	Eukaryota
PCEMA_000516.t1	2861	gi|913872906|gb|KNZ60643.1| uncharacterized protein VP01_1525g4	587	3.37e-303	1033.13	GO:0071577 zinc ion transmembrane transport | GO:0006824 cobalt ion transport | GO:0006882 cellular zinc ion homeostasis | GO:0010043 response to zinc ion	GO:0016021 integral to membrane | GO:0030141 secretory granule | GO:0005730 nucleolus | GO:0016324 apical plasma membrane | GO:0005794 Golgi apparatus	GO:0005385 zinc ion transmembrane transporter activity	-	pfam01545 Cation_efflux	9	o 234-256 i 269-291 o 296-315 i 419-441 o 451-470 i 491-513 o 523-545 i 566-588 o 598-616 i	-	-	-	-	-	plasma membrane	plasma membrane	plasma membrane	27349|Puccinia sorghi	Puccinia	Pucciniaceae	Pucciniales	Pucciniomycetes	Basidiomycota	Fungi	Eukaryota
PCEMA_000517.t1	540	gi|403171252|ref|XP_003889441.1| hypothetical protein PGTG_21854	60	5.1e-18	100.37	-	-	GO:0008270 zinc ion binding | GO:0003676 nucleic acid binding	-	pfam00098 zf-CCHC	-	-	-	-	-	-	-	nuclear	nuclear	nuclear	5297|Puccinia graminis	Puccinia	Pucciniaceae	Pucciniales	Pucciniomycetes	Basidiomycota	Fungi	Eukaryota
PCEMA_000518.t1	2904	gi|403160631|ref|XP_003321108.2| protein transporter SEC23	753	0	1305.96	GO:0006888 ER to Golgi vesicle-mediated transport | GO:0006886 intracellular protein transport	GO:0019028 viral capsid | GO:0000139 Golgi membrane | GO:0030127 COPII vesicle coat | GO:0005789 endoplasmic reticulum membrane	GO:0008270 zinc ion binding	-	pfam04811 Sec23_trunk | pfam04815 Sec23_helical | pfam04810 zf-Sec23_Sec24 | pfam08033 Sec23_BS | pfam00626 Gelsolin	-	-	-	-	-	-	-	mitochondria	chloroplast	cytosol_nuclear	5297|Puccinia graminis	Puccinia	Pucciniaceae	Pucciniales	Pucciniomycetes	Basidiomycota	Fungi	Eukaryota
PCEMA_000519.t1	1161	gi|331216856|ref|XP_003321107.1| hypothetical protein PGTG_02149	178	3.69e-99	354.599	GO:0035434 copper ion transmembrane transport	GO:0016021 integral to membrane	GO:0005375 copper ion transmembrane transporter activity	-	pfam04145 Ctr	3	o 30-52 i 126-143 o 147-164 i	-	-	-	-	-	plasma membrane	plasma membrane	plasma membrane	5297|Puccinia graminis	Puccinia	Pucciniaceae	Pucciniales	Pucciniomycetes	Basidiomycota	Fungi	Eukaryota
PCEMA_000520.t1	435	gi|909605910|gb|KNE96288.1| 60S ribosomal protein L28	144	1.7e-96	345.741	GO:0006412 translation	GO:0005840 ribosome	GO:0003735 structural constituent of ribosome	-	pfam00828 Ribosomal_L18e	-	-	-	-	-	-	-	nuclear	cytosol	mitochondria	27350|Puccinia striiformis	Puccinia	Pucciniaceae	Pucciniales	Pucciniomycetes	Basidiomycota	Fungi	Eukaryota
PCEMA_000521.t1	792	gi|913870620|gb|KNZ59893.1| glycerol-3-phosphate dehydrogenase (NAD(+))	157	1.38e-26	128.716	GO:0005975 carbohydrate metabolic process | GO:0046168 glycerol-3-phosphate catabolic process | GO:0055114 oxidation-reduction process	GO:0009331 glycerol-3-phosphate dehydrogenase complex	GO:0051287 NAD binding | GO:0004367 glycerol-3-phosphate dehydrogenase [NAD+] activity | GO:0042803 protein homodimerization activity	-	-	-	-	-	-	-	-	-	nuclear	nuclear	nuclear	27349|Puccinia sorghi	Puccinia	Pucciniaceae	Pucciniales	Pucciniomycetes	Basidiomycota	Fungi	Eukaryota
PCEMA_000522.t1	1211	gi|913864191|gb|KNZ55993.1| hypothetical protein VP01_2526g1, partial	271	1.17e-188	652.233	GO:0008152 metabolic process	-	GO:0016740 transferase activity	-	-	-	-	-	-	-	-	-	nuclear	chloroplast	mitochondria	27349|Puccinia sorghi	Puccinia	Pucciniaceae	Pucciniales	Pucciniomycetes	Basidiomycota	Fungi	Eukaryota
PCEMA_000523.t1	3079	gi|913868098|gb|KNZ58248.1| hypothetical protein VP01_1968g1	845	0	1673.13	-	-	-	-	-	-	-	-	-	-	-	-	nuclear	chloroplast	nuclear	27349|Puccinia sorghi	Puccinia	Pucciniaceae	Pucciniales	Pucciniomycetes	Basidiomycota	Fungi	Eukaryota
PCEMA_000524.t1	282	-	-	-	-	-	-	-	-	-	-	-	-	-	-	-	-	cytosol	cytosol	mitochondria	-	-	-	-	-	-	-	-
PCEMA_000525.t1	249	-	-	-	-	-	-	-	-	-	-	-	-	-	-	-	-	cytosol	cytosol_nuclear	mitochondria	-	-	-	-	-	-	-	-
PCEMA_000526.t1	1602	gi|913854468|gb|KNZ50816.1| uncharacterized protein VP01_4222g2	173	3.21e-67	254.502	GO:0006886 intracellular protein transport	GO:0005622 intracellular	-	-	-	-	-	-	-	-	-	-	extracellular	cytosol	cytosol	27349|Puccinia sorghi	Puccinia	Pucciniaceae	Pucciniales	Pucciniomycetes	Basidiomycota	Fungi	Eukaryota
PCEMA_000527.t1	3291	gi|403173612|ref|XP_003332667.2| hypothetical protein PGTG_14332	623	0	1177.52	GO:0006886 intracellular protein transport | GO:0035023 regulation of Rho protein signal transduction | GO:0006897 endocytosis	GO:0005737 cytoplasm	GO:0005089 Rho guanyl-nucleotide exchange factor activity | GO:0005509 calcium ion binding	-	pfam00790 VHS | pfam00018 SH3_1 | pfam07653 SH3_2 | pfam03127 GAT	-	-	-	-	-	-	-	nuclear	nuclear	nuclear	5297|Puccinia graminis	Puccinia	Pucciniaceae	Pucciniales	Pucciniomycetes	Basidiomycota	Fungi	Eukaryota
PCEMA_000528.t1	2106	gi|913854467|gb|KNZ50815.1| hypothetical protein VP01_4222g1	184	8.29e-116	409.962	GO:0006886 intracellular protein transport | GO:0035023 regulation of Rho protein signal transduction | GO:0006897 endocytosis	GO:0005737 cytoplasm	GO:0005089 Rho guanyl-nucleotide exchange factor activity | GO:0005509 calcium ion binding	-	pfam00790 VHS | pfam00018 SH3_1 | pfam07653 SH3_2	-	-	-	-	-	-	-	extracellular	chloroplast	nuclear	27349|Puccinia sorghi	Puccinia	Pucciniaceae	Pucciniales	Pucciniomycetes	Basidiomycota	Fungi	Eukaryota
PCEMA_000529.t1	2124	gi|913867580|gb|KNZ57943.1| hypothetical protein VP01_2036g4	603	1.57e-245	841.354	-	-	-	-	-	-	-	-	-	-	-	-	cytoskeleton	cytosol	cytosol_nuclear	27349|Puccinia sorghi	Puccinia	Pucciniaceae	Pucciniales	Pucciniomycetes	Basidiomycota	Fungi	Eukaryota
PCEMA_000530.t1	1421	gi|913890931|gb|KNZ64513.1| hypothetical protein VP01_1020g7	332	3.29e-114	404.647	-	-	-	-	-	-	-	-	-	-	-	-	mitochondria	nuclear	mitochondria	27349|Puccinia sorghi	Puccinia	Pucciniaceae	Pucciniales	Pucciniomycetes	Basidiomycota	Fungi	Eukaryota
PCEMA_000531.t1	1723	gi|913865788|gb|KNZ56866.1| uncharacterized protein VP01_22g5	167	4.86e-82	298.35	GO:0008152 metabolic process	-	GO:0016787 hydrolase activity	-	-	-	-	-	-	SignalP-noTM	30 - 31	-	extracellular	chloroplast	extracellular	27349|Puccinia sorghi	Puccinia	Pucciniaceae	Pucciniales	Pucciniomycetes	Basidiomycota	Fungi	Eukaryota
PCEMA_000532.t1	448	gi|331212347|ref|XP_003307443.1| histone	93	2.08e-51	203.567	GO:0006334 nucleosome assembly	GO:0000786 nucleosome | GO:0005634 nucleus	GO:0003677 DNA binding | GO:0046982 protein heterodimerization activity	-	pfam00125 Histone | pfam00808 CBFD_NFYB_HMF	-	-	-	-	-	-	-	nuclear	cytosol_nuclear	nuclear	5297|Puccinia graminis	Puccinia	Pucciniaceae	Pucciniales	Pucciniomycetes	Basidiomycota	Fungi	Eukaryota
PCEMA_000533.t1	2635	gi|909611412|gb|KNF01652.1| hypothetical protein PSTG_05084	205	4.34e-84	304.993	GO:0006468 protein phosphorylation	-	GO:0046872 metal ion binding | GO:0008081 phosphoric diester hydrolase activity | GO:0005524 ATP binding | GO:0004674 protein serine/threonine kinase activity	-	pfam13023 HD_3 | pfam04117 Mpv17_PMP22	-	-	-	-	-	-	-	mitochondria	mitochondria	mitochondria	27350|Puccinia striiformis	Puccinia	Pucciniaceae	Pucciniales	Pucciniomycetes	Basidiomycota	Fungi	Eukaryota
PCEMA_000534.t1	636	gi|913851319|gb|KNZ49573.1| hypothetical protein VP01_492g3	211	7.91e-98	350.17	-	GO:0016021 integral to membrane	-	-	pfam04117 Mpv17_PMP22	-	-	-	-	-	-	-	mitochondria	chloroplast	mitochondria	27349|Puccinia sorghi	Puccinia	Pucciniaceae	Pucciniales	Pucciniomycetes	Basidiomycota	Fungi	Eukaryota
PCEMA_000535.t1	537	gi|909612738|gb|KNF02960.1| hypothetical protein PSTG_03909	150	7.37e-36	157.062	-	-	-	-	-	-	-	-	-	SignalP-noTM	17 - 18	-	cytosol	cytosol	cytosol	27350|Puccinia striiformis	Puccinia	Pucciniaceae	Pucciniales	Pucciniomycetes	Basidiomycota	Fungi	Eukaryota
PCEMA_000536.t1	438	gi|331216301|ref|XP_003320830.1| hypothetical protein PGTG_02852	142	1.03e-29	137.131	-	-	GO:0008270 zinc ion binding | GO:0003676 nucleic acid binding	-	-	-	-	-	-	-	-	-	extracellular	nuclear	mitochondria	5297|Puccinia graminis	Puccinia	Pucciniaceae	Pucciniales	Pucciniomycetes	Basidiomycota	Fungi	Eukaryota
PCEMA_000537.t1	234	gi|909609582|gb|KNE99857.1| hypothetical protein PSTG_06945	56	5.5e-19	100.37	-	-	-	-	-	-	-	-	-	-	-	-	cytosol	cytosol	mitochondria	27350|Puccinia striiformis	Puccinia	Pucciniaceae	Pucciniales	Pucciniomycetes	Basidiomycota	Fungi	Eukaryota
PCEMA_000538.t1	2694	gi|331222052|ref|XP_003323700.1| hypothetical protein PGTG_05602	597	1.49e-284	971.126	-	-	-	-	pfam03788 LrgA	10	i 80-102 o 112-134 i 147-169 o 179-201 i 369-391 o 424-443 i 532-554 o 581-603 i 624-646 o 656-678 i	-	-	-	-	-	plasma membrane	plasma membrane	plasma membrane	5297|Puccinia graminis	Puccinia	Pucciniaceae	Pucciniales	Pucciniomycetes	Basidiomycota	Fungi	Eukaryota
PCEMA_000539.t1	1611	gi|913851430|gb|KNZ49616.1| hypothetical protein VP01_48g6	300	2.1e-119	421.921	-	-	-	-	-	-	-	-	-	-	-	-	nuclear	nuclear	nuclear	27349|Puccinia sorghi	Puccinia	Pucciniaceae	Pucciniales	Pucciniomycetes	Basidiomycota	Fungi	Eukaryota
PCEMA_000540.t1	771	gi|913851846|gb|KNZ49765.1| hypothetical protein VP01_47g3	68	3.79e-23	117.643	GO:0043547 positive regulation of GTPase activity | GO:0051056 regulation of small GTPase mediated signal transduction	GO:0005622 intracellular	GO:0005096 GTPase activator activity	-	-	-	-	-	-	-	-	-	cytosol	cytosol	nuclear	27349|Puccinia sorghi	Puccinia	Pucciniaceae	Pucciniales	Pucciniomycetes	Basidiomycota	Fungi	Eukaryota
PCEMA_000541.t1	1074	gi|913851431|gb|KNZ49617.1| uncharacterized protein VP01_48g7	343	1.02e-195	675.707	GO:0016310 phosphorylation | GO:0006414 translational elongation	-	GO:0016301 kinase activity | GO:0003746 translation elongation factor activity	-	-	-	-	-	-	-	-	-	cytosol_nuclear	chloroplast	extracellular	27349|Puccinia sorghi	Puccinia	Pucciniaceae	Pucciniales	Pucciniomycetes	Basidiomycota	Fungi	Eukaryota
PCEMA_000542.t1	558	gi|913851425|gb|KNZ49611.1| uncharacterized protein VP01_48g1	150	8.79e-79	286.834	-	-	-	-	-	-	-	-	-	-	-	-	nuclear	nuclear	nuclear	27349|Puccinia sorghi	Puccinia	Pucciniaceae	Pucciniales	Pucciniomycetes	Basidiomycota	Fungi	Eukaryota
PCEMA_000543.t1	2031	gi|909614543|gb|KNF04742.1| hypothetical protein, variant 2	612	7.63e-263	898.932	-	-	-	-	-	-	-	-	-	SignalP-noTM	24 - 25	-	nuclear	cytosol	nuclear	27350|Puccinia striiformis	Puccinia	Pucciniaceae	Pucciniales	Pucciniomycetes	Basidiomycota	Fungi	Eukaryota
PCEMA_000544.t1	573	gi|913851430|gb|KNZ49616.1| hypothetical protein VP01_48g6	185	1.44e-91	329.353	-	-	-	-	-	-	-	-	-	-	-	-	mitochondria	nuclear	nuclear	27349|Puccinia sorghi	Puccinia	Pucciniaceae	Pucciniales	Pucciniomycetes	Basidiomycota	Fungi	Eukaryota
PCEMA_000545.t1	282	gi|913851430|gb|KNZ49616.1| hypothetical protein VP01_48g6	93	1.95e-51	197.81	-	-	-	-	-	-	-	-	-	-	-	-	cytoskeleton	cytosol	cytoskeleton	27349|Puccinia sorghi	Puccinia	Pucciniaceae	Pucciniales	Pucciniomycetes	Basidiomycota	Fungi	Eukaryota
PCEMA_000546.t1	405	gi|909614544|gb|KNF04743.1| hypothetical protein PSTG_02222	133	1.64e-54	211.54	-	GO:0005737 cytoplasm	-	-	pfam03114 BAR	-	-	-	-	-	-	-	extracellular	nuclear	nuclear	27350|Puccinia striiformis	Puccinia	Pucciniaceae	Pucciniales	Pucciniomycetes	Basidiomycota	Fungi	Eukaryota
PCEMA_000547.t1	1922	gi|913851430|gb|KNZ49616.1| hypothetical protein VP01_48g6	236	5.3e-121	427.236	-	-	-	-	-	-	-	-	-	-	-	-	cytosol	nuclear	nuclear	27349|Puccinia sorghi	Puccinia	Pucciniaceae	Pucciniales	Pucciniomycetes	Basidiomycota	Fungi	Eukaryota
PCEMA_000548.t1	1131	gi|913863897|gb|KNZ55816.1| uncharacterized protein VP01_2575g2	123	1.51e-63	242.986	GO:0050832 defense response to fungus | GO:0042742 defense response to bacterium	-	-	-	pfam03330 DPBB_1	1	o 22-44 i	-	-	-	-	-	plasma membrane	nuclear	extracellular	27349|Puccinia sorghi	Puccinia	Pucciniaceae	Pucciniales	Pucciniomycetes	Basidiomycota	Fungi	Eukaryota
PCEMA_000549.t1	1672	gi|913844217|gb|KNZ47083.1| hypothetical protein VP01_66g15	406	2.33e-279	953.853	GO:0035690 cellular response to drug | GO:0008152 metabolic process	GO:0016020 membrane	GO:0003824 catalytic activity	-	pfam14360 PAP2_C | pfam01757 Acyl_transf_3 | pfam14378 PAP2_3	8	i 49-71 o 86-108 i 121-143 o 153-175 i 188-210 o 249-271 i 278-295 o 300-319 i	-	-	-	-	-	plasma membrane	chloroplast	plasma membrane	27349|Puccinia sorghi	Puccinia	Pucciniaceae	Pucciniales	Pucciniomycetes	Basidiomycota	Fungi	Eukaryota
PCEMA_000550.t1	300	-	-	-	-	-	-	-	-	-	-	-	-	-	-	-	-	extracellular	nuclear	mitochondria	-	-	-	-	-	-	-	-
PCEMA_000551.t1	3735	gi|913867205|gb|KNZ57713.1| hypothetical protein VP01_2090g1	631	0	1324.12	GO:0008152 metabolic process	-	GO:0016787 hydrolase activity	-	pfam03443 Glyco_hydro_61 | pfam05730 CFEM	-	-	-	-	-	-	-	mitochondria	chloroplast	extracellular	27349|Puccinia sorghi	Puccinia	Pucciniaceae	Pucciniales	Pucciniomycetes	Basidiomycota	Fungi	Eukaryota
PCEMA_000552.t1	306	gi|403177189|ref|XP_003335747.2| hypothetical protein PGTG_16982	96	4.84e-31	139.346	-	-	-	-	-	-	-	-	-	-	-	-	cytosol	cytosol	nuclear	5297|Puccinia graminis	Puccinia	Pucciniaceae	Pucciniales	Pucciniomycetes	Basidiomycota	Fungi	Eukaryota
PCEMA_000553.t1	780	gi|403171260|ref|XP_003330506.2| hypothetical protein PGTG_12043	180	5.59e-38	164.592	GO:0008033 tRNA processing	-	GO:0005524 ATP binding	-	-	1	o 10-27 i	-	-	-	-	-	cytosol	nuclear	nuclear	5297|Puccinia graminis	Puccinia	Pucciniaceae	Pucciniales	Pucciniomycetes	Basidiomycota	Fungi	Eukaryota
PCEMA_000554.t1	194	gi|403171260|ref|XP_003330506.2| hypothetical protein PGTG_12043	48	9.22e-15	86.197	-	-	-	-	-	-	-	-	-	-	-	-	-	-	-	5297|Puccinia graminis	Puccinia	Pucciniaceae	Pucciniales	Pucciniomycetes	Basidiomycota	Fungi	Eukaryota
PCEMA_000555.t1	1041	gi|913856291|gb|KNZ51692.1| hypothetical protein VP01_385g6	345	1.21e-204	705.382	-	-	GO:0008270 zinc ion binding	-	pfam13923 zf-C3HC4_2 | pfam00642 zf-CCCH	-	-	-	-	-	-	-	nuclear	nuclear	nuclear	27349|Puccinia sorghi	Puccinia	Pucciniaceae	Pucciniales	Pucciniomycetes	Basidiomycota	Fungi	Eukaryota
PCEMA_000556.t1	372	gi|913856287|gb|KNZ51688.1| hypothetical protein VP01_385g2	123	1.62e-78	285.948	-	GO:0005737 cytoplasm	-	-	-	-	-	-	-	-	-	-	cytosol	mitochondria	nuclear	27349|Puccinia sorghi	Puccinia	Pucciniaceae	Pucciniales	Pucciniomycetes	Basidiomycota	Fungi	Eukaryota
PCEMA_000557.t1	2844	gi|913880404|gb|KNZ62163.1| hypothetical protein VP01_1305g2	314	3.05e-145	507.845	GO:0038032 termination of G-protein coupled receptor signaling pathway	-	GO:0035091 phosphatidylinositol binding	-	pfam00787 PX | pfam08628 Nexin_C	-	-	-	-	-	-	-	nuclear	nuclear	nuclear	27349|Puccinia sorghi	Puccinia	Pucciniaceae	Pucciniales	Pucciniomycetes	Basidiomycota	Fungi	Eukaryota
PCEMA_000558.t1	2037	gi|913866446|gb|KNZ57253.1| hypothetical protein VP01_21g5	668	0	1211.62	-	-	-	-	-	-	-	-	-	-	-	-	plasma membrane	chloroplast	plasma membrane	27349|Puccinia sorghi	Puccinia	Pucciniaceae	Pucciniales	Pucciniomycetes	Basidiomycota	Fungi	Eukaryota
PCEMA_000559.t1	489	gi|913866446|gb|KNZ57253.1| hypothetical protein VP01_21g5	156	6.36e-28	131.816	-	-	-	-	-	-	-	-	-	-	-	-	cytosol	endoplasmic reticulum	mitochondria	27349|Puccinia sorghi	Puccinia	Pucciniaceae	Pucciniales	Pucciniomycetes	Basidiomycota	Fungi	Eukaryota
PCEMA_000560.t1	312	gi|403161634|ref|XP_003321939.2| hypothetical protein PGTG_03476	84	2.69e-22	112.329	-	-	-	-	-	-	-	-	-	-	-	-	mitochondria	nuclear	mitochondria	5297|Puccinia graminis	Puccinia	Pucciniaceae	Pucciniales	Pucciniomycetes	Basidiomycota	Fungi	Eukaryota
PCEMA_000561.t1	210	gi|913888437|gb|KNZ63888.1| uncharacterized protein VP01_1088g5, partial	62	1.8e-10	73.3527	-	-	-	-	-	-	-	-	-	-	-	-	extracellular	chloroplast	nuclear	27349|Puccinia sorghi	Puccinia	Pucciniaceae	Pucciniales	Pucciniomycetes	Basidiomycota	Fungi	Eukaryota
PCEMA_000562.t1	1230	gi|403160542|ref|XP_003321029.2| hypothetical protein PGTG_02071	344	3.63e-93	334.668	-	-	-	-	pfam00505 HMG_box	-	-	-	-	-	-	-	nuclear	nuclear	nuclear	5297|Puccinia graminis	Puccinia	Pucciniaceae	Pucciniales	Pucciniomycetes	Basidiomycota	Fungi	Eukaryota
PCEMA_000563.t1	6388	gi|913851431|gb|KNZ49617.1| uncharacterized protein VP01_48g7	304	5.61e-143	500.315	GO:0006414 translational elongation	GO:0005737 cytoplasm	GO:0003746 translation elongation factor activity	-	pfam03114 BAR	-	-	-	-	-	-	-	cytosol	nuclear	nuclear	27349|Puccinia sorghi	Puccinia	Pucciniaceae	Pucciniales	Pucciniomycetes	Basidiomycota	Fungi	Eukaryota
PCEMA_000564.t1	1422	gi|913882495|gb|KNZ62580.1| hypothetical protein VP01_1252g3	340	6.49e-140	490.129	GO:0008152 metabolic process	-	GO:0017111 nucleoside-triphosphatase activity | GO:0005524 ATP binding	-	pfam13481 AAA_25	-	-	-	-	-	-	-	extracellular	nuclear	extracellular	27349|Puccinia sorghi	Puccinia	Pucciniaceae	Pucciniales	Pucciniomycetes	Basidiomycota	Fungi	Eukaryota
PCEMA_000565.t1	1561	gi|913861302|gb|KNZ54311.1| serine hydroxymethyltransferase	510	0	1118.17	GO:0006563 L-serine metabolic process | GO:0035999 tetrahydrofolate interconversion | GO:0032259 methylation | GO:0006544 glycine metabolic process	-	GO:0030170 pyridoxal phosphate binding | GO:0008168 methyltransferase activity | GO:0004372 glycine hydroxymethyltransferase activity	2.1.2.1	pfam00464 SHMT | pfam07041 DUF1327	-	-	-	-	-	-	-	mitochondria	mitochondria	mitochondria	27349|Puccinia sorghi	Puccinia	Pucciniaceae	Pucciniales	Pucciniomycetes	Basidiomycota	Fungi	Eukaryota
PCEMA_000566.t1	1927	gi|913864234|gb|KNZ56020.1| hypothetical protein VP01_2519g3	344	2.15e-188	651.347	-	-	-	-	-	-	-	-	-	SignalP-noTM	31 - 32	-	extracellular	chloroplast	extracellular	27349|Puccinia sorghi	Puccinia	Pucciniaceae	Pucciniales	Pucciniomycetes	Basidiomycota	Fungi	Eukaryota
PCEMA_000567.t1	1998	gi|913876445|gb|KNZ61327.1| hypothetical protein VP01_1419g4	606	0	1273.63	-	-	-	-	pfam00400 WD40	-	-	-	-	-	-	-	cytosol	chloroplast	cytosol	27349|Puccinia sorghi	Puccinia	Pucciniaceae	Pucciniales	Pucciniomycetes	Basidiomycota	Fungi	Eukaryota
PCEMA_000568.t1	1160	gi|913851431|gb|KNZ49617.1| uncharacterized protein VP01_48g7	383	1.78e-234	804.593	GO:0006414 translational elongation	-	GO:0003746 translation elongation factor activity | GO:0016740 transferase activity | GO:0004129 cytochrome-c oxidase activity	-	-	-	-	-	-	-	-	-	nuclear	nuclear	nuclear	27349|Puccinia sorghi	Puccinia	Pucciniaceae	Pucciniales	Pucciniomycetes	Basidiomycota	Fungi	Eukaryota
PCEMA_000569.t1	630	gi|913872910|gb|KNZ60647.1| secreted protein	179	6.67e-91	327.139	-	-	-	-	-	-	-	-	-	SignalP-noTM	26 - 27	-	extracellular	extracellular	extracellular	27349|Puccinia sorghi	Puccinia	Pucciniaceae	Pucciniales	Pucciniomycetes	Basidiomycota	Fungi	Eukaryota
PCEMA_000570.t1	522	gi|913847393|gb|KNZ48165.1| uncharacterized protein VP01_5864g1	96	1.61e-20	108.342	-	-	-	-	-	-	-	-	-	-	-	-	cytosol	nuclear	nuclear	27349|Puccinia sorghi	Puccinia	Pucciniaceae	Pucciniales	Pucciniomycetes	Basidiomycota	Fungi	Eukaryota
PCEMA_000571.t1	687	gi|913851433|gb|KNZ49619.1| disintegrin-like metalloprotease	183	1.07e-95	343.083	GO:0006508 proteolysis | GO:0007229 integrin-mediated signaling pathway	-	GO:0004222 metalloendopeptidase activity	-	-	-	-	-	-	-	-	-	cytoskeleton	nuclear	cytosol	27349|Puccinia sorghi	Puccinia	Pucciniaceae	Pucciniales	Pucciniomycetes	Basidiomycota	Fungi	Eukaryota
PCEMA_000572.t1	318	gi|913851433|gb|KNZ49619.1| disintegrin-like metalloprotease	96	1.03e-55	211.54	GO:0007229 integrin-mediated signaling pathway | GO:0006508 proteolysis	-	GO:0004222 metalloendopeptidase activity | GO:0008270 zinc ion binding	-	-	-	-	-	-	-	-	-	extracellular	nuclear	nuclear	27349|Puccinia sorghi	Puccinia	Pucciniaceae	Pucciniales	Pucciniomycetes	Basidiomycota	Fungi	Eukaryota
PCEMA_000573.t1	1095	gi|913851433|gb|KNZ49619.1| disintegrin-like metalloprotease	175	6.04e-112	397.118	GO:0006261 DNA-dependent DNA replication | GO:0007229 integrin-mediated signaling pathway | GO:0006508 proteolysis | GO:0006281 DNA repair	-	GO:0003887 DNA-directed DNA polymerase activity | GO:0004222 metalloendopeptidase activity | GO:0003684 damaged DNA binding | GO:0008270 zinc ion binding	-	pfam00200 Disintegrin | pfam01500 Keratin_B2 | pfam00396 Granulin	-	-	-	-	-	-	-	nuclear	nuclear	nuclear	27349|Puccinia sorghi	Puccinia	Pucciniaceae	Pucciniales	Pucciniomycetes	Basidiomycota	Fungi	Eukaryota
PCEMA_000574.t1	1359	gi|913851431|gb|KNZ49617.1| uncharacterized protein VP01_48g7	353	4.82e-203	700.067	-	-	-	-	-	-	-	-	-	-	-	-	cytosol	nuclear	cytoskeleton	27349|Puccinia sorghi	Puccinia	Pucciniaceae	Pucciniales	Pucciniomycetes	Basidiomycota	Fungi	Eukaryota
PCEMA_000575.t1	189	gi|913849168|gb|KNZ48782.1| hypothetical protein VP01_5416g2	35	1.72e-08	66.7091	-	-	-	-	-	-	-	-	-	-	-	-	-	-	-	27349|Puccinia sorghi	Puccinia	Pucciniaceae	Pucciniales	Pucciniomycetes	Basidiomycota	Fungi	Eukaryota
PCEMA_000576.t1	2124	gi|913867580|gb|KNZ57943.1| hypothetical protein VP01_2036g4	603	1.57e-245	841.354	-	-	-	-	-	-	-	-	-	-	-	-	cytoskeleton	cytosol	cytosol_nuclear	27349|Puccinia sorghi	Puccinia	Pucciniaceae	Pucciniales	Pucciniomycetes	Basidiomycota	Fungi	Eukaryota
PCEMA_000577.t1	3334	gi|913849239|gb|KNZ48811.1| hypothetical protein VP01_539g4	467	5.95e-285	972.455	GO:0055114 oxidation-reduction process	-	GO:0050660 flavin adenine dinucleotide binding | GO:0016787 hydrolase activity | GO:0017150 tRNA dihydrouridine synthase activity	3.1.2.4	pfam01207 Dus | pfam13766 ECH_C | pfam00378 ECH	-	-	-	-	-	-	-	cytosol	nuclear	extracellular	27349|Puccinia sorghi	Puccinia	Pucciniaceae	Pucciniales	Pucciniomycetes	Basidiomycota	Fungi	Eukaryota
PCEMA_000578.t1	522	gi|403170954|ref|XP_003330206.2| hypothetical protein PGTG_11116	167	1.18e-72	266.46	-	-	GO:0008270 zinc ion binding | GO:0003676 nucleic acid binding	-	-	-	-	-	-	-	-	-	cytosol	chloroplast	nuclear	5297|Puccinia graminis	Puccinia	Pucciniaceae	Pucciniales	Pucciniomycetes	Basidiomycota	Fungi	Eukaryota
PCEMA_000579.t1	306	gi|331236816|ref|XP_003331066.1| hypothetical protein PGTG_13029	98	3.86e-12	79.9963	-	-	-	-	pfam13758 Prefoldin_3	-	-	-	-	-	-	-	cytoskeleton	nuclear	nuclear	5297|Puccinia graminis	Puccinia	Pucciniaceae	Pucciniales	Pucciniomycetes	Basidiomycota	Fungi	Eukaryota
PCEMA_000580.t1	2751	gi|913869773|gb|KNZ59333.1| hypothetical protein VP01_1756g5	582	0	1127.92	GO:0055085 transmembrane transport | GO:0000162 tryptophan biosynthetic process | GO:0006814 sodium ion transport	GO:0016020 membrane	GO:0004834 tryptophan synthase activity | GO:0005215 transporter activity	-	pfam03105 SPX | pfam00939 Na_sulph_symp | pfam03600 CitMHS | pfam03706 UPF0104	7	o 451-473 i 494-516 o 540-562 i 583-605 o 658-680 i 687-704 o 714-736 i	-	-	-	-	-	plasma membrane	cytosol	plasma membrane	27349|Puccinia sorghi	Puccinia	Pucciniaceae	Pucciniales	Pucciniomycetes	Basidiomycota	Fungi	Eukaryota
PCEMA_000581.t1	7418	gi|913869771|gb|KNZ59331.1| uncharacterized protein VP01_1756g3	1347	0	1537.6	GO:0032259 methylation | GO:0032319 regulation of Rho GTPase activity	-	GO:0005089 Rho guanyl-nucleotide exchange factor activity | GO:0008168 methyltransferase activity	-	pfam00621 RhoGEF | pfam04072 LCM | pfam03251 Tymo_45kd_70kd | pfam06346 Drf_FH1 | pfam12526 DUF3729 | pfam02948 Amelogenin	-	-	-	-	-	-	-	nuclear	chloroplast	nuclear	27349|Puccinia sorghi	Puccinia	Pucciniaceae	Pucciniales	Pucciniomycetes	Basidiomycota	Fungi	Eukaryota
PCEMA_000582.t1	1456	gi|909612869|gb|KNF03089.1| hypothetical protein PSTG_03675	133	9.73e-29	136.688	GO:0032259 methylation	-	GO:0008168 methyltransferase activity	-	pfam12907 zf-met2	-	-	-	-	-	-	-	nuclear	nuclear	cytosol_nuclear	27350|Puccinia striiformis	Puccinia	Pucciniaceae	Pucciniales	Pucciniomycetes	Basidiomycota	Fungi	Eukaryota
PCEMA_000583.t1	252	gi|913870248|gb|KNZ59627.1| uncharacterized protein VP01_1692g2	81	1.16e-43	174.336	-	-	-	-	-	-	-	-	-	-	-	-	extracellular	nuclear	mitochondria	27349|Puccinia sorghi	Puccinia	Pucciniaceae	Pucciniales	Pucciniomycetes	Basidiomycota	Fungi	Eukaryota
PCEMA_000584.t1	2839	gi|913850615|gb|KNZ49304.1| hypothetical protein VP01_50g8	583	0	1245.73	GO:0055114 oxidation-reduction process | GO:0006066 alcohol metabolic process	-	GO:0050660 flavin adenine dinucleotide binding | GO:0008812 choline dehydrogenase activity | GO:0008270 zinc ion binding	-	pfam05199 GMC_oxred_C | pfam00732 GMC_oxred_N	-	-	-	-	-	-	-	cytosol	chloroplast	cytosol	27349|Puccinia sorghi	Puccinia	Pucciniaceae	Pucciniales	Pucciniomycetes	Basidiomycota	Fungi	Eukaryota
PCEMA_000585.t1	423	gi|403165039|ref|XP_003325073.2| hypothetical protein PGTG_06610	133	8.86e-47	189.394	GO:0006200 ATP catabolic process	-	GO:0003676 nucleic acid binding | GO:0008026 ATP-dependent helicase activity | GO:0005524 ATP binding	-	pfam00270 DEAD	-	-	-	-	-	-	-	cytosol	cytosol	cytosol_nuclear	5297|Puccinia graminis	Puccinia	Pucciniaceae	Pucciniales	Pucciniomycetes	Basidiomycota	Fungi	Eukaryota
PCEMA_000586.t1	1956	gi|909611626|gb|KNF01863.1| hypothetical protein PSTG_04982	456	1.67e-90	325.81	-	-	-	-	-	-	-	-	-	-	-	-	nuclear	nuclear	nuclear	27350|Puccinia striiformis	Puccinia	Pucciniaceae	Pucciniales	Pucciniomycetes	Basidiomycota	Fungi	Eukaryota
PCEMA_000587.t1	264	gi|913863950|gb|KNZ55844.1| hypothetical protein VP01_2565g2	87	6.94e-31	137.574	-	-	-	-	-	1	o 5-27 i	-	-	SignalP-noTM	26 - 27	-	extracellular	extracellular	extracellular	27349|Puccinia sorghi	Puccinia	Pucciniaceae	Pucciniales	Pucciniomycetes	Basidiomycota	Fungi	Eukaryota
PCEMA_000588.t1	995	gi|913856288|gb|KNZ51689.1| hypothetical protein VP01_385g3	210	4.42e-110	390.917	-	-	-	-	pfam01878 EVE	-	-	-	-	-	-	-	nuclear	nuclear	nuclear	27349|Puccinia sorghi	Puccinia	Pucciniaceae	Pucciniales	Pucciniomycetes	Basidiomycota	Fungi	Eukaryota
PCEMA_000589.t1	1119	gi|913856289|gb|KNZ51690.1| hypothetical protein VP01_385g4	223	7.31e-127	446.724	GO:0055114 oxidation-reduction process	-	GO:0016491 oxidoreductase activity	-	pfam00248 Aldo_ket_red	-	-	-	-	-	-	-	cytosol	chloroplast	mitochondria	27349|Puccinia sorghi	Puccinia	Pucciniaceae	Pucciniales	Pucciniomycetes	Basidiomycota	Fungi	Eukaryota
PCEMA_000590.t1	6708	gi|913868355|gb|KNZ58413.1| hypothetical protein VP01_1935g8	645	0	1242.63	-	-	-	-	-	-	-	-	-	-	-	-	nuclear	nuclear	nuclear	27349|Puccinia sorghi	Puccinia	Pucciniaceae	Pucciniales	Pucciniomycetes	Basidiomycota	Fungi	Eukaryota
PCEMA_000591.t1	276	-	-	-	-	-	-	-	-	-	-	-	-	-	-	-	-	cytosol	cytosol	nuclear	-	-	-	-	-	-	-	-
PCEMA_000592.t1	2258	gi|913861496|gb|KNZ54427.1| ubiquitin carboxyl-terminal hydrolase	642	0	1343.17	GO:0006511 ubiquitin-dependent protein catabolic process	-	GO:0046872 metal ion binding | GO:0008234 cysteine-type peptidase activity	3.4.19.12	pfam00443 UCH | pfam13423 UCH_1	-	-	-	-	-	-	-	nuclear	nuclear	nuclear	27349|Puccinia sorghi	Puccinia	Pucciniaceae	Pucciniales	Pucciniomycetes	Basidiomycota	Fungi	Eukaryota
PCEMA_000593.t1	1539	gi|913837366|gb|KNZ45179.1| hypothetical protein VP01_840g2	382	1.14e-239	821.866	GO:0055085 transmembrane transport	GO:0016021 integral to membrane	-	-	pfam08449 UAA | pfam00892 EamA | pfam13536 EmrE | pfam03151 TPT	7	i 5-27 o 47-69 i 165-187 o 202-221 i 234-256 o 291-313 i 334-356 o	-	-	-	-	-	plasma membrane	plasma membrane	plasma membrane	27349|Puccinia sorghi	Puccinia	Pucciniaceae	Pucciniales	Pucciniomycetes	Basidiomycota	Fungi	Eukaryota
PCEMA_000594.t1	7577	gi|913837367|gb|KNZ45180.1| hypothetical protein VP01_840g3	985	0	2072.19	GO:0006364 rRNA processing	GO:0032040 small-subunit processome	-	-	pfam04192 Utp21 | pfam13360 PQQ_2	-	-	-	-	-	-	-	mitochondria	chloroplast	extracellular	27349|Puccinia sorghi	Puccinia	Pucciniaceae	Pucciniales	Pucciniomycetes	Basidiomycota	Fungi	Eukaryota
PCEMA_000595.t1	7231	gi|913836700|gb|KNZ44991.1| uncharacterized protein VP01_85g6	768	0	1375.06	GO:0006355 regulation of transcription, DNA-dependent	GO:0005634 nucleus	GO:0003700 sequence-specific DNA binding transcription factor activity | GO:0000976 transcription regulatory region sequence-specific DNA binding	-	pfam12251 zf-SNAP50_C | pfam00046 Homeobox	-	-	-	-	SignalP-noTM	18 - 19	-	nuclear	nuclear	nuclear	27349|Puccinia sorghi	Puccinia	Pucciniaceae	Pucciniales	Pucciniomycetes	Basidiomycota	Fungi	Eukaryota
PCEMA_000596.t1	1350	gi|913867116|gb|KNZ57659.1| hypothetical protein VP01_2105g2	198	6.01e-110	390.474	-	-	GO:0005509 calcium ion binding	-	-	-	-	-	-	-	-	-	nuclear	nuclear	nuclear	27349|Puccinia sorghi	Puccinia	Pucciniaceae	Pucciniales	Pucciniomycetes	Basidiomycota	Fungi	Eukaryota
PCEMA_000597.t1	1936	gi|913867117|gb|KNZ57660.1| arginine--tRNA ligase	357	2.37e-226	777.575	GO:0006420 arginyl-tRNA aminoacylation | GO:0032543 mitochondrial translation	GO:0005739 mitochondrion	GO:0005524 ATP binding | GO:0004814 arginine-tRNA ligase activity	-	pfam00750 tRNA-synt_1d | pfam05746 DALR_1	-	-	-	-	-	-	-	mitochondria	chloroplast	mitochondria	27349|Puccinia sorghi	Puccinia	Pucciniaceae	Pucciniales	Pucciniomycetes	Basidiomycota	Fungi	Eukaryota
PCEMA_000598.t1	240	-	-	-	-	-	-	-	-	pfam08312 cwf21	-	-	-	-	-	-	-	nuclear	cytosol	nuclear	-	-	-	-	-	-	-	-
PCEMA_000599.t1	321	gi|909605039|gb|KNE95430.1| hypothetical protein PSTG_11283	96	3.1e-12	80.4392	-	-	-	-	-	-	-	-	-	-	-	-	extracellular	cytosol	cytosol_nuclear	27350|Puccinia striiformis	Puccinia	Pucciniaceae	Pucciniales	Pucciniomycetes	Basidiomycota	Fungi	Eukaryota
PCEMA_000600.t1	408	gi|909600520|gb|KNE91037.1| hypothetical protein PSTG_15547	113	3.44e-36	157.062	-	-	-	-	pfam13359 DDE_4	-	-	-	-	-	-	-	extracellular	chloroplast	nuclear	27350|Puccinia striiformis	Puccinia	Pucciniaceae	Pucciniales	Pucciniomycetes	Basidiomycota	Fungi	Eukaryota
PCEMA_000601.t1	210	-	-	-	-	-	-	-	-	-	-	-	-	-	-	-	-	extracellular	cytosol_nuclear	nuclear	-	-	-	-	-	-	-	-
PCEMA_000602.t1	225	gi|913862170|gb|KNZ54812.1| hypothetical protein VP01_2847g3	66	0.000116	55.1935	-	-	-	-	pfam02970 TBCA | pfam12329 TMF_DNA_bd	-	-	-	-	-	-	-	cytosol	cytosol	nuclear	27349|Puccinia sorghi	Puccinia	Pucciniaceae	Pucciniales	Pucciniomycetes	Basidiomycota	Fungi	Eukaryota
PCEMA_000603.t1	5715	gi|913866872|gb|KNZ57507.1| hypothetical protein VP01_213g1	826	0	1786.08	GO:0045332 phospholipid translocation | GO:0008152 metabolic process | GO:0006812 cation transport	GO:0016021 integral to membrane	GO:0019829 cation-transporting ATPase activity | GO:0005524 ATP binding | GO:0000287 magnesium ion binding | GO:0004012 phospholipid-translocating ATPase activity	3.6.3.1	pfam00702 Hydrolase | pfam00689 Cation_ATPase_C	7	o 347-369 i 381-400 o 430-452 i 464-486 o 491-513 i 534-556 o 860-882 i	-	-	-	-	-	plasma membrane	plasma membrane	plasma membrane	27349|Puccinia sorghi	Puccinia	Pucciniaceae	Pucciniales	Pucciniomycetes	Basidiomycota	Fungi	Eukaryota
PCEMA_000604.t1	627	gi|913839526|gb|KNZ45690.1| uncharacterized protein VP01_7901g1	204	3.82e-41	173.893	-	-	-	-	pfam13961 DUF4219	-	-	-	-	-	-	-	cytosol_nuclear	cytosol	nuclear	27349|Puccinia sorghi	Puccinia	Pucciniaceae	Pucciniales	Pucciniomycetes	Basidiomycota	Fungi	Eukaryota
PCEMA_000605.t1	5300	gi|913853152|gb|KNZ50301.1| hypothetical protein VP01_44g9	549	0	1137.22	GO:0055114 oxidation-reduction process | GO:0009165 nucleotide biosynthetic process | GO:0006545 glycine biosynthetic process | GO:0006200 ATP catabolic process	-	GO:0008026 ATP-dependent helicase activity | GO:0050661 NADP binding | GO:0004146 dihydrofolate reductase activity | GO:0003676 nucleic acid binding | GO:0005524 ATP binding	3.6.4.13	pfam00271 Helicase_C	-	-	-	-	-	-	-	nuclear	cytosol	cytosol	27349|Puccinia sorghi	Puccinia	Pucciniaceae	Pucciniales	Pucciniomycetes	Basidiomycota	Fungi	Eukaryota
PCEMA_000606.t1	474	gi|913853145|gb|KNZ50294.1| hypothetical protein VP01_44g2	112	5.27e-65	243.429	GO:0008152 metabolic process	-	GO:0016746 transferase activity, transferring acyl groups	-	-	3	o 20-42 i 55-77 o 108-130 i	-	-	-	-	-	mitochondria	chloroplast	extracellular	27349|Puccinia sorghi	Puccinia	Pucciniaceae	Pucciniales	Pucciniomycetes	Basidiomycota	Fungi	Eukaryota
PCEMA_000607.t1	627	gi|913833337|gb|KNZ44060.1| hypothetical protein VP01_953g8	208	5.3e-121	427.236	GO:0006412 translation	GO:0005840 ribosome	GO:0003735 structural constituent of ribosome	-	pfam00542 Ribosomal_L12	-	-	-	-	-	-	-	mitochondria	chloroplast	mitochondria	27349|Puccinia sorghi	Puccinia	Pucciniaceae	Pucciniales	Pucciniomycetes	Basidiomycota	Fungi	Eukaryota
PCEMA_000608.t1	1284	gi|331225749|ref|XP_003325545.1| hypothetical protein PGTG_07378	417	8.49e-185	639.388	-	-	GO:0008270 zinc ion binding | GO:0003676 nucleic acid binding	-	-	-	-	-	-	-	-	-	cytosol	nuclear	nuclear	5297|Puccinia graminis	Puccinia	Pucciniaceae	Pucciniales	Pucciniomycetes	Basidiomycota	Fungi	Eukaryota
PCEMA_000609.t1	879	gi|331251349|ref|XP_003338273.1| hypothetical protein PGTG_19708	273	2.91e-59	229.699	-	-	GO:0003676 nucleic acid binding	-	pfam02892 zf-BED	-	-	-	-	-	-	-	mitochondria	chloroplast	mitochondria	5297|Puccinia graminis	Puccinia	Pucciniaceae	Pucciniales	Pucciniomycetes	Basidiomycota	Fungi	Eukaryota
PCEMA_000610.t1	435	gi|913853204|gb|KNZ50328.1| hypothetical protein VP01_448g9	121	1.93e-42	176.55	-	-	-	-	-	-	-	-	-	-	-	-	cytosol	chloroplast	mitochondria	27349|Puccinia sorghi	Puccinia	Pucciniaceae	Pucciniales	Pucciniomycetes	Basidiomycota	Fungi	Eukaryota
PCEMA_000611.t1	1234	gi|913837407|gb|KNZ45198.1| hypothetical protein VP01_83g16	273	2.71e-158	551.25	-	-	GO:0046872 metal ion binding | GO:0003677 DNA binding	-	pfam00789 UBX | pfam00627 UBA	-	-	-	-	-	-	-	nuclear	nuclear	nuclear	27349|Puccinia sorghi	Puccinia	Pucciniaceae	Pucciniales	Pucciniomycetes	Basidiomycota	Fungi	Eukaryota
PCEMA_000612.t1	1739	gi|913837405|gb|KNZ45196.1| dimethyladenosine transferase	315	2.55e-195	674.378	GO:0031167 rRNA methylation	GO:0030686 90S preribosome	GO:0000179 rRNA (adenine-N6,N6-)-dimethyltransferase activity	-	pfam00398 RrnaAD | pfam13659 Methyltransf_26 | pfam08242 Methyltransf_12 | pfam08241 Methyltransf_11 | pfam13649 Methyltransf_25 | pfam12847 Methyltransf_18 | pfam13847 Methyltransf_31	-	-	-	-	-	-	-	nuclear	chloroplast	mitochondria	27349|Puccinia sorghi	Puccinia	Pucciniaceae	Pucciniales	Pucciniomycetes	Basidiomycota	Fungi	Eukaryota
PCEMA_000613.t1	1875	gi|913837405|gb|KNZ45196.1| dimethyladenosine transferase	202	4.44e-112	397.561	GO:0031167 rRNA methylation | GO:0043069 negative regulation of programmed cell death	GO:0016021 integral to membrane | GO:0008250 oligosaccharyltransferase complex | GO:0030686 90S preribosome	GO:0000179 rRNA (adenine-N6,N6-)-dimethyltransferase activity | GO:0004579 dolichyl-diphosphooligosaccharide-protein glycotransferase activity	-	pfam02109 DAD | pfam13659 Methyltransf_26 | pfam08242 Methyltransf_12 | pfam08241 Methyltransf_11 | pfam12847 Methyltransf_18	-	-	-	-	-	-	-	cytosol_nuclear	nuclear	cytosol_nuclear	27349|Puccinia sorghi	Puccinia	Pucciniaceae	Pucciniales	Pucciniomycetes	Basidiomycota	Fungi	Eukaryota
PCEMA_000614.t1	1122	gi|913847448|gb|KNZ48185.1| hypothetical protein VP01_584g4	322	1.34e-122	432.551	-	-	-	-	-	-	-	-	-	-	-	-	cytosol_nuclear	cytosol	cytosol_nuclear	27349|Puccinia sorghi	Puccinia	Pucciniaceae	Pucciniales	Pucciniomycetes	Basidiomycota	Fungi	Eukaryota
PCEMA_000615.t1	394	gi|909602544|gb|KNE92986.1| hypothetical protein PSTG_13623	105	1.46e-10	75.5672	-	-	-	-	-	-	-	-	-	-	-	-	cytosol_nuclear	nuclear	nuclear	27350|Puccinia striiformis	Puccinia	Pucciniaceae	Pucciniales	Pucciniomycetes	Basidiomycota	Fungi	Eukaryota
PCEMA_000616.t1	570	-	-	-	-	-	-	-	-	-	-	-	-	-	-	-	-	plasma membrane	mitochondria	mitochondria	-	-	-	-	-	-	-	-
PCEMA_000617.t1	1031	gi|913885475|gb|KNZ63248.1| replication fork protection complex subunit Csm3/Swi3	277	2.98e-135	474.627	GO:0007049 cell cycle | GO:0048478 replication fork protection | GO:0006974 response to DNA damage stimulus	GO:0005634 nucleus	-	-	pfam07962 Swi3	-	-	-	-	-	-	-	nuclear	nuclear	nuclear	27349|Puccinia sorghi	Puccinia	Pucciniaceae	Pucciniales	Pucciniomycetes	Basidiomycota	Fungi	Eukaryota
PCEMA_000618.t1	1018	gi|909611822|gb|KNF02057.1| hypothetical protein PSTG_04874	140	2.27e-90	325.367	GO:0071216 cellular response to biotic stimulus | GO:0006281 DNA repair | GO:0009267 cellular response to starvation | GO:0006260 DNA replication | GO:0006355 regulation of transcription, DNA-dependent	GO:0005694 chromosome | GO:0005634 nucleus	GO:0003677 DNA binding	-	pfam03531 SSrecog	-	-	-	-	-	-	-	cytosol_nuclear	cytosol	nuclear	27350|Puccinia striiformis	Puccinia	Pucciniaceae	Pucciniales	Pucciniomycetes	Basidiomycota	Fungi	Eukaryota
PCEMA_000619.t1	702	gi|913885474|gb|KNZ63247.1| hypothetical protein VP01_1168g3	119	1.26e-40	172.564	GO:0006281 DNA repair | GO:0006260 DNA replication | GO:0006355 regulation of transcription, DNA-dependent	GO:0005694 chromosome | GO:0005634 nucleus	GO:0003677 DNA binding	-	pfam08512 Rtt106	-	-	-	-	-	-	-	nuclear	nuclear	nuclear	27349|Puccinia sorghi	Puccinia	Pucciniaceae	Pucciniales	Pucciniomycetes	Basidiomycota	Fungi	Eukaryota
PCEMA_000620.t1	2362	gi|913885473|gb|KNZ63246.1| eukaryotic translation initiation factor 3 subunit J	241	2.26e-147	514.931	GO:0001731 formation of translation preinitiation complex | GO:0006446 regulation of translational initiation	GO:0016282 eukaryotic 43S preinitiation complex | GO:0005852 eukaryotic translation initiation factor 3 complex | GO:0033290 eukaryotic 48S preinitiation complex | GO:0005634 nucleus	GO:0003743 translation initiation factor activity | GO:0003677 DNA binding	-	pfam08597 eIF3_subunit | pfam08512 Rtt106	-	-	-	-	-	-	-	nuclear	nuclear	nuclear	27349|Puccinia sorghi	Puccinia	Pucciniaceae	Pucciniales	Pucciniomycetes	Basidiomycota	Fungi	Eukaryota
PCEMA_000621.t1	2552	gi|913842164|gb|KNZ46467.1| hypothetical protein VP01_723g6	610	0	1302.86	GO:0009313 oligosaccharide catabolic process | GO:0006013 mannose metabolic process	GO:0000329 fungal-type vacuole membrane	GO:0004559 alpha-mannosidase activity | GO:0030246 carbohydrate binding | GO:0008270 zinc ion binding	-	pfam07748 Glyco_hydro_38C | pfam09261 Alpha-mann_mid	-	-	-	-	-	-	-	nuclear	cytosol	cytosol	27349|Puccinia sorghi	Puccinia	Pucciniaceae	Pucciniales	Pucciniomycetes	Basidiomycota	Fungi	Eukaryota
PCEMA_000622.t1	5332	gi|913851431|gb|KNZ49617.1| uncharacterized protein VP01_48g7	1022	0	2171.85	GO:0006414 translational elongation	-	GO:0003746 translation elongation factor activity | GO:0016740 transferase activity | GO:0004129 cytochrome-c oxidase activity	-	pfam04762 IKI3	-	-	-	-	-	-	-	nuclear	nuclear	nuclear	27349|Puccinia sorghi	Puccinia	Pucciniaceae	Pucciniales	Pucciniomycetes	Basidiomycota	Fungi	Eukaryota
PCEMA_000623.t1	549	gi|913851425|gb|KNZ49611.1| uncharacterized protein VP01_48g1	154	3.03e-82	298.35	-	-	-	-	-	-	-	-	-	-	-	-	cytosol_nuclear	nuclear	cytosol_nuclear	27349|Puccinia sorghi	Puccinia	Pucciniaceae	Pucciniales	Pucciniomycetes	Basidiomycota	Fungi	Eukaryota
PCEMA_000624.t1	2278	gi|913869247|gb|KNZ58994.1| hypothetical protein VP01_1821g3	293	2.78e-109	388.26	-	-	GO:0046872 metal ion binding	-	-	-	-	-	-	-	-	-	nuclear	nuclear	nuclear	27349|Puccinia sorghi	Puccinia	Pucciniaceae	Pucciniales	Pucciniomycetes	Basidiomycota	Fungi	Eukaryota
PCEMA_000625.t1	3620	gi|913890958|gb|KNZ64517.1| uncharacterized protein VP01_101g1	1206	0	2583.75	-	-	GO:0046872 metal ion binding	-	-	-	-	-	-	-	-	-	nuclear	cytosol	nuclear	27349|Puccinia sorghi	Puccinia	Pucciniaceae	Pucciniales	Pucciniomycetes	Basidiomycota	Fungi	Eukaryota
PCEMA_000626.t1	2313	gi|913846796|gb|KNZ47958.1| hypothetical protein VP01_600g3	445	2.32e-277	947.209	GO:0006357 regulation of transcription from RNA polymerase II promoter	GO:0030015 CCR4-NOT core complex	-	-	pfam04078 Rcd1	-	-	-	-	-	-	-	cytosol_nuclear	nuclear	nuclear	27349|Puccinia sorghi	Puccinia	Pucciniaceae	Pucciniales	Pucciniomycetes	Basidiomycota	Fungi	Eukaryota
PCEMA_000627.t1	3194	gi|913846796|gb|KNZ47958.1| hypothetical protein VP01_600g3	123	1.68e-74	277.09	GO:0006357 regulation of transcription from RNA polymerase II promoter	GO:0030015 CCR4-NOT core complex	-	-	-	-	-	-	-	-	-	-	mitochondria	chloroplast	mitochondria	27349|Puccinia sorghi	Puccinia	Pucciniaceae	Pucciniales	Pucciniomycetes	Basidiomycota	Fungi	Eukaryota
PCEMA_000628.t1	1809	gi|403173359|ref|XP_003332435.2| hypothetical protein PGTG_13820	191	2.01e-48	198.253	-	-	GO:0008270 zinc ion binding	-	-	-	-	-	-	-	-	-	nuclear	nuclear	nuclear	5297|Puccinia graminis	Puccinia	Pucciniaceae	Pucciniales	Pucciniomycetes	Basidiomycota	Fungi	Eukaryota
PCEMA_000629.t1	570	gi|331234809|ref|XP_003330063.1| histone H2A	165	6.5e-81	293.921	GO:0006281 DNA repair | GO:0006334 nucleosome assembly	GO:0000786 nucleosome | GO:0005634 nucleus	GO:0003677 DNA binding | GO:0046982 protein heterodimerization activity	-	pfam00125 Histone	-	-	-	-	-	-	-	cytosol	chloroplast	cytosol	5297|Puccinia graminis	Puccinia	Pucciniaceae	Pucciniales	Pucciniomycetes	Basidiomycota	Fungi	Eukaryota
PCEMA_000630.t1	1086	gi|909612375|gb|KNF02601.1| hypothetical protein PSTG_04200	336	5.25e-117	413.948	-	-	-	-	-	-	-	-	-	SignalP-noTM	22 - 23	-	extracellular	chloroplast	extracellular	27350|Puccinia striiformis	Puccinia	Pucciniaceae	Pucciniales	Pucciniomycetes	Basidiomycota	Fungi	Eukaryota
PCEMA_000631.t1	627	gi|403174674|ref|XP_003889101.1| hypothetical protein PGTG_22153	112	5.64e-29	135.803	-	-	-	-	pfam08991 DUF1903 | pfam02297 COX6B | pfam06747 CHCH	-	-	-	-	-	-	-	nuclear	chloroplast	mitochondria	5297|Puccinia graminis	Puccinia	Pucciniaceae	Pucciniales	Pucciniomycetes	Basidiomycota	Fungi	Eukaryota
PCEMA_000632.t1	939	gi|331241932|ref|XP_003333613.1| hypothetical protein PGTG_15035	181	4.93e-93	334.225	-	-	-	-	pfam06201 PITH	-	-	-	-	-	-	-	cytosol	nuclear	nuclear	5297|Puccinia graminis	Puccinia	Pucciniaceae	Pucciniales	Pucciniomycetes	Basidiomycota	Fungi	Eukaryota
PCEMA_000633.t1	3915	gi|913887134|gb|KNZ63594.1| dynein heavy chain 1, cytosolic, partial	132	5.78e-68	258.045	GO:0000160 two-component signal transduction system (phosphorelay) | GO:0035556 intracellular signal transduction | GO:0006200 ATP catabolic process | GO:0007018 microtubule-based movement	GO:0030286 dynein complex	GO:0003777 microtubule motor activity | GO:0000156 two-component response regulator activity | GO:0005524 ATP binding | GO:0016887 ATPase activity	-	pfam13666 DUF4151	-	-	-	-	-	-	-	nuclear	nuclear	mitochondria	27349|Puccinia sorghi	Puccinia	Pucciniaceae	Pucciniales	Pucciniomycetes	Basidiomycota	Fungi	Eukaryota
PCEMA_000634.t1	6863	gi|913853587|gb|KNZ50484.1| hypothetical protein VP01_43g4	1200	0	2556.29	GO:0043936 asexual sporulation resulting in formation of a cellular spore | GO:0008152 metabolic process	GO:0016459 myosin complex | GO:0032168 hyphal septin ring	GO:0051015 actin filament binding | GO:0005524 ATP binding | GO:0003774 motor activity	-	pfam00063 Myosin_head | pfam01576 Myosin_tail_1 | pfam05557 MAD | pfam10174 Cast | pfam13868 Trichoplein | pfam05483 SCP-1 | pfam07111 HCR | pfam13851 GAS | pfam07888 CALCOCO1 | pfam05701 DUF827 | pfam05622 HOOK | pfam13166 AAA_13 | pfam00769 ERM | pfam09728 Taxilin | pfam07926 TPR_MLP1_2 | pfam06160 EzrA | pfam09730 BicD | pfam00261 Tropomyosin | pfam10368 YkyA | pfam09731 Mitofilin | pfam00038 …	-	-	-	-	-	-	-	nuclear	cytosol	nuclear	27349|Puccinia sorghi	Puccinia	Pucciniaceae	Pucciniales	Pucciniomycetes	Basidiomycota	Fungi	Eukaryota
PCEMA_000635.t1	237	gi|913853587|gb|KNZ50484.1| hypothetical protein VP01_43g4	75	7.9e-39	159.72	GO:0072104 glomerular capillary formation | GO:0072015 glomerular visceral epithelial cell development | GO:0008152 metabolic process | GO:0032836 glomerular basement membrane development	GO:0016459 myosin complex	GO:0005524 ATP binding | GO:0003774 motor activity | GO:0003779 actin binding	-	-	-	-	-	-	-	-	-	cytosol	cytosol	nuclear	27349|Puccinia sorghi	Puccinia	Pucciniaceae	Pucciniales	Pucciniomycetes	Basidiomycota	Fungi	Eukaryota
PCEMA_000636.t1	2139	gi|403166858|ref|XP_003326729.2| hypothetical protein PGTG_07707	279	5.84e-159	553.464	GO:0006525 arginine metabolic process	-	GO:0030170 pyridoxal phosphate binding | GO:0003992 N2-acetyl-L-ornithine:2-oxoglutarate 5-aminotransferase activity	-	pfam00202 Aminotran_3 | pfam00298 Ribosomal_L11 | pfam02679 ComA	-	-	-	-	-	-	-	mitochondria	mitochondria	mitochondria	5297|Puccinia graminis	Puccinia	Pucciniaceae	Pucciniales	Pucciniomycetes	Basidiomycota	Fungi	Eukaryota
PCEMA_000637.t1	1261	gi|331228127|ref|XP_003326731.1| mitochondrial 54S ribosomal protein YmL19	168	1.05e-89	323.152	GO:0006412 translation | GO:0006525 arginine metabolic process	GO:0005762 mitochondrial large ribosomal subunit	GO:0008483 transaminase activity | GO:0003735 structural constituent of ribosome | GO:0030170 pyridoxal phosphate binding	-	pfam03946 Ribosomal_L11_N | pfam00298 Ribosomal_L11	-	-	-	-	-	-	-	cytosol_nuclear	nuclear	nuclear	5297|Puccinia graminis	Puccinia	Pucciniaceae	Pucciniales	Pucciniomycetes	Basidiomycota	Fungi	Eukaryota
PCEMA_000638.t1	684	gi|913838547|gb|KNZ45420.1| hypothetical protein VP01_813g3	104	9.38e-50	200.467	GO:0006200 ATP catabolic process	-	GO:0003676 nucleic acid binding | GO:0008026 ATP-dependent helicase activity | GO:0005524 ATP binding	-	-	-	-	-	-	-	-	-	nuclear	nuclear	nuclear	27349|Puccinia sorghi	Puccinia	Pucciniaceae	Pucciniales	Pucciniomycetes	Basidiomycota	Fungi	Eukaryota
PCEMA_000639.t1	539	-	-	-	-	-	-	-	-	-	-	-	-	-	-	-	-	mitochondria	chloroplast	mitochondria	-	-	-	-	-	-	-	-
PCEMA_000640.t1	453	gi|913862513|gb|KNZ55019.1| hypothetical protein VP01_2790g5	133	1.86e-71	262.474	-	-	-	-	-	-	-	-	-	-	-	-	cytosol_nuclear	cytosol	nuclear	27349|Puccinia sorghi	Puccinia	Pucciniaceae	Pucciniales	Pucciniomycetes	Basidiomycota	Fungi	Eukaryota
PCEMA_000641.t1	1220	gi|403161424|ref|XP_003321771.2| hypothetical protein PGTG_03308	201	4.26e-96	344.412	GO:0016310 phosphorylation	-	GO:0016301 kinase activity	-	pfam03637 Mob1_phocein	-	-	-	-	-	-	-	mitochondria	chloroplast	mitochondria	5297|Puccinia graminis	Puccinia	Pucciniaceae	Pucciniales	Pucciniomycetes	Basidiomycota	Fungi	Eukaryota
PCEMA_000642.t1	4657	gi|913864979|gb|KNZ56393.1| uncharacterized protein VP01_2413g2	652	0	1410.49	GO:0006260 DNA replication	GO:0000808 origin recognition complex | GO:0005634 nucleus	-	-	-	-	-	-	-	-	-	-	nuclear	chloroplast	nuclear	27349|Puccinia sorghi	Puccinia	Pucciniaceae	Pucciniales	Pucciniomycetes	Basidiomycota	Fungi	Eukaryota
PCEMA_000643.t1	2186	gi|913854379|gb|KNZ50785.1| hypothetical protein VP01_423g4	302	5.52e-137	480.385	-	-	-	-	-	-	-	-	-	-	-	-	mitochondria	chloroplast	extracellular	27349|Puccinia sorghi	Puccinia	Pucciniaceae	Pucciniales	Pucciniomycetes	Basidiomycota	Fungi	Eukaryota
PCEMA_000644.t1	1969	gi|913861917|gb|KNZ54674.1| uncharacterized protein VP01_2887g3	142	3.07e-63	242.986	GO:0055114 oxidation-reduction process	-	GO:0016624 oxidoreductase activity, acting on the aldehyde or oxo group of donors, disulfide as acceptor	-	pfam09813 Coiled-coil_56	1	i 73-95 o	-	-	-	-	-	cytosol	mitochondria	nuclear	27349|Puccinia sorghi	Puccinia	Pucciniaceae	Pucciniales	Pucciniomycetes	Basidiomycota	Fungi	Eukaryota
PCEMA_000645.t1	1606	gi|403168084|ref|XP_003327789.2| 2-oxoisovalerate dehydrogenase E1 component, alpha subunit	419	1.33e-240	824.967	GO:0055114 oxidation-reduction process	-	GO:0020037 heme binding | GO:0050660 flavin adenine dinucleotide binding | GO:0046872 metal ion binding | GO:0016624 oxidoreductase activity, acting on the aldehyde or oxo group of donors, disulfide as acceptor | GO:0003995 acyl-CoA dehydrogenase activity	-	pfam00676 E1_dh	-	-	-	-	-	-	-	mitochondria	chloroplast	mitochondria	5297|Puccinia graminis	Puccinia	Pucciniaceae	Pucciniales	Pucciniomycetes	Basidiomycota	Fungi	Eukaryota
PCEMA_000646.t1	2031	gi|913843084|gb|KNZ46759.1| hypothetical protein VP01_698g3	641	0	1214.73	-	-	-	-	-	-	-	-	-	-	-	-	nuclear	nuclear	nuclear	27349|Puccinia sorghi	Puccinia	Pucciniaceae	Pucciniales	Pucciniomycetes	Basidiomycota	Fungi	Eukaryota
PCEMA_000647.t1	339	gi|913882521|gb|KNZ62584.1| hypothetical protein VP01_1251g4	111	1.99e-57	217.298	-	-	-	-	-	-	-	-	-	SignalP-noTM	17 - 18	-	extracellular	mitochondria	extracellular	27349|Puccinia sorghi	Puccinia	Pucciniaceae	Pucciniales	Pucciniomycetes	Basidiomycota	Fungi	Eukaryota
PCEMA_000648.t1	1172	gi|909601938|gb|KNE92398.1| hypothetical protein PSTG_14234	310	2.2e-196	677.921	GO:0016311 dephosphorylation | GO:0046854 phosphatidylinositol phosphorylation	-	GO:0052833 inositol monophosphate 4-phosphatase activity | GO:0008934 inositol monophosphate 1-phosphatase activity | GO:0052832 inositol monophosphate 3-phosphatase activity	3.1.3.25	pfam00459 Inositol_P	-	-	-	-	-	-	-	cytosol	cytosol	cytosol	27350|Puccinia striiformis	Puccinia	Pucciniaceae	Pucciniales	Pucciniomycetes	Basidiomycota	Fungi	Eukaryota
PCEMA_000649.t1	510	gi|909608698|gb|KNE98997.1| hypothetical protein PSTG_07648	83	5.84e-17	96.8268	-	-	GO:0003676 nucleic acid binding	-	-	-	-	-	-	-	-	-	cytosol_nuclear	nuclear_plasma membrane	cytosol_nuclear	27350|Puccinia striiformis	Puccinia	Pucciniaceae	Pucciniales	Pucciniomycetes	Basidiomycota	Fungi	Eukaryota
PCEMA_000650.t1	315	gi|913868478|gb|KNZ58496.1| uncharacterized protein VP01_191g10	30	0.00905	49.8786	-	-	-	-	-	-	-	-	-	-	-	-	cytosol	nuclear	nuclear	27349|Puccinia sorghi	Puccinia	Pucciniaceae	Pucciniales	Pucciniomycetes	Basidiomycota	Fungi	Eukaryota
PCEMA_000651.t1	1279	gi|913869422|gb|KNZ59093.1| hypothetical protein VP01_1800g7	305	3.3e-175	607.499	GO:0010923 negative regulation of phosphatase activity | GO:0000079 regulation of cyclin-dependent protein kinase activity	-	GO:0016301 kinase activity | GO:0019901 protein kinase binding	-	pfam08613 Cyclin | pfam00134 Cyclin_N	-	-	-	-	-	-	-	cytosol	nuclear	nuclear	27349|Puccinia sorghi	Puccinia	Pucciniaceae	Pucciniales	Pucciniomycetes	Basidiomycota	Fungi	Eukaryota
PCEMA_000652.t1	3615	gi|913854047|gb|KNZ50638.1| hypothetical protein VP01_431g12	838	0	1795.82	-	-	GO:0008289 lipid binding	-	-	-	-	-	-	-	-	-	nuclear	nuclear	nuclear	27349|Puccinia sorghi	Puccinia	Pucciniaceae	Pucciniales	Pucciniomycetes	Basidiomycota	Fungi	Eukaryota
PCEMA_000653.t1	1391	gi|913838800|gb|KNZ45481.1| uncharacterized protein VP01_807g11	167	3.7e-82	298.35	-	-	-	-	-	-	-	-	-	-	-	-	extracellular	chloroplast	plasma membrane	27349|Puccinia sorghi	Puccinia	Pucciniaceae	Pucciniales	Pucciniomycetes	Basidiomycota	Fungi	Eukaryota
PCEMA_000654.t1	750	gi|913838800|gb|KNZ45481.1| uncharacterized protein VP01_807g11	221	7.35e-129	453.367	-	-	-	-	pfam13886 DUF4203 | pfam01694 Rhomboid	7	o 4-26 i 38-59 o 64-81 i 94-113 o 117-134 i 146-168 o 172-190 i	-	-	-	-	-	plasma membrane	chloroplast	plasma membrane	27349|Puccinia sorghi	Puccinia	Pucciniaceae	Pucciniales	Pucciniomycetes	Basidiomycota	Fungi	Eukaryota
PCEMA_000655.t1	1912	gi|909608478|gb|KNE98786.1| hypothetical protein PSTG_07972	354	2.8e-111	394.903	-	-	GO:0008270 zinc ion binding	-	pfam10551 MULE	-	-	-	-	-	-	-	cytosol_nuclear	nuclear	nuclear	27350|Puccinia striiformis	Puccinia	Pucciniaceae	Pucciniales	Pucciniomycetes	Basidiomycota	Fungi	Eukaryota
PCEMA_000656.t1	2202	gi|913832879|gb|KNZ43953.1| uncharacterized protein VP01_967g6	670	2.23e-261	894.06	GO:0055114 oxidation-reduction process | GO:0000272 polysaccharide catabolic process	-	GO:0005507 copper ion binding | GO:0016491 oxidoreductase activity | GO:0008810 cellulase activity	-	pfam07732 Cu-oxidase_3 | pfam07731 Cu-oxidase_2	3	i 12-29 o 93-115 i 297-319 o	-	-	SignalP-noTM	26 - 27	-	plasma membrane	plasma membrane	plasma membrane	27349|Puccinia sorghi	Puccinia	Pucciniaceae	Pucciniales	Pucciniomycetes	Basidiomycota	Fungi	Eukaryota
PCEMA_000657.t1	1141	gi|913832881|gb|KNZ43955.1| hypothetical protein VP01_967g8	168	1.66e-86	312.523	-	-	-	-	-	-	-	-	-	-	-	-	cytosol_nuclear	chloroplast	cytosol	27349|Puccinia sorghi	Puccinia	Pucciniaceae	Pucciniales	Pucciniomycetes	Basidiomycota	Fungi	Eukaryota
PCEMA_000658.t1	1536	gi|913843302|gb|KNZ46817.1| hypothetical protein VP01_692g4	214	9.69e-117	413.063	-	-	-	-	-	-	-	-	-	-	-	-	nuclear	nuclear	nuclear	27349|Puccinia sorghi	Puccinia	Pucciniaceae	Pucciniales	Pucciniomycetes	Basidiomycota	Fungi	Eukaryota
PCEMA_000659.t1	1320	gi|913848372|gb|KNZ48501.1| hypothetical protein VP01_561g2	407	4.97e-156	543.72	GO:0016558 protein import into peroxisome matrix | GO:0006635 fatty acid beta-oxidation	GO:0005622 intracellular	GO:0017111 nucleoside-triphosphatase activity | GO:0005524 ATP binding	-	pfam00004 AAA	-	-	-	-	-	-	-	cytosol	nuclear	cytoskeleton	27349|Puccinia sorghi	Puccinia	Pucciniaceae	Pucciniales	Pucciniomycetes	Basidiomycota	Fungi	Eukaryota
PCEMA_000660.t1	460	gi|913869550|gb|KNZ59185.1| hypothetical protein VP01_1789g6	103	4.4e-30	138.46	GO:0008152 metabolic process	-	GO:0008270 zinc ion binding | GO:0003824 catalytic activity	-	pfam13639 zf-RING_2 | pfam13923 zf-C3HC4_2 | pfam12678 zf-rbx1	-	-	-	-	-	-	-	extracellular	nuclear	nuclear	27349|Puccinia sorghi	Puccinia	Pucciniaceae	Pucciniales	Pucciniomycetes	Basidiomycota	Fungi	Eukaryota
PCEMA_000661.t1	915	gi|913865832|gb|KNZ56891.1| hypothetical protein VP01_2293g1, partial	182	5.91e-104	370.544	-	-	GO:0008270 zinc ion binding	-	pfam13639 zf-RING_2 | pfam13923 zf-C3HC4_2 | pfam12678 zf-rbx1 | pfam13920 zf-C3HC4_3 | pfam00097 zf-C3HC4 | pfam12906 RINGv | pfam07800 DUF1644	-	-	-	-	-	-	-	cytosol	cytosol	cytosol_nuclear	27349|Puccinia sorghi	Puccinia	Pucciniaceae	Pucciniales	Pucciniomycetes	Basidiomycota	Fungi	Eukaryota
PCEMA_000662.t1	1710	gi|913865833|gb|KNZ56892.1| hypothetical protein VP01_2293g2	301	2.19e-135	475.07	-	-	-	-	-	-	-	-	-	-	-	-	extracellular	chloroplast	mitochondria	27349|Puccinia sorghi	Puccinia	Pucciniaceae	Pucciniales	Pucciniomycetes	Basidiomycota	Fungi	Eukaryota
PCEMA_000663.t1	1552	gi|913865833|gb|KNZ56892.1| hypothetical protein VP01_2293g2	376	4.62e-187	646.918	-	-	-	-	-	3	o 369-391 i 412-434 o 465-487 i	-	-	-	-	-	plasma membrane	plasma membrane	plasma membrane	27349|Puccinia sorghi	Puccinia	Pucciniaceae	Pucciniales	Pucciniomycetes	Basidiomycota	Fungi	Eukaryota
PCEMA_000664.t1	2776	gi|913863945|gb|KNZ55841.1| hypothetical protein VP01_2566g3	775	0	1404.29	-	-	-	-	-	-	-	-	-	-	-	-	nuclear	nuclear	nuclear	27349|Puccinia sorghi	Puccinia	Pucciniaceae	Pucciniales	Pucciniomycetes	Basidiomycota	Fungi	Eukaryota
PCEMA_000665.t1	4299	gi|913864676|gb|KNZ56222.1| hypothetical protein VP01_2465g1	852	0	1496.41	-	-	-	-	-	-	-	-	-	SignalP-noTM	21 - 22	-	mitochondria	chloroplast	nuclear	27349|Puccinia sorghi	Puccinia	Pucciniaceae	Pucciniales	Pucciniomycetes	Basidiomycota	Fungi	Eukaryota
PCEMA_000666.t1	774	gi|913864313|gb|KNZ56061.1| hypothetical protein VP01_2502g1	126	3.83e-52	207.997	-	-	-	-	-	-	-	-	-	SignalP-noTM	28 - 29	-	extracellular	vacuolar membrane	extracellular	27349|Puccinia sorghi	Puccinia	Pucciniaceae	Pucciniales	Pucciniomycetes	Basidiomycota	Fungi	Eukaryota
PCEMA_000667.t1	1411	gi|913873584|gb|KNZ60759.1| uncharacterized protein VP01_1504g4	385	1.14e-180	625.658	GO:0055114 oxidation-reduction process	-	GO:0004497 monooxygenase activity	-	-	1	i 12-31 o	-	-	-	-	-	endoplasmic reticulum_mitochondria	plasma membrane	extracellular	27349|Puccinia sorghi	Puccinia	Pucciniaceae	Pucciniales	Pucciniomycetes	Basidiomycota	Fungi	Eukaryota
PCEMA_000668.t1	579	gi|331224160|ref|XP_003324752.1| hypothetical protein PGTG_06289	189	7.54e-61	233.242	-	-	GO:0008270 zinc ion binding | GO:0003676 nucleic acid binding	-	-	-	-	-	-	-	-	-	cytoskeleton	cytoskeleton	nuclear	5297|Puccinia graminis	Puccinia	Pucciniaceae	Pucciniales	Pucciniomycetes	Basidiomycota	Fungi	Eukaryota
PCEMA_000669.t1	1522	gi|913866354|gb|KNZ57197.1| hypothetical protein VP01_2215g2	464	4.59e-244	836.482	GO:0006200 ATP catabolic process | GO:0006364 rRNA processing	GO:0005730 nucleolus	GO:0008026 ATP-dependent helicase activity | GO:0003723 RNA binding | GO:0005524 ATP binding	3.6.4.13	pfam00270 DEAD | pfam00271 Helicase_C	-	-	-	-	-	-	-	cytosol	chloroplast	mitochondria	27349|Puccinia sorghi	Puccinia	Pucciniaceae	Pucciniales	Pucciniomycetes	Basidiomycota	Fungi	Eukaryota
PCEMA_000670.t1	1230	gi|913891069|gb|KNZ64546.1| uncharacterized protein VP01_1016g2	291	3.08e-149	521.132	-	-	GO:0008270 zinc ion binding | GO:0003676 nucleic acid binding	-	-	-	-	-	-	-	-	-	nuclear	cytosol	nuclear	27349|Puccinia sorghi	Puccinia	Pucciniaceae	Pucciniales	Pucciniomycetes	Basidiomycota	Fungi	Eukaryota
PCEMA_000671.t1	3501	gi|913868427|gb|KNZ58462.1| hypothetical protein VP01_1926g2	396	2.9e-184	637.617	-	-	-	-	pfam08505 MMR1	-	-	-	-	SignalP-noTM	23 - 24	-	nuclear	nuclear	nuclear	27349|Puccinia sorghi	Puccinia	Pucciniaceae	Pucciniales	Pucciniomycetes	Basidiomycota	Fungi	Eukaryota
PCEMA_000672.t1	1507	gi|913857631|gb|KNZ52361.1| hypothetical protein VP01_3602g1	390	1.43e-209	721.769	GO:0008152 metabolic process	-	GO:0016787 hydrolase activity	-	pfam02230 Abhydrolase_2	1	i 85-107 o	-	-	-	-	-	mitochondria	chloroplast	extracellular	27349|Puccinia sorghi	Puccinia	Pucciniaceae	Pucciniales	Pucciniomycetes	Basidiomycota	Fungi	Eukaryota
PCEMA_000673.t1	1879	gi|913885064|gb|KNZ63150.1| hypothetical protein VP01_1180g1	509	0	1052.18	-	-	-	-	-	1	i 74-96 o	-	-	-	-	-	mitochondria	chloroplast	mitochondria	27349|Puccinia sorghi	Puccinia	Pucciniaceae	Pucciniales	Pucciniomycetes	Basidiomycota	Fungi	Eukaryota
PCEMA_000674.t1	987	gi|913866473|gb|KNZ57271.1| hypothetical protein VP01_2197g2	304	3.1e-151	527.776	GO:0016311 dephosphorylation	-	GO:0003993 acid phosphatase activity | GO:0008707 4-phytase activity	-	pfam00328 His_Phos_2	-	-	-	-	SignalP-noTM	23 - 24	-	extracellular	chloroplast	extracellular	27349|Puccinia sorghi	Puccinia	Pucciniaceae	Pucciniales	Pucciniomycetes	Basidiomycota	Fungi	Eukaryota
PCEMA_000675.t1	696	gi|913866473|gb|KNZ57271.1| hypothetical protein VP01_2197g2	162	5.88e-102	363.9	GO:0033518 myo-inositol hexakisphosphate dephosphorylation	GO:0005576 extracellular region	GO:0003993 acid phosphatase activity | GO:0008707 4-phytase activity | GO:0016158 3-phytase activity	-	-	-	-	-	-	-	-	-	mitochondria	nuclear	mitochondria	27349|Puccinia sorghi	Puccinia	Pucciniaceae	Pucciniales	Pucciniomycetes	Basidiomycota	Fungi	Eukaryota
PCEMA_000676.t1	2159	-	-	-	-	-	-	-	-	-	-	-	-	-	-	-	-	mitochondria	chloroplast	extracellular	-	-	-	-	-	-	-	-
PCEMA_000677.t1	1508	gi|913852000|gb|KNZ49827.1| hypothetical protein VP01_475g10	232	1.92e-144	505.187	-	-	-	-	pfam01578 Cytochrom_C_asm	4	i 27-49 o 59-81 i 102-119 o 139-161 i	-	-	-	-	-	plasma membrane	plasma membrane	plasma membrane	27349|Puccinia sorghi	Puccinia	Pucciniaceae	Pucciniales	Pucciniomycetes	Basidiomycota	Fungi	Eukaryota
PCEMA_000678.t1	1242	gi|913833882|gb|KNZ44234.1| 6-phosphogluconolactonase	296	5.05e-162	563.651	GO:0006098 pentose-phosphate shunt	-	GO:0017057 6-phosphogluconolactonase activity	3.1.1.31	pfam01182 Glucosamine_iso	-	-	-	-	SignalP-noTM	21 - 22	-	cytosol	cytosol	extracellular	27349|Puccinia sorghi	Puccinia	Pucciniaceae	Pucciniales	Pucciniomycetes	Basidiomycota	Fungi	Eukaryota
PCEMA_000679.t1	747	gi|913846176|gb|KNZ47752.1| hypothetical protein VP01_617g2	248	1.23e-149	522.461	-	-	-	-	pfam04252 RNA_Me_trans	-	-	-	-	-	-	-	cytosol	cytosol	cytoskeleton	27349|Puccinia sorghi	Puccinia	Pucciniaceae	Pucciniales	Pucciniomycetes	Basidiomycota	Fungi	Eukaryota
PCEMA_000680.t1	516	gi|913864289|gb|KNZ56050.1| hypothetical protein VP01_2508g3	147	1.89e-77	282.405	-	-	-	-	-	-	-	-	-	-	-	-	mitochondria	chloroplast	mitochondria	27349|Puccinia sorghi	Puccinia	Pucciniaceae	Pucciniales	Pucciniomycetes	Basidiomycota	Fungi	Eukaryota
PCEMA_000681.t1	657	gi|403175594|ref|XP_003334372.2| hypothetical protein PGTG_16241	111	5.44e-27	129.602	-	-	-	-	-	-	-	-	-	-	-	-	mitochondria	nuclear	nuclear	5297|Puccinia graminis	Puccinia	Pucciniaceae	Pucciniales	Pucciniomycetes	Basidiomycota	Fungi	Eukaryota
PCEMA_000682.t1	321	gi|913851581|gb|KNZ49671.1| uncharacterized protein VP01_4865g1	106	1.74e-27	128.716	-	-	-	-	pfam08731 AFT	-	-	-	-	-	-	-	mitochondria	chloroplast	mitochondria	27349|Puccinia sorghi	Puccinia	Pucciniaceae	Pucciniales	Pucciniomycetes	Basidiomycota	Fungi	Eukaryota
PCEMA_000683.t1	756	gi|403167866|ref|XP_003327606.2| ADP-ribosylation factor-like 2	186	1.26e-100	359.471	GO:0009960 endosperm development | GO:0009558 embryo sac cellularization | GO:0009793 embryo development ending in seed dormancy | GO:0007264 small GTPase mediated signal transduction	GO:0005622 intracellular	GO:0005525 GTP binding	-	pfam00025 Arf | pfam00071 Ras | pfam08477 Miro | pfam09439 SRPRB | pfam04670 Gtr1_RagA | pfam01926 MMR_HSR1	-	-	-	-	-	-	-	cytosol	chloroplast	mitochondria	5297|Puccinia graminis	Puccinia	Pucciniaceae	Pucciniales	Pucciniomycetes	Basidiomycota	Fungi	Eukaryota
PCEMA_000684.t1	2221	gi|913839177|gb|KNZ45608.1| uncharacterized protein VP01_799g6	605	0	1366.2	GO:0006367 transcription initiation from RNA polymerase II promoter | GO:0071806 protein transmembrane transport | GO:0006886 intracellular protein transport	GO:0005741 mitochondrial outer membrane | GO:0005634 nucleus	GO:0015450 P-P-bond-hydrolysis-driven protein transmembrane transporter activity | GO:0046982 protein heterodimerization activity	-	pfam13414 TPR_11 | pfam13432 TPR_16 | pfam00515 TPR_1 | pfam13424 TPR_12	-	-	-	-	-	-	-	nuclear	chloroplast	nuclear	27349|Puccinia sorghi	Puccinia	Pucciniaceae	Pucciniales	Pucciniomycetes	Basidiomycota	Fungi	Eukaryota
PCEMA_000685.t1	723	-	-	-	-	-	-	-	-	-	-	-	-	-	-	-	-	plasma membrane	endoplasmic reticulum	plasma membrane	-	-	-	-	-	-	-	-
PCEMA_000686.t1	3179	gi|913856061|gb|KNZ51573.1| small oligopeptide transporter, OPT family protein	424	3.56e-264	903.361	GO:0055085 transmembrane transport	-	-	-	pfam03169 OPT	8	o 366-388 i 437-459 o 526-548 i 555-574 o 589-611 i 662-684 o 735-757 i 817-836 o	-	-	-	-	-	plasma membrane	nuclear	plasma membrane	27349|Puccinia sorghi	Puccinia	Pucciniaceae	Pucciniales	Pucciniomycetes	Basidiomycota	Fungi	Eukaryota
PCEMA_000687.t1	372	gi|913859219|gb|KNZ53145.1| uncharacterized protein VP01_332g3, partial	111	6.35e-35	152.633	-	-	-	-	-	-	-	-	-	-	-	-	cytosol	cytosol	cytosol_nuclear	27349|Puccinia sorghi	Puccinia	Pucciniaceae	Pucciniales	Pucciniomycetes	Basidiomycota	Fungi	Eukaryota
PCEMA_000688.t1	4862	gi|913844309|gb|KNZ47100.1| hypothetical protein VP01_667g1	1460	0	2940.74	-	-	-	-	pfam03154 Atrophin-1 | pfam07223 DUF1421 | pfam12526 DUF3729 | pfam04503 SSDP | pfam06583 Neogenin_C | pfam05104 Rib_recp_KP_reg | pfam03326 Herpes_TAF50 | pfam00859 CTF_NFI | pfam11235 Med25_SD1	-	-	-	-	-	-	-	nuclear	nuclear	nuclear	27349|Puccinia sorghi	Puccinia	Pucciniaceae	Pucciniales	Pucciniomycetes	Basidiomycota	Fungi	Eukaryota
PCEMA_000689.t1	2229	gi|913865515|gb|KNZ56706.1| hypothetical protein VP01_233g10	632	2.7e-276	943.666	GO:0009405 pathogenesis | GO:0000160 two-component signal transduction system (phosphorelay) | GO:0018106 peptidyl-histidine phosphorylation | GO:0018298 protein-chromophore linkage | GO:0038032 termination of G-protein coupled receptor signaling pathway | GO:0023014 signal transduction via phosphorylation event	-	GO:0005524 ATP binding | GO:0009881 photoreceptor activity | GO:0000155 two-component sensor activity	-	-	-	-	-	-	-	-	-	nuclear	nuclear	nuclear	27349|Puccinia sorghi	Puccinia	Pucciniaceae	Pucciniales	Pucciniomycetes	Basidiomycota	Fungi	Eukaryota
PCEMA_000690.t1	771	gi|913865516|gb|KNZ56707.1| histone H2B	161	7.95e-68	254.945	GO:0006334 nucleosome assembly	GO:0000786 nucleosome | GO:0005634 nucleus	GO:0003677 DNA binding | GO:0046982 protein heterodimerization activity	-	pfam00125 Histone	-	-	-	-	-	-	-	nuclear	nuclear	nuclear	27349|Puccinia sorghi	Puccinia	Pucciniaceae	Pucciniales	Pucciniomycetes	Basidiomycota	Fungi	Eukaryota
PCEMA_000691.t1	4191	gi|913840098|gb|KNZ45844.1| hypothetical protein VP01_774g2	1131	0	2264.42	GO:0006998 nuclear envelope organization | GO:0090286 cytoskeletal anchoring at nuclear membrane | GO:0031022 nuclear migration along microfilament | GO:0051642 centrosome localization | GO:0030335 positive regulation of cell migration | GO:0090292 nuclear matrix anchoring at nuclear membrane	GO:0034993 SUN-KASH complex | GO:0000794 condensed nuclear chromosome | GO:0000784 nuclear chromosome, telomeric region | GO:0005637 nuclear inner membrane	GO:0005521 lamin binding | GO:0042802 identical protein binding	-	pfam07738 Sad1_UNC	-	-	-	-	-	-	-	nuclear	chloroplast	nuclear	27349|Puccinia sorghi	Puccinia	Pucciniaceae	Pucciniales	Pucciniomycetes	Basidiomycota	Fungi	Eukaryota
PCEMA_000692.t1	318	gi|403164220|ref|XP_003324283.2| hypothetical protein PGTG_05089	98	1.73e-18	100.37	-	-	-	-	-	-	-	-	-	-	-	-	cytosol	cytoskeleton	nuclear	5297|Puccinia graminis	Puccinia	Pucciniaceae	Pucciniales	Pucciniomycetes	Basidiomycota	Fungi	Eukaryota
PCEMA_000693.t1	1062	gi|403164220|ref|XP_003324283.2| hypothetical protein PGTG_05089	269	1.5e-107	382.502	-	-	-	-	-	-	-	-	-	-	-	-	mitochondria	chloroplast	mitochondria	5297|Puccinia graminis	Puccinia	Pucciniaceae	Pucciniales	Pucciniomycetes	Basidiomycota	Fungi	Eukaryota
PCEMA_000694.t1	1916	gi|913865573|gb|KNZ56741.1| uncharacterized protein VP01_232g3	536	0	1102.67	GO:0008152 metabolic process	-	GO:0003824 catalytic activity	-	-	1	i 12-34 o	-	-	-	-	-	plasma membrane	plasma membrane	extracellular	27349|Puccinia sorghi	Puccinia	Pucciniaceae	Pucciniales	Pucciniomycetes	Basidiomycota	Fungi	Eukaryota
PCEMA_000695.t1	1359	gi|913865574|gb|KNZ56742.1| uncharacterized protein VP01_232g4	407	3.23e-226	777.133	GO:0023014 signal transduction via phosphorylation event | GO:0000160 two-component signal transduction system (phosphorelay) | GO:0006468 protein phosphorylation	-	GO:0000155 two-component sensor activity | GO:0005524 ATP binding | GO:0004674 protein serine/threonine kinase activity	2.7.11.1	pfam00069 Pkinase | pfam07714 Pkinase_Tyr	-	-	-	-	-	-	-	cytosol	cytoskeleton	cytosol	27349|Puccinia sorghi	Puccinia	Pucciniaceae	Pucciniales	Pucciniomycetes	Basidiomycota	Fungi	Eukaryota
PCEMA_000696.t1	561	gi|909612516|gb|KNF02740.1| hypothetical protein PSTG_04025	187	2.25e-86	312.08	GO:0006200 ATP catabolic process	-	GO:0003676 nucleic acid binding | GO:0008026 ATP-dependent helicase activity | GO:0005524 ATP binding	-	pfam00270 DEAD	-	-	-	-	-	-	-	mitochondria	mitochondria	mitochondria	27350|Puccinia striiformis	Puccinia	Pucciniaceae	Pucciniales	Pucciniomycetes	Basidiomycota	Fungi	Eukaryota
PCEMA_000697.t1	3583	gi|913842039|gb|KNZ46451.1| hypothetical protein VP01_724g5	652	0	1098.24	GO:0006629 lipid metabolic process	-	GO:0008081 phosphoric diester hydrolase activity	-	pfam00388 PI-PLC-X	-	-	-	-	-	-	-	nuclear	nuclear	nuclear	27349|Puccinia sorghi	Puccinia	Pucciniaceae	Pucciniales	Pucciniomycetes	Basidiomycota	Fungi	Eukaryota
PCEMA_000698.t1	1273	gi|913842039|gb|KNZ46451.1| hypothetical protein VP01_724g5	59	2.46e-18	103.027	-	-	-	-	-	1	i 7-29 o	-	-	-	-	-	extracellular	chloroplast	extracellular	27349|Puccinia sorghi	Puccinia	Pucciniaceae	Pucciniales	Pucciniomycetes	Basidiomycota	Fungi	Eukaryota
PCEMA_000699.t1	4314	gi|913842040|gb|KNZ46452.1| phosphoribosylformylglycinamidine synthase	1396	0	3045.26	GO:0006189 'de novo' IMP biosynthetic process	-	GO:0004642 phosphoribosylformylglycinamidine synthase activity	6.3.5.3	pfam13507 GATase_5 | pfam02769 AIRS_C | pfam00586 AIRS	-	-	-	-	-	-	-	cytosol	cytosol	cytosol	27349|Puccinia sorghi	Puccinia	Pucciniaceae	Pucciniales	Pucciniomycetes	Basidiomycota	Fungi	Eukaryota
PCEMA_000700.t1	2057	gi|913842040|gb|KNZ46452.1| phosphoribosylformylglycinamidine synthase	471	7.35e-308	1048.63	GO:0006541 glutamine metabolic process | GO:0006189 'de novo' IMP biosynthetic process	GO:0005737 cytoplasm	GO:0005524 ATP binding | GO:0004642 phosphoribosylformylglycinamidine synthase activity	-	pfam00586 AIRS	-	-	-	-	-	-	-	nuclear	chloroplast	nuclear	27349|Puccinia sorghi	Puccinia	Pucciniaceae	Pucciniales	Pucciniomycetes	Basidiomycota	Fungi	Eukaryota
PCEMA_000701.t1	2079	gi|913842040|gb|KNZ46452.1| phosphoribosylformylglycinamidine synthase	649	0	1246.17	GO:0006189 'de novo' IMP biosynthetic process	-	GO:0004642 phosphoribosylformylglycinamidine synthase activity	6.3.5.3	pfam13507 GATase_5	-	-	-	-	-	-	-	cytosol	chloroplast	cytosol	27349|Puccinia sorghi	Puccinia	Pucciniaceae	Pucciniales	Pucciniomycetes	Basidiomycota	Fungi	Eukaryota
PCEMA_000702.t1	3239	gi|913842039|gb|KNZ46451.1| hypothetical protein VP01_724g5	479	2.13e-125	441.852	GO:0006629 lipid metabolic process	-	GO:0008081 phosphoric diester hydrolase activity	-	-	-	-	-	-	-	-	-	cytosol_nuclear	cytosol	nuclear	27349|Puccinia sorghi	Puccinia	Pucciniaceae	Pucciniales	Pucciniomycetes	Basidiomycota	Fungi	Eukaryota
PCEMA_000703.t1	1226	gi|913842039|gb|KNZ46451.1| hypothetical protein VP01_724g5	59	2.35e-18	103.027	-	-	-	-	-	-	-	-	-	SignalP-noTM	18 - 19	-	extracellular	chloroplast	mitochondria	27349|Puccinia sorghi	Puccinia	Pucciniaceae	Pucciniales	Pucciniomycetes	Basidiomycota	Fungi	Eukaryota
PCEMA_000704.t1	1050	gi|403170545|ref|XP_003329875.2| hypothetical protein PGTG_11812	332	9.38e-164	569.409	GO:0006200 ATP catabolic process	-	GO:0003676 nucleic acid binding | GO:0008026 ATP-dependent helicase activity | GO:0005524 ATP binding	-	pfam00270 DEAD	-	-	-	-	-	-	-	mitochondria	mitochondria	mitochondria	5297|Puccinia graminis	Puccinia	Pucciniaceae	Pucciniales	Pucciniomycetes	Basidiomycota	Fungi	Eukaryota
PCEMA_000705.t1	711	gi|331217065|ref|XP_003321211.1| hypothetical protein PGTG_02253	189	3.7e-60	231.914	GO:0006200 ATP catabolic process	-	GO:0003676 nucleic acid binding | GO:0008026 ATP-dependent helicase activity | GO:0005524 ATP binding	-	-	-	-	-	-	SignalP-noTM	16 - 17	-	extracellular	cytosol	nuclear	5297|Puccinia graminis	Puccinia	Pucciniaceae	Pucciniales	Pucciniomycetes	Basidiomycota	Fungi	Eukaryota
PCEMA_000706.t1	588	gi|403160767|ref|XP_003321212.2| hypothetical protein PGTG_02254	179	1.19e-56	220.841	-	-	-	-	-	-	-	-	-	-	-	-	mitochondria	nuclear	mitochondria	5297|Puccinia graminis	Puccinia	Pucciniaceae	Pucciniales	Pucciniomycetes	Basidiomycota	Fungi	Eukaryota
PCEMA_000707.t1	372	gi|913859219|gb|KNZ53145.1| uncharacterized protein VP01_332g3, partial	111	6.35e-35	152.633	-	-	-	-	-	-	-	-	-	-	-	-	cytosol	cytosol	cytosol_nuclear	27349|Puccinia sorghi	Puccinia	Pucciniaceae	Pucciniales	Pucciniomycetes	Basidiomycota	Fungi	Eukaryota
PCEMA_000708.t1	336	gi|913856635|gb|KNZ51856.1| uncharacterized protein VP01_3784g4	96	1.05e-25	123.401	-	-	-	-	-	-	-	-	-	-	-	-	cytosol	cytosol_nuclear	mitochondria	27349|Puccinia sorghi	Puccinia	Pucciniaceae	Pucciniales	Pucciniomycetes	Basidiomycota	Fungi	Eukaryota
PCEMA_000709.t1	2955	gi|913854255|gb|KNZ50727.1| hypothetical protein VP01_426g1	123	3.56e-48	198.253	-	-	GO:0046872 metal ion binding	-	-	-	-	-	-	-	-	-	nuclear	chloroplast	nuclear	27349|Puccinia sorghi	Puccinia	Pucciniaceae	Pucciniales	Pucciniomycetes	Basidiomycota	Fungi	Eukaryota
PCEMA_000710.t1	3303	gi|403160020|ref|XP_003890558.1| hypothetical protein PGTG_20845	1033	0	1278.06	-	-	GO:0046872 metal ion binding	-	-	-	-	-	-	-	-	-	nuclear	nuclear	nuclear	5297|Puccinia graminis	Puccinia	Pucciniaceae	Pucciniales	Pucciniomycetes	Basidiomycota	Fungi	Eukaryota
PCEMA_000711.t1	1018	gi|913846105|gb|KNZ47722.1| hypothetical protein VP01_61g10	68	1.13e-23	119.858	-	-	-	-	-	-	-	-	-	-	-	-	cytosol_nuclear	cytoskeleton	nuclear	27349|Puccinia sorghi	Puccinia	Pucciniaceae	Pucciniales	Pucciniomycetes	Basidiomycota	Fungi	Eukaryota
PCEMA_000712.t1	645	-	-	-	-	-	-	-	-	-	-	-	-	-	-	-	-	cytoskeleton	nuclear	nuclear	-	-	-	-	-	-	-	-
PCEMA_000713.t1	804	gi|913860163|gb|KNZ53670.1| hypothetical protein VP01_316g10	258	9.06e-91	326.696	-	-	GO:0008270 zinc ion binding | GO:0003676 nucleic acid binding	-	-	-	-	-	-	-	-	-	cytosol	nuclear	nuclear	27349|Puccinia sorghi	Puccinia	Pucciniaceae	Pucciniales	Pucciniomycetes	Basidiomycota	Fungi	Eukaryota
PCEMA_000714.t1	2234	gi|913877477|gb|KNZ61536.1| CAMK/CAMKL/AMPK protein kinase	271	4.15e-145	507.402	GO:0006468 protein phosphorylation	-	GO:0005524 ATP binding | GO:0004674 protein serine/threonine kinase activity	2.7.11.1	pfam00069 Pkinase | pfam07714 Pkinase_Tyr	-	-	-	-	-	-	-	nuclear	cytosol	nuclear	27349|Puccinia sorghi	Puccinia	Pucciniaceae	Pucciniales	Pucciniomycetes	Basidiomycota	Fungi	Eukaryota
PCEMA_000715.t1	543	gi|913864125|gb|KNZ55953.1| copper/zinc superoxide dismutase	179	2.78e-109	388.26	GO:0006801 superoxide metabolic process | GO:0055114 oxidation-reduction process	-	GO:0046872 metal ion binding	-	pfam00080 Sod_Cu	-	-	-	-	SignalP-noTM	20 - 21	-	extracellular	extracellular	extracellular	27349|Puccinia sorghi	Puccinia	Pucciniaceae	Pucciniales	Pucciniomycetes	Basidiomycota	Fungi	Eukaryota
PCEMA_000716.t1	2176	gi|913843455|gb|KNZ46868.1| hypothetical protein VP01_688g4	530	0	1100.9	-	-	-	-	pfam09818 ABC_ATPase	-	-	-	-	-	-	-	mitochondria	chloroplast	mitochondria	27349|Puccinia sorghi	Puccinia	Pucciniaceae	Pucciniales	Pucciniomycetes	Basidiomycota	Fungi	Eukaryota
PCEMA_000717.t1	2386	gi|913843453|gb|KNZ46866.1| hypothetical protein VP01_688g2	674	0	1333.87	GO:0055085 transmembrane transport	-	GO:0051537 2 iron, 2 sulfur cluster binding	-	pfam03169 OPT | pfam14351 DUF4401 | pfam03706 UPF0104 | pfam01148 CTP_transf_1 | pfam07690 MFS_1 | pfam12730 ABC2_membrane_4 | pfam07264 EI24 | pfam01757 Acyl_transf_3	12	i 5-27 o 83-105 i 169-191 o 206-228 i 235-252 o 262-284 i 320-342 o 347-369 i 432-454 o 481-500 i 520-542 o 570-592 i	-	-	-	-	-	plasma membrane	plasma membrane	plasma membrane	27349|Puccinia sorghi	Puccinia	Pucciniaceae	Pucciniales	Pucciniomycetes	Basidiomycota	Fungi	Eukaryota
PCEMA_000718.t1	1894	gi|913867831|gb|KNZ58103.1| hypothetical protein VP01_199g10	516	0	1139.43	-	GO:0016021 integral to membrane	-	-	pfam03348 Serinc | pfam00499 Oxidored_q3 | pfam07695 7TMR-DISM_7TM	11	o 15-37 i 60-82 o 105-127 i 148-170 o 174-196 i 217-239 o 254-276 i 283-305 o 325-347 i 447-469 o 494-516 i	-	-	-	-	-	plasma membrane	chloroplast	plasma membrane	27349|Puccinia sorghi	Puccinia	Pucciniaceae	Pucciniales	Pucciniomycetes	Basidiomycota	Fungi	Eukaryota
PCEMA_000719.t1	1293	gi|913867832|gb|KNZ58104.1| uncharacterized protein VP01_199g11	400	6.48e-199	686.337	-	-	-	-	pfam02948 Amelogenin	-	-	-	-	-	-	-	nuclear	nuclear	nuclear	27349|Puccinia sorghi	Puccinia	Pucciniaceae	Pucciniales	Pucciniomycetes	Basidiomycota	Fungi	Eukaryota
PCEMA_000720.t1	544	gi|331240575|ref|XP_003332938.1| 40S ribosomal protein S27	74	1.49e-27	130.931	GO:0006412 translation	GO:0005840 ribosome	GO:0046872 metal ion binding | GO:0003735 structural constituent of ribosome	-	pfam01667 Ribosomal_S27e	-	-	-	-	-	-	-	extracellular	nuclear	mitochondria	5297|Puccinia graminis	Puccinia	Pucciniaceae	Pucciniales	Pucciniomycetes	Basidiomycota	Fungi	Eukaryota
PCEMA_000721.t1	4342	gi|913841297|gb|KNZ46246.1| hypothetical protein VP01_743g2	515	0	1146.07	-	-	-	-	pfam09729 Gti1_Pac2	-	-	-	-	-	-	-	nuclear	nuclear	nuclear	27349|Puccinia sorghi	Puccinia	Pucciniaceae	Pucciniales	Pucciniomycetes	Basidiomycota	Fungi	Eukaryota
PCEMA_000722.t1	452	gi|913841296|gb|KNZ46245.1| hypothetical protein VP01_743g1, partial	63	2.27e-06	62.28	-	-	-	-	-	-	-	-	-	SignalP-noTM	19 - 20	-	extracellular	chloroplast	extracellular	27349|Puccinia sorghi	Puccinia	Pucciniaceae	Pucciniales	Pucciniomycetes	Basidiomycota	Fungi	Eukaryota
PCEMA_000723.t1	3933	gi|403171217|ref|XP_003330445.2| hypothetical protein PGTG_11982	1281	0	1999.56	GO:0008152 metabolic process	GO:0009941 chloroplast envelope	GO:0004386 helicase activity | GO:0003677 DNA binding | GO:0005524 ATP binding | GO:0008270 zinc ion binding	-	pfam00176 SNF2_N | pfam00271 Helicase_C | pfam13923 zf-C3HC4_2 | pfam13639 zf-RING_2 | pfam00097 zf-C3HC4 | pfam13920 zf-C3HC4_3	-	-	-	-	-	-	-	nuclear	nuclear	nuclear	5297|Puccinia graminis	Puccinia	Pucciniaceae	Pucciniales	Pucciniomycetes	Basidiomycota	Fungi	Eukaryota
PCEMA_000724.t1	934	gi|913832518|gb|KNZ43860.1| hypothetical protein VP01_978g3	149	1.08e-97	349.727	-	-	GO:0008270 zinc ion binding	-	pfam01428 zf-AN1	-	-	-	-	-	-	-	mitochondria	nuclear	mitochondria	27349|Puccinia sorghi	Puccinia	Pucciniaceae	Pucciniales	Pucciniomycetes	Basidiomycota	Fungi	Eukaryota
PCEMA_000725.t1	657	gi|913832516|gb|KNZ43858.1| minichromosome maintenance protein 4 (Cell division control protein 54)	214	5.22e-115	407.305	GO:0006267 pre-replicative complex assembly | GO:0006268 DNA unwinding involved in replication | GO:0051301 cell division | GO:0000727 double-strand break repair via break-induced replication | GO:0006200 ATP catabolic process | GO:0006270 DNA-dependent DNA replication initiation | GO:0006271 DNA strand elongation involved in DNA replication	GO:0005656 pre-replicative complex | GO:0005737 cytoplasm | GO:0031261 DNA replication preinitiation complex | GO:0042555 MCM complex | GO:0031298 replication fork protection complex	GO:0043140 ATP-dependent 3'-5' DNA helicase activity | GO:0043142 single-stranded DNA-dependent ATPase activity | GO:0003697 single-stranded DNA binding | GO:0003688 DNA replication origin binding | GO:0005524 ATP binding | GO:0009378 four-way junction helicase activity	-	-	-	-	-	-	-	-	-	nuclear	nuclear	nuclear	27349|Puccinia sorghi	Puccinia	Pucciniaceae	Pucciniales	Pucciniomycetes	Basidiomycota	Fungi	Eukaryota
PCEMA_000726.t1	1334	gi|913865573|gb|KNZ56741.1| uncharacterized protein VP01_232g3	350	8.62e-191	659.319	GO:0006267 pre-replicative complex assembly | GO:0006268 DNA unwinding involved in replication | GO:0051301 cell division | GO:0000727 double-strand break repair via break-induced replication | GO:0006200 ATP catabolic process | GO:0006270 DNA-dependent DNA replication initiation | GO:0006271 DNA strand elongation involved in DNA replication	GO:0005656 pre-replicative complex | GO:0005737 cytoplasm | GO:0031261 DNA replication preinitiation complex | GO:0042555 MCM complex | GO:0031298 replication fork protection complex	GO:0043140 ATP-dependent 3'-5' DNA helicase activity | GO:0043142 single-stranded DNA-dependent ATPase activity | GO:0003697 single-stranded DNA binding | GO:0003688 DNA replication origin binding | GO:0005524 ATP binding | GO:0009378 four-way junction helicase activity	-	-	1	i 12-34 o	-	-	-	-	-	plasma membrane	plasma membrane	extracellular	27349|Puccinia sorghi	Puccinia	Pucciniaceae	Pucciniales	Pucciniomycetes	Basidiomycota	Fungi	Eukaryota
PCEMA_000727.t1	3223	gi|913889011|gb|KNZ64046.1| uncharacterized protein VP01_1073g9	236	6.66e-150	523.347	GO:0070526 threonylcarbamoyladenosine biosynthetic process | GO:0000723 telomere maintenance | GO:0045944 positive regulation of transcription from RNA polymerase II promoter	GO:0000408 EKC/KEOPS complex | GO:0005737 cytoplasm | GO:0000790 nuclear chromatin	GO:0008270 zinc ion binding | GO:0016747 transferase activity, transferring acyl groups other than amino-acyl groups | GO:0004386 helicase activity | GO:0005524 ATP binding | GO:0031490 chromatin DNA binding	-	pfam00814 Peptidase_M22 | pfam00271 Helicase_C	-	-	-	-	-	-	-	plasma membrane	cytosol	nuclear	27349|Puccinia sorghi	Puccinia	Pucciniaceae	Pucciniales	Pucciniomycetes	Basidiomycota	Fungi	Eukaryota
PCEMA_000728.t1	2602	gi|913889011|gb|KNZ64046.1| uncharacterized protein VP01_1073g9	248	1.08e-158	552.578	GO:0070526 threonylcarbamoyladenosine biosynthetic process | GO:0045944 positive regulation of transcription from RNA polymerase II promoter | GO:0000723 telomere maintenance	GO:0000408 EKC/KEOPS complex | GO:0000790 nuclear chromatin | GO:0005737 cytoplasm	GO:0016747 transferase activity, transferring acyl groups other than amino-acyl groups | GO:0031490 chromatin DNA binding	-	pfam00814 Peptidase_M22	-	-	-	-	-	-	-	cytosol_nuclear	chloroplast	mitochondria	27349|Puccinia sorghi	Puccinia	Pucciniaceae	Pucciniales	Pucciniomycetes	Basidiomycota	Fungi	Eukaryota
PCEMA_000729.t1	3053	gi|913835306|gb|KNZ44606.1| uncharacterized protein VP01_89g8	309	1.17e-129	456.025	-	-	-	-	-	-	-	-	-	-	-	-	mitochondria	chloroplast	extracellular	27349|Puccinia sorghi	Puccinia	Pucciniaceae	Pucciniales	Pucciniomycetes	Basidiomycota	Fungi	Eukaryota
PCEMA_000730.t1	5437	gi|913835303|gb|KNZ44603.1| uncharacterized protein VP01_89g5	485	1.39e-256	878.115	GO:0016310 phosphorylation	GO:0005634 nucleus	GO:0016301 kinase activity	-	pfam03109 ABC1	1	i 20-37 o	-	-	-	-	-	extracellular	endoplasmic reticulum	extracellular	27349|Puccinia sorghi	Puccinia	Pucciniaceae	Pucciniales	Pucciniomycetes	Basidiomycota	Fungi	Eukaryota
PCEMA_000731.t1	940	gi|403165597|ref|XP_003325582.2| hypothetical protein PGTG_07415	125	1.13e-49	200.91	GO:0045900 negative regulation of translational elongation | GO:0006614 SRP-dependent cotranslational protein targeting to membrane	GO:0005786 signal recognition particle, endoplasmic reticulum targeting	GO:0008312 7S RNA binding	-	pfam05486 SRP9-21	-	-	-	-	-	-	-	mitochondria	chloroplast	mitochondria	5297|Puccinia graminis	Puccinia	Pucciniaceae	Pucciniales	Pucciniomycetes	Basidiomycota	Fungi	Eukaryota
PCEMA_000732.t1	980	gi|331246398|ref|XP_003335832.1| hypothetical protein PGTG_17369	235	2.57e-138	484.814	GO:0006888 ER to Golgi vesicle-mediated transport | GO:0015031 protein transport	GO:0000139 Golgi membrane | GO:0016021 integral to membrane | GO:0005801 cis-Golgi network	-	-	pfam12352 V-SNARE_C | pfam12325 TMF_TATA_bd	1	o 293-312 i	-	-	-	-	-	mitochondria	chloroplast	mitochondria	5297|Puccinia graminis	Puccinia	Pucciniaceae	Pucciniales	Pucciniomycetes	Basidiomycota	Fungi	Eukaryota
PCEMA_000733.t1	588	gi|913891345|gb|KNZ64620.1| hypothetical protein VP01_100g14	139	2.83e-17	98.1555	-	-	-	-	-	-	-	-	-	-	-	-	nuclear	nuclear	nuclear	27349|Puccinia sorghi	Puccinia	Pucciniaceae	Pucciniales	Pucciniomycetes	Basidiomycota	Fungi	Eukaryota
PCEMA_000734.t1	681	gi|913891345|gb|KNZ64620.1| hypothetical protein VP01_100g14	218	5.95e-71	263.803	-	-	-	-	-	-	-	-	-	-	-	-	cytosol	nuclear	nuclear	27349|Puccinia sorghi	Puccinia	Pucciniaceae	Pucciniales	Pucciniomycetes	Basidiomycota	Fungi	Eukaryota
PCEMA_000735.t1	225	gi|331235784|ref|XP_003330552.1| hypothetical protein PGTG_12089	74	3.24e-19	100.813	-	-	-	-	-	-	-	-	-	-	-	-	cytosol_nuclear	cytosol_nuclear	nuclear	5297|Puccinia graminis	Puccinia	Pucciniaceae	Pucciniales	Pucciniomycetes	Basidiomycota	Fungi	Eukaryota
PCEMA_000736.t1	1028	gi|909616111|gb|KNF06289.1| hypothetical protein PSTG_00795	172	3.79e-32	146.875	-	GO:0005634 nucleus | GO:0005737 cytoplasm	-	-	pfam04683 Proteasom_Rpn13	1	o 191-213 i	-	-	-	-	-	nuclear	chloroplast	mitochondria	27350|Puccinia striiformis	Puccinia	Pucciniaceae	Pucciniales	Pucciniomycetes	Basidiomycota	Fungi	Eukaryota
PCEMA_000737.t1	622	gi|909601740|gb|KNE92205.1| hypothetical protein PSTG_14375	142	2.55e-52	207.997	GO:0045893 positive regulation of transcription, DNA-dependent | GO:0006406 mRNA export from nucleus | GO:0015031 protein transport | GO:0016578 histone deubiquitination | GO:0006368 transcription elongation from RNA polymerase II promoter	GO:0000124 SAGA complex | GO:0005643 nuclear pore | GO:0070390 transcription export complex 2 | GO:0071819 DUBm complex | GO:0000932 cytoplasmic mRNA processing body	GO:0003713 transcription coactivator activity	-	pfam10163 EnY2	-	-	-	-	-	-	-	nuclear	nuclear	nuclear	27350|Puccinia striiformis	Puccinia	Pucciniaceae	Pucciniales	Pucciniomycetes	Basidiomycota	Fungi	Eukaryota
PCEMA_000738.t1	690	gi|913861808|gb|KNZ54604.1| hypothetical protein VP01_2902g1	83	6.32e-41	173.45	GO:0006825 copper ion transport | GO:0006879 cellular iron ion homeostasis | GO:0034599 cellular response to oxidative stress	GO:0005829 cytosol	GO:0016531 copper chaperone activity	-	pfam00403 HMA	-	-	-	-	-	-	-	mitochondria	nuclear	mitochondria	27349|Puccinia sorghi	Puccinia	Pucciniaceae	Pucciniales	Pucciniomycetes	Basidiomycota	Fungi	Eukaryota
PCEMA_000739.t1	1077	gi|913869047|gb|KNZ58860.1| hypothetical protein VP01_1846g4	147	7.37e-31	142.889	-	-	-	-	-	-	-	-	-	-	-	-	cytosol_nuclear	nuclear	nuclear	27349|Puccinia sorghi	Puccinia	Pucciniaceae	Pucciniales	Pucciniomycetes	Basidiomycota	Fungi	Eukaryota
PCEMA_000740.t1	804	gi|403176856|ref|XP_003335465.2| hypothetical protein PGTG_17318	164	2.19e-38	165.92	-	-	-	-	-	-	-	-	-	-	-	-	cytosol	nuclear	nuclear	5297|Puccinia graminis	Puccinia	Pucciniaceae	Pucciniales	Pucciniomycetes	Basidiomycota	Fungi	Eukaryota
PCEMA_000741.t1	384	-	-	-	-	-	-	-	-	-	-	-	-	-	-	-	-	cytosol	nuclear	nuclear	-	-	-	-	-	-	-	-
PCEMA_000742.t1	804	gi|913845847|gb|KNZ47575.1| hypothetical protein VP01_62g10	157	6.6e-87	313.851	-	-	-	-	-	1	o 34-56 i	-	-	-	-	-	extracellular	extracellular	extracellular	27349|Puccinia sorghi	Puccinia	Pucciniaceae	Pucciniales	Pucciniomycetes	Basidiomycota	Fungi	Eukaryota
PCEMA_000743.t1	2334	gi|913870465|gb|KNZ59775.1| uncharacterized protein VP01_1664g9	755	0	1409.16	-	-	-	-	pfam05277 DUF726 | pfam04652 DUF605	2	i 468-490 o 500-522 i	-	-	-	-	-	plasma membrane	plasma membrane	plasma membrane	27349|Puccinia sorghi	Puccinia	Pucciniaceae	Pucciniales	Pucciniomycetes	Basidiomycota	Fungi	Eukaryota
PCEMA_000744.t1	324	gi|913870465|gb|KNZ59775.1| uncharacterized protein VP01_1664g9	39	1.41e-14	87.9686	-	-	-	-	-	-	-	-	-	-	-	-	mitochondria	chloroplast	mitochondria	27349|Puccinia sorghi	Puccinia	Pucciniaceae	Pucciniales	Pucciniomycetes	Basidiomycota	Fungi	Eukaryota
PCEMA_000745.t1	1742	gi|913861309|gb|KNZ54316.1| choline-phosphate cytidylyltransferase	444	1.54e-296	1010.99	GO:0009058 biosynthetic process	-	GO:0016779 nucleotidyltransferase activity	-	pfam01467 CTP_transf_2	-	-	-	-	-	-	-	nuclear	chloroplast	nuclear	27349|Puccinia sorghi	Puccinia	Pucciniaceae	Pucciniales	Pucciniomycetes	Basidiomycota	Fungi	Eukaryota
PCEMA_000746.t1	786	gi|913889007|gb|KNZ64042.1| uncharacterized protein VP01_1073g5	157	9.99e-46	188.509	-	-	-	-	-	-	-	-	-	-	-	-	mitochondria	chloroplast	mitochondria	27349|Puccinia sorghi	Puccinia	Pucciniaceae	Pucciniales	Pucciniomycetes	Basidiomycota	Fungi	Eukaryota
PCEMA_000747.t1	4722	gi|913874996|gb|KNZ61015.1| hypothetical protein VP01_1464g1	464	2.01e-221	761.188	GO:0006914 autophagy	-	-	-	pfam10377 ATG11	-	-	-	-	-	-	-	cytosol	nuclear	nuclear	27349|Puccinia sorghi	Puccinia	Pucciniaceae	Pucciniales	Pucciniomycetes	Basidiomycota	Fungi	Eukaryota
PCEMA_000748.t1	1289	gi|913847010|gb|KNZ48038.1| stearoyl-CoA desaturase (Delta-9 desaturase)	384	3.65e-274	936.579	GO:0006633 fatty acid biosynthetic process | GO:0055114 oxidation-reduction process	GO:0016021 integral to membrane | GO:0005783 endoplasmic reticulum	GO:0004768 stearoyl-CoA 9-desaturase activity | GO:0005506 iron ion binding | GO:0020037 heme binding	-	pfam00173 Cyt-b5 | pfam00487 FA_desaturase	2	o 22-44 i 103-125 o	-	-	-	-	-	cytosol	chloroplast	cytosol	27349|Puccinia sorghi	Puccinia	Pucciniaceae	Pucciniales	Pucciniomycetes	Basidiomycota	Fungi	Eukaryota
PCEMA_000749.t1	2616	gi|913848728|gb|KNZ48627.1| cysteine--tRNA ligase	837	0	1815.75	GO:0006423 cysteinyl-tRNA aminoacylation	GO:0005737 cytoplasm	GO:0004817 cysteine-tRNA ligase activity | GO:0005524 ATP binding	6.1.1.16	pfam01406 tRNA-synt_1e | pfam09190 DALR_2	-	-	-	-	-	-	-	mitochondria	chloroplast	mitochondria	27349|Puccinia sorghi	Puccinia	Pucciniaceae	Pucciniales	Pucciniomycetes	Basidiomycota	Fungi	Eukaryota
PCEMA_000750.t1	807	gi|913848729|gb|KNZ48628.1| hypothetical protein VP01_552g7	262	5.95e-106	377.187	-	-	-	-	pfam06229 FRG1	-	-	-	-	-	-	-	nuclear	nuclear	nuclear	27349|Puccinia sorghi	Puccinia	Pucciniaceae	Pucciniales	Pucciniomycetes	Basidiomycota	Fungi	Eukaryota
PCEMA_000751.t1	6337	gi|913890397|gb|KNZ64395.1| hypothetical protein VP01_1034g1	1385	0	2491.63	GO:0006357 regulation of transcription from RNA polymerase II promoter | GO:0050774 negative regulation of dendrite morphogenesis | GO:0035335 peptidyl-tyrosine dephosphorylation | GO:0006338 chromatin remodeling | GO:0000272 polysaccharide catabolic process	GO:0016592 mediator complex | GO:0000228 nuclear chromosome	GO:0030246 carbohydrate binding | GO:0008270 zinc ion binding | GO:0004725 protein tyrosine phosphatase activity | GO:0000166 nucleotide binding | GO:0001104 RNA polymerase II transcription cofactor activity | GO:0005509 calcium ion binding | GO:0043565 sequence-specific DNA binding	-	-	-	-	-	-	-	-	-	nuclear	nuclear	nuclear	27349|Puccinia sorghi	Puccinia	Pucciniaceae	Pucciniales	Pucciniomycetes	Basidiomycota	Fungi	Eukaryota
PCEMA_000752.t1	1894	gi|909612102|gb|KNF02333.1| hypothetical protein PSTG_04536	455	6.41e-195	673.049	-	-	-	-	-	-	-	-	-	SignalP-noTM	19 - 20	-	extracellular	chloroplast	extracellular	27350|Puccinia striiformis	Puccinia	Pucciniaceae	Pucciniales	Pucciniomycetes	Basidiomycota	Fungi	Eukaryota
PCEMA_000753.t1	594	gi|913850747|gb|KNZ49348.1| uncharacterized protein VP01_5071g1	72	7.78e-31	141.56	-	-	-	-	-	-	-	-	-	-	-	-	nuclear	nuclear	nuclear	27349|Puccinia sorghi	Puccinia	Pucciniaceae	Pucciniales	Pucciniomycetes	Basidiomycota	Fungi	Eukaryota
PCEMA_000754.t1	897	gi|403160433|ref|XP_003320937.2| hypothetical protein PGTG_02959	205	4.11e-82	297.907	-	-	-	-	pfam00300 His_Phos_1	-	-	-	-	-	-	-	cytosol	cytosol	nuclear	5297|Puccinia graminis	Puccinia	Pucciniaceae	Pucciniales	Pucciniomycetes	Basidiomycota	Fungi	Eukaryota
PCEMA_000755.t1	642	gi|913846107|gb|KNZ47724.1| hypothetical protein VP01_61g12	114	4.27e-24	120.301	-	-	-	-	-	-	-	-	-	-	-	-	cytoskeleton	cytosol	nuclear	27349|Puccinia sorghi	Puccinia	Pucciniaceae	Pucciniales	Pucciniomycetes	Basidiomycota	Fungi	Eukaryota
PCEMA_000756.t1	831	gi|403160020|ref|XP_003890558.1| hypothetical protein PGTG_20845	159	6.41e-68	255.388	GO:0008033 tRNA processing	-	GO:0046872 metal ion binding | GO:0005524 ATP binding	-	-	-	-	-	-	-	-	-	cytosol	nuclear	nuclear	5297|Puccinia graminis	Puccinia	Pucciniaceae	Pucciniales	Pucciniomycetes	Basidiomycota	Fungi	Eukaryota
PCEMA_000757.t1	2184	gi|909604404|gb|KNE94806.1| hypothetical protein PSTG_11817	611	7.73e-208	716.011	-	-	-	-	pfam10551 MULE	-	-	-	-	-	-	-	nuclear	chloroplast	nuclear	27350|Puccinia striiformis	Puccinia	Pucciniaceae	Pucciniales	Pucciniomycetes	Basidiomycota	Fungi	Eukaryota
PCEMA_000758.t1	1248	gi|913866784|gb|KNZ57468.1| hypothetical protein VP01_214g1	407	2.23e-202	697.852	-	-	-	-	pfam14223 UBN2 | pfam14227 UBN2_2	-	-	-	-	-	-	-	cytoskeleton	cytosol	nuclear	27349|Puccinia sorghi	Puccinia	Pucciniaceae	Pucciniales	Pucciniomycetes	Basidiomycota	Fungi	Eukaryota
PCEMA_000759.t1	773	gi|913863068|gb|KNZ55337.1| ribosomal protein L34	153	2.66e-91	328.467	GO:0006412 translation	GO:0005840 ribosome | GO:0005739 mitochondrion	GO:0003735 structural constituent of ribosome	-	pfam00468 Ribosomal_L34	-	-	-	-	-	-	-	nuclear	nuclear	nuclear	27349|Puccinia sorghi	Puccinia	Pucciniaceae	Pucciniales	Pucciniomycetes	Basidiomycota	Fungi	Eukaryota
PCEMA_000760.t1	861	gi|331217411|ref|XP_003321384.1| hypothetical protein PGTG_02426	223	1.59e-129	455.582	GO:0016192 vesicle-mediated transport | GO:0015031 protein transport	GO:0000139 Golgi membrane | GO:0005789 endoplasmic reticulum membrane | GO:0016021 integral to membrane	-	-	pfam01105 EMP24_GP25L	1	i 209-231 o	-	-	-	-	-	mitochondria	chloroplast	mitochondria	5297|Puccinia graminis	Puccinia	Pucciniaceae	Pucciniales	Pucciniomycetes	Basidiomycota	Fungi	Eukaryota
PCEMA_000761.t1	1294	gi|913842296|gb|KNZ46508.1| chalcone-flavanone isomerase	276	6.98e-109	386.931	GO:0090305 nucleic acid phosphodiester bond hydrolysis	-	GO:0003676 nucleic acid binding | GO:0016872 intramolecular lyase activity | GO:0008408 3'-5' exonuclease activity	-	pfam02431 Chalcone	-	-	-	-	-	-	-	cytoskeleton	cytosol	cytosol	27349|Puccinia sorghi	Puccinia	Pucciniaceae	Pucciniales	Pucciniomycetes	Basidiomycota	Fungi	Eukaryota
PCEMA_000762.t1	201	gi|913842313|gb|KNZ46525.1| hypothetical protein VP01_71g18	62	1.02e-31	137.131	GO:0032851 positive regulation of Rab GTPase activity	-	GO:0005097 Rab GTPase activator activity	-	-	-	-	-	-	-	-	-	cytosol_nuclear	cytosol	mitochondria	27349|Puccinia sorghi	Puccinia	Pucciniaceae	Pucciniales	Pucciniomycetes	Basidiomycota	Fungi	Eukaryota
PCEMA_000763.t1	2144	gi|913842312|gb|KNZ46524.1| thymidylate synthase	317	9.87e-184	635.845	GO:0032259 methylation | GO:0006235 dTTP biosynthetic process | GO:0006231 dTMP biosynthetic process	-	GO:0004799 thymidylate synthase activity	2.1.1.45	pfam00303 Thymidylat_synt | pfam00566 RabGAP-TBC	-	-	-	-	-	-	-	cytosol	cytosol	cytoskeleton	27349|Puccinia sorghi	Puccinia	Pucciniaceae	Pucciniales	Pucciniomycetes	Basidiomycota	Fungi	Eukaryota
PCEMA_000764.t1	1053	gi|913862590|gb|KNZ55066.1| hypothetical protein VP01_2778g4	228	4.61e-126	444.066	GO:0006950 response to stress	GO:0016021 integral to membrane	-	-	pfam04479 RTA1	7	o 15-37 i 42-64 o 74-96 i 117-134 o 149-171 i 192-211 o 226-248 i	-	-	-	-	-	plasma membrane	plasma membrane	plasma membrane	27349|Puccinia sorghi	Puccinia	Pucciniaceae	Pucciniales	Pucciniomycetes	Basidiomycota	Fungi	Eukaryota
PCEMA_000765.t1	552	gi|331248705|ref|XP_003336975.1| hypothetical protein PGTG_18554	105	5.09e-32	145.104	-	-	GO:0003677 DNA binding	-	-	-	-	-	-	-	-	-	extracellular	nuclear	nuclear	5297|Puccinia graminis	Puccinia	Pucciniaceae	Pucciniales	Pucciniomycetes	Basidiomycota	Fungi	Eukaryota
PCEMA_000766.t1	784	gi|331229824|ref|XP_003327577.1| hypothetical protein PGTG_09111	128	2.19e-64	244.758	-	-	-	-	-	2	o 68-90 i 103-125 o	-	-	-	-	-	mitochondria	mitochondria	mitochondria	5297|Puccinia graminis	Puccinia	Pucciniaceae	Pucciniales	Pucciniomycetes	Basidiomycota	Fungi	Eukaryota
PCEMA_000767.t1	2082	gi|913869014|gb|KNZ58838.1| hypothetical protein VP01_1850g1	397	8.86e-142	496.329	-	-	-	-	pfam14223 UBN2 | pfam14227 UBN2_2	-	-	-	-	-	-	-	cytosol	cytosol	nuclear	27349|Puccinia sorghi	Puccinia	Pucciniaceae	Pucciniales	Pucciniomycetes	Basidiomycota	Fungi	Eukaryota
PCEMA_000768.t1	2517	gi|913855096|gb|KNZ51109.1| hypothetical protein VP01_4091g4	312	6.23e-124	436.98	-	-	-	-	-	-	-	-	-	-	-	-	nuclear	nuclear	nuclear	27349|Puccinia sorghi	Puccinia	Pucciniaceae	Pucciniales	Pucciniomycetes	Basidiomycota	Fungi	Eukaryota
PCEMA_000769.t1	2134	gi|913873664|gb|KNZ60774.1| hypothetical protein VP01_1502g3	254	6.87e-162	563.208	GO:0008152 metabolic process	GO:0016021 integral to membrane	GO:0016746 transferase activity, transferring acyl groups	-	-	7	o 31-48 i 55-77 o 176-198 i 225-244 o 259-281 i 302-324 o 339-358 i	-	-	-	-	-	cytosol	cytosol	plasma membrane	27349|Puccinia sorghi	Puccinia	Pucciniaceae	Pucciniales	Pucciniomycetes	Basidiomycota	Fungi	Eukaryota
PCEMA_000770.t1	1852	gi|331216648|ref|XP_003321003.1| hypothetical protein PGTG_02045	466	2.15e-247	847.555	-	-	-	-	-	1	o 301-323 i	-	-	-	-	-	extracellular	chloroplast	extracellular	5297|Puccinia graminis	Puccinia	Pucciniaceae	Pucciniales	Pucciniomycetes	Basidiomycota	Fungi	Eukaryota
PCEMA_000771.t1	804	gi|913869129|gb|KNZ58913.1| hypothetical protein VP01_1834g2	133	1.96e-75	277.533	GO:0006542 glutamine biosynthetic process	-	GO:0004356 glutamate-ammonia ligase activity	-	-	-	-	-	-	-	-	-	extracellular	chloroplast	mitochondria	27349|Puccinia sorghi	Puccinia	Pucciniaceae	Pucciniales	Pucciniomycetes	Basidiomycota	Fungi	Eukaryota
PCEMA_000772.t1	1837	gi|913869129|gb|KNZ58913.1| hypothetical protein VP01_1834g2	442	2.83e-235	807.25	GO:0006542 glutamine biosynthetic process	-	GO:0004356 glutamate-ammonia ligase activity	-	pfam00120 Gln-synt_C	-	-	-	-	-	-	-	nuclear	nuclear	nuclear	27349|Puccinia sorghi	Puccinia	Pucciniaceae	Pucciniales	Pucciniomycetes	Basidiomycota	Fungi	Eukaryota
PCEMA_000773.t1	456	gi|913852163|gb|KNZ49889.1| uncharacterized protein VP01_4715g1, partial	137	1.14e-29	137.131	-	-	-	-	-	-	-	-	-	-	-	-	cytosol	cytosol	mitochondria_nuclear	27349|Puccinia sorghi	Puccinia	Pucciniaceae	Pucciniales	Pucciniomycetes	Basidiomycota	Fungi	Eukaryota
PCEMA_000774.t1	3749	gi|913836705|gb|KNZ44996.1| hypothetical protein VP01_85g11	812	0	1599.61	GO:0055114 oxidation-reduction process	-	GO:0016491 oxidoreductase activity	-	pfam12738 PTCB-BRCT | pfam00533 BRCT | pfam00175 NAD_binding_1 | pfam00970 FAD_binding_6	-	-	-	-	-	-	-	nuclear	nuclear	nuclear	27349|Puccinia sorghi	Puccinia	Pucciniaceae	Pucciniales	Pucciniomycetes	Basidiomycota	Fungi	Eukaryota
PCEMA_000775.t1	630	gi|331229725|ref|XP_003327528.1| hypothetical protein PGTG_09062	193	1.3e-76	279.748	GO:0006479 protein methylation	GO:0005737 cytoplasm	GO:0003676 nucleic acid binding | GO:0008276 protein methyltransferase activity	-	pfam13659 Methyltransf_26 | pfam12847 Methyltransf_18 | pfam13649 Methyltransf_25 | pfam08242 Methyltransf_12 | pfam08241 Methyltransf_11	-	-	-	-	-	-	-	extracellular	extracellular	mitochondria	5297|Puccinia graminis	Puccinia	Pucciniaceae	Pucciniales	Pucciniomycetes	Basidiomycota	Fungi	Eukaryota
PCEMA_000776.t1	1458	gi|913856605|gb|KNZ51840.1| uncharacterized protein VP01_378g8	475	4.36e-224	770.046	-	-	-	-	-	-	-	-	-	-	-	-	cytosol_nuclear	nuclear	nuclear	27349|Puccinia sorghi	Puccinia	Pucciniaceae	Pucciniales	Pucciniomycetes	Basidiomycota	Fungi	Eukaryota
PCEMA_000777.t1	393	gi|403174910|ref|XP_003333812.2| hypothetical protein PGTG_15235	128	1.43e-38	164.149	-	-	GO:0003676 nucleic acid binding	-	-	-	-	-	-	-	-	-	mitochondria	mitochondria	nuclear	5297|Puccinia graminis	Puccinia	Pucciniaceae	Pucciniales	Pucciniomycetes	Basidiomycota	Fungi	Eukaryota
PCEMA_000778.t1	231	gi|913837070|gb|KNZ45106.1| hypothetical protein VP01_849g5	68	1.91e-19	101.699	-	-	GO:0003676 nucleic acid binding	-	-	-	-	-	-	-	-	-	cytosol_nuclear	cytosol_nuclear	cytosol_nuclear	27349|Puccinia sorghi	Puccinia	Pucciniaceae	Pucciniales	Pucciniomycetes	Basidiomycota	Fungi	Eukaryota
PCEMA_000779.t1	384	gi|913891069|gb|KNZ64546.1| uncharacterized protein VP01_1016g2	100	5.17e-18	99.4842	-	-	-	-	-	-	-	-	-	-	-	-	cytosol	cytosol	mitochondria	27349|Puccinia sorghi	Puccinia	Pucciniaceae	Pucciniales	Pucciniomycetes	Basidiomycota	Fungi	Eukaryota
PCEMA_000780.t1	1565	gi|913847376|gb|KNZ48161.1| argininosuccinate lyase	278	7.09e-115	406.862	GO:0042450 arginine biosynthetic process via ornithine	GO:0005829 cytosol	GO:0004056 argininosuccinate lyase activity	-	-	-	-	-	-	-	-	-	cytosol_nuclear	nuclear	nuclear	27349|Puccinia sorghi	Puccinia	Pucciniaceae	Pucciniales	Pucciniomycetes	Basidiomycota	Fungi	Eukaryota
PCEMA_000781.t1	604	-	-	-	-	-	-	-	-	-	-	-	-	-	-	-	-	cytosol	cytosol	cytosol	-	-	-	-	-	-	-	-
PCEMA_000782.t1	987	gi|913835770|gb|KNZ44753.1| hypothetical protein VP01_886g3	228	2.49e-126	444.952	-	-	-	-	-	1	o 4-26 i	-	-	-	-	-	extracellular	extracellular	extracellular	27349|Puccinia sorghi	Puccinia	Pucciniaceae	Pucciniales	Pucciniomycetes	Basidiomycota	Fungi	Eukaryota
PCEMA_000783.t1	1137	gi|913835772|gb|KNZ44755.1| hypothetical protein VP01_886g5	233	5.61e-143	500.315	-	-	-	-	-	-	-	-	-	-	-	-	mitochondria	chloroplast	mitochondria	27349|Puccinia sorghi	Puccinia	Pucciniaceae	Pucciniales	Pucciniomycetes	Basidiomycota	Fungi	Eukaryota
PCEMA_000784.t1	2576	gi|913835771|gb|KNZ44754.1| 5-methyltetrahydropteroyltriglutamate--homocysteine S-methyltransferase	726	0	1604.04	GO:0009086 methionine biosynthetic process | GO:0032259 methylation	GO:0005737 cytoplasm	GO:0008270 zinc ion binding | GO:0003871 5-methyltetrahydropteroyltriglutamate-homocysteine S-methyltransferase activity	2.1.1.14	pfam01717 Meth_synt_2 | pfam08267 Meth_synt_1	-	-	-	-	-	-	-	cytosol	chloroplast	cytosol	27349|Puccinia sorghi	Puccinia	Pucciniaceae	Pucciniales	Pucciniomycetes	Basidiomycota	Fungi	Eukaryota
PCEMA_000785.t1	755	gi|913867838|gb|KNZ58110.1| uncharacterized protein VP01_199g17	40	1.71e-06	63.6087	-	-	-	-	-	-	-	-	-	-	-	-	mitochondria	chloroplast	mitochondria	27349|Puccinia sorghi	Puccinia	Pucciniaceae	Pucciniales	Pucciniomycetes	Basidiomycota	Fungi	Eukaryota
PCEMA_000786.t1	1281	gi|909601403|gb|KNE91882.1| hypothetical protein PSTG_14735	377	1.94e-87	315.623	-	-	GO:0008270 zinc ion binding	-	pfam10551 MULE	-	-	-	-	-	-	-	nuclear	chloroplast	nuclear	27350|Puccinia striiformis	Puccinia	Pucciniaceae	Pucciniales	Pucciniomycetes	Basidiomycota	Fungi	Eukaryota
PCEMA_000787.t1	2540	gi|913870182|gb|KNZ59581.1| hypothetical protein VP01_16g7	554	1.19e-196	678.807	-	-	-	-	pfam00505 HMG_box	-	-	-	-	-	-	-	nuclear	nuclear	nuclear	27349|Puccinia sorghi	Puccinia	Pucciniaceae	Pucciniales	Pucciniomycetes	Basidiomycota	Fungi	Eukaryota
PCEMA_000788.t1	2267	gi|913870181|gb|KNZ59580.1| hypothetical protein VP01_16g6	604	0	1189.48	-	GO:0005622 intracellular	GO:0003779 actin binding	-	pfam00018 SH3_1 | pfam07653 SH3_2 | pfam00241 Cofilin_ADF	-	-	-	-	-	-	-	nuclear	nuclear	nuclear	27349|Puccinia sorghi	Puccinia	Pucciniaceae	Pucciniales	Pucciniomycetes	Basidiomycota	Fungi	Eukaryota
PCEMA_000789.t1	1115	gi|913870180|gb|KNZ59579.1| hypothetical protein VP01_16g5	149	4.83e-85	307.651	-	-	GO:0003676 nucleic acid binding | GO:0000166 nucleotide binding	-	pfam00076 RRM_1 | pfam14259 RRM_6 | pfam13893 RRM_5	-	-	-	-	-	-	-	nuclear	nuclear	mitochondria	27349|Puccinia sorghi	Puccinia	Pucciniaceae	Pucciniales	Pucciniomycetes	Basidiomycota	Fungi	Eukaryota
PCEMA_000790.t1	1428	gi|331250569|ref|XP_003337892.1| hypothetical protein PGTG_19385	219	1.14e-119	422.807	GO:0055085 transmembrane transport | GO:0006886 intracellular protein transport	GO:0016021 integral to membrane | GO:0005634 nucleus	GO:0008536 Ran GTPase binding	-	pfam13513 HEAT_EZ | pfam03151 TPT | pfam00892 EamA	7	o 11-33 i 40-59 o 74-96 i 109-131 o 146-167 i 174-193 o 197-219 i	-	-	-	-	-	plasma membrane	chloroplast	plasma membrane	5297|Puccinia graminis	Puccinia	Pucciniaceae	Pucciniales	Pucciniomycetes	Basidiomycota	Fungi	Eukaryota
PCEMA_000791.t1	465	gi|913861925|gb|KNZ54680.1| hypothetical protein VP01_2886g3	145	5.19e-54	211.54	-	-	-	-	-	-	-	-	-	-	-	-	mitochondria	chloroplast	extracellular	27349|Puccinia sorghi	Puccinia	Pucciniaceae	Pucciniales	Pucciniomycetes	Basidiomycota	Fungi	Eukaryota
PCEMA_000792.t1	2193	gi|913876120|gb|KNZ61263.1| hypothetical protein VP01_142g23	639	0	1309.51	GO:0006904 vesicle docking involved in exocytosis	-	-	-	pfam00995 Sec1	-	-	-	-	-	-	-	nuclear	chloroplast	cytosol	27349|Puccinia sorghi	Puccinia	Pucciniaceae	Pucciniales	Pucciniomycetes	Basidiomycota	Fungi	Eukaryota
PCEMA_000793.t1	1014	gi|913876120|gb|KNZ61263.1| hypothetical protein VP01_142g23	139	5.62e-84	304.107	GO:0016192 vesicle-mediated transport	-	-	-	pfam04178 Got1	3	i 73-92 o 96-115 i 128-147 o	-	-	-	-	-	plasma membrane	endoplasmic reticulum	plasma membrane	27349|Puccinia sorghi	Puccinia	Pucciniaceae	Pucciniales	Pucciniomycetes	Basidiomycota	Fungi	Eukaryota
PCEMA_000794.t1	3239	gi|913848256|gb|KNZ48472.1| uncharacterized protein VP01_564g6	954	0	1766.59	-	-	-	-	-	4	o 31-53 i 186-208 o 223-242 i 263-285 o	-	-	-	-	-	plasma membrane	nuclear	plasma membrane	27349|Puccinia sorghi	Puccinia	Pucciniaceae	Pucciniales	Pucciniomycetes	Basidiomycota	Fungi	Eukaryota
PCEMA_000795.t1	1086	gi|913867804|gb|KNZ58081.1| hypothetical protein VP01_1g8	186	1.55e-121	429.007	-	-	-	-	-	-	-	-	-	-	-	-	extracellular	chloroplast	extracellular	27349|Puccinia sorghi	Puccinia	Pucciniaceae	Pucciniales	Pucciniomycetes	Basidiomycota	Fungi	Eukaryota
PCEMA_000796.t1	2178	gi|913867803|gb|KNZ58080.1| ATP synthase F1, alpha subunit	550	0	1143.86	GO:0015991 ATP hydrolysis coupled proton transport | GO:0015986 ATP synthesis coupled proton transport | GO:0006200 ATP catabolic process	GO:0042645 mitochondrial nucleoid | GO:0005754 mitochondrial proton-transporting ATP synthase, catalytic core	GO:0046961 proton-transporting ATPase activity, rotational mechanism | GO:0046933 hydrogen ion transporting ATP synthase activity, rotational mechanism | GO:0005524 ATP binding	3.6.3.14	pfam00006 ATP-synt_ab | pfam00306 ATP-synt_ab_C | pfam02874 ATP-synt_ab_N	-	-	-	-	-	-	-	mitochondria	chloroplast	mitochondria	27349|Puccinia sorghi	Puccinia	Pucciniaceae	Pucciniales	Pucciniomycetes	Basidiomycota	Fungi	Eukaryota
PCEMA_000797.t1	1008	gi|403170545|ref|XP_003329875.2| hypothetical protein PGTG_11812	238	6.01e-110	390.474	GO:0006200 ATP catabolic process	-	GO:0003676 nucleic acid binding | GO:0008026 ATP-dependent helicase activity | GO:0005524 ATP binding	-	pfam00271 Helicase_C	-	-	-	-	-	-	-	nuclear	chloroplast	nuclear	5297|Puccinia graminis	Puccinia	Pucciniaceae	Pucciniales	Pucciniomycetes	Basidiomycota	Fungi	Eukaryota
PCEMA_000798.t1	645	gi|403170543|ref|XP_003329874.2| hypothetical protein PGTG_11811	143	3.49e-47	192.495	-	-	-	-	-	-	-	-	-	-	-	-	cytosol	cytosol	nuclear	5297|Puccinia graminis	Puccinia	Pucciniaceae	Pucciniales	Pucciniomycetes	Basidiomycota	Fungi	Eukaryota
PCEMA_000799.t1	495	gi|909614147|gb|KNF04350.1| hypothetical protein PSTG_02692	132	4.48e-27	129.159	GO:0006200 ATP catabolic process	-	GO:0003676 nucleic acid binding | GO:0008026 ATP-dependent helicase activity | GO:0005524 ATP binding	-	-	-	-	-	-	-	-	-	cytosol	mitochondria	nuclear	27350|Puccinia striiformis	Puccinia	Pucciniaceae	Pucciniales	Pucciniomycetes	Basidiomycota	Fungi	Eukaryota
PCEMA_000800.t1	291	-	-	-	-	-	-	-	-	-	-	-	-	-	-	-	-	extracellular	nuclear	nuclear	-	-	-	-	-	-	-	-
PCEMA_000801.t1	3513	gi|913865082|gb|KNZ56457.1| hypothetical protein VP01_23g5	739	1.84e-305	1040.66	-	-	-	-	-	-	-	-	-	-	-	-	nuclear	nuclear	nuclear	27349|Puccinia sorghi	Puccinia	Pucciniaceae	Pucciniales	Pucciniomycetes	Basidiomycota	Fungi	Eukaryota
PCEMA_000802.t1	4499	gi|913865082|gb|KNZ56457.1| hypothetical protein VP01_23g5	753	0	1142.97	-	-	-	-	-	-	-	-	-	-	-	-	nuclear	nuclear	nuclear	27349|Puccinia sorghi	Puccinia	Pucciniaceae	Pucciniales	Pucciniomycetes	Basidiomycota	Fungi	Eukaryota
PCEMA_000803.t1	1393	gi|909616426|gb|KNF06600.1| hypothetical protein PSTG_00474	436	2.2e-257	880.773	-	-	-	-	-	-	-	-	-	SignalP-noTM	16 - 17	-	extracellular	chloroplast	extracellular	27350|Puccinia striiformis	Puccinia	Pucciniaceae	Pucciniales	Pucciniomycetes	Basidiomycota	Fungi	Eukaryota
PCEMA_000804.t1	249	gi|331218968|ref|XP_003322161.1| hypothetical protein PGTG_03698	74	1.33e-23	114.986	-	-	-	-	pfam13837 Myb_DNA-bind_4	-	-	-	-	-	-	-	extracellular	chloroplast	cytosol	5297|Puccinia graminis	Puccinia	Pucciniaceae	Pucciniales	Pucciniomycetes	Basidiomycota	Fungi	Eukaryota
PCEMA_000805.t1	2055	gi|913855550|gb|KNZ51313.1| uncharacterized protein VP01_3g4	212	4.33e-102	364.343	-	-	-	-	-	1	o 278-300 i	-	-	-	-	-	extracellular	chloroplast	extracellular	27349|Puccinia sorghi	Puccinia	Pucciniaceae	Pucciniales	Pucciniomycetes	Basidiomycota	Fungi	Eukaryota
PCEMA_000806.t1	1850	gi|913859686|gb|KNZ53400.1| hypothetical protein VP01_324g3	529	1.39e-256	878.115	-	-	-	-	pfam11559 ADIP | pfam00769 ERM	-	-	-	-	-	-	-	nuclear	nuclear	nuclear	27349|Puccinia sorghi	Puccinia	Pucciniaceae	Pucciniales	Pucciniomycetes	Basidiomycota	Fungi	Eukaryota
PCEMA_000807.t1	778	gi|913869222|gb|KNZ58976.1| hypothetical protein VP01_1824g8	131	1.43e-61	236.343	-	-	-	-	-	-	-	-	-	-	-	-	cytosol_nuclear	chloroplast	mitochondria	27349|Puccinia sorghi	Puccinia	Pucciniaceae	Pucciniales	Pucciniomycetes	Basidiomycota	Fungi	Eukaryota
PCEMA_000808.t1	243	gi|913854706|gb|KNZ50927.1| hypothetical protein VP01_416g2	23	2.73e-05	57.408	-	-	-	-	-	-	-	-	-	-	-	-	extracellular	mitochondria	mitochondria	27349|Puccinia sorghi	Puccinia	Pucciniaceae	Pucciniales	Pucciniomycetes	Basidiomycota	Fungi	Eukaryota
PCEMA_000809.t1	1050	-	-	-	-	-	-	-	-	-	1	o 88-110 i	-	-	-	-	-	extracellular	extracellular	plasma membrane	-	-	-	-	-	-	-	-
PCEMA_000810.t1	657	gi|913846734|gb|KNZ47940.1| hypothetical protein VP01_602g3	194	3.84e-115	407.748	-	-	-	-	-	-	-	-	-	-	-	-	nuclear	nuclear	nuclear	27349|Puccinia sorghi	Puccinia	Pucciniaceae	Pucciniales	Pucciniomycetes	Basidiomycota	Fungi	Eukaryota
PCEMA_000811.t1	858	gi|913846734|gb|KNZ47940.1| hypothetical protein VP01_602g3	279	2.03e-105	375.416	-	-	-	-	-	-	-	-	-	-	-	-	mitochondria	mitochondria	mitochondria	27349|Puccinia sorghi	Puccinia	Pucciniaceae	Pucciniales	Pucciniomycetes	Basidiomycota	Fungi	Eukaryota
PCEMA_000812.t1	435	gi|913846734|gb|KNZ47940.1| hypothetical protein VP01_602g3	96	1.6e-37	161.491	-	-	-	-	-	-	-	-	-	-	-	-	nuclear	nuclear	nuclear	27349|Puccinia sorghi	Puccinia	Pucciniaceae	Pucciniales	Pucciniomycetes	Basidiomycota	Fungi	Eukaryota
PCEMA_000813.t1	789	gi|913846733|gb|KNZ47939.1| hypothetical protein VP01_602g2	259	1.22e-86	312.966	GO:0008152 metabolic process	-	GO:0008080 N-acetyltransferase activity	-	pfam00583 Acetyltransf_1	-	-	-	-	-	-	-	mitochondria	nuclear	nuclear	27349|Puccinia sorghi	Puccinia	Pucciniaceae	Pucciniales	Pucciniomycetes	Basidiomycota	Fungi	Eukaryota
PCEMA_000814.t1	3311	gi|913865607|gb|KNZ56763.1| hypothetical protein VP01_2324g5	519	7.02e-290	988.842	GO:0023014 signal transduction via phosphorylation event | GO:0035556 intracellular signal transduction | GO:0000160 two-component signal transduction system (phosphorelay)	GO:0016020 membrane	GO:0000155 two-component sensor activity | GO:0005524 ATP binding | GO:0000156 two-component response regulator activity	-	pfam00072 Response_reg	-	-	-	-	-	-	-	nuclear	nuclear	nuclear	27349|Puccinia sorghi	Puccinia	Pucciniaceae	Pucciniales	Pucciniomycetes	Basidiomycota	Fungi	Eukaryota
PCEMA_000815.t1	1554	gi|913868477|gb|KNZ58495.1| uncharacterized protein VP01_191g9	325	1.55e-180	625.215	GO:0032259 methylation	-	GO:0008168 methyltransferase activity	-	pfam05891 Methyltransf_PK	-	-	-	-	-	-	-	plasma membrane	mitochondria	mitochondria	27349|Puccinia sorghi	Puccinia	Pucciniaceae	Pucciniales	Pucciniomycetes	Basidiomycota	Fungi	Eukaryota
PCEMA_000816.t1	514	gi|913855044|gb|KNZ51078.1| hypothetical protein VP01_40g2	79	6.23e-11	77.3389	-	-	-	-	-	-	-	-	-	-	-	-	mitochondria	mitochondria	mitochondria	27349|Puccinia sorghi	Puccinia	Pucciniaceae	Pucciniales	Pucciniomycetes	Basidiomycota	Fungi	Eukaryota
PCEMA_000817.t1	634	-	-	-	-	-	-	-	-	-	-	-	-	-	-	-	-	nuclear	chloroplast	mitochondria	-	-	-	-	-	-	-	-
PCEMA_000818.t1	1218	gi|913865078|gb|KNZ56453.1| hypothetical protein VP01_23g1	370	1.25e-96	346.184	-	-	-	-	-	-	-	-	-	-	-	-	nuclear	chloroplast	nuclear	27349|Puccinia sorghi	Puccinia	Pucciniaceae	Pucciniales	Pucciniomycetes	Basidiomycota	Fungi	Eukaryota
PCEMA_000819.t1	1020	gi|913865078|gb|KNZ56453.1| hypothetical protein VP01_23g1	293	1.93e-81	295.692	-	-	-	-	-	-	-	-	-	-	-	-	nuclear	nuclear	nuclear	27349|Puccinia sorghi	Puccinia	Pucciniaceae	Pucciniales	Pucciniomycetes	Basidiomycota	Fungi	Eukaryota
PCEMA_000820.t1	2699	gi|913868783|gb|KNZ58679.1| hypothetical protein VP01_1879g5	692	0	1394.99	GO:0008152 metabolic process	-	GO:0004386 helicase activity | GO:0003677 DNA binding | GO:0005524 ATP binding | GO:0008270 zinc ion binding	3.6.4.12	pfam00176 SNF2_N | pfam00271 Helicase_C	-	-	-	-	-	-	-	mitochondria	chloroplast	mitochondria	27349|Puccinia sorghi	Puccinia	Pucciniaceae	Pucciniales	Pucciniomycetes	Basidiomycota	Fungi	Eukaryota
PCEMA_000821.t1	648	gi|913861925|gb|KNZ54680.1| hypothetical protein VP01_2886g3	207	5.53e-78	284.177	-	-	-	-	-	-	-	-	-	-	-	-	mitochondria	chloroplast	extracellular	27349|Puccinia sorghi	Puccinia	Pucciniaceae	Pucciniales	Pucciniomycetes	Basidiomycota	Fungi	Eukaryota
PCEMA_000822.t1	927	gi|913863510|gb|KNZ55595.1| uncharacterized protein VP01_2639g1	133	2.01e-56	221.284	-	-	-	-	pfam14227 UBN2_2 | pfam14223 UBN2	-	-	-	-	-	-	-	cytosol_nuclear	nuclear	nuclear	27349|Puccinia sorghi	Puccinia	Pucciniaceae	Pucciniales	Pucciniomycetes	Basidiomycota	Fungi	Eukaryota
PCEMA_000823.t1	1011	gi|913878028|gb|KNZ61643.1| hypothetical protein VP01_1375g7	263	8.91e-71	264.246	-	-	-	-	pfam11593 Med3 | pfam08601 PAP1	-	-	-	-	-	-	-	nuclear	nuclear	nuclear	27349|Puccinia sorghi	Puccinia	Pucciniaceae	Pucciniales	Pucciniomycetes	Basidiomycota	Fungi	Eukaryota
PCEMA_000824.t1	486	gi|913886530|gb|KNZ63466.1| hypothetical protein VP01_113g2	143	3.61e-30	138.903	-	-	-	-	-	-	-	-	-	-	-	-	cytosol_nuclear	nuclear	nuclear	27349|Puccinia sorghi	Puccinia	Pucciniaceae	Pucciniales	Pucciniomycetes	Basidiomycota	Fungi	Eukaryota
PCEMA_000825.t1	1167	gi|909599206|gb|KNE89798.1| hypothetical protein PSTG_16757	368	1.07e-154	539.291	-	-	-	-	-	-	-	-	-	-	-	-	cytosol	nuclear	nuclear	27350|Puccinia striiformis	Puccinia	Pucciniaceae	Pucciniales	Pucciniomycetes	Basidiomycota	Fungi	Eukaryota
PCEMA_000826.t1	633	gi|403178770|ref|XP_003888625.1| hypothetical protein PGTG_22622	205	1.85e-61	235.457	-	-	-	-	-	-	-	-	-	-	-	-	mitochondria	nuclear	mitochondria	5297|Puccinia graminis	Puccinia	Pucciniaceae	Pucciniales	Pucciniomycetes	Basidiomycota	Fungi	Eukaryota
PCEMA_000827.t1	3967	gi|913890121|gb|KNZ64308.1| uncharacterized protein VP01_1042g8	337	1.44e-211	728.413	GO:0046777 protein autophosphorylation | GO:0055085 transmembrane transport	GO:0016021 integral to membrane	GO:0005524 ATP binding | GO:0004674 protein serine/threonine kinase activity	-	pfam11327 DUF3129	1	o 485-507 i	-	-	-	-	-	nuclear	mitochondria	cytosol_nuclear	27349|Puccinia sorghi	Puccinia	Pucciniaceae	Pucciniales	Pucciniomycetes	Basidiomycota	Fungi	Eukaryota
PCEMA_000828.t1	1656	gi|909599206|gb|KNE89798.1| hypothetical protein PSTG_16757	336	5.81e-157	546.821	-	-	-	-	-	-	-	-	-	-	-	-	cytosol	cytosol	cytosol	27350|Puccinia striiformis	Puccinia	Pucciniaceae	Pucciniales	Pucciniomycetes	Basidiomycota	Fungi	Eukaryota
PCEMA_000829.t1	882	gi|909599205|gb|KNE89797.1| hypothetical protein PSTG_16756	244	6.76e-38	164.592	GO:0006200 ATP catabolic process	-	GO:0003676 nucleic acid binding | GO:0008026 ATP-dependent helicase activity | GO:0005524 ATP binding	-	-	-	-	-	-	-	-	-	cytosol	nuclear	nuclear	27350|Puccinia striiformis	Puccinia	Pucciniaceae	Pucciniales	Pucciniomycetes	Basidiomycota	Fungi	Eukaryota
PCEMA_000830.t1	729	gi|909599206|gb|KNE89798.1| hypothetical protein PSTG_16757	242	1.33e-120	425.907	-	-	-	-	-	-	-	-	-	-	-	-	cytoskeleton	cytosol	cytosol_nuclear	27350|Puccinia striiformis	Puccinia	Pucciniaceae	Pucciniales	Pucciniomycetes	Basidiomycota	Fungi	Eukaryota
PCEMA_000831.t1	1566	gi|403161733|ref|XP_003322044.2| hypothetical protein PGTG_03581	352	1.09e-103	369.658	GO:0006468 protein phosphorylation	-	GO:0005524 ATP binding | GO:0004674 protein serine/threonine kinase activity	-	pfam12533 Neuro_bHLH	-	-	-	-	-	-	-	nuclear	nuclear	nuclear	5297|Puccinia graminis	Puccinia	Pucciniaceae	Pucciniales	Pucciniomycetes	Basidiomycota	Fungi	Eukaryota
PCEMA_000832.t1	894	gi|403161733|ref|XP_003322044.2| hypothetical protein PGTG_03581	149	4.01e-49	199.138	GO:0006468 protein phosphorylation	-	GO:0005524 ATP binding | GO:0004674 protein serine/threonine kinase activity	-	-	-	-	-	-	-	-	-	cytosol_nuclear	nuclear	mitochondria	5297|Puccinia graminis	Puccinia	Pucciniaceae	Pucciniales	Pucciniomycetes	Basidiomycota	Fungi	Eukaryota
PCEMA_000833.t1	1526	gi|913879174|gb|KNZ61897.1| hypothetical protein VP01_1341g2	303	2.19e-194	671.278	GO:0055114 oxidation-reduction process	-	GO:0046872 metal ion binding | GO:0016491 oxidoreductase activity	-	pfam00264 Tyrosinase	1	i 106-123 o	-	-	-	-	-	cytosol_nuclear	nuclear	nuclear	27349|Puccinia sorghi	Puccinia	Pucciniaceae	Pucciniales	Pucciniomycetes	Basidiomycota	Fungi	Eukaryota
PCEMA_000834.t1	417	gi|913868483|gb|KNZ58501.1| hypothetical protein VP01_191g15	135	1.25e-40	170.792	-	-	-	-	-	-	-	-	-	-	-	-	cytosol	cytosol	nuclear	27349|Puccinia sorghi	Puccinia	Pucciniaceae	Pucciniales	Pucciniomycetes	Basidiomycota	Fungi	Eukaryota
PCEMA_000835.t1	2640	gi|913857932|gb|KNZ52507.1| hypothetical protein VP01_354g2	222	3.41e-128	451.153	-	-	-	-	-	-	-	-	-	-	-	-	mitochondria	nuclear	mitochondria	27349|Puccinia sorghi	Puccinia	Pucciniaceae	Pucciniales	Pucciniomycetes	Basidiomycota	Fungi	Eukaryota
PCEMA_000836.t1	2484	gi|913857933|gb|KNZ52508.1| hypothetical protein VP01_354g3	224	1.98e-76	282.405	-	-	-	-	-	-	-	-	-	-	-	-	extracellular	cytosol	cytosol	27349|Puccinia sorghi	Puccinia	Pucciniaceae	Pucciniales	Pucciniomycetes	Basidiomycota	Fungi	Eukaryota
PCEMA_000837.t1	690	gi|913857934|gb|KNZ52509.1| hypothetical protein VP01_354g4	191	5.33e-59	228.37	-	-	-	-	-	1	i 171-193 o	-	-	-	-	-	mitochondria	chloroplast	extracellular	27349|Puccinia sorghi	Puccinia	Pucciniaceae	Pucciniales	Pucciniomycetes	Basidiomycota	Fungi	Eukaryota
PCEMA_000838.t1	747	gi|913857936|gb|KNZ52511.1| hypothetical protein VP01_354g6	149	3.57e-44	183.637	-	-	-	-	-	-	-	-	-	-	-	-	cytosol_nuclear	nuclear	nuclear	27349|Puccinia sorghi	Puccinia	Pucciniaceae	Pucciniales	Pucciniomycetes	Basidiomycota	Fungi	Eukaryota
PCEMA_000839.t1	1567	gi|913868483|gb|KNZ58501.1| hypothetical protein VP01_191g15	356	6.65e-209	719.555	-	-	-	-	pfam00400 WD40	-	-	-	-	-	-	-	mitochondria	chloroplast	mitochondria	27349|Puccinia sorghi	Puccinia	Pucciniaceae	Pucciniales	Pucciniomycetes	Basidiomycota	Fungi	Eukaryota
PCEMA_000840.t1	1882	gi|913868483|gb|KNZ58501.1| hypothetical protein VP01_191g15	392	2.16e-249	854.198	GO:0006468 protein phosphorylation	-	GO:0016905 myosin heavy chain kinase activity	-	pfam00400 WD40	-	-	-	-	-	-	-	cytosol	chloroplast	cytosol	27349|Puccinia sorghi	Puccinia	Pucciniaceae	Pucciniales	Pucciniomycetes	Basidiomycota	Fungi	Eukaryota
PCEMA_000841.t1	994	-	-	-	-	-	-	-	-	-	-	-	-	-	-	-	-	extracellular	extracellular	extracellular	-	-	-	-	-	-	-	-
PCEMA_000842.t1	492	gi|913868102|gb|KNZ58249.1| hypothetical protein VP01_1967g1	93	5.17e-20	106.571	GO:0006807 nitrogen compound metabolic process	-	GO:0016151 nickel cation binding	-	-	-	-	-	-	-	-	-	mitochondria	chloroplast	mitochondria	27349|Puccinia sorghi	Puccinia	Pucciniaceae	Pucciniales	Pucciniomycetes	Basidiomycota	Fungi	Eukaryota
PCEMA_000843.t1	642	gi|913847814|gb|KNZ48313.1| hypothetical protein VP01_575g1, partial	104	4.01e-38	164.592	-	-	-	-	-	-	-	-	-	-	-	-	cytosol	nuclear	nuclear	27349|Puccinia sorghi	Puccinia	Pucciniaceae	Pucciniales	Pucciniomycetes	Basidiomycota	Fungi	Eukaryota
PCEMA_000844.t1	600	gi|913840662|gb|KNZ46047.1| hypothetical protein VP01_7605g1	170	5.41e-72	266.017	-	-	-	-	-	-	-	-	-	-	-	-	nuclear	nuclear	nuclear	27349|Puccinia sorghi	Puccinia	Pucciniaceae	Pucciniales	Pucciniomycetes	Basidiomycota	Fungi	Eukaryota
PCEMA_000845.t1	984	gi|909616470|gb|KNF06644.1| hypothetical protein PSTG_00518	309	3.24e-108	384.717	-	-	GO:0019901 protein kinase binding	-	-	-	-	-	-	-	-	-	cytosol	nuclear	cytosol_nuclear	27350|Puccinia striiformis	Puccinia	Pucciniaceae	Pucciniales	Pucciniomycetes	Basidiomycota	Fungi	Eukaryota
PCEMA_000846.t1	705	gi|403166340|ref|XP_003326208.2| hypothetical protein PGTG_08038	226	1.05e-69	260.26	-	-	-	-	-	-	-	-	-	-	-	-	nuclear	chloroplast	nuclear	5297|Puccinia graminis	Puccinia	Pucciniaceae	Pucciniales	Pucciniomycetes	Basidiomycota	Fungi	Eukaryota
PCEMA_000847.t1	333	gi|403158846|ref|XP_003319534.2| hypothetical protein PGTG_01708	76	1.17e-15	91.5119	-	-	-	-	-	-	-	-	-	-	-	-	mitochondria	mitochondria	mitochondria	5297|Puccinia graminis	Puccinia	Pucciniaceae	Pucciniales	Pucciniomycetes	Basidiomycota	Fungi	Eukaryota
PCEMA_000848.t1	3756	gi|913868501|gb|KNZ58513.1| hypothetical protein VP01_1917g1	761	0	1598.28	-	-	-	-	pfam07923 N1221	-	-	-	-	-	-	-	plasma membrane	chloroplast	mitochondria	27349|Puccinia sorghi	Puccinia	Pucciniaceae	Pucciniales	Pucciniomycetes	Basidiomycota	Fungi	Eukaryota
PCEMA_000849.t1	774	gi|913856439|gb|KNZ51754.1| uncharacterized protein VP01_3823g1	234	5.55e-139	487.028	GO:0006508 proteolysis	-	GO:0004177 aminopeptidase activity	-	pfam12697 Abhydrolase_6	-	-	-	-	-	-	-	extracellular	extracellular	extracellular	27349|Puccinia sorghi	Puccinia	Pucciniaceae	Pucciniales	Pucciniomycetes	Basidiomycota	Fungi	Eukaryota
PCEMA_000850.t1	813	gi|403178122|ref|XP_003888705.1| hypothetical protein PGTG_22517	235	7.56e-66	249.187	-	-	-	-	-	-	-	-	-	-	-	-	nuclear	nuclear	nuclear	5297|Puccinia graminis	Puccinia	Pucciniaceae	Pucciniales	Pucciniomycetes	Basidiomycota	Fungi	Eukaryota
PCEMA_000851.t1	267	gi|909610817|gb|KNF01068.1| hypothetical protein PSTG_05698	77	1.13e-13	84.4254	-	-	-	-	-	-	-	-	-	-	-	-	cytosol	cytosol	mitochondria	27350|Puccinia striiformis	Puccinia	Pucciniaceae	Pucciniales	Pucciniomycetes	Basidiomycota	Fungi	Eukaryota
PCEMA_000852.t1	546	-	-	-	-	-	-	-	-	-	-	-	-	-	-	-	-	cytosol_nuclear	cytosol_nuclear	extracellular	-	-	-	-	-	-	-	-
PCEMA_000853.t1	8261	gi|913857932|gb|KNZ52507.1| hypothetical protein VP01_354g2	465	1.08e-278	951.638	-	-	-	-	pfam09814 DUF2351	-	-	-	-	-	-	-	nuclear	nuclear	nuclear	27349|Puccinia sorghi	Puccinia	Pucciniaceae	Pucciniales	Pucciniomycetes	Basidiomycota	Fungi	Eukaryota
PCEMA_000854.t1	8001	gi|913857933|gb|KNZ52508.1| hypothetical protein VP01_354g3	282	9.09e-152	529.547	-	-	-	-	pfam09814 DUF2351	1	i 86-108 o	-	-	-	-	-	nuclear	nuclear	nuclear	27349|Puccinia sorghi	Puccinia	Pucciniaceae	Pucciniales	Pucciniomycetes	Basidiomycota	Fungi	Eukaryota
PCEMA_000855.t1	1269	gi|913850438|gb|KNZ49228.1| hypothetical protein VP01_513g5	337	2.71e-158	551.25	-	-	-	-	pfam01454 MAGE	-	-	-	-	-	-	-	cytosol	chloroplast	nuclear	27349|Puccinia sorghi	Puccinia	Pucciniaceae	Pucciniales	Pucciniomycetes	Basidiomycota	Fungi	Eukaryota
PCEMA_000856.t1	3726	gi|913850440|gb|KNZ49230.1| hypothetical protein VP01_513g7	576	0	1247.94	GO:0008152 metabolic process | GO:0055085 transmembrane transport	GO:0016021 integral to membrane	GO:0016787 hydrolase activity	-	pfam01150 GDA1_CD39 | pfam00153 Mito_carr	1	i 64-81 o	-	-	-	-	-	plasma membrane	chloroplast	mitochondria	27349|Puccinia sorghi	Puccinia	Pucciniaceae	Pucciniales	Pucciniomycetes	Basidiomycota	Fungi	Eukaryota
PCEMA_000857.t1	2812	gi|913865724|gb|KNZ56825.1| hypothetical protein VP01_230g13	467	3.32e-297	1013.2	GO:0009987 cellular process | GO:0006508 proteolysis	-	GO:0016795 phosphoric triester hydrolase activity | GO:0016805 dipeptidase activity | GO:0030145 manganese ion binding | GO:0008235 metalloexopeptidase activity | GO:0004177 aminopeptidase activity	3.4.11.9	pfam00557 Peptidase_M24 | pfam02602 HEM4 | pfam05195 AMP_N	-	-	-	-	-	-	-	cytosol	chloroplast	mitochondria	27349|Puccinia sorghi	Puccinia	Pucciniaceae	Pucciniales	Pucciniomycetes	Basidiomycota	Fungi	Eukaryota
PCEMA_000858.t1	633	-	-	-	-	-	-	-	-	-	-	-	-	-	-	-	-	cytosol	chloroplast	extracellular	-	-	-	-	-	-	-	-
PCEMA_000859.t1	3205	gi|909601549|gb|KNE92021.1| Ca2+ transporting ATPase, sarcoplasmic/endoplasmic reticulum	986	0	1898.13	GO:0070588 calcium ion transmembrane transport | GO:0008152 metabolic process	GO:0016021 integral to membrane	GO:0005388 calcium-transporting ATPase activity | GO:0046872 metal ion binding | GO:0005524 ATP binding	3.6.3.8	pfam00122 E1-E2_ATPase | pfam00689 Cation_ATPase_C | pfam13246 Hydrolase_like2 | pfam00690 Cation_ATPase_N | pfam12710 HAD	6	o 100-117 i 124-146 o 330-352 i 789-811 o 816-838 i 951-973 o	-	-	SignalP-noTM	21 - 22	-	plasma membrane	chloroplast	plasma membrane	27350|Puccinia striiformis	Puccinia	Pucciniaceae	Pucciniales	Pucciniomycetes	Basidiomycota	Fungi	Eukaryota
PCEMA_000860.t1	3051	gi|913855147|gb|KNZ51131.1| TKL protein kinase	972	0	1597.4	GO:0006468 protein phosphorylation	-	GO:0003676 nucleic acid binding | GO:0005524 ATP binding | GO:0004674 protein serine/threonine kinase activity	2.7.11.1	pfam00069 Pkinase | pfam07714 Pkinase_Tyr	-	-	-	-	-	-	-	nuclear	nuclear	nuclear	27349|Puccinia sorghi	Puccinia	Pucciniaceae	Pucciniales	Pucciniomycetes	Basidiomycota	Fungi	Eukaryota
PCEMA_000861.t1	1313	gi|913832128|gb|KNZ43753.1| hypothetical protein VP01_98g1	131	8.88e-83	300.121	GO:0006468 protein phosphorylation	-	GO:0005524 ATP binding | GO:0004674 protein serine/threonine kinase activity	-	pfam00454 PI3_PI4_kinase | pfam12796 Ank_2 | pfam13857 Ank_5 | pfam00023 Ank | pfam13637 Ank_4	-	-	-	-	-	-	-	mitochondria	chloroplast	mitochondria	27349|Puccinia sorghi	Puccinia	Pucciniaceae	Pucciniales	Pucciniomycetes	Basidiomycota	Fungi	Eukaryota
PCEMA_000862.t1	804	gi|913863346|gb|KNZ55489.1| hypothetical protein VP01_2663g6	262	2.1e-119	421.921	GO:0016567 protein ubiquitination	-	GO:0004842 ubiquitin-protein ligase activity	-	-	-	-	-	-	-	-	-	cytosol_nuclear	nuclear_plasma membrane	cytosol_nuclear	27349|Puccinia sorghi	Puccinia	Pucciniaceae	Pucciniales	Pucciniomycetes	Basidiomycota	Fungi	Eukaryota
PCEMA_000863.t1	231	gi|331233082|ref|XP_003329202.1| hypothetical protein PGTG_10254	64	9.76e-27	123.844	GO:0006200 ATP catabolic process	-	GO:0003676 nucleic acid binding | GO:0008026 ATP-dependent helicase activity | GO:0005524 ATP binding	-	-	-	-	-	-	-	-	-	cytosol_nuclear	chloroplast	cytosol	5297|Puccinia graminis	Puccinia	Pucciniaceae	Pucciniales	Pucciniomycetes	Basidiomycota	Fungi	Eukaryota
PCEMA_000864.t1	747	gi|909609928|gb|KNF00197.1| hypothetical protein PSTG_06607	209	1.62e-25	125.173	GO:0006200 ATP catabolic process	-	GO:0003676 nucleic acid binding | GO:0008026 ATP-dependent helicase activity | GO:0005524 ATP binding	-	-	-	-	-	-	-	-	-	nuclear	cytosol	nuclear	27350|Puccinia striiformis	Puccinia	Pucciniaceae	Pucciniales	Pucciniomycetes	Basidiomycota	Fungi	Eukaryota
PCEMA_000865.t1	3192	gi|913843937|gb|KNZ46993.1| hypothetical protein VP01_676g5	789	0	1415.8	GO:0034765 regulation of ion transmembrane transport | GO:0070588 calcium ion transmembrane transport	GO:0005891 voltage-gated calcium channel complex	GO:0005245 voltage-gated calcium channel activity | GO:0005509 calcium ion binding	-	pfam00520 Ion_trans	8	o 169-191 i 364-386 o 406-428 i 441-463 o 506-523 i 674-696 o 716-738 i 799-821 o	-	-	-	-	-	plasma membrane	plasma membrane	plasma membrane	27349|Puccinia sorghi	Puccinia	Pucciniaceae	Pucciniales	Pucciniomycetes	Basidiomycota	Fungi	Eukaryota
PCEMA_000866.t1	387	gi|909615419|gb|KNF05606.1| hypothetical protein PSTG_01415	83	2.99e-19	103.47	-	-	GO:0008270 zinc ion binding | GO:0003676 nucleic acid binding	-	pfam00098 zf-CCHC	-	-	-	-	-	-	-	extracellular	mitochondria	mitochondria	27350|Puccinia striiformis	Puccinia	Pucciniaceae	Pucciniales	Pucciniomycetes	Basidiomycota	Fungi	Eukaryota
PCEMA_000867.t1	438	gi|913860360|gb|KNZ53787.1| hypothetical protein VP01_3135g5	127	5.39e-68	250.959	-	-	GO:0003676 nucleic acid binding	-	pfam05699 Dimer_Tnp_hAT | pfam13094 CENP-Q	-	-	-	-	-	-	-	cytosol	cytosol	cytosol	27349|Puccinia sorghi	Puccinia	Pucciniaceae	Pucciniales	Pucciniomycetes	Basidiomycota	Fungi	Eukaryota
PCEMA_000868.t1	276	gi|913885319|gb|KNZ63214.1| hypothetical protein VP01_11727g1, partial	91	5.97e-39	161.934	-	-	GO:0003676 nucleic acid binding	-	-	-	-	-	-	-	-	-	cytosol	cytosol_nuclear	mitochondria	27349|Puccinia sorghi	Puccinia	Pucciniaceae	Pucciniales	Pucciniomycetes	Basidiomycota	Fungi	Eukaryota
PCEMA_000869.t1	1728	gi|331229011|ref|XP_003327172.1| actin-like protein 3	310	7.19e-180	623.001	GO:0034314 Arp2/3 complex-mediated actin nucleation | GO:0006351 transcription, DNA-dependent	GO:0005885 Arp2/3 protein complex | GO:0005634 nucleus	GO:0008270 zinc ion binding | GO:0003677 DNA binding | GO:0005524 ATP binding	-	pfam00022 Actin	-	-	-	-	-	-	-	cytosol_nuclear	cytosol	nuclear	5297|Puccinia graminis	Puccinia	Pucciniaceae	Pucciniales	Pucciniomycetes	Basidiomycota	Fungi	Eukaryota
PCEMA_000870.t1	1089	gi|403166314|ref|XP_003326188.2| hypothetical protein PGTG_08018	336	4.46e-75	277.09	-	-	GO:0008270 zinc ion binding | GO:0003676 nucleic acid binding	-	-	-	-	-	-	-	-	-	nuclear	nuclear	nuclear	5297|Puccinia graminis	Puccinia	Pucciniaceae	Pucciniales	Pucciniomycetes	Basidiomycota	Fungi	Eukaryota
PCEMA_000871.t1	594	gi|913837489|gb|KNZ45216.1| uncharacterized protein VP01_837g2	193	2.32e-98	351.941	GO:0006200 ATP catabolic process | GO:0006508 proteolysis	-	GO:0003676 nucleic acid binding | GO:0046872 metal ion binding | GO:0008026 ATP-dependent helicase activity | GO:0004222 metalloendopeptidase activity | GO:0005524 ATP binding	-	pfam02889 Sec63	-	-	-	-	-	-	-	cytosol	cytosol	nuclear	27349|Puccinia sorghi	Puccinia	Pucciniaceae	Pucciniales	Pucciniomycetes	Basidiomycota	Fungi	Eukaryota
PCEMA_000872.t1	1791	gi|913863000|gb|KNZ55300.1| hypothetical protein VP01_2719g8	523	2.12e-302	1030.48	GO:0044237 cellular metabolic process | GO:0006012 galactose metabolic process	-	GO:0050662 coenzyme binding | GO:0003978 UDP-glucose 4-epimerase activity	-	pfam11957 efThoc1	-	-	-	-	-	-	-	nuclear	nuclear	nuclear	27349|Puccinia sorghi	Puccinia	Pucciniaceae	Pucciniales	Pucciniomycetes	Basidiomycota	Fungi	Eukaryota
PCEMA_000873.t1	1023	gi|913863346|gb|KNZ55489.1| hypothetical protein VP01_2663g6	179	3.54e-83	301.45	GO:0016567 protein ubiquitination	-	GO:0004842 ubiquitin-protein ligase activity	-	pfam00627 UBA	-	-	-	-	-	-	-	mitochondria	chloroplast	mitochondria	27349|Puccinia sorghi	Puccinia	Pucciniaceae	Pucciniales	Pucciniomycetes	Basidiomycota	Fungi	Eukaryota
PCEMA_000874.t1	2527	gi|913860829|gb|KNZ54055.1| hypothetical protein VP01_305g3	820	0	1409.16	GO:0042273 ribosomal large subunit biogenesis | GO:0000055 ribosomal large subunit export from nucleus | GO:0030036 actin cytoskeleton organization	-	-	-	pfam08158 NUC130_3NT	-	-	-	-	-	-	-	nuclear	nuclear	nuclear	27349|Puccinia sorghi	Puccinia	Pucciniaceae	Pucciniales	Pucciniomycetes	Basidiomycota	Fungi	Eukaryota
PCEMA_000875.t1	1196	gi|913860829|gb|KNZ54055.1| hypothetical protein VP01_305g3	258	4.26e-155	540.62	GO:0042273 ribosomal large subunit biogenesis | GO:0000055 ribosomal large subunit export from nucleus | GO:0030036 actin cytoskeleton organization	GO:0005730 nucleolus	-	-	pfam08158 NUC130_3NT	-	-	-	-	SignalP-noTM	22 - 23	-	extracellular	chloroplast	mitochondria	27349|Puccinia sorghi	Puccinia	Pucciniaceae	Pucciniales	Pucciniomycetes	Basidiomycota	Fungi	Eukaryota
PCEMA_000876.t1	4176	gi|403174719|ref|XP_003333645.2| coatomer protein complex, subunit alpha (xenin)	678	0	1515.02	GO:0016192 vesicle-mediated transport | GO:0006886 intracellular protein transport	GO:0030126 COPI vesicle coat	GO:0005198 structural molecule activity	-	pfam04053 Coatomer_WDAD | pfam06957 COPI_C | pfam00400 WD40	1	o 675-697 i	-	-	-	-	-	cytosol	cytosol	nuclear	5297|Puccinia graminis	Puccinia	Pucciniaceae	Pucciniales	Pucciniomycetes	Basidiomycota	Fungi	Eukaryota
PCEMA_000877.t1	1609	gi|913871146|gb|KNZ60176.1| hypothetical protein VP01_15g10	342	4.32e-220	756.759	-	-	GO:0003676 nucleic acid binding | GO:0000166 nucleotide binding	-	pfam14327 CSTF2_hinge | pfam00076 RRM_1 | pfam14259 RRM_6 | pfam13893 RRM_5	-	-	-	-	-	-	-	mitochondria	chloroplast	mitochondria	27349|Puccinia sorghi	Puccinia	Pucciniaceae	Pucciniales	Pucciniomycetes	Basidiomycota	Fungi	Eukaryota
PCEMA_000878.t1	5545	gi|909602055|gb|KNE92511.1| hypothetical protein PSTG_14112, partial	808	0	1373.73	GO:0006511 ubiquitin-dependent protein catabolic process	-	GO:0008242 omega peptidase activity | GO:0008270 zinc ion binding | GO:0008234 cysteine-type peptidase activity	3.4.19.12	pfam00443 UCH | pfam02148 zf-UBP | pfam00627 UBA | pfam13423 UCH_1	-	-	-	-	-	-	-	endoplasmic reticulum	nuclear	cytosol	27350|Puccinia striiformis	Puccinia	Pucciniaceae	Pucciniales	Pucciniomycetes	Basidiomycota	Fungi	Eukaryota
PCEMA_000879.t1	2084	gi|913835817|gb|KNZ44761.1| hypothetical protein VP01_885g5	425	6.21e-242	829.396	GO:0006511 ubiquitin-dependent protein catabolic process | GO:0050901 leukocyte tethering or rolling | GO:0006886 intracellular protein transport | GO:0006505 GPI anchor metabolic process	GO:0005886 plasma membrane	GO:0008234 cysteine-type peptidase activity | GO:0016788 hydrolase activity, acting on ester bonds | GO:0008270 zinc ion binding	-	-	-	-	-	-	-	-	-	mitochondria	chloroplast	extracellular	27349|Puccinia sorghi	Puccinia	Pucciniaceae	Pucciniales	Pucciniomycetes	Basidiomycota	Fungi	Eukaryota
PCEMA_000880.t1	2703	gi|913852190|gb|KNZ49903.1| vacuolar sorting-associated protein 1	710	0	1597.84	GO:0006623 protein targeting to vacuole | GO:0060988 lipid tube assembly | GO:0006184 GTP catabolic process | GO:0030036 actin cytoskeleton organization | GO:0016559 peroxisome fission | GO:0006897 endocytosis | GO:0045053 protein retention in Golgi apparatus	GO:0005777 peroxisome | GO:0005741 mitochondrial outer membrane	GO:0005525 GTP binding | GO:0003924 GTPase activity	-	pfam01031 Dynamin_M | pfam00350 Dynamin_N | pfam02212 GED	-	-	-	-	-	-	-	cytosol	cytosol	cytosol	27349|Puccinia sorghi	Puccinia	Pucciniaceae	Pucciniales	Pucciniomycetes	Basidiomycota	Fungi	Eukaryota
PCEMA_000881.t1	396	gi|913865631|gb|KNZ56777.1| hypothetical protein VP01_2320g1	103	1.11e-53	208.882	GO:0007020 microtubule nucleation	GO:0005815 microtubule organizing center | GO:0000922 spindle pole	-	-	-	-	-	-	-	-	-	-	cytosol_nuclear	nuclear	nuclear	27349|Puccinia sorghi	Puccinia	Pucciniaceae	Pucciniales	Pucciniomycetes	Basidiomycota	Fungi	Eukaryota
PCEMA_000882.t1	2011	gi|913865631|gb|KNZ56777.1| hypothetical protein VP01_2320g1	537	3.41e-248	850.212	GO:0007020 microtubule nucleation	GO:0005815 microtubule organizing center | GO:0000922 spindle pole	-	-	-	-	-	-	-	-	-	-	cytosol_nuclear	nuclear	nuclear	27349|Puccinia sorghi	Puccinia	Pucciniaceae	Pucciniales	Pucciniomycetes	Basidiomycota	Fungi	Eukaryota
PCEMA_000883.t1	1206	gi|913859776|gb|KNZ53455.1| uncharacterized protein VP01_3234g6	255	2.81e-113	401.547	-	-	-	-	-	-	-	-	-	-	-	-	cytosol	nuclear	nuclear	27349|Puccinia sorghi	Puccinia	Pucciniaceae	Pucciniales	Pucciniomycetes	Basidiomycota	Fungi	Eukaryota
PCEMA_000884.t1	492	gi|913880555|gb|KNZ62195.1| ribose-phosphate pyrophosphokinase	132	6.26e-66	246.529	GO:0009156 ribonucleoside monophosphate biosynthetic process | GO:0009165 nucleotide biosynthetic process | GO:0006015 5-phosphoribose 1-diphosphate biosynthetic process | GO:0016310 phosphorylation	GO:0005737 cytoplasm	GO:0005524 ATP binding | GO:0000287 magnesium ion binding | GO:0016301 kinase activity | GO:0004749 ribose phosphate diphosphokinase activity	-	pfam13793 Pribosyltran_N	-	-	-	-	-	-	-	cytoskeleton	extracellular	cytosol	27349|Puccinia sorghi	Puccinia	Pucciniaceae	Pucciniales	Pucciniomycetes	Basidiomycota	Fungi	Eukaryota
PCEMA_000885.t1	585	gi|913866920|gb|KNZ57539.1| hypothetical protein VP01_2132g1	183	1.62e-44	184.08	-	-	-	-	-	-	-	-	-	-	-	-	cytosol	cytosol	nuclear	27349|Puccinia sorghi	Puccinia	Pucciniaceae	Pucciniales	Pucciniomycetes	Basidiomycota	Fungi	Eukaryota
PCEMA_000886.t1	1341	gi|913882681|gb|KNZ62621.1| uncharacterized protein VP01_1247g3	208	3.84e-115	407.748	-	-	-	-	pfam10294 Methyltransf_16	-	-	-	-	-	-	-	nuclear	chloroplast	nuclear	27349|Puccinia sorghi	Puccinia	Pucciniaceae	Pucciniales	Pucciniomycetes	Basidiomycota	Fungi	Eukaryota
PCEMA_000887.t1	346	gi|331245876|ref|XP_003335573.1| acyl-CoA dehydrogenase	42	6.22e-11	76.453	GO:0055114 oxidation-reduction process	-	GO:0050660 flavin adenine dinucleotide binding | GO:0003995 acyl-CoA dehydrogenase activity | GO:0043958 acryloyl-CoA reductase activity	-	-	-	-	-	-	-	-	-	extracellular	nuclear	nuclear	5297|Puccinia graminis	Puccinia	Pucciniaceae	Pucciniales	Pucciniomycetes	Basidiomycota	Fungi	Eukaryota
PCEMA_000888.t1	546	gi|913850400|gb|KNZ49214.1| hypothetical protein VP01_514g9	71	7.92e-28	131.816	GO:0008152 metabolic process	-	GO:0008080 N-acetyltransferase activity	-	pfam13508 Acetyltransf_7	-	-	-	-	-	-	-	nuclear	nuclear	nuclear	27349|Puccinia sorghi	Puccinia	Pucciniaceae	Pucciniales	Pucciniomycetes	Basidiomycota	Fungi	Eukaryota
PCEMA_000889.t1	4815	gi|913886892|gb|KNZ63547.1| hypothetical protein VP01_1129g4	493	1.36e-248	851.541	GO:0018342 protein prenylation	-	GO:0003676 nucleic acid binding | GO:0008318 protein prenyltransferase activity | GO:0008270 zinc ion binding	-	pfam06991 Prp19_bind | pfam04051 TRAPP | pfam00098 zf-CCHC	-	-	-	-	-	-	-	nuclear	nuclear	nuclear	27349|Puccinia sorghi	Puccinia	Pucciniaceae	Pucciniales	Pucciniomycetes	Basidiomycota	Fungi	Eukaryota
PCEMA_000890.t1	1396	gi|403176969|ref|XP_003335577.2| hypothetical protein PGTG_16903	282	7.01e-170	589.783	-	-	-	-	pfam04051 TRAPP	-	-	-	-	-	-	-	nuclear	cytosol_nuclear	mitochondria	5297|Puccinia graminis	Puccinia	Pucciniaceae	Pucciniales	Pucciniomycetes	Basidiomycota	Fungi	Eukaryota
PCEMA_000891.t1	1877	gi|913886893|gb|KNZ63548.1| hypothetical protein VP01_1129g5	208	1.14e-119	422.807	GO:0016192 vesicle-mediated transport | GO:0006886 intracellular protein transport	GO:0030131 clathrin adaptor complex	-	-	pfam00928 Adap_comp_sub	-	-	-	-	-	-	-	cytosol	nuclear	nuclear	27349|Puccinia sorghi	Puccinia	Pucciniaceae	Pucciniales	Pucciniomycetes	Basidiomycota	Fungi	Eukaryota
PCEMA_000892.t1	1097	gi|913860810|gb|KNZ54046.1| 20S proteasome subunit beta 2	293	1.17e-188	652.233	GO:0051603 proteolysis involved in cellular protein catabolic process	GO:0005737 cytoplasm | GO:0005839 proteasome core complex | GO:0005634 nucleus	GO:0004298 threonine-type endopeptidase activity	3.4.25.1	pfam00227 Proteasome | pfam12465 Pr_beta_C	-	-	-	-	-	-	-	cytoskeleton	cytosol	cytosol	27349|Puccinia sorghi	Puccinia	Pucciniaceae	Pucciniales	Pucciniomycetes	Basidiomycota	Fungi	Eukaryota
PCEMA_000893.t1	1374	-	-	-	-	-	-	-	-	-	1	o 41-63 i	-	-	-	-	-	mitochondria	chloroplast	mitochondria	-	-	-	-	-	-	-	-
PCEMA_000894.t1	1472	gi|331236191|ref|XP_003330755.1| branched-chain amino acid aminotransferase	377	8.62e-191	659.319	GO:0009082 branched chain family amino acid biosynthetic process | GO:0009083 branched chain family amino acid catabolic process	GO:0005634 nucleus	GO:0052654 L-leucine transaminase activity | GO:0052655 L-valine transaminase activity | GO:0052656 L-isoleucine transaminase activity	2.6.1.42	pfam01063 Aminotran_4	-	-	-	-	-	-	-	cytosol_nuclear	nuclear	cytosol_nuclear	5297|Puccinia graminis	Puccinia	Pucciniaceae	Pucciniales	Pucciniomycetes	Basidiomycota	Fungi	Eukaryota
PCEMA_000895.t1	2058	gi|913870343|gb|KNZ59691.1| hypothetical protein VP01_167g5	618	9.39e-284	968.469	-	-	-	-	-	1	i 7-29 o	-	-	-	-	-	extracellular	chloroplast	mitochondria	27349|Puccinia sorghi	Puccinia	Pucciniaceae	Pucciniales	Pucciniomycetes	Basidiomycota	Fungi	Eukaryota
PCEMA_000896.t1	1713	gi|913888778|gb|KNZ63985.1| hypothetical protein VP01_1079g5	533	3.12e-273	933.479	-	-	-	-	pfam13097 CENP-U	-	-	-	-	-	-	-	nuclear	nuclear	nuclear	27349|Puccinia sorghi	Puccinia	Pucciniaceae	Pucciniales	Pucciniomycetes	Basidiomycota	Fungi	Eukaryota
PCEMA_000897.t1	360	gi|403167417|ref|XP_003327203.2| hypothetical protein PGTG_08980	72	7.91e-17	95.4981	GO:0006200 ATP catabolic process	-	GO:0003676 nucleic acid binding | GO:0008026 ATP-dependent helicase activity | GO:0005524 ATP binding	-	-	1	i 46-68 o	-	-	-	-	-	cytosol	cytosol	nuclear	5297|Puccinia graminis	Puccinia	Pucciniaceae	Pucciniales	Pucciniomycetes	Basidiomycota	Fungi	Eukaryota
PCEMA_000898.t1	3856	gi|913862301|gb|KNZ54885.1| ULK/ULK protein kinase	923	0	1851.18	GO:0006468 protein phosphorylation | GO:0009306 protein secretion | GO:0032258 CVT pathway | GO:0043936 asexual sporulation resulting in formation of a cellular spore | GO:0000045 autophagic vacuole assembly | GO:0034599 cellular response to oxidative stress	GO:0034045 pre-autophagosomal structure membrane | GO:0005776 autophagic vacuole	GO:0004674 protein serine/threonine kinase activity | GO:0005524 ATP binding	2.7.11.1	pfam00069 Pkinase | pfam07714 Pkinase_Tyr | pfam12063 DUF3543	-	-	-	-	-	-	-	nuclear	chloroplast	nuclear	27349|Puccinia sorghi	Puccinia	Pucciniaceae	Pucciniales	Pucciniomycetes	Basidiomycota	Fungi	Eukaryota
PCEMA_000899.t1	1720	gi|913862302|gb|KNZ54886.1| hypothetical protein VP01_2823g4	483	8.09e-226	775.804	GO:0007264 small GTPase mediated signal transduction | GO:0008152 metabolic process | GO:0030100 regulation of endocytosis | GO:0007032 endosome organization | GO:0015031 protein transport	GO:0005765 lysosomal membrane | GO:0030139 endocytic vesicle | GO:0005811 lipid particle | GO:0005886 plasma membrane	GO:0019003 GDP binding | GO:0016787 hydrolase activity | GO:0005525 GTP binding	-	pfam00071 Ras | pfam08477 Miro	-	-	-	-	-	-	-	nuclear	nuclear	nuclear	27349|Puccinia sorghi	Puccinia	Pucciniaceae	Pucciniales	Pucciniomycetes	Basidiomycota	Fungi	Eukaryota
PCEMA_000900.t1	2682	gi|913857544|gb|KNZ52317.1| hypothetical protein VP01_361g10	753	0	1235.54	GO:0006629 lipid metabolic process	GO:0016021 integral to membrane	GO:0016740 transferase activity | GO:0008081 phosphoric diester hydrolase activity	-	pfam04515 Choline_transpo	11	o 45-67 i 329-351 o 379-401 i 406-428 o 438-460 i 490-512 o 522-544 i 585-607 o 657-679 i 703-725 o 745-764 i	-	-	-	-	-	plasma membrane	plasma membrane	plasma membrane	27349|Puccinia sorghi	Puccinia	Pucciniaceae	Pucciniales	Pucciniomycetes	Basidiomycota	Fungi	Eukaryota
PCEMA_000901.t1	1748	gi|909615301|gb|KNF05488.1| aspartyl-tRNA synthetase	559	1.13e-294	1004.79	GO:0006422 aspartyl-tRNA aminoacylation	GO:0005737 cytoplasm	GO:0003676 nucleic acid binding | GO:0005524 ATP binding | GO:0004815 aspartate-tRNA ligase activity	6.1.1.12	pfam00152 tRNA-synt_2 | pfam01336 tRNA_anti	-	-	-	-	-	-	-	mitochondria	chloroplast	mitochondria	27350|Puccinia striiformis	Puccinia	Pucciniaceae	Pucciniales	Pucciniomycetes	Basidiomycota	Fungi	Eukaryota
PCEMA_000902.t1	3504	gi|913857546|gb|KNZ52319.1| hypothetical protein VP01_361g12	966	0	1955.27	GO:0006396 RNA processing	GO:0005634 nucleus	-	-	-	-	-	-	-	-	-	-	cytosol	cytosol	nuclear	27349|Puccinia sorghi	Puccinia	Pucciniaceae	Pucciniales	Pucciniomycetes	Basidiomycota	Fungi	Eukaryota
PCEMA_000903.t1	1161	gi|913857536|gb|KNZ52309.1| hypothetical protein VP01_361g2	372	3.28e-173	600.855	-	-	-	-	-	-	-	-	-	-	-	-	nuclear	chloroplast	nuclear	27349|Puccinia sorghi	Puccinia	Pucciniaceae	Pucciniales	Pucciniomycetes	Basidiomycota	Fungi	Eukaryota
PCEMA_000904.t1	2272	gi|913848051|gb|KNZ48391.1| hypothetical protein VP01_56g4	92	3.53e-49	200.91	-	-	-	-	-	-	-	-	-	-	-	-	cytosol_nuclear	nuclear	nuclear	27349|Puccinia sorghi	Puccinia	Pucciniaceae	Pucciniales	Pucciniomycetes	Basidiomycota	Fungi	Eukaryota
PCEMA_000905.t1	974	gi|913848051|gb|KNZ48391.1| hypothetical protein VP01_56g4	42	3.02e-14	89.2974	-	-	-	-	-	1	i 13-35 o	-	-	-	-	-	extracellular	chloroplast	plasma membrane	27349|Puccinia sorghi	Puccinia	Pucciniaceae	Pucciniales	Pucciniomycetes	Basidiomycota	Fungi	Eukaryota
PCEMA_000906.t1	4257	gi|913845143|gb|KNZ47369.1| hypothetical protein VP01_645g5	1330	0	2248.47	GO:0006606 protein import into nucleus	GO:0005643 nuclear pore	-	-	pfam07926 TPR_MLP1_2 | pfam01576 Myosin_tail_1 | pfam10174 Cast | pfam12128 DUF3584 | pfam13514 AAA_27 | pfam05701 DUF827 | pfam05557 MAD | pfam13868 Trichoplein | pfam05483 SCP-1 | pfam13851 GAS | pfam06160 EzrA | pfam07111 HCR | pfam12795 MscS_porin | pfam05622 HOOK | pfam09730 BicD | pfam12718 Tropomyosin_1 | pfam00769 ERM | pfam00038 Filament | pfam04012 PspA_IM30 | pfam07464 ApoLp-III | pfam…	-	-	-	-	-	-	-	cytosol_nuclear	chloroplast	nuclear	27349|Puccinia sorghi	Puccinia	Pucciniaceae	Pucciniales	Pucciniomycetes	Basidiomycota	Fungi	Eukaryota
PCEMA_000907.t1	1775	gi|913845143|gb|KNZ47369.1| hypothetical protein VP01_645g5	569	0	1185.05	GO:0006606 protein import into nucleus	GO:0005643 nuclear pore	-	-	pfam01576 Myosin_tail_1 | pfam03938 OmpH | pfam13868 Trichoplein | pfam12795 MscS_porin | pfam07888 CALCOCO1 | pfam09730 BicD | pfam05276 SH3BP5 | pfam00769 ERM | pfam13863 DUF4200 | pfam09789 DUF2353 | pfam00261 Tropomyosin | pfam07926 TPR_MLP1_2 | pfam07111 HCR | pfam04156 IncA | pfam13851 GAS | pfam01442 Apolipoprotein | pfam10211 Ax_dynein_light | pfam13094 CENP-Q | pfam13949 ALIX_LYPXL_bnd	-	-	-	-	-	-	-	cytosol_nuclear	cytosol	nuclear	27349|Puccinia sorghi	Puccinia	Pucciniaceae	Pucciniales	Pucciniomycetes	Basidiomycota	Fungi	Eukaryota
PCEMA_000908.t1	507	gi|913845140|gb|KNZ47366.1| hypothetical protein VP01_645g2	128	7.13e-63	238.114	GO:0008152 metabolic process | GO:0007275 multicellular organismal development	GO:0016021 integral to membrane	GO:0004872 receptor activity | GO:0008270 zinc ion binding | GO:0019706 protein-cysteine S-palmitoleyltransferase activity	-	-	2	i 49-71 o 81-103 i	-	-	-	-	-	mitochondria	chloroplast	extracellular	27349|Puccinia sorghi	Puccinia	Pucciniaceae	Pucciniales	Pucciniomycetes	Basidiomycota	Fungi	Eukaryota
PCEMA_000909.t1	528	gi|913870343|gb|KNZ59691.1| hypothetical protein VP01_167g5	162	3.04e-84	304.993	-	-	-	-	-	-	-	-	-	-	-	-	mitochondria	mitochondria	nuclear	27349|Puccinia sorghi	Puccinia	Pucciniaceae	Pucciniales	Pucciniomycetes	Basidiomycota	Fungi	Eukaryota
PCEMA_000910.t1	693	gi|913870343|gb|KNZ59691.1| hypothetical protein VP01_167g5	221	4.91e-91	327.582	-	-	-	-	-	-	-	-	-	-	-	-	cytosol	chloroplast	mitochondria	27349|Puccinia sorghi	Puccinia	Pucciniaceae	Pucciniales	Pucciniomycetes	Basidiomycota	Fungi	Eukaryota
PCEMA_000911.t1	966	gi|913856235|gb|KNZ51675.1| 2-isopropylmalate synthase	315	1.05e-207	715.568	GO:0035690 cellular response to drug | GO:0009098 leucine biosynthetic process	GO:0005739 mitochondrion	GO:0003852 2-isopropylmalate synthase activity	-	pfam08502 LeuA_dimer	-	-	-	-	-	-	-	cytosol	cytosol	mitochondria	27349|Puccinia sorghi	Puccinia	Pucciniaceae	Pucciniales	Pucciniomycetes	Basidiomycota	Fungi	Eukaryota
PCEMA_000912.t1	693	gi|913856235|gb|KNZ51675.1| 2-isopropylmalate synthase	223	7.7e-147	513.16	GO:0009098 leucine biosynthetic process	GO:0005739 mitochondrion	GO:0003852 2-isopropylmalate synthase activity	-	pfam00682 HMGL-like	-	-	-	-	-	-	-	mitochondria	chloroplast	mitochondria	27349|Puccinia sorghi	Puccinia	Pucciniaceae	Pucciniales	Pucciniomycetes	Basidiomycota	Fungi	Eukaryota
PCEMA_000913.t1	1464	gi|913868508|gb|KNZ58517.1| uncharacterized protein VP01_1916g4	366	3.33e-72	269.118	-	-	GO:0003676 nucleic acid binding	-	-	-	-	-	-	-	-	-	mitochondria	mitochondria	mitochondria	27349|Puccinia sorghi	Puccinia	Pucciniaceae	Pucciniales	Pucciniomycetes	Basidiomycota	Fungi	Eukaryota
PCEMA_000914.t1	276	-	-	-	-	-	-	-	-	-	-	-	-	-	-	-	-	extracellular	nuclear	mitochondria	-	-	-	-	-	-	-	-
PCEMA_000915.t1	2561	gi|913850562|gb|KNZ49277.1| mRNA guanylyltransferase	450	4.11e-261	893.174	GO:0006266 DNA ligation | GO:0006310 DNA recombination | GO:0006281 DNA repair | GO:0006370 mRNA capping	GO:0031533 mRNA cap methyltransferase complex	GO:0003910 DNA ligase (ATP) activity | GO:0005524 ATP binding | GO:0004484 mRNA guanylyltransferase activity | GO:0005525 GTP binding	-	pfam01331 mRNA_cap_enzyme | pfam03919 mRNA_cap_C | pfam01068 DNA_ligase_A_M	-	-	-	-	-	-	-	nuclear	cytosol	nuclear	27349|Puccinia sorghi	Puccinia	Pucciniaceae	Pucciniales	Pucciniomycetes	Basidiomycota	Fungi	Eukaryota
PCEMA_000916.t1	1233	gi|913860083|gb|KNZ53623.1| hypothetical protein VP01_3183g3	167	6.81e-99	353.713	-	-	-	-	-	-	-	-	-	-	-	-	extracellular	chloroplast	extracellular	27349|Puccinia sorghi	Puccinia	Pucciniaceae	Pucciniales	Pucciniomycetes	Basidiomycota	Fungi	Eukaryota
PCEMA_000917.t1	990	gi|913872656|gb|KNZ60590.1| uncharacterized protein VP01_1532g9	305	1.54e-71	266.46	-	-	GO:0003676 nucleic acid binding | GO:0046983 protein dimerization activity	-	pfam02892 zf-BED	-	-	-	-	-	-	-	cytosol	nuclear	nuclear	27349|Puccinia sorghi	Puccinia	Pucciniaceae	Pucciniales	Pucciniomycetes	Basidiomycota	Fungi	Eukaryota
PCEMA_000918.t1	1345	gi|331215885|ref|XP_003320622.1| hypothetical protein PGTG_02644	359	2.45e-179	621.229	-	-	-	-	-	-	-	-	-	-	-	-	mitochondria	chloroplast	extracellular	5297|Puccinia graminis	Puccinia	Pucciniaceae	Pucciniales	Pucciniomycetes	Basidiomycota	Fungi	Eukaryota
PCEMA_000919.t1	1286	gi|913888502|gb|KNZ63904.1| hypothetical protein VP01_1086g1	291	4.87e-148	517.146	GO:0055114 oxidation-reduction process	GO:0016021 integral to membrane	GO:0004316 3-oxoacyl-[acyl-carrier-protein] reductase (NADPH) activity	-	pfam00106 adh_short | pfam08659 KR | pfam13561 adh_short_C2	-	-	-	-	-	-	-	extracellular	cytosol	cytosol	27349|Puccinia sorghi	Puccinia	Pucciniaceae	Pucciniales	Pucciniomycetes	Basidiomycota	Fungi	Eukaryota
PCEMA_000920.t1	1966	gi|909612237|gb|KNF02466.1| tubulin alpha-1A chain	449	2.83e-294	1003.46	GO:0051258 protein polymerization | GO:0006184 GTP catabolic process | GO:0007017 microtubule-based process	GO:0005874 microtubule | GO:0005737 cytoplasm	GO:0003924 GTPase activity | GO:0005200 structural constituent of cytoskeleton | GO:0005525 GTP binding	-	pfam03953 Tubulin_C | pfam00091 Tubulin	-	-	-	-	-	-	-	cytosol_nuclear	cytosol	cytoskeleton	27350|Puccinia striiformis	Puccinia	Pucciniaceae	Pucciniales	Pucciniomycetes	Basidiomycota	Fungi	Eukaryota
PCEMA_000921.t1	1608	gi|913885319|gb|KNZ63214.1| hypothetical protein VP01_11727g1, partial	168	5.67e-61	235.9	-	-	GO:0003676 nucleic acid binding	-	-	-	-	-	-	-	-	-	nuclear	nuclear	nuclear	27349|Puccinia sorghi	Puccinia	Pucciniaceae	Pucciniales	Pucciniomycetes	Basidiomycota	Fungi	Eukaryota
PCEMA_000922.t1	1773	gi|913863300|gb|KNZ55460.1| putative signal peptide protein	129	3.02e-27	132.259	-	-	-	-	-	-	-	-	-	-	-	-	nuclear	nuclear	nuclear	27349|Puccinia sorghi	Puccinia	Pucciniaceae	Pucciniales	Pucciniomycetes	Basidiomycota	Fungi	Eukaryota
PCEMA_000923.t1	720	gi|909606071|gb|KNE96447.1| hypothetical protein PSTG_10278	220	1.08e-97	349.727	GO:0032259 methylation | GO:0055114 oxidation-reduction process	GO:0005634 nucleus	GO:0003677 DNA binding | GO:0016706 oxidoreductase activity, acting on paired donors, with incorporation or reduction of molecular oxygen, 2-oxoglutarate as one donor, and incorporation of one atom each of oxygen into both donors | GO:0008270 zinc ion binding | GO:0008168 methyltransferase activity	-	-	-	-	-	-	-	-	-	cytoskeleton	cytosol	mitochondria	27350|Puccinia striiformis	Puccinia	Pucciniaceae	Pucciniales	Pucciniomycetes	Basidiomycota	Fungi	Eukaryota
PCEMA_000924.t1	1395	gi|913869744|gb|KNZ59314.1| uncharacterized protein VP01_1760g4	310	1.41e-203	701.838	-	-	GO:0005509 calcium ion binding | GO:0005102 receptor binding	-	pfam13833 EF_hand_6 | pfam13499 EF_hand_5 | pfam13405 EF_hand_4 | pfam00036 efhand | pfam13202 EF_hand_3	-	-	-	-	-	-	-	cytosol	nuclear	nuclear	27349|Puccinia sorghi	Puccinia	Pucciniaceae	Pucciniales	Pucciniomycetes	Basidiomycota	Fungi	Eukaryota
PCEMA_000925.t1	1125	gi|403161655|ref|XP_003321962.2| hypothetical protein PGTG_03499	325	5.24e-74	273.99	-	-	-	-	-	-	-	-	-	-	-	-	nuclear	nuclear	nuclear	5297|Puccinia graminis	Puccinia	Pucciniaceae	Pucciniales	Pucciniomycetes	Basidiomycota	Fungi	Eukaryota
PCEMA_000926.t1	2133	gi|913840718|gb|KNZ46066.1| hypothetical protein VP01_758g3	643	0	1149.62	-	-	-	-	-	-	-	-	-	-	-	-	mitochondria_nuclear	nuclear	mitochondria	27349|Puccinia sorghi	Puccinia	Pucciniaceae	Pucciniales	Pucciniomycetes	Basidiomycota	Fungi	Eukaryota
PCEMA_000927.t1	960	gi|331242231|ref|XP_003333762.1| hypothetical protein PGTG_15522	253	3.11e-92	331.568	-	-	-	-	pfam03031 NIF	-	-	-	-	-	-	-	cytoskeleton	cytosol	nuclear	5297|Puccinia graminis	Puccinia	Pucciniaceae	Pucciniales	Pucciniomycetes	Basidiomycota	Fungi	Eukaryota
PCEMA_000928.t1	948	gi|913888727|gb|KNZ63962.1| hypothetical protein VP01_1080g16	301	3.37e-124	437.865	-	-	-	-	-	-	-	-	-	SignalP-noTM	20 - 21	-	extracellular	chloroplast	extracellular	27349|Puccinia sorghi	Puccinia	Pucciniaceae	Pucciniales	Pucciniomycetes	Basidiomycota	Fungi	Eukaryota
PCEMA_000929.t1	826	gi|913834793|gb|KNZ44460.1| hypothetical protein VP01_914g3	244	1.18e-133	469.312	-	-	-	-	-	-	-	-	-	-	-	-	cytosol	nuclear	nuclear	27349|Puccinia sorghi	Puccinia	Pucciniaceae	Pucciniales	Pucciniomycetes	Basidiomycota	Fungi	Eukaryota
PCEMA_000930.t1	183	gi|331218562|ref|XP_003321958.1| hypothetical protein PGTG_03495	33	0.000102	54.7506	-	-	-	-	pfam02069 Metallothio_Pro	-	-	-	-	-	-	-	-	-	-	5297|Puccinia graminis	Puccinia	Pucciniaceae	Pucciniales	Pucciniomycetes	Basidiomycota	Fungi	Eukaryota
PCEMA_000931.t1	282	gi|913850784|gb|KNZ49368.1| uncharacterized protein VP01_5064g1	91	8.93e-28	128.716	-	-	GO:0008270 zinc ion binding | GO:0003676 nucleic acid binding	-	-	-	-	-	-	-	-	-	cytosol	cytosol	cytoskeleton	27349|Puccinia sorghi	Puccinia	Pucciniaceae	Pucciniales	Pucciniomycetes	Basidiomycota	Fungi	Eukaryota
PCEMA_000932.t1	789	gi|913871616|gb|KNZ60366.1| uncharacterized protein VP01_1564g3	134	2.76e-34	153.076	-	-	-	-	-	-	-	-	-	-	-	-	nuclear	chloroplast	mitochondria	27349|Puccinia sorghi	Puccinia	Pucciniaceae	Pucciniales	Pucciniomycetes	Basidiomycota	Fungi	Eukaryota
PCEMA_000933.t1	183	-	-	-	-	-	-	-	-	-	-	-	-	-	-	-	-	-	-	-	-	-	-	-	-	-	-	-
PCEMA_000934.t1	864	gi|913837045|gb|KNZ45095.1| hypothetical protein VP01_84g10	174	2.7e-67	253.616	-	-	-	-	-	-	-	-	-	-	-	-	nuclear	chloroplast	nuclear	27349|Puccinia sorghi	Puccinia	Pucciniaceae	Pucciniales	Pucciniomycetes	Basidiomycota	Fungi	Eukaryota
PCEMA_000935.t1	675	-	-	-	-	-	-	-	-	-	-	-	-	-	-	-	-	cytosol	nuclear	nuclear	-	-	-	-	-	-	-	-
PCEMA_000936.t1	207	-	-	-	-	-	-	-	-	-	-	-	-	-	-	-	-	cytosol_nuclear	nuclear	nuclear	-	-	-	-	-	-	-	-
PCEMA_000937.t1	762	gi|913887978|gb|KNZ63814.1| hypothetical protein VP01_1099g4	253	1.98e-95	342.197	-	-	-	-	pfam13359 DDE_4	-	-	-	-	-	-	-	extracellular	cytosol	cytosol_nuclear	27349|Puccinia sorghi	Puccinia	Pucciniaceae	Pucciniales	Pucciniomycetes	Basidiomycota	Fungi	Eukaryota
PCEMA_000938.t1	765	gi|403161582|ref|XP_003890394.1| hypothetical protein PGTG_20946	233	2.51e-69	259.374	-	-	-	-	-	-	-	-	-	-	-	-	mitochondria	mitochondria	mitochondria	5297|Puccinia graminis	Puccinia	Pucciniaceae	Pucciniales	Pucciniomycetes	Basidiomycota	Fungi	Eukaryota
PCEMA_000939.t1	795	gi|403161580|ref|XP_003321901.2| hypothetical protein PGTG_03438	226	5.29e-53	210.654	-	-	-	-	-	-	-	-	-	-	-	-	nuclear	nuclear	nuclear	5297|Puccinia graminis	Puccinia	Pucciniaceae	Pucciniales	Pucciniomycetes	Basidiomycota	Fungi	Eukaryota
PCEMA_000940.t1	2622	gi|403161580|ref|XP_003321901.2| hypothetical protein PGTG_03438	867	0	1166.01	-	-	GO:0046872 metal ion binding	-	-	-	-	-	-	-	-	-	nuclear	nuclear	nuclear	5297|Puccinia graminis	Puccinia	Pucciniaceae	Pucciniales	Pucciniomycetes	Basidiomycota	Fungi	Eukaryota
PCEMA_000941.t1	1984	gi|913885221|gb|KNZ63190.1| pyridoxal 5'-phosphate synthase, synthase subunit Pdx1	362	1.31e-232	798.392	GO:0042823 pyridoxal phosphate biosynthetic process	-	GO:0016829 lyase activity	-	pfam01680 SOR_SNZ	-	-	-	-	-	-	-	cytoskeleton	cytoskeleton	cytoskeleton	27349|Puccinia sorghi	Puccinia	Pucciniaceae	Pucciniales	Pucciniomycetes	Basidiomycota	Fungi	Eukaryota
PCEMA_000942.t1	1445	gi|403174321|ref|XP_003333307.2| hypothetical protein PGTG_14227	315	8.86e-142	496.329	GO:0008152 metabolic process	-	GO:0016747 transferase activity, transferring acyl groups other than amino-acyl groups	-	pfam03982 DAGAT	1	i 80-102 o	-	-	-	-	-	plasma membrane	nuclear	plasma membrane	5297|Puccinia graminis	Puccinia	Pucciniaceae	Pucciniales	Pucciniomycetes	Basidiomycota	Fungi	Eukaryota
PCEMA_000943.t1	2693	gi|913834988|gb|KNZ44515.1| hypothetical protein VP01_908g5	714	0	1363.1	GO:0006457 protein folding | GO:0006508 proteolysis	-	GO:0008233 peptidase activity | GO:0046983 protein dimerization activity | GO:0005524 ATP binding | GO:0051082 unfolded protein binding | GO:0017111 nucleoside-triphosphatase activity | GO:0008270 zinc ion binding	-	pfam07724 AAA_2 | pfam00004 AAA | pfam10431 ClpB_D2-small | pfam07728 AAA_5 | pfam13191 AAA_16 | pfam00158 Sigma54_activat | pfam13401 AAA_22	-	-	-	-	-	-	-	cytosol	chloroplast	cytosol_nuclear	27349|Puccinia sorghi	Puccinia	Pucciniaceae	Pucciniales	Pucciniomycetes	Basidiomycota	Fungi	Eukaryota
PCEMA_000944.t1	2354	gi|913832582|gb|KNZ43878.1| hypothetical protein VP01_976g4	605	0	1142.09	-	GO:0019013 viral nucleocapsid | GO:0030529 ribonucleoprotein complex	GO:0003676 nucleic acid binding | GO:0000166 nucleotide binding	-	pfam00076 RRM_1 | pfam14259 RRM_6 | pfam13893 RRM_5	-	-	-	-	-	-	-	nuclear	nuclear	nuclear	27349|Puccinia sorghi	Puccinia	Pucciniaceae	Pucciniales	Pucciniomycetes	Basidiomycota	Fungi	Eukaryota
PCEMA_000945.t1	2315	gi|913832583|gb|KNZ43879.1| uncharacterized protein VP01_976g5	669	0	1281.6	GO:0005975 carbohydrate metabolic process | GO:0006032 chitin catabolic process	-	GO:0004568 chitinase activity | GO:0035091 phosphatidylinositol binding	-	pfam00704 Glyco_hydro_18	-	-	-	-	-	-	-	mitochondria	chloroplast	extracellular	27349|Puccinia sorghi	Puccinia	Pucciniaceae	Pucciniales	Pucciniomycetes	Basidiomycota	Fungi	Eukaryota
PCEMA_000946.t1	682	-	-	-	-	-	-	-	-	-	-	-	-	-	-	-	-	nuclear	nuclear	nuclear	-	-	-	-	-	-	-	-
PCEMA_000947.t1	627	gi|913861802|gb|KNZ54601.1| hypothetical protein VP01_2903g3	170	2.07e-113	401.99	-	-	-	-	-	-	-	-	-	-	-	-	cytosol	chloroplast	mitochondria	27349|Puccinia sorghi	Puccinia	Pucciniaceae	Pucciniales	Pucciniomycetes	Basidiomycota	Fungi	Eukaryota
PCEMA_000948.t1	642	gi|913860574|gb|KNZ53904.1| hypothetical protein VP01_3101g2	132	1.12e-63	242.1	GO:0006914 autophagy	-	-	-	pfam02991 Atg8 | pfam04110 APG12 | pfam05604 DUF776	-	-	-	-	-	-	-	nuclear	nuclear	nuclear	27349|Puccinia sorghi	Puccinia	Pucciniaceae	Pucciniales	Pucciniomycetes	Basidiomycota	Fungi	Eukaryota
PCEMA_000949.t1	1073	gi|403165041|ref|XP_003325075.2| NADH dehydrogenase	303	2.71e-158	551.25	GO:0055114 oxidation-reduction process	-	GO:0050660 flavin adenine dinucleotide binding | GO:0016491 oxidoreductase activity | GO:0005509 calcium ion binding	-	pfam13499 EF_hand_5 | pfam13833 EF_hand_6 | pfam00036 efhand | pfam13202 EF_hand_3	-	-	-	-	-	-	-	cytosol	cytosol	cytosol	5297|Puccinia graminis	Puccinia	Pucciniaceae	Pucciniales	Pucciniomycetes	Basidiomycota	Fungi	Eukaryota
PCEMA_000950.t1	549	gi|913860573|gb|KNZ53903.1| NADH dehydrogenase	180	4.4e-108	384.274	GO:0055114 oxidation-reduction process	-	GO:0050660 flavin adenine dinucleotide binding | GO:0016491 oxidoreductase activity | GO:0005509 calcium ion binding	-	-	1	i 77-96 o	-	-	-	-	-	plasma membrane	plasma membrane	plasma membrane	27349|Puccinia sorghi	Puccinia	Pucciniaceae	Pucciniales	Pucciniomycetes	Basidiomycota	Fungi	Eukaryota
PCEMA_000951.t1	382	gi|331212347|ref|XP_003307443.1| histone	60	1.78e-28	132.702	GO:0006334 nucleosome assembly	GO:0000786 nucleosome | GO:0005634 nucleus	GO:0003677 DNA binding | GO:0046982 protein heterodimerization activity	-	pfam00125 Histone	-	-	-	-	-	-	-	nuclear	chloroplast	mitochondria	5297|Puccinia graminis	Puccinia	Pucciniaceae	Pucciniales	Pucciniomycetes	Basidiomycota	Fungi	Eukaryota
PCEMA_000952.t1	1207	gi|913873850|gb|KNZ60817.1| protein tyrosine phosphatase	176	1.28e-104	372.758	-	-	-	-	pfam04387 PTPLA	6	i 74-96 o 111-128 i 212-234 o 238-260 i 273-295 o 300-322 i	-	-	-	-	-	mitochondria	chloroplast	mitochondria	27349|Puccinia sorghi	Puccinia	Pucciniaceae	Pucciniales	Pucciniomycetes	Basidiomycota	Fungi	Eukaryota
PCEMA_000953.t1	1530	gi|403162205|ref|XP_003322448.2| hypothetical protein PGTG_03985	397	1.36e-130	459.125	-	-	GO:0008270 zinc ion binding | GO:0003676 nucleic acid binding	-	pfam00098 zf-CCHC | pfam14227 UBN2_2	-	-	-	-	-	-	-	nuclear	chloroplast	nuclear	5297|Puccinia graminis	Puccinia	Pucciniaceae	Pucciniales	Pucciniomycetes	Basidiomycota	Fungi	Eukaryota
PCEMA_000954.t1	8222	gi|913886956|gb|KNZ63565.1| hypothetical protein VP01_1127g3	1235	0	2352.11	GO:0006413 translational initiation | GO:0070588 calcium ion transmembrane transport | GO:0001172 transcription, RNA-dependent	GO:0016021 integral to membrane | GO:0005737 cytoplasm	GO:0003743 translation initiation factor activity | GO:0003968 RNA-directed RNA polymerase activity | GO:0046872 metal ion binding | GO:0015369 calcium:hydrogen antiporter activity | GO:0000166 nucleotide binding	-	pfam05183 RdRP | pfam01652 IF4E	-	-	-	-	-	-	-	nuclear	cytosol	cytosol_nuclear	27349|Puccinia sorghi	Puccinia	Pucciniaceae	Pucciniales	Pucciniomycetes	Basidiomycota	Fungi	Eukaryota
PCEMA_000955.t1	3560	gi|913870138|gb|KNZ59551.1| hypothetical protein VP01_1705g2	711	0	1294.01	-	-	-	-	-	-	-	-	-	-	-	-	nuclear	chloroplast	nuclear	27349|Puccinia sorghi	Puccinia	Pucciniaceae	Pucciniales	Pucciniomycetes	Basidiomycota	Fungi	Eukaryota
PCEMA_000956.t1	366	-	-	-	-	-	-	-	-	-	-	-	-	-	-	-	-	mitochondria	nuclear	nuclear	-	-	-	-	-	-	-	-
PCEMA_000957.t1	1278	gi|909606105|gb|KNE96480.1| hypothetical protein PSTG_10186	357	6.19e-77	282.848	-	-	-	-	-	-	-	-	-	-	-	-	cytosol	cytosol	nuclear	27350|Puccinia striiformis	Puccinia	Pucciniaceae	Pucciniales	Pucciniomycetes	Basidiomycota	Fungi	Eukaryota
PCEMA_000958.t1	327	gi|403171252|ref|XP_003889441.1| hypothetical protein PGTG_21854	97	1.58e-35	153.519	-	-	GO:0008270 zinc ion binding | GO:0003676 nucleic acid binding	-	pfam00098 zf-CCHC	-	-	-	-	-	-	-	nuclear	nuclear	nuclear	5297|Puccinia graminis	Puccinia	Pucciniaceae	Pucciniales	Pucciniomycetes	Basidiomycota	Fungi	Eukaryota
PCEMA_000959.t1	612	-	-	-	-	-	-	-	-	pfam00098 zf-CCHC	-	-	-	-	-	-	-	nuclear	nuclear	nuclear	-	-	-	-	-	-	-	-
PCEMA_000960.t1	3477	gi|913867172|gb|KNZ57695.1| hypothetical protein VP01_2097g3	1022	0	1522.55	GO:0008033 tRNA processing	-	GO:0046872 metal ion binding | GO:0005524 ATP binding	-	-	-	-	-	-	-	-	-	cytosol_nuclear	nuclear	nuclear	27349|Puccinia sorghi	Puccinia	Pucciniaceae	Pucciniales	Pucciniomycetes	Basidiomycota	Fungi	Eukaryota
PCEMA_000961.t1	1221	gi|403166897|ref|XP_003326758.2| hypothetical protein PGTG_08295	335	9.18e-70	261.588	-	-	-	-	-	-	-	-	-	-	-	-	nuclear	chloroplast	nuclear	5297|Puccinia graminis	Puccinia	Pucciniaceae	Pucciniales	Pucciniomycetes	Basidiomycota	Fungi	Eukaryota
PCEMA_000962.t1	774	gi|913855336|gb|KNZ51211.1| hypothetical protein VP01_4048g3	250	3.53e-142	497.658	-	-	-	-	pfam14223 UBN2 | pfam14227 UBN2_2	-	-	-	-	-	-	-	cytoskeleton	cytosol	nuclear	27349|Puccinia sorghi	Puccinia	Pucciniaceae	Pucciniales	Pucciniomycetes	Basidiomycota	Fungi	Eukaryota
PCEMA_000963.t1	363	gi|913857313|gb|KNZ52183.1| hypothetical protein VP01_3659g2, partial	120	1.51e-60	227.042	GO:0015074 DNA integration	-	GO:0003676 nucleic acid binding | GO:0008270 zinc ion binding	-	-	-	-	-	-	-	-	-	cytosol	nuclear	nuclear	27349|Puccinia sorghi	Puccinia	Pucciniaceae	Pucciniales	Pucciniomycetes	Basidiomycota	Fungi	Eukaryota
PCEMA_000964.t1	747	gi|913852074|gb|KNZ49855.1| uncharacterized protein VP01_473g7	214	6.67e-91	327.139	-	-	GO:0003676 nucleic acid binding | GO:0046983 protein dimerization activity	-	pfam05699 Dimer_Tnp_hAT	-	-	-	-	-	-	-	nuclear	nuclear	mitochondria	27349|Puccinia sorghi	Puccinia	Pucciniaceae	Pucciniales	Pucciniomycetes	Basidiomycota	Fungi	Eukaryota
PCEMA_000965.t1	561	gi|331214394|ref|XP_003319878.1| guanine nucleotide-binding protein subunit gamma	41	2.18e-15	91.9548	GO:0007186 G-protein coupled receptor signaling pathway	GO:0005834 heterotrimeric G-protein complex	GO:0004871 signal transducer activity	-	-	-	-	-	-	-	-	-	cytoskeleton	extracellular	nuclear	5297|Puccinia graminis	Puccinia	Pucciniaceae	Pucciniales	Pucciniomycetes	Basidiomycota	Fungi	Eukaryota
PCEMA_000966.t1	1104	gi|403164726|ref|XP_003324792.2| alphaK I21	362	9.49e-109	386.488	GO:0006468 protein phosphorylation	-	GO:0005524 ATP binding | GO:0004674 protein serine/threonine kinase activity	-	-	-	-	-	-	-	-	-	nuclear	nuclear	nuclear	5297|Puccinia graminis	Puccinia	Pucciniaceae	Pucciniales	Pucciniomycetes	Basidiomycota	Fungi	Eukaryota
PCEMA_000967.t1	504	gi|913863295|gb|KNZ55457.1| hypothetical protein VP01_2671g2	40	0.0231	49.4357	-	-	-	-	-	-	-	-	-	SignalP-noTM	32 - 33	-	extracellular	chloroplast	mitochondria	27349|Puccinia sorghi	Puccinia	Pucciniaceae	Pucciniales	Pucciniomycetes	Basidiomycota	Fungi	Eukaryota
PCEMA_000968.t1	306	gi|909615641|gb|KNF05826.1| hypothetical protein PSTG_01223	42	1.62e-09	71.5811	GO:0006200 ATP catabolic process	-	GO:0003676 nucleic acid binding | GO:0008026 ATP-dependent helicase activity | GO:0005524 ATP binding	-	-	-	-	-	-	-	-	-	cytosol	chloroplast	nuclear	27350|Puccinia striiformis	Puccinia	Pucciniaceae	Pucciniales	Pucciniomycetes	Basidiomycota	Fungi	Eukaryota
PCEMA_000969.t1	1284	gi|403167899|ref|XP_003327629.2| hypothetical protein PGTG_09163	375	6.82e-219	752.773	GO:0055114 oxidation-reduction process	-	GO:0020037 heme binding | GO:0016705 oxidoreductase activity, acting on paired donors, with incorporation or reduction of molecular oxygen | GO:0004497 monooxygenase activity | GO:0005506 iron ion binding	-	pfam00067 p450	-	-	-	-	-	-	-	peroxisome	endoplasmic reticulum	mitochondria	5297|Puccinia graminis	Puccinia	Pucciniaceae	Pucciniales	Pucciniomycetes	Basidiomycota	Fungi	Eukaryota
PCEMA_000970.t1	372	gi|913862522|gb|KNZ55026.1| hypothetical protein VP01_278g6	102	3.55e-49	195.152	GO:0055114 oxidation-reduction process	-	GO:0020037 heme binding | GO:0016705 oxidoreductase activity, acting on paired donors, with incorporation or reduction of molecular oxygen | GO:0004497 monooxygenase activity | GO:0005506 iron ion binding	-	-	-	-	-	-	-	-	-	cytoskeleton	cytosol	cytosol	27349|Puccinia sorghi	Puccinia	Pucciniaceae	Pucciniales	Pucciniomycetes	Basidiomycota	Fungi	Eukaryota
PCEMA_000971.t1	3018	gi|913869801|gb|KNZ59350.1| hypothetical protein VP01_1751g3	839	0	1755.07	-	-	-	-	pfam08318 COG4	1	i 7-29 o	-	-	-	-	-	extracellular	chloroplast	extracellular	27349|Puccinia sorghi	Puccinia	Pucciniaceae	Pucciniales	Pucciniomycetes	Basidiomycota	Fungi	Eukaryota
PCEMA_000972.t1	312	gi|403171252|ref|XP_003889441.1| hypothetical protein PGTG_21854	93	1.08e-29	135.36	-	-	GO:0008270 zinc ion binding | GO:0003676 nucleic acid binding	-	pfam00098 zf-CCHC	-	-	-	-	-	-	-	cytosol_nuclear	extracellular	nuclear	5297|Puccinia graminis	Puccinia	Pucciniaceae	Pucciniales	Pucciniomycetes	Basidiomycota	Fungi	Eukaryota
PCEMA_000973.t1	423	-	-	-	-	-	-	-	-	-	-	-	-	-	-	-	-	cytosol_nuclear	chloroplast	cytosol	-	-	-	-	-	-	-	-
PCEMA_000974.t1	4460	gi|913861959|gb|KNZ54700.1| hypothetical protein VP01_287g3	1282	0	2457.97	GO:0033674 positive regulation of kinase activity | GO:0000737 DNA catabolic process, endonucleolytic | GO:0032508 DNA duplex unwinding | GO:0000019 regulation of mitotic recombination | GO:0006302 double-strand break repair | GO:0031954 positive regulation of protein autophosphorylation | GO:0035690 cellular response to drug | GO:0007004 telomere maintenance via telomerase | GO:0034599 cellular …	GO:0000784 nuclear chromosome, telomeric region | GO:0030870 Mre11 complex | GO:0045120 pronucleus | GO:0035861 site of double-strand break	GO:0008270 zinc ion binding | GO:0030674 protein binding, bridging | GO:0003677 DNA binding | GO:0000014 single-stranded DNA specific endodeoxyribonuclease activity | GO:0004003 ATP-dependent DNA helicase activity | GO:0005524 ATP binding | GO:0008408 3'-5' exonuclease activity	-	pfam02463 SMC_N | pfam01576 Myosin_tail_1 | pfam10174 Cast | pfam13514 AAA_27 | pfam05557 MAD | pfam13476 AAA_23 | pfam12128 DUF3584 | pfam00261 Tropomyosin | pfam05622 HOOK | pfam05483 SCP-1 | pfam05701 DUF827 | pfam13166 AAA_13 | pfam13558 SbcCD_C | pfam06160 EzrA | pfam12718 Tropomyosin_1 | pfam13868 Trichoplein | pfam13851 GAS | pfam13304 AAA_21 | pfam07926 TPR_MLP1_2 | pfam01486 K-box | pfam…	-	-	-	-	-	-	-	nuclear	cytosol	nuclear	27349|Puccinia sorghi	Puccinia	Pucciniaceae	Pucciniales	Pucciniomycetes	Basidiomycota	Fungi	Eukaryota
PCEMA_000975.t1	1266	gi|913861960|gb|KNZ54701.1| hypothetical protein VP01_287g4	302	1.18e-194	672.163	-	-	-	-	pfam04641 Rtf2	-	-	-	-	-	-	-	nuclear	nuclear	nuclear	27349|Puccinia sorghi	Puccinia	Pucciniaceae	Pucciniales	Pucciniomycetes	Basidiomycota	Fungi	Eukaryota
PCEMA_000976.t1	1491	gi|913869801|gb|KNZ59350.1| hypothetical protein VP01_1751g3	357	9.12e-213	732.399	-	-	-	-	-	1	i 7-29 o	-	-	-	-	-	extracellular	mitochondria	extracellular	27349|Puccinia sorghi	Puccinia	Pucciniaceae	Pucciniales	Pucciniomycetes	Basidiomycota	Fungi	Eukaryota
PCEMA_000977.t1	333	gi|913869803|gb|KNZ59352.1| hypothetical protein VP01_1751g5	109	2.26e-51	200.024	-	-	-	-	-	-	-	-	-	-	-	-	nuclear	nuclear	nuclear	27349|Puccinia sorghi	Puccinia	Pucciniaceae	Pucciniales	Pucciniomycetes	Basidiomycota	Fungi	Eukaryota
PCEMA_000978.t1	318	gi|913869024|gb|KNZ58845.1| structure-specific endonuclease subunit SLX1	105	5.42e-70	257.602	GO:0006310 DNA recombination | GO:0006281 DNA repair | GO:0000737 DNA catabolic process, endonucleolytic	GO:0033557 Slx1-Slx4 complex	GO:0008270 zinc ion binding | GO:0017108 5'-flap endonuclease activity | GO:0003677 DNA binding	-	pfam01541 GIY-YIG	-	-	-	-	-	-	-	mitochondria	mitochondria	mitochondria	27349|Puccinia sorghi	Puccinia	Pucciniaceae	Pucciniales	Pucciniomycetes	Basidiomycota	Fungi	Eukaryota
PCEMA_000979.t1	1050	gi|403162205|ref|XP_003322448.2| hypothetical protein PGTG_03985	329	1.11e-111	396.232	-	-	GO:0008270 zinc ion binding | GO:0003676 nucleic acid binding	-	pfam00098 zf-CCHC	-	-	-	-	-	-	-	mitochondria	nuclear	nuclear	5297|Puccinia graminis	Puccinia	Pucciniaceae	Pucciniales	Pucciniomycetes	Basidiomycota	Fungi	Eukaryota
PCEMA_000980.t1	402	-	-	-	-	-	-	-	-	-	-	-	-	-	-	-	-	mitochondria	chloroplast	mitochondria	-	-	-	-	-	-	-	-
PCEMA_000981.t1	1484	gi|913862145|gb|KNZ54799.1| hypothetical protein VP01_2852g2	331	2.57e-197	681.022	-	-	-	-	-	2	o 142-164 i 274-296 o	-	-	-	-	-	cytosol	nuclear	cytosol	27349|Puccinia sorghi	Puccinia	Pucciniaceae	Pucciniales	Pucciniomycetes	Basidiomycota	Fungi	Eukaryota
PCEMA_000982.t1	993	gi|909615419|gb|KNF05606.1| hypothetical protein PSTG_01415	137	2.61e-47	193.823	-	-	GO:0008270 zinc ion binding | GO:0003676 nucleic acid binding	-	-	-	-	-	-	-	-	-	nuclear	chloroplast	mitochondria	27350|Puccinia striiformis	Puccinia	Pucciniaceae	Pucciniales	Pucciniomycetes	Basidiomycota	Fungi	Eukaryota
PCEMA_000983.t1	996	gi|403171719|ref|XP_003330913.2| hypothetical protein PGTG_12450	282	6.94e-76	279.305	-	-	-	-	-	-	-	-	-	-	-	-	cytosol	cytoskeleton	nuclear	5297|Puccinia graminis	Puccinia	Pucciniaceae	Pucciniales	Pucciniomycetes	Basidiomycota	Fungi	Eukaryota
PCEMA_000984.t1	1730	gi|913881645|gb|KNZ62381.1| hypothetical protein VP01_1277g1	396	1e-189	655.776	GO:0055085 transmembrane transport	-	-	-	-	9	i 19-41 o 95-117 i 122-144 o 192-214 i 245-267 o 277-299 i 358-375 o 404-426 i 509-531 o	-	-	-	-	-	plasma membrane	nuclear	plasma membrane	27349|Puccinia sorghi	Puccinia	Pucciniaceae	Pucciniales	Pucciniomycetes	Basidiomycota	Fungi	Eukaryota
PCEMA_000985.t1	1980	gi|913860504|gb|KNZ53866.1| hypothetical protein VP01_3115g3	216	9.39e-105	373.201	-	-	-	-	-	-	-	-	-	-	-	-	nuclear	nuclear	nuclear	27349|Puccinia sorghi	Puccinia	Pucciniaceae	Pucciniales	Pucciniomycetes	Basidiomycota	Fungi	Eukaryota
PCEMA_000986.t1	831	gi|913858796|gb|KNZ52898.1| hypothetical protein VP01_3404g1	274	2.24e-143	501.644	-	-	-	-	pfam03427 CBM_19	-	-	-	-	SignalP-noTM	19 - 20	-	extracellular	chloroplast	extracellular	27349|Puccinia sorghi	Puccinia	Pucciniaceae	Pucciniales	Pucciniomycetes	Basidiomycota	Fungi	Eukaryota
PCEMA_000987.t1	912	gi|913857831|gb|KNZ52453.1| hypothetical protein VP01_356g6	143	4.2e-79	288.606	-	-	-	-	-	-	-	-	-	-	-	-	cytosol	nuclear	nuclear	27349|Puccinia sorghi	Puccinia	Pucciniaceae	Pucciniales	Pucciniomycetes	Basidiomycota	Fungi	Eukaryota
PCEMA_000988.t1	6528	gi|913857832|gb|KNZ52454.1| hypothetical protein VP01_356g7	944	0	1932.23	GO:0006355 regulation of transcription, DNA-dependent | GO:0016310 phosphorylation	GO:0005634 nucleus	GO:0016301 kinase activity	-	-	-	-	-	-	-	-	-	mitochondria	chloroplast	nuclear	27349|Puccinia sorghi	Puccinia	Pucciniaceae	Pucciniales	Pucciniomycetes	Basidiomycota	Fungi	Eukaryota
PCEMA_000989.t1	2552	gi|913866913|gb|KNZ57536.1| uncharacterized protein VP01_2134g3	809	0	1711.67	GO:0006415 translational termination | GO:0006414 translational elongation | GO:0006200 ATP catabolic process	GO:0022626 cytosolic ribosome | GO:0005634 nucleus	GO:0003746 translation elongation factor activity | GO:0016887 ATPase activity | GO:0005524 ATP binding	-	pfam13513 HEAT_EZ	-	-	-	-	-	-	-	cytosol	cytosol	cytosol	27349|Puccinia sorghi	Puccinia	Pucciniaceae	Pucciniales	Pucciniomycetes	Basidiomycota	Fungi	Eukaryota
PCEMA_000990.t1	1947	gi|913866912|gb|KNZ57535.1| uncharacterized protein VP01_2134g2	647	0	1306.85	-	-	-	-	-	-	-	-	-	-	-	-	cytosol	nuclear	nuclear	27349|Puccinia sorghi	Puccinia	Pucciniaceae	Pucciniales	Pucciniomycetes	Basidiomycota	Fungi	Eukaryota
PCEMA_000991.t1	2118	gi|913851432|gb|KNZ49618.1| hypothetical protein VP01_48g8	158	1.64e-55	219.955	-	-	-	-	-	-	-	-	-	-	-	-	mitochondria	mitochondria	mitochondria	27349|Puccinia sorghi	Puccinia	Pucciniaceae	Pucciniales	Pucciniomycetes	Basidiomycota	Fungi	Eukaryota
PCEMA_000992.t1	948	gi|403170617|ref|XP_003889512.1| hypothetical protein PGTG_21845	287	1.45e-74	275.318	-	-	-	-	-	-	-	-	-	-	-	-	cytosol	chloroplast	cytosol_nuclear	5297|Puccinia graminis	Puccinia	Pucciniaceae	Pucciniales	Pucciniomycetes	Basidiomycota	Fungi	Eukaryota
PCEMA_000993.t1	2727	gi|913832356|gb|KNZ43815.1| hypothetical protein VP01_983g4	260	1.08e-160	559.222	-	GO:0016021 integral to membrane	-	-	-	4	i 21-43 o 75-92 i 154-173 o 183-205 i	-	-	-	-	-	plasma membrane	chloroplast	plasma membrane	27349|Puccinia sorghi	Puccinia	Pucciniaceae	Pucciniales	Pucciniomycetes	Basidiomycota	Fungi	Eukaryota
PCEMA_000994.t1	696	gi|913876109|gb|KNZ61252.1| hypothetical protein VP01_142g12	187	5.9e-62	237.228	-	-	GO:0003676 nucleic acid binding	-	pfam05699 Dimer_Tnp_hAT | pfam09687 PRESAN	-	-	-	-	-	-	-	nuclear	nuclear	nuclear	27349|Puccinia sorghi	Puccinia	Pucciniaceae	Pucciniales	Pucciniomycetes	Basidiomycota	Fungi	Eukaryota
PCEMA_000995.t1	1962	gi|913879377|gb|KNZ61927.1| uncharacterized protein VP01_1335g4	584	0	1210.74	GO:0006629 lipid metabolic process	-	GO:0004806 triglyceride lipase activity	-	pfam01764 Lipase_3	2	o 47-66 i 73-95 o	-	-	-	-	-	plasma membrane	plasma membrane	plasma membrane	27349|Puccinia sorghi	Puccinia	Pucciniaceae	Pucciniales	Pucciniomycetes	Basidiomycota	Fungi	Eukaryota
PCEMA_000996.t1	3377	gi|913879377|gb|KNZ61927.1| uncharacterized protein VP01_1335g4	644	0	1369.74	GO:0006629 lipid metabolic process	-	GO:0004806 triglyceride lipase activity	-	pfam01764 Lipase_3	3	i 98-120 o 130-152 i 414-431 o	-	-	-	-	-	plasma membrane	cytosol	plasma membrane	27349|Puccinia sorghi	Puccinia	Pucciniaceae	Pucciniales	Pucciniomycetes	Basidiomycota	Fungi	Eukaryota
PCEMA_000997.t1	1000	gi|913854917|gb|KNZ51023.1| hypothetical protein VP01_412g9	262	1.24e-153	535.748	GO:0007018 microtubule-based movement | GO:0008152 metabolic process	GO:0005871 kinesin complex | GO:0005874 microtubule	GO:0008017 microtubule binding | GO:0005524 ATP binding | GO:0003777 microtubule motor activity	-	-	-	-	-	-	-	-	-	cytosol	cytosol	nuclear	27349|Puccinia sorghi	Puccinia	Pucciniaceae	Pucciniales	Pucciniomycetes	Basidiomycota	Fungi	Eukaryota
PCEMA_000998.t1	1014	gi|913879377|gb|KNZ61927.1| uncharacterized protein VP01_1335g4	323	5.49e-194	669.949	GO:0006629 lipid metabolic process	-	GO:0004806 triglyceride lipase activity	-	-	2	o 47-66 i 73-95 o	-	-	-	-	-	plasma membrane	plasma membrane	plasma membrane	27349|Puccinia sorghi	Puccinia	Pucciniaceae	Pucciniales	Pucciniomycetes	Basidiomycota	Fungi	Eukaryota
PCEMA_000999.t1	6817	gi|913880255|gb|KNZ62138.1| hypothetical protein VP01_130g16	1063	0	1831.25	GO:0046777 protein autophosphorylation	GO:0055028 cortical microtubule | GO:0005634 nucleus	GO:0004674 protein serine/threonine kinase activity | GO:0004712 protein serine/threonine/tyrosine kinase activity | GO:0005524 ATP binding | GO:0004713 protein tyrosine kinase activity	2.7.11.1	pfam00069 Pkinase | pfam08514 STAG | pfam07714 Pkinase_Tyr	-	-	-	-	-	-	-	nuclear	nuclear	nuclear	27349|Puccinia sorghi	Puccinia	Pucciniaceae	Pucciniales	Pucciniomycetes	Basidiomycota	Fungi	Eukaryota
PCEMA_001000.t1	1400	gi|913880248|gb|KNZ62131.1| uncharacterized protein VP01_130g9	56	1.82e-17	100.37	-	-	-	-	-	-	-	-	-	-	-	-	nuclear	nuclear	nuclear	27349|Puccinia sorghi	Puccinia	Pucciniaceae	Pucciniales	Pucciniomycetes	Basidiomycota	Fungi	Eukaryota
PCEMA_001001.t1	1439	gi|913880249|gb|KNZ62132.1| hypothetical protein VP01_130g10	290	1.14e-180	625.658	GO:0046939 nucleotide phosphorylation | GO:0044209 AMP salvage | GO:0046686 response to cadmium ion	GO:0005739 mitochondrion | GO:0005774 vacuolar membrane	GO:0005507 copper ion binding | GO:0004017 adenylate kinase activity | GO:0008270 zinc ion binding | GO:0005524 ATP binding	2.7.4.3	pfam00406 ADK | pfam05191 ADK_lid | pfam13207 AAA_17 | pfam13238 AAA_18	-	-	-	-	-	-	-	cytosol	cytosol	nuclear	27349|Puccinia sorghi	Puccinia	Pucciniaceae	Pucciniales	Pucciniomycetes	Basidiomycota	Fungi	Eukaryota
PCEMA_001002.t1	1020	gi|913880250|gb|KNZ62133.1| hypothetical protein VP01_130g11	215	6.04e-112	397.118	-	-	-	-	-	-	-	-	-	-	-	-	nuclear	nuclear	nuclear	27349|Puccinia sorghi	Puccinia	Pucciniaceae	Pucciniales	Pucciniomycetes	Basidiomycota	Fungi	Eukaryota
PCEMA_001003.t1	463	-	-	-	-	-	-	-	-	-	-	-	-	-	-	-	-	cytosol_nuclear	mitochondria	extracellular	-	-	-	-	-	-	-	-
PCEMA_001004.t1	270	-	-	-	-	-	-	-	-	-	-	-	-	-	-	-	-	extracellular	chloroplast	extracellular	-	-	-	-	-	-	-	-
PCEMA_001005.t1	747	-	-	-	-	-	-	-	-	-	-	-	-	-	SignalP-noTM	18 - 19	-	extracellular	chloroplast	extracellular	-	-	-	-	-	-	-	-
PCEMA_001006.t1	412	-	-	-	-	-	-	-	-	-	-	-	-	-	-	-	-	mitochondria	chloroplast	mitochondria	-	-	-	-	-	-	-	-
PCEMA_001007.t1	810	gi|913878716|gb|KNZ61805.1| ribosome biogenesis protein TSR3	236	4.17e-147	514.046	GO:0006364 rRNA processing	GO:0005737 cytoplasm | GO:0005634 nucleus	-	-	pfam04034 DUF367 | pfam04068 RLI	-	-	-	-	-	-	-	nuclear	nuclear	nuclear	27349|Puccinia sorghi	Puccinia	Pucciniaceae	Pucciniales	Pucciniomycetes	Basidiomycota	Fungi	Eukaryota
PCEMA_001008.t1	1026	gi|597589153|ref|XP_007297633.1| putative reticulocyte-binding protein 2	42	2.44e-06	63.6087	-	-	-	-	-	-	-	-	-	-	-	-	nuclear	nuclear	nuclear	698440|Marssonina brunnea	Marssonina	Dermateaceae	Helotiales	Leotiomycetes	Ascomycota	Fungi	Eukaryota
PCEMA_001009.t1	468	-	-	-	-	-	-	-	-	-	-	-	-	-	-	-	-	nuclear	nuclear	nuclear	-	-	-	-	-	-	-	-
PCEMA_001010.t1	1191	gi|909615707|gb|KNF05889.1| hypothetical protein PSTG_00883	276	3.75e-65	247.858	-	-	-	-	-	-	-	-	-	-	-	-	nuclear	nuclear	nuclear	27350|Puccinia striiformis	Puccinia	Pucciniaceae	Pucciniales	Pucciniomycetes	Basidiomycota	Fungi	Eukaryota
PCEMA_001011.t1	1821	gi|909615705|gb|KNF05887.1| hypothetical protein PSTG_00881	224	1.75e-74	276.204	-	-	-	-	-	-	-	-	-	-	-	-	nuclear	chloroplast	nuclear	27350|Puccinia striiformis	Puccinia	Pucciniaceae	Pucciniales	Pucciniomycetes	Basidiomycota	Fungi	Eukaryota
PCEMA_001012.t1	747	gi|913853829|gb|KNZ50582.1| uncharacterized protein VP01_433g6	97	1.35e-43	181.865	-	-	-	-	-	-	-	-	-	-	-	-	extracellular	chloroplast	nuclear	27349|Puccinia sorghi	Puccinia	Pucciniaceae	Pucciniales	Pucciniomycetes	Basidiomycota	Fungi	Eukaryota
PCEMA_001013.t1	1038	gi|913845623|gb|KNZ47532.1| uncharacterized protein VP01_632g7	342	1.23e-210	725.312	-	-	-	-	-	1	o 131-153 i	-	-	-	-	-	mitochondria	chloroplast	mitochondria	27349|Puccinia sorghi	Puccinia	Pucciniaceae	Pucciniales	Pucciniomycetes	Basidiomycota	Fungi	Eukaryota
PCEMA_001014.t1	535	gi|913845624|gb|KNZ47533.1| hypothetical protein VP01_632g8	144	1.69e-94	339.097	GO:0006412 translation	GO:0005840 ribosome	GO:0003735 structural constituent of ribosome | GO:0019843 rRNA binding	-	pfam01250 Ribosomal_S6	1	i 21-43 o	-	-	-	-	-	extracellular	extracellular	extracellular	27349|Puccinia sorghi	Puccinia	Pucciniaceae	Pucciniales	Pucciniomycetes	Basidiomycota	Fungi	Eukaryota
PCEMA_001015.t1	392	-	-	-	-	-	-	-	-	-	-	-	-	-	-	-	-	extracellular	nuclear	extracellular	-	-	-	-	-	-	-	-
PCEMA_001016.t1	2060	gi|913860098|gb|KNZ53632.1| hypothetical protein VP01_3180g3	439	1.09e-280	958.282	-	-	-	-	pfam10998 DUF2838	5	o 200-222 i 243-265 o 270-292 i 305-324 o 344-366 i	-	-	-	-	-	plasma membrane	plasma membrane	plasma membrane	27349|Puccinia sorghi	Puccinia	Pucciniaceae	Pucciniales	Pucciniomycetes	Basidiomycota	Fungi	Eukaryota
PCEMA_001017.t1	2322	gi|913865132|gb|KNZ56476.1| uncharacterized protein VP01_2397g5	520	1.1e-284	971.569	GO:0006508 proteolysis | GO:0009405 pathogenesis	GO:0031225 anchored to membrane | GO:0005886 plasma membrane	GO:0004185 serine-type carboxypeptidase activity	-	pfam00450 Peptidase_S10	-	-	-	-	-	-	-	extracellular	nuclear	extracellular	27349|Puccinia sorghi	Puccinia	Pucciniaceae	Pucciniales	Pucciniomycetes	Basidiomycota	Fungi	Eukaryota
PCEMA_001018.t1	936	gi|913854684|gb|KNZ50920.1| hypothetical protein VP01_4175g1	279	4.87e-148	517.146	-	-	-	-	pfam01040 UbiA | pfam01757 Acyl_transf_3 | pfam07690 MFS_1	6	i 48-70 o 85-107 i 120-142 o 152-174 i 225-244 o 254-276 i	-	-	-	-	-	plasma membrane	cytosol	plasma membrane	27349|Puccinia sorghi	Puccinia	Pucciniaceae	Pucciniales	Pucciniomycetes	Basidiomycota	Fungi	Eukaryota
PCEMA_001019.t1	2301	gi|913881619|gb|KNZ62378.1| uncharacterized protein VP01_1278g3	306	4.46e-173	600.412	GO:0009085 lysine biosynthetic process | GO:0055114 oxidation-reduction process	-	GO:0051287 NAD binding | GO:0000287 magnesium ion binding | GO:0047046 homoisocitrate dehydrogenase activity	-	pfam00180 Iso_dh	-	-	-	-	-	-	-	mitochondria	chloroplast	cytosol_mitochondria	27349|Puccinia sorghi	Puccinia	Pucciniaceae	Pucciniales	Pucciniomycetes	Basidiomycota	Fungi	Eukaryota
PCEMA_001020.t1	1788	gi|913881618|gb|KNZ62377.1| uncharacterized protein VP01_1278g2	221	1.39e-138	485.699	GO:0015031 protein transport | GO:0035690 cellular response to drug	-	-	-	pfam03357 Snf7 | pfam03006 HlyIII	-	-	-	-	-	-	-	cytosol	cytosol	nuclear	27349|Puccinia sorghi	Puccinia	Pucciniaceae	Pucciniales	Pucciniomycetes	Basidiomycota	Fungi	Eukaryota
PCEMA_001021.t1	351	gi|909616067|gb|KNF06245.1| hypothetical protein PSTG_00752	82	3.25e-36	156.176	-	-	-	-	pfam07189 SF3b10	-	-	-	-	-	-	-	mitochondria	mitochondria	mitochondria	27350|Puccinia striiformis	Puccinia	Pucciniaceae	Pucciniales	Pucciniomycetes	Basidiomycota	Fungi	Eukaryota
PCEMA_001022.t1	1259	gi|913858867|gb|KNZ52940.1| hypothetical protein VP01_3392g1	268	6.26e-126	443.623	-	-	-	-	pfam01040 UbiA	5	o 66-88 i 101-120 o 135-157 i 177-195 o 205-227 i	-	-	-	-	-	plasma membrane	cytosol	plasma membrane	27349|Puccinia sorghi	Puccinia	Pucciniaceae	Pucciniales	Pucciniomycetes	Basidiomycota	Fungi	Eukaryota
PCEMA_001023.t1	2073	gi|913860098|gb|KNZ53632.1| hypothetical protein VP01_3180g3	467	2.15e-306	1043.76	-	-	-	-	pfam10998 DUF2838	4	i 225-247 o 251-273 i 286-305 o 325-347 i	-	-	-	-	-	plasma membrane	plasma membrane	plasma membrane	27349|Puccinia sorghi	Puccinia	Pucciniaceae	Pucciniales	Pucciniomycetes	Basidiomycota	Fungi	Eukaryota
PCEMA_001024.t1	1038	gi|913865132|gb|KNZ56476.1| uncharacterized protein VP01_2397g5	241	1.49e-105	375.858	GO:0006508 proteolysis	-	GO:0004185 serine-type carboxypeptidase activity	-	-	-	-	-	-	-	-	-	nuclear	chloroplast	nuclear	27349|Puccinia sorghi	Puccinia	Pucciniaceae	Pucciniales	Pucciniomycetes	Basidiomycota	Fungi	Eukaryota
PCEMA_001025.t1	240	gi|913865132|gb|KNZ56476.1| uncharacterized protein VP01_2397g5	76	1.06e-32	142.003	-	-	-	-	-	-	-	-	-	-	-	-	extracellular	nuclear	nuclear	27349|Puccinia sorghi	Puccinia	Pucciniaceae	Pucciniales	Pucciniomycetes	Basidiomycota	Fungi	Eukaryota
PCEMA_001026.t1	667	-	-	-	-	-	-	-	-	-	1	o 20-37 i	-	-	-	-	-	extracellular	nuclear	mitochondria	-	-	-	-	-	-	-	-
PCEMA_001027.t1	773	gi|913853669|gb|KNZ50514.1| hypothetical protein VP01_437g5	197	4.35e-104	370.986	-	-	GO:0000062 fatty-acyl-CoA binding	-	pfam00887 ACBP	-	-	-	-	-	-	-	nuclear	mitochondria	mitochondria	27349|Puccinia sorghi	Puccinia	Pucciniaceae	Pucciniales	Pucciniomycetes	Basidiomycota	Fungi	Eukaryota
PCEMA_001028.t1	905	gi|403170067|ref|XP_003329467.2| 60S ribosomal protein L32	134	4.83e-85	307.651	GO:0006412 translation	GO:0005840 ribosome	GO:0003735 structural constituent of ribosome	-	pfam01655 Ribosomal_L32e	-	-	-	-	-	-	-	cytosol_nuclear	nuclear	nuclear	5297|Puccinia graminis	Puccinia	Pucciniaceae	Pucciniales	Pucciniomycetes	Basidiomycota	Fungi	Eukaryota
PCEMA_001029.t1	327	-	-	-	-	-	-	-	-	-	1	i 66-88 o	-	-	-	-	-	cytosol_nuclear	nuclear	mitochondria	-	-	-	-	-	-	-	-
PCEMA_001030.t1	1485	gi|913853669|gb|KNZ50514.1| hypothetical protein VP01_437g5	463	4.73e-256	876.344	-	-	GO:0000062 fatty-acyl-CoA binding	-	pfam00887 ACBP	1	o 462-484 i	-	-	-	-	-	nuclear	nuclear	nuclear	27349|Puccinia sorghi	Puccinia	Pucciniaceae	Pucciniales	Pucciniomycetes	Basidiomycota	Fungi	Eukaryota
PCEMA_001031.t1	489	gi|913858609|gb|KNZ52863.1| hypothetical protein VP01_3422g1	99	1.79e-23	117.643	-	-	-	-	-	-	-	-	-	-	-	-	mitochondria	nuclear	mitochondria	27349|Puccinia sorghi	Puccinia	Pucciniaceae	Pucciniales	Pucciniomycetes	Basidiomycota	Fungi	Eukaryota
PCEMA_001032.t1	480	gi|913863912|gb|KNZ55823.1| uncharacterized protein VP01_2572g1	143	3.65e-31	142.003	-	-	-	-	-	-	-	-	-	-	-	-	nuclear	nuclear	nuclear	27349|Puccinia sorghi	Puccinia	Pucciniaceae	Pucciniales	Pucciniomycetes	Basidiomycota	Fungi	Eukaryota
PCEMA_001033.t1	1588	gi|403170543|ref|XP_003329874.2| hypothetical protein PGTG_11811	183	1.22e-86	312.966	-	-	-	-	-	-	-	-	-	-	-	-	cytosol	nuclear	nuclear	5297|Puccinia graminis	Puccinia	Pucciniaceae	Pucciniales	Pucciniomycetes	Basidiomycota	Fungi	Eukaryota
PCEMA_001034.t1	2172	gi|403170545|ref|XP_003329875.2| hypothetical protein PGTG_11812	716	9.79e-300	1021.62	GO:0006200 ATP catabolic process	-	GO:0003676 nucleic acid binding | GO:0008026 ATP-dependent helicase activity | GO:0005524 ATP binding	-	pfam00270 DEAD | pfam00271 Helicase_C	-	-	-	-	-	-	-	nuclear	nuclear	nuclear	5297|Puccinia graminis	Puccinia	Pucciniaceae	Pucciniales	Pucciniomycetes	Basidiomycota	Fungi	Eukaryota
PCEMA_001035.t1	522	gi|403159913|ref|XP_003320485.2| hypothetical protein PGTG_02507	152	5.56e-80	290.82	GO:0006357 regulation of transcription from RNA polymerase II promoter | GO:0032784 regulation of transcription elongation, DNA-dependent	-	GO:0016788 hydrolase activity, acting on ester bonds | GO:0003677 DNA binding | GO:0003723 RNA binding	-	-	-	-	-	-	-	-	-	mitochondria	mitochondria	extracellular	5297|Puccinia graminis	Puccinia	Pucciniaceae	Pucciniales	Pucciniomycetes	Basidiomycota	Fungi	Eukaryota
PCEMA_001036.t1	675	gi|913870609|gb|KNZ59884.1| hypothetical protein VP01_164g15	124	9.42e-75	274.876	GO:0006357 regulation of transcription from RNA polymerase II promoter | GO:0006414 translational elongation | GO:0032784 regulation of transcription elongation, DNA-dependent	GO:0005680 anaphase-promoting complex	GO:0003746 translation elongation factor activity | GO:0016788 hydrolase activity, acting on ester bonds | GO:0003677 DNA binding	-	pfam00575 S1	-	-	-	-	-	-	-	cytoskeleton	cytosol	cytoskeleton	27349|Puccinia sorghi	Puccinia	Pucciniaceae	Pucciniales	Pucciniomycetes	Basidiomycota	Fungi	Eukaryota
PCEMA_001037.t1	3375	gi|913870609|gb|KNZ59884.1| hypothetical protein VP01_164g15	1124	0	2445.56	GO:0006357 regulation of transcription from RNA polymerase II promoter | GO:0032784 regulation of transcription elongation, DNA-dependent | GO:0006414 translational elongation	-	GO:0003746 translation elongation factor activity | GO:0016788 hydrolase activity, acting on ester bonds | GO:0003677 DNA binding	-	pfam12836 HHH_3	-	-	-	-	-	-	-	nuclear	cytosol	nuclear	27349|Puccinia sorghi	Puccinia	Pucciniaceae	Pucciniales	Pucciniomycetes	Basidiomycota	Fungi	Eukaryota
PCEMA_001038.t1	1525	gi|331212611|ref|XP_003307575.1| hypothetical protein PGTG_00525	316	5e-158	550.364	GO:0055114 oxidation-reduction process	-	GO:0016491 oxidoreductase activity	-	pfam00106 adh_short	-	-	-	-	-	-	-	cytoskeleton	chloroplast	cytosol	5297|Puccinia graminis	Puccinia	Pucciniaceae	Pucciniales	Pucciniomycetes	Basidiomycota	Fungi	Eukaryota
PCEMA_001039.t1	1011	gi|913852802|gb|KNZ50155.1| uncharacterized protein VP01_4577g3, partial	84	2.45e-30	141.118	-	-	GO:0003676 nucleic acid binding	-	pfam02892 zf-BED	-	-	-	-	-	-	-	nuclear	chloroplast	nuclear	27349|Puccinia sorghi	Puccinia	Pucciniaceae	Pucciniales	Pucciniomycetes	Basidiomycota	Fungi	Eukaryota
PCEMA_001040.t1	903	gi|913872874|gb|KNZ60634.1| hypothetical protein VP01_1526g4	201	2.57e-61	235.9	-	-	-	-	-	-	-	-	-	-	-	-	mitochondria	chloroplast	nuclear	27349|Puccinia sorghi	Puccinia	Pucciniaceae	Pucciniales	Pucciniomycetes	Basidiomycota	Fungi	Eukaryota
PCEMA_001041.t1	3159	gi|913865862|gb|KNZ56908.1| hypothetical protein VP01_2289g1	356	9.19e-156	542.835	GO:0005975 carbohydrate metabolic process	-	GO:0016787 hydrolase activity	-	-	-	-	-	-	-	-	-	nuclear	nuclear	cytosol_nuclear	27349|Puccinia sorghi	Puccinia	Pucciniaceae	Pucciniales	Pucciniomycetes	Basidiomycota	Fungi	Eukaryota
PCEMA_001042.t1	390	gi|913834793|gb|KNZ44460.1| hypothetical protein VP01_914g3	80	5.04e-39	165.477	-	-	-	-	-	-	-	-	-	-	-	-	cytosol	cytosol	mitochondria	27349|Puccinia sorghi	Puccinia	Pucciniaceae	Pucciniales	Pucciniomycetes	Basidiomycota	Fungi	Eukaryota
PCEMA_001043.t1	1379	gi|913834793|gb|KNZ44460.1| hypothetical protein VP01_914g3	435	2.25e-145	508.288	-	-	GO:0003676 nucleic acid binding	-	-	-	-	-	-	SignalP-noTM	17 - 18	-	extracellular	chloroplast	nuclear	27349|Puccinia sorghi	Puccinia	Pucciniaceae	Pucciniales	Pucciniomycetes	Basidiomycota	Fungi	Eukaryota
PCEMA_001044.t1	210	gi|909602614|gb|KNE93054.1| hypothetical protein PSTG_13547	66	7.71e-29	129.159	-	-	-	-	pfam11034 DUF2823	-	-	-	-	-	-	-	extracellular	chloroplast	extracellular	27350|Puccinia striiformis	Puccinia	Pucciniaceae	Pucciniales	Pucciniomycetes	Basidiomycota	Fungi	Eukaryota
PCEMA_001045.t1	505	gi|909602616|gb|KNE93056.1| Fe-Mn family superoxide dismutase	106	8.23e-64	240.772	GO:0006801 superoxide metabolic process | GO:0055114 oxidation-reduction process	GO:0005829 cytosol	GO:0046872 metal ion binding | GO:0004784 superoxide dismutase activity	-	pfam02777 Sod_Fe_C	-	-	-	-	-	-	-	cytosol	nuclear	nuclear	27350|Puccinia striiformis	Puccinia	Pucciniaceae	Pucciniales	Pucciniomycetes	Basidiomycota	Fungi	Eukaryota
PCEMA_001046.t1	1697	gi|909614072|gb|KNF04275.1| hypothetical protein PSTG_02619	261	2.78e-109	388.26	GO:0006364 rRNA processing | GO:0055114 oxidation-reduction process	GO:0032040 small-subunit processome	GO:0016491 oxidoreductase activity	-	pfam00106 adh_short	-	-	-	-	-	-	-	cytosol	cytosol	cytosol	27350|Puccinia striiformis	Puccinia	Pucciniaceae	Pucciniales	Pucciniomycetes	Basidiomycota	Fungi	Eukaryota
PCEMA_001047.t1	887	gi|909616687|gb|KNF06858.1| hypothetical protein PSTG_00174	105	5.78e-48	195.595	GO:0055114 oxidation-reduction process	-	GO:0016491 oxidoreductase activity	-	-	-	-	-	-	-	-	-	cytosol	mitochondria	cytosol	27350|Puccinia striiformis	Puccinia	Pucciniaceae	Pucciniales	Pucciniomycetes	Basidiomycota	Fungi	Eukaryota
PCEMA_001048.t1	2034	gi|403160767|ref|XP_003321212.2| hypothetical protein PGTG_02254	665	8.56e-248	848.884	-	-	-	-	-	-	-	-	-	-	-	-	extracellular	nuclear	nuclear	5297|Puccinia graminis	Puccinia	Pucciniaceae	Pucciniales	Pucciniomycetes	Basidiomycota	Fungi	Eukaryota
PCEMA_001049.t1	621	gi|331218411|ref|XP_003321883.1| hypothetical protein PGTG_03420	193	1.58e-65	247.415	GO:0006200 ATP catabolic process	-	GO:0003676 nucleic acid binding | GO:0008026 ATP-dependent helicase activity | GO:0005524 ATP binding	-	-	-	-	-	-	-	-	-	cytosol	cytosol	mitochondria	5297|Puccinia graminis	Puccinia	Pucciniaceae	Pucciniales	Pucciniomycetes	Basidiomycota	Fungi	Eukaryota
PCEMA_001050.t1	1125	gi|403176306|ref|XP_003334993.2| hypothetical protein PGTG_16600	357	9.72e-178	615.914	GO:0006200 ATP catabolic process	-	GO:0003676 nucleic acid binding | GO:0008026 ATP-dependent helicase activity | GO:0005524 ATP binding	-	pfam00270 DEAD	-	-	-	-	-	-	-	mitochondria	chloroplast	mitochondria	5297|Puccinia graminis	Puccinia	Pucciniaceae	Pucciniales	Pucciniomycetes	Basidiomycota	Fungi	Eukaryota
PCEMA_001051.t1	573	gi|909599995|gb|KNE90540.1| hypothetical protein PSTG_16002	159	1.17e-35	156.619	-	-	-	-	-	-	-	-	-	-	-	-	cytosol	nuclear	nuclear	27350|Puccinia striiformis	Puccinia	Pucciniaceae	Pucciniales	Pucciniomycetes	Basidiomycota	Fungi	Eukaryota
PCEMA_001052.t1	1038	gi|909616690|gb|KNF06861.1| hypothetical protein PSTG_00177	241	2.49e-126	444.952	GO:0032259 methylation	-	GO:0008168 methyltransferase activity	-	pfam08242 Methyltransf_12 | pfam13649 Methyltransf_25 | pfam13659 Methyltransf_26 | pfam08241 Methyltransf_11	-	-	-	-	-	-	-	cytosol	nuclear	nuclear	27350|Puccinia striiformis	Puccinia	Pucciniaceae	Pucciniales	Pucciniomycetes	Basidiomycota	Fungi	Eukaryota
PCEMA_001053.t1	375	gi|913890552|gb|KNZ64427.1| hypothetical protein VP01_1030g11	122	5.39e-68	250.959	GO:0006614 SRP-dependent cotranslational protein targeting to membrane	GO:0005786 signal recognition particle, endoplasmic reticulum targeting	GO:0030942 endoplasmic reticulum signal peptide binding | GO:0008312 7S RNA binding	-	-	-	-	-	-	-	-	-	cytosol	nuclear	cytosol	27349|Puccinia sorghi	Puccinia	Pucciniaceae	Pucciniales	Pucciniomycetes	Basidiomycota	Fungi	Eukaryota
PCEMA_001054.t1	615	gi|331212611|ref|XP_003307575.1| hypothetical protein PGTG_00525	173	1.86e-75	276.204	GO:0055114 oxidation-reduction process	-	GO:0016491 oxidoreductase activity	-	-	-	-	-	-	-	-	-	cytosol_nuclear	nuclear	mitochondria	5297|Puccinia graminis	Puccinia	Pucciniaceae	Pucciniales	Pucciniomycetes	Basidiomycota	Fungi	Eukaryota
PCEMA_001055.t1	1210	gi|913839831|gb|KNZ45769.1| hypothetical protein VP01_781g7	346	4.34e-222	763.402	GO:0006725 cellular aromatic compound metabolic process | GO:0055114 oxidation-reduction process	-	GO:0008199 ferric iron binding | GO:0016702 oxidoreductase activity, acting on single donors with incorporation of molecular oxygen, incorporation of two atoms of oxygen	-	pfam00775 Dioxygenase_C	-	-	-	-	-	-	-	cytosol_nuclear	cytosol	nuclear	27349|Puccinia sorghi	Puccinia	Pucciniaceae	Pucciniales	Pucciniomycetes	Basidiomycota	Fungi	Eukaryota
PCEMA_001056.t1	780	gi|913868934|gb|KNZ58790.1| uncharacterized protein VP01_1861g2	219	8.11e-68	254.945	-	-	-	-	pfam14372 DUF4413	-	-	-	-	-	-	-	cytosol	cytosol	nuclear	27349|Puccinia sorghi	Puccinia	Pucciniaceae	Pucciniales	Pucciniomycetes	Basidiomycota	Fungi	Eukaryota
PCEMA_001057.t1	1223	gi|403168828|ref|XP_003328425.2| hypothetical protein PGTG_09719	345	3.11e-92	331.568	-	-	-	-	-	-	-	-	-	-	-	-	nuclear	nuclear	nuclear	5297|Puccinia graminis	Puccinia	Pucciniaceae	Pucciniales	Pucciniomycetes	Basidiomycota	Fungi	Eukaryota
PCEMA_001058.t1	714	gi|403164131|ref|XP_003890189.1| hypothetical protein PGTG_21234	219	9.31e-57	221.727	-	-	-	-	-	-	-	-	-	-	-	-	cytosol_nuclear	nuclear	nuclear	5297|Puccinia graminis	Puccinia	Pucciniaceae	Pucciniales	Pucciniomycetes	Basidiomycota	Fungi	Eukaryota
PCEMA_001059.t1	891	gi|331225601|ref|XP_003325471.1| hypothetical protein PGTG_07304	262	7.71e-88	316.952	-	-	-	-	-	-	-	-	-	-	-	-	cytosol	cytosol	nuclear	5297|Puccinia graminis	Puccinia	Pucciniaceae	Pucciniales	Pucciniomycetes	Basidiomycota	Fungi	Eukaryota
PCEMA_001060.t1	1217	gi|913844478|gb|KNZ47164.1| hypothetical protein VP01_663g16	281	1.47e-158	552.136	GO:0006412 translation	GO:0005840 ribosome	GO:0003735 structural constituent of ribosome | GO:0003723 RNA binding	-	pfam00829 Ribosomal_L21p	-	-	-	-	SignalP-noTM	23 - 24	-	mitochondria	chloroplast	mitochondria	27349|Puccinia sorghi	Puccinia	Pucciniaceae	Pucciniales	Pucciniomycetes	Basidiomycota	Fungi	Eukaryota
PCEMA_001061.t1	1026	gi|331250926|ref|XP_003338067.1| hypothetical protein PGTG_19597	341	1.07e-213	735.499	GO:0008152 metabolic process | GO:0048278 vesicle docking | GO:0006887 exocytosis	GO:0005737 cytoplasm	GO:0016740 transferase activity	-	pfam01778 Ribosomal_L28e	-	-	-	-	-	-	-	nuclear	nuclear	nuclear	5297|Puccinia graminis	Puccinia	Pucciniaceae	Pucciniales	Pucciniomycetes	Basidiomycota	Fungi	Eukaryota
PCEMA_001062.t1	372	gi|403179770|ref|XP_003338066.2| hypothetical protein PGTG_19596	123	3.36e-32	144.218	-	-	-	-	-	-	-	-	-	-	-	-	nuclear	chloroplast	nuclear	5297|Puccinia graminis	Puccinia	Pucciniaceae	Pucciniales	Pucciniomycetes	Basidiomycota	Fungi	Eukaryota
PCEMA_001063.t1	1041	gi|913842611|gb|KNZ46618.1| hypothetical protein VP01_711g9	141	5.26e-63	241.215	-	-	-	-	pfam04430 DUF498	-	-	-	-	-	-	-	cytosol_nuclear	cytosol	mitochondria	27349|Puccinia sorghi	Puccinia	Pucciniaceae	Pucciniales	Pucciniomycetes	Basidiomycota	Fungi	Eukaryota
PCEMA_001064.t1	1282	gi|913842609|gb|KNZ46616.1| uncharacterized protein VP01_711g7	108	6.48e-60	232.356	GO:0048278 vesicle docking | GO:0006887 exocytosis	GO:0005737 cytoplasm	-	-	pfam03907 Spo7	1	o 192-214 i	-	-	-	-	-	plasma membrane	plasma membrane	mitochondria	27349|Puccinia sorghi	Puccinia	Pucciniaceae	Pucciniales	Pucciniomycetes	Basidiomycota	Fungi	Eukaryota
PCEMA_001065.t1	2559	gi|599419323|ref|XP_007416084.1| family 3 glycoside hydrolase	489	1.27e-163	568.966	GO:0005975 carbohydrate metabolic process | GO:0007154 cell communication	GO:0016021 integral to membrane	GO:0008422 beta-glucosidase activity	3.2.1.21	pfam01915 Glyco_hydro_3_C | pfam00933 Glyco_hydro_3 | pfam14310 Fn3-like	-	-	-	-	-	-	-	cytosol	plasma membrane	cytosol	203908|Melampsora larici-populina	Melampsora	Melampsoraceae	Pucciniales	Pucciniomycetes	Basidiomycota	Fungi	Eukaryota
PCEMA_001066.t1	1444	gi|913846519|gb|KNZ47862.1| STE protein kinase	388	1.34e-242	831.61	GO:0006468 protein phosphorylation	-	GO:0005524 ATP binding | GO:0004674 protein serine/threonine kinase activity	2.7.11.1	pfam00069 Pkinase | pfam07714 Pkinase_Tyr | pfam10707 YrbL-PhoP_reg	-	-	-	-	-	-	-	cytosol	cytosol	cytosol	27349|Puccinia sorghi	Puccinia	Pucciniaceae	Pucciniales	Pucciniomycetes	Basidiomycota	Fungi	Eukaryota
PCEMA_001067.t1	2862	gi|913846519|gb|KNZ47862.1| STE protein kinase	641	0	1395.87	GO:0006468 protein phosphorylation	-	GO:0005524 ATP binding | GO:0004674 protein serine/threonine kinase activity	-	-	-	-	-	-	-	-	-	cytosol	cytosol	nuclear	27349|Puccinia sorghi	Puccinia	Pucciniaceae	Pucciniales	Pucciniomycetes	Basidiomycota	Fungi	Eukaryota
PCEMA_001068.t1	2034	gi|403160767|ref|XP_003321212.2| hypothetical protein PGTG_02254	665	8.56e-248	848.884	-	-	-	-	-	-	-	-	-	-	-	-	extracellular	nuclear	nuclear	5297|Puccinia graminis	Puccinia	Pucciniaceae	Pucciniales	Pucciniomycetes	Basidiomycota	Fungi	Eukaryota
PCEMA_001069.t1	621	gi|331218411|ref|XP_003321883.1| hypothetical protein PGTG_03420	193	1.58e-65	247.415	GO:0006200 ATP catabolic process	-	GO:0003676 nucleic acid binding | GO:0008026 ATP-dependent helicase activity | GO:0005524 ATP binding	-	-	-	-	-	-	-	-	-	cytosol	cytosol	mitochondria	5297|Puccinia graminis	Puccinia	Pucciniaceae	Pucciniales	Pucciniomycetes	Basidiomycota	Fungi	Eukaryota
PCEMA_001070.t1	1125	gi|403176306|ref|XP_003334993.2| hypothetical protein PGTG_16600	357	9.72e-178	615.914	GO:0006200 ATP catabolic process	-	GO:0003676 nucleic acid binding | GO:0008026 ATP-dependent helicase activity | GO:0005524 ATP binding	-	pfam00270 DEAD	-	-	-	-	-	-	-	mitochondria	chloroplast	mitochondria	5297|Puccinia graminis	Puccinia	Pucciniaceae	Pucciniales	Pucciniomycetes	Basidiomycota	Fungi	Eukaryota
PCEMA_001071.t1	573	gi|909599995|gb|KNE90540.1| hypothetical protein PSTG_16002	159	1.17e-35	156.619	-	-	-	-	-	-	-	-	-	-	-	-	cytosol	nuclear	nuclear	27350|Puccinia striiformis	Puccinia	Pucciniaceae	Pucciniales	Pucciniomycetes	Basidiomycota	Fungi	Eukaryota
PCEMA_001072.t1	1038	gi|909616690|gb|KNF06861.1| hypothetical protein PSTG_00177	241	2.49e-126	444.952	GO:0032259 methylation	-	GO:0008168 methyltransferase activity	-	pfam08242 Methyltransf_12 | pfam13649 Methyltransf_25 | pfam13659 Methyltransf_26 | pfam08241 Methyltransf_11	-	-	-	-	-	-	-	cytosol	nuclear	nuclear	27350|Puccinia striiformis	Puccinia	Pucciniaceae	Pucciniales	Pucciniomycetes	Basidiomycota	Fungi	Eukaryota
PCEMA_001073.t1	375	gi|913890552|gb|KNZ64427.1| hypothetical protein VP01_1030g11	122	5.39e-68	250.959	GO:0006614 SRP-dependent cotranslational protein targeting to membrane	GO:0005786 signal recognition particle, endoplasmic reticulum targeting	GO:0030942 endoplasmic reticulum signal peptide binding | GO:0008312 7S RNA binding	-	-	-	-	-	-	-	-	-	cytosol	nuclear	cytosol	27349|Puccinia sorghi	Puccinia	Pucciniaceae	Pucciniales	Pucciniomycetes	Basidiomycota	Fungi	Eukaryota
PCEMA_001074.t1	288	gi|913890548|gb|KNZ64423.1| uncharacterized protein VP01_1030g7	72	1.4e-21	109.671	GO:0055114 oxidation-reduction process	-	GO:0016491 oxidoreductase activity	-	-	-	-	-	-	-	-	-	extracellular	cytosol	cytoskeleton	27349|Puccinia sorghi	Puccinia	Pucciniaceae	Pucciniales	Pucciniomycetes	Basidiomycota	Fungi	Eukaryota
PCEMA_001075.t1	525	gi|331212611|ref|XP_003307575.1| hypothetical protein PGTG_00525	152	2.53e-70	259.817	GO:0055114 oxidation-reduction process	-	GO:0016491 oxidoreductase activity	-	pfam00106 adh_short	-	-	-	-	-	-	-	cytoskeleton	nuclear	cytosol	5297|Puccinia graminis	Puccinia	Pucciniaceae	Pucciniales	Pucciniomycetes	Basidiomycota	Fungi	Eukaryota
PCEMA_001076.t1	789	gi|913872656|gb|KNZ60590.1| uncharacterized protein VP01_1532g9	216	1.91e-22	115.429	-	-	-	-	pfam02892 zf-BED	-	-	-	-	-	-	-	nuclear	nuclear	nuclear	27349|Puccinia sorghi	Puccinia	Pucciniaceae	Pucciniales	Pucciniomycetes	Basidiomycota	Fungi	Eukaryota
PCEMA_001077.t1	549	gi|913857868|gb|KNZ52471.1| hypothetical protein VP01_3561g3	133	4.1e-61	233.685	-	-	-	-	-	-	-	-	-	SignalP-noTM	17 - 18	-	mitochondria	chloroplast	nuclear	27349|Puccinia sorghi	Puccinia	Pucciniaceae	Pucciniales	Pucciniomycetes	Basidiomycota	Fungi	Eukaryota
PCEMA_001078.t1	2007	gi|913848989|gb|KNZ48718.1| hypothetical protein VP01_545g7	642	0	1197.89	GO:0009395 phospholipid catabolic process	-	GO:0004622 lysophospholipase activity	-	pfam01735 PLA2_B	-	-	-	-	-	-	-	mitochondria	chloroplast	extracellular	27349|Puccinia sorghi	Puccinia	Pucciniaceae	Pucciniales	Pucciniomycetes	Basidiomycota	Fungi	Eukaryota
PCEMA_001079.t1	2813	gi|913865892|gb|KNZ56930.1| SCY1 protein kinase	863	0	1744.89	GO:0006468 protein phosphorylation | GO:0007018 microtubule-based movement	GO:0005874 microtubule	GO:0003777 microtubule motor activity | GO:0008017 microtubule binding | GO:0004672 protein kinase activity | GO:0005524 ATP binding	-	pfam00069 Pkinase	-	-	-	-	-	-	-	cytosol	nuclear	nuclear	27349|Puccinia sorghi	Puccinia	Pucciniaceae	Pucciniales	Pucciniomycetes	Basidiomycota	Fungi	Eukaryota
PCEMA_001080.t1	591	gi|913869624|gb|KNZ59235.1| uncharacterized protein VP01_1779g1	175	3.06e-86	311.637	-	-	-	-	-	1	o 15-37 i	-	-	SignalP-noTM	33 - 34	-	extracellular	chloroplast	extracellular	27349|Puccinia sorghi	Puccinia	Pucciniaceae	Pucciniales	Pucciniomycetes	Basidiomycota	Fungi	Eukaryota
PCEMA_001081.t1	1200	gi|913869624|gb|KNZ59235.1| uncharacterized protein VP01_1779g1	270	6.29e-128	450.267	-	-	-	-	-	1	i 9-31 o	-	-	-	-	-	extracellular	vacuolar membrane	plasma membrane	27349|Puccinia sorghi	Puccinia	Pucciniaceae	Pucciniales	Pucciniomycetes	Basidiomycota	Fungi	Eukaryota
PCEMA_001082.t1	2159	gi|913870443|gb|KNZ59761.1| uncharacterized protein VP01_1667g2	486	1.01e-250	858.627	GO:0006886 intracellular protein transport	GO:0005622 intracellular	-	-	pfam00790 VHS	-	-	-	-	-	-	-	mitochondria	chloroplast	nuclear	27349|Puccinia sorghi	Puccinia	Pucciniaceae	Pucciniales	Pucciniomycetes	Basidiomycota	Fungi	Eukaryota
PCEMA_001083.t1	1948	gi|913856794|gb|KNZ51937.1| hypothetical protein VP01_3758g1	347	1.54e-117	415.72	GO:0006200 ATP catabolic process	-	GO:0003676 nucleic acid binding | GO:0008026 ATP-dependent helicase activity | GO:0005524 ATP binding	-	-	-	-	-	-	-	-	-	mitochondria	chloroplast	extracellular	27349|Puccinia sorghi	Puccinia	Pucciniaceae	Pucciniales	Pucciniomycetes	Basidiomycota	Fungi	Eukaryota
PCEMA_001084.t1	999	gi|913868455|gb|KNZ58481.1| uncharacterized protein VP01_1922g2	331	9.47e-168	582.696	-	-	GO:0000166 nucleotide binding	-	pfam10309 DUF2414 | pfam08675 RNA_bind | pfam08430 Fork_head_N	-	-	-	-	-	-	-	cytosol_nuclear	chloroplast	nuclear	27349|Puccinia sorghi	Puccinia	Pucciniaceae	Pucciniales	Pucciniomycetes	Basidiomycota	Fungi	Eukaryota
PCEMA_001085.t1	1149	gi|913868454|gb|KNZ58480.1| hypothetical protein VP01_1922g1	373	3.64e-154	537.52	-	-	-	-	-	1	o 10-32 i	-	-	-	-	-	extracellular	chloroplast	mitochondria	27349|Puccinia sorghi	Puccinia	Pucciniaceae	Pucciniales	Pucciniomycetes	Basidiomycota	Fungi	Eukaryota
PCEMA_001086.t1	1091	gi|913868456|gb|KNZ58482.1| NADH oxidoreductase (quinone), F subunit	316	2.33e-218	751.001	GO:0055114 oxidation-reduction process	-	GO:0051287 NAD binding | GO:0051539 4 iron, 4 sulfur cluster binding | GO:0008137 NADH dehydrogenase (ubiquinone) activity | GO:0010181 FMN binding	-	pfam10589 NADH_4Fe-4S | pfam10531 SLBB	1	o 333-355 i	-	-	-	-	-	cytosol	chloroplast	mitochondria	27349|Puccinia sorghi	Puccinia	Pucciniaceae	Pucciniales	Pucciniomycetes	Basidiomycota	Fungi	Eukaryota
PCEMA_001087.t1	3129	gi|913871241|gb|KNZ60242.1| uncharacterized protein VP01_158g11	253	1.64e-141	495.443	GO:0006801 superoxide metabolic process | GO:0055114 oxidation-reduction process	-	GO:0046872 metal ion binding	-	pfam00080 Sod_Cu	-	-	-	-	-	-	-	extracellular	chloroplast	nuclear	27349|Puccinia sorghi	Puccinia	Pucciniaceae	Pucciniales	Pucciniomycetes	Basidiomycota	Fungi	Eukaryota
PCEMA_001088.t1	767	gi|913856801|gb|KNZ51940.1| uncharacterized protein VP01_3756g2	175	4.88e-89	320.938	GO:0006801 superoxide metabolic process | GO:0055114 oxidation-reduction process	-	GO:0046872 metal ion binding	-	pfam00080 Sod_Cu	1	i 7-29 o	-	-	SignalP-noTM	28 - 29	-	extracellular	chloroplast	extracellular	27349|Puccinia sorghi	Puccinia	Pucciniaceae	Pucciniales	Pucciniomycetes	Basidiomycota	Fungi	Eukaryota
PCEMA_001089.t1	372	-	-	-	-	-	-	-	-	-	-	-	-	-	-	-	-	nuclear	nuclear	nuclear	-	-	-	-	-	-	-	-
PCEMA_001090.t1	435	gi|913857868|gb|KNZ52471.1| hypothetical protein VP01_3561g3	109	3.79e-42	175.664	-	-	-	-	-	-	-	-	-	-	-	-	mitochondria	mitochondria	mitochondria	27349|Puccinia sorghi	Puccinia	Pucciniaceae	Pucciniales	Pucciniomycetes	Basidiomycota	Fungi	Eukaryota
PCEMA_001091.t1	1380	gi|403179766|ref|XP_003338064.2| hypothetical protein PGTG_19594	355	1.34e-67	255.388	-	-	GO:0008270 zinc ion binding | GO:0003676 nucleic acid binding	-	pfam00098 zf-CCHC	-	-	-	-	-	-	-	nuclear	nuclear	nuclear	5297|Puccinia graminis	Puccinia	Pucciniaceae	Pucciniales	Pucciniomycetes	Basidiomycota	Fungi	Eukaryota
PCEMA_001092.t1	2264	gi|913865898|gb|KNZ56934.1| hypothetical protein VP01_2284g4	484	6.63e-268	915.763	GO:0006355 regulation of transcription, DNA-dependent	-	GO:0003700 sequence-specific DNA binding transcription factor activity | GO:0043565 sequence-specific DNA binding	-	-	-	-	-	-	-	-	-	nuclear	nuclear	nuclear	27349|Puccinia sorghi	Puccinia	Pucciniaceae	Pucciniales	Pucciniomycetes	Basidiomycota	Fungi	Eukaryota
PCEMA_001093.t1	402	gi|909616687|gb|KNF06858.1| hypothetical protein PSTG_00174	122	3.1e-54	210.654	GO:0055114 oxidation-reduction process	-	GO:0016491 oxidoreductase activity	-	-	-	-	-	-	-	-	-	cytoskeleton	cytosol	cytosol	27350|Puccinia striiformis	Puccinia	Pucciniaceae	Pucciniales	Pucciniomycetes	Basidiomycota	Fungi	Eukaryota
PCEMA_001094.t1	2510	gi|403162103|ref|XP_003322372.2| hypothetical protein PGTG_03909	772	9.87e-184	635.845	-	-	GO:0008270 zinc ion binding | GO:0003676 nucleic acid binding	-	pfam07926 TPR_MLP1_2 | pfam13851 GAS | pfam13870 DUF4201 | pfam12325 TMF_TATA_bd | pfam09311 Rab5-bind | pfam11559 ADIP | pfam12795 MscS_porin	-	-	-	-	-	-	-	nuclear	cytosol	nuclear	5297|Puccinia graminis	Puccinia	Pucciniaceae	Pucciniales	Pucciniomycetes	Basidiomycota	Fungi	Eukaryota
PCEMA_001095.t1	1502	gi|331219393|ref|XP_003322373.1| nitrate reductase (NADH)	276	1e-130	459.568	GO:0055114 oxidation-reduction process	GO:0005789 endoplasmic reticulum membrane | GO:0016021 integral to membrane | GO:0005741 mitochondrial outer membrane	GO:0004128 cytochrome-b5 reductase activity	1.6.2.2	pfam00970 FAD_binding_6 | pfam00175 NAD_binding_1 | pfam01302 CAP_GLY	1	i 7-24 o	-	-	-	-	-	endoplasmic reticulum	chloroplast	extracellular	5297|Puccinia graminis	Puccinia	Pucciniaceae	Pucciniales	Pucciniomycetes	Basidiomycota	Fungi	Eukaryota
PCEMA_001096.t1	738	gi|913834761|gb|KNZ44444.1| hypothetical protein VP01_915g4	228	3.94e-125	440.966	-	-	GO:0003676 nucleic acid binding	-	pfam02037 SAP	-	-	-	-	-	-	-	nuclear	nuclear	nuclear	27349|Puccinia sorghi	Puccinia	Pucciniaceae	Pucciniales	Pucciniomycetes	Basidiomycota	Fungi	Eukaryota
PCEMA_001097.t1	1260	gi|913834770|gb|KNZ44453.1| hypothetical protein VP01_915g13	343	8.67e-193	665.963	-	-	-	-	-	-	-	-	-	-	-	-	cytosol	chloroplast	cytosol	27349|Puccinia sorghi	Puccinia	Pucciniaceae	Pucciniales	Pucciniomycetes	Basidiomycota	Fungi	Eukaryota
PCEMA_001098.t1	1572	gi|913856948|gb|KNZ52016.1| alkaline phosphatase	470	4.16e-265	906.461	GO:0016311 dephosphorylation	-	GO:0004035 alkaline phosphatase activity	-	pfam00245 Alk_phosphatase	1	i 112-134 o	-	-	-	-	-	plasma membrane	plasma membrane	plasma membrane	27349|Puccinia sorghi	Puccinia	Pucciniaceae	Pucciniales	Pucciniomycetes	Basidiomycota	Fungi	Eukaryota
PCEMA_001099.t1	2814	gi|913848989|gb|KNZ48718.1| hypothetical protein VP01_545g7	642	0	1181.51	GO:0009395 phospholipid catabolic process	-	GO:0004622 lysophospholipase activity	-	pfam01735 PLA2_B	-	-	-	-	-	-	-	mitochondria	chloroplast	mitochondria	27349|Puccinia sorghi	Puccinia	Pucciniaceae	Pucciniales	Pucciniomycetes	Basidiomycota	Fungi	Eukaryota
PCEMA_001100.t1	1406	gi|913883002|gb|KNZ62681.1| hypothetical protein VP01_1237g8	419	1.72e-220	758.087	-	-	-	-	pfam00650 CRAL_TRIO | pfam03765 CRAL_TRIO_N	-	-	-	-	-	-	-	mitochondria	nuclear	mitochondria	27349|Puccinia sorghi	Puccinia	Pucciniaceae	Pucciniales	Pucciniomycetes	Basidiomycota	Fungi	Eukaryota
PCEMA_001101.t1	297	gi|909602112|gb|KNE92567.1| hypothetical protein PSTG_14077	89	3.89e-19	102.142	GO:0008152 metabolic process	-	GO:0005524 ATP binding | GO:0004386 helicase activity | GO:0003677 DNA binding	-	-	-	-	-	-	-	-	-	cytoskeleton	cytosol	nuclear	27350|Puccinia striiformis	Puccinia	Pucciniaceae	Pucciniales	Pucciniomycetes	Basidiomycota	Fungi	Eukaryota
PCEMA_001102.t1	453	-	-	-	-	-	-	-	-	-	-	-	-	-	-	-	-	mitochondria	nuclear	nuclear	-	-	-	-	-	-	-	-
PCEMA_001103.t1	423	-	-	-	-	-	-	-	-	-	-	-	-	-	-	-	-	cytosol_nuclear	extracellular	nuclear	-	-	-	-	-	-	-	-
PCEMA_001104.t1	969	gi|403174869|ref|XP_003333782.2| hypothetical protein PGTG_15542	288	4.74e-73	270.889	-	-	GO:0003676 nucleic acid binding	-	-	-	-	-	-	-	-	-	nuclear	nuclear	nuclear	5297|Puccinia graminis	Puccinia	Pucciniaceae	Pucciniales	Pucciniomycetes	Basidiomycota	Fungi	Eukaryota
PCEMA_001105.t1	1776	gi|913850395|gb|KNZ49209.1| hypothetical protein VP01_514g4	408	1.06e-93	336.44	GO:0006810 transport	-	-	-	-	-	-	-	-	-	-	-	plasma membrane	nuclear	extracellular	27349|Puccinia sorghi	Puccinia	Pucciniaceae	Pucciniales	Pucciniomycetes	Basidiomycota	Fungi	Eukaryota
PCEMA_001106.t1	780	gi|403158778|ref|XP_003319479.2| hypothetical protein PGTG_01653	224	1.06e-42	179.208	-	-	-	-	-	-	-	-	-	-	-	-	cytosol	nuclear	nuclear	5297|Puccinia graminis	Puccinia	Pucciniaceae	Pucciniales	Pucciniomycetes	Basidiomycota	Fungi	Eukaryota
PCEMA_001107.t1	4443	gi|913865049|gb|KNZ56435.1| hypothetical protein VP01_2404g9, partial	838	0	1182.84	GO:0006200 ATP catabolic process	-	GO:0008270 zinc ion binding | GO:0003676 nucleic acid binding | GO:0008026 ATP-dependent helicase activity | GO:0005524 ATP binding	-	pfam00270 DEAD | pfam12013 DUF3505 | pfam00271 Helicase_C	-	-	-	-	-	-	-	nuclear	nuclear	nuclear	27349|Puccinia sorghi	Puccinia	Pucciniaceae	Pucciniales	Pucciniomycetes	Basidiomycota	Fungi	Eukaryota
PCEMA_001108.t1	222	gi|913862293|gb|KNZ54879.1| hypothetical protein VP01_2824g3	38	2.29e-13	82.6537	-	-	-	-	-	1	o 40-62 i	-	-	-	-	-	extracellular	cytosol	cytosol	27349|Puccinia sorghi	Puccinia	Pucciniaceae	Pucciniales	Pucciniomycetes	Basidiomycota	Fungi	Eukaryota
PCEMA_001109.t1	1433	gi|913862293|gb|KNZ54879.1| hypothetical protein VP01_2824g3	435	5.02e-219	753.216	GO:0008152 metabolic process	-	GO:0016757 transferase activity, transferring glycosyl groups	-	-	-	-	-	-	-	-	-	mitochondria	nuclear	mitochondria	27349|Puccinia sorghi	Puccinia	Pucciniaceae	Pucciniales	Pucciniomycetes	Basidiomycota	Fungi	Eukaryota
PCEMA_001110.t1	1521	gi|403166556|ref|XP_003326419.2| hypothetical protein PGTG_08249	382	9.79e-121	426.35	-	-	-	-	-	-	-	-	-	SignalP-noTM	32 - 33	-	extracellular	chloroplast	extracellular	5297|Puccinia graminis	Puccinia	Pucciniaceae	Pucciniales	Pucciniomycetes	Basidiomycota	Fungi	Eukaryota
PCEMA_001111.t1	549	gi|403166558|ref|XP_003889973.1| DNA repair and recombination protein RAD54	146	7.56e-80	290.377	GO:0008152 metabolic process	-	GO:0005524 ATP binding | GO:0004386 helicase activity | GO:0003677 DNA binding	-	-	-	-	-	-	-	-	-	cytosol	cytosol	nuclear	5297|Puccinia graminis	Puccinia	Pucciniaceae	Pucciniales	Pucciniomycetes	Basidiomycota	Fungi	Eukaryota
PCEMA_001112.t1	684	gi|403167922|ref|XP_003889800.1| hypothetical protein, variant	130	2.17e-68	256.273	-	-	-	-	-	-	-	-	-	-	-	-	nuclear	nuclear	nuclear	5297|Puccinia graminis	Puccinia	Pucciniaceae	Pucciniales	Pucciniomycetes	Basidiomycota	Fungi	Eukaryota
PCEMA_001113.t1	615	gi|913868984|gb|KNZ58819.1| V-type H+-transporting ATPase subunit D	159	1.45e-95	342.64	GO:0055085 transmembrane transport	-	GO:0042626 ATPase activity, coupled to transmembrane movement of substances	-	pfam01813 ATP-synt_D	-	-	-	-	-	-	-	mitochondria	chloroplast	mitochondria	27349|Puccinia sorghi	Puccinia	Pucciniaceae	Pucciniales	Pucciniomycetes	Basidiomycota	Fungi	Eukaryota
PCEMA_001114.t1	496	gi|913869951|gb|KNZ59447.1| hypothetical protein VP01_172g13	83	1.55e-43	180.536	-	-	-	-	-	-	-	-	-	-	-	-	cytosol_nuclear	chloroplast	nuclear	27349|Puccinia sorghi	Puccinia	Pucciniaceae	Pucciniales	Pucciniomycetes	Basidiomycota	Fungi	Eukaryota
PCEMA_001115.t1	2813	gi|913848989|gb|KNZ48718.1| hypothetical protein VP01_545g7	642	0	1182.84	GO:0009395 phospholipid catabolic process	-	GO:0004622 lysophospholipase activity	-	pfam01735 PLA2_B	-	-	-	-	-	-	-	mitochondria	chloroplast	mitochondria	27349|Puccinia sorghi	Puccinia	Pucciniaceae	Pucciniales	Pucciniomycetes	Basidiomycota	Fungi	Eukaryota
PCEMA_001116.t1	624	gi|913848983|gb|KNZ48712.1| hypothetical protein VP01_545g1	29	0.000108	57.408	-	-	-	-	-	-	-	-	-	-	-	-	extracellular	cytosol	cytosol	27349|Puccinia sorghi	Puccinia	Pucciniaceae	Pucciniales	Pucciniomycetes	Basidiomycota	Fungi	Eukaryota
PCEMA_001117.t1	2560	gi|403169852|ref|XP_003329271.2| hypothetical protein PGTG_10323	408	5.21e-174	603.513	GO:0009395 phospholipid catabolic process	-	GO:0004620 phospholipase activity	-	-	-	-	-	-	SignalP-noTM	48 - 49	-	mitochondria	chloroplast	extracellular	5297|Puccinia graminis	Puccinia	Pucciniaceae	Pucciniales	Pucciniomycetes	Basidiomycota	Fungi	Eukaryota
PCEMA_001118.t1	2244	gi|403170111|ref|XP_003329500.2| hypothetical protein PGTG_11250	437	3.93e-243	833.382	GO:0008152 metabolic process	-	GO:0008270 zinc ion binding | GO:0016874 ligase activity	-	pfam00899 ThiF	1	i 21-43 o	-	-	-	-	-	mitochondria	chloroplast	mitochondria	5297|Puccinia graminis	Puccinia	Pucciniaceae	Pucciniales	Pucciniomycetes	Basidiomycota	Fungi	Eukaryota
PCEMA_001119.t1	1627	gi|913844352|gb|KNZ47116.1| adenosylhomocysteinase	446	2.81e-292	996.815	GO:0006730 one-carbon metabolic process	-	GO:0004013 adenosylhomocysteinase activity	3.3.1.1	pfam05221 AdoHcyase | pfam00670 AdoHcyase_NAD | pfam02826 2-Hacid_dh_C | pfam02254 TrkA_N	-	-	-	-	-	-	-	cytoskeleton	cytosol	cytosol	27349|Puccinia sorghi	Puccinia	Pucciniaceae	Pucciniales	Pucciniomycetes	Basidiomycota	Fungi	Eukaryota
PCEMA_001120.t1	213	gi|913844351|gb|KNZ47115.1| hypothetical protein VP01_666g10	52	3.49e-09	69.3665	-	-	-	-	-	-	-	-	-	-	-	-	nuclear	nuclear	nuclear	27349|Puccinia sorghi	Puccinia	Pucciniaceae	Pucciniales	Pucciniomycetes	Basidiomycota	Fungi	Eukaryota
PCEMA_001121.t1	1164	gi|913844351|gb|KNZ47115.1| hypothetical protein VP01_666g10	367	3.03e-202	697.409	-	-	-	-	pfam07223 DUF1421 | pfam03251 Tymo_45kd_70kd | pfam12737 Mating_C | pfam03153 TFIIA | pfam00859 CTF_NFI | pfam12497 ERbeta_N | pfam11235 Med25_SD1 | pfam09595 Metaviral_G | pfam02948 Amelogenin	-	-	-	-	-	-	-	nuclear	nuclear	nuclear	27349|Puccinia sorghi	Puccinia	Pucciniaceae	Pucciniales	Pucciniomycetes	Basidiomycota	Fungi	Eukaryota
PCEMA_001122.t1	366	gi|913844351|gb|KNZ47115.1| hypothetical protein VP01_666g10	120	1.58e-68	252.73	-	-	-	-	-	-	-	-	-	-	-	-	extracellular	chloroplast	nuclear	27349|Puccinia sorghi	Puccinia	Pucciniaceae	Pucciniales	Pucciniomycetes	Basidiomycota	Fungi	Eukaryota
PCEMA_001123.t1	2289	gi|331249671|ref|XP_003337451.1| phosphoenolpyruvate carboxykinase	578	0	1343.61	GO:0006094 gluconeogenesis | GO:0016310 phosphorylation	-	GO:0016301 kinase activity | GO:0004612 phosphoenolpyruvate carboxykinase (ATP) activity | GO:0005524 ATP binding	4.1.1.49	pfam01293 PEPCK_ATP	-	-	-	-	-	-	-	mitochondria	chloroplast	mitochondria	5297|Puccinia graminis	Puccinia	Pucciniaceae	Pucciniales	Pucciniomycetes	Basidiomycota	Fungi	Eukaryota
PCEMA_001124.t1	3016	gi|913844351|gb|KNZ47115.1| hypothetical protein VP01_666g10	936	0	1993.36	-	-	-	-	pfam07223 DUF1421 | pfam12737 Mating_C | pfam00859 CTF_NFI	-	-	-	-	-	-	-	mitochondria_nuclear	chloroplast	nuclear	27349|Puccinia sorghi	Puccinia	Pucciniaceae	Pucciniales	Pucciniomycetes	Basidiomycota	Fungi	Eukaryota
PCEMA_001125.t1	1850	gi|913882016|gb|KNZ62474.1| hypothetical protein VP01_1266g9	253	2.64e-148	518.032	GO:0008152 metabolic process	-	GO:0016787 hydrolase activity	-	pfam06658 DUF1168	-	-	-	-	-	-	-	nuclear	nuclear	nuclear	27349|Puccinia sorghi	Puccinia	Pucciniaceae	Pucciniales	Pucciniomycetes	Basidiomycota	Fungi	Eukaryota
PCEMA_001126.t1	1784	gi|913869838|gb|KNZ59375.1| CMGC/CDK protein kinase	482	2.96e-312	1063.25	GO:0006468 protein phosphorylation | GO:0051301 cell division	-	GO:0005524 ATP binding | GO:0004674 protein serine/threonine kinase activity	2.7.11.22 | 2.7.11.24	pfam00069 Pkinase | pfam07714 Pkinase_Tyr	-	-	-	-	-	-	-	cytosol_nuclear	cytosol	nuclear	27349|Puccinia sorghi	Puccinia	Pucciniaceae	Pucciniales	Pucciniomycetes	Basidiomycota	Fungi	Eukaryota
PCEMA_001127.t1	630	gi|913891229|gb|KNZ64581.1| hypothetical protein VP01_1012g4	103	4.53e-31	142.446	-	-	-	-	pfam13639 zf-RING_2 | pfam13923 zf-C3HC4_2	-	-	-	-	-	-	-	cytosol	Golgi apparatus	mitochondria	27349|Puccinia sorghi	Puccinia	Pucciniaceae	Pucciniales	Pucciniomycetes	Basidiomycota	Fungi	Eukaryota
PCEMA_001128.t1	351	gi|909600473|gb|KNE90992.1| hypothetical protein PSTG_15558	110	1.55e-13	84.8683	-	-	-	-	-	-	-	-	-	-	-	-	extracellular	chloroplast	extracellular	27350|Puccinia striiformis	Puccinia	Pucciniaceae	Pucciniales	Pucciniomycetes	Basidiomycota	Fungi	Eukaryota
PCEMA_001129.t1	1150	gi|913869949|gb|KNZ59445.1| hypothetical protein VP01_172g11	177	6.53e-83	300.564	GO:0008152 metabolic process	-	GO:0016787 hydrolase activity	-	pfam00857 Isochorismatase	-	-	-	-	-	-	-	cytosol	cytosol	mitochondria	27349|Puccinia sorghi	Puccinia	Pucciniaceae	Pucciniales	Pucciniomycetes	Basidiomycota	Fungi	Eukaryota
PCEMA_001130.t1	538	gi|913869951|gb|KNZ59447.1| hypothetical protein VP01_172g13	78	5.44e-38	163.706	-	-	-	-	-	-	-	-	-	-	-	-	cytosol	mitochondria	nuclear	27349|Puccinia sorghi	Puccinia	Pucciniaceae	Pucciniales	Pucciniomycetes	Basidiomycota	Fungi	Eukaryota
PCEMA_001131.t1	748	gi|913869948|gb|KNZ59444.1| uncharacterized protein VP01_172g10	123	1.3e-65	248.301	-	-	-	-	-	-	-	-	-	SignalP-noTM	29 - 30	-	extracellular	plasma membrane	extracellular	27349|Puccinia sorghi	Puccinia	Pucciniaceae	Pucciniales	Pucciniomycetes	Basidiomycota	Fungi	Eukaryota
PCEMA_001132.t1	1959	gi|913869947|gb|KNZ59443.1| hypothetical protein VP01_172g9	512	0	1111.08	GO:0006364 rRNA processing	GO:0030686 90S preribosome | GO:0032040 small-subunit processome | GO:0031428 box C/D snoRNP complex | GO:0019013 viral nucleocapsid	-	-	pfam01798 Nop | pfam08060 NOSIC | pfam08156 NOP5NT	-	-	-	-	-	-	-	nuclear	cytosol	nuclear	27349|Puccinia sorghi	Puccinia	Pucciniaceae	Pucciniales	Pucciniomycetes	Basidiomycota	Fungi	Eukaryota
PCEMA_001133.t1	826	gi|331238517|ref|XP_003331913.1| hypothetical protein PGTG_13865	57	4.07e-27	130.488	GO:0007018 microtubule-based movement | GO:0008152 metabolic process	GO:0005871 kinesin complex | GO:0005874 microtubule	GO:0008017 microtubule binding | GO:0005524 ATP binding | GO:0003777 microtubule motor activity	-	pfam00169 PH	2	i 28-50 o 89-111 i	-	-	-	-	-	mitochondria	chloroplast	mitochondria	5297|Puccinia graminis	Puccinia	Pucciniaceae	Pucciniales	Pucciniomycetes	Basidiomycota	Fungi	Eukaryota
PCEMA_001134.t1	522	gi|331229053|ref|XP_003327193.1| hypothetical protein PGTG_08970	106	6.05e-31	141.56	-	-	-	-	pfam04752 ChaC	-	-	-	-	-	-	-	extracellular	nuclear	nuclear	5297|Puccinia graminis	Puccinia	Pucciniaceae	Pucciniales	Pucciniomycetes	Basidiomycota	Fungi	Eukaryota
PCEMA_001135.t1	818	gi|913854410|gb|KNZ50796.1| hypothetical protein VP01_4230g1	43	2.42e-14	89.2974	-	-	-	-	-	-	-	-	-	-	-	-	extracellular	chloroplast	extracellular	27349|Puccinia sorghi	Puccinia	Pucciniaceae	Pucciniales	Pucciniomycetes	Basidiomycota	Fungi	Eukaryota
PCEMA_001136.t1	600	gi|913845430|gb|KNZ47456.1| uncharacterized protein VP01_637g9	157	5.43e-49	197.81	-	-	-	-	-	-	-	-	-	-	-	-	nuclear	nuclear	nuclear	27349|Puccinia sorghi	Puccinia	Pucciniaceae	Pucciniales	Pucciniomycetes	Basidiomycota	Fungi	Eukaryota
PCEMA_001137.t1	5623	gi|913845443|gb|KNZ47469.1| hypothetical protein VP01_637g22	976	0	2164.76	GO:0009310 amine catabolic process | GO:0007018 microtubule-based movement	GO:0005874 microtubule | GO:0005871 kinesin complex	GO:0003777 microtubule motor activity | GO:0008660 1-aminocyclopropane-1-carboxylate deaminase activity | GO:0008017 microtubule binding | GO:0005524 ATP binding | GO:0030170 pyridoxal phosphate binding	-	pfam00225 Kinesin | pfam12423 KIF1B | pfam00498 FHA	-	-	-	-	-	-	-	nuclear	chloroplast	nuclear	27349|Puccinia sorghi	Puccinia	Pucciniaceae	Pucciniales	Pucciniomycetes	Basidiomycota	Fungi	Eukaryota
PCEMA_001138.t1	1649	gi|913854410|gb|KNZ50796.1| hypothetical protein VP01_4230g1	66	3.82e-27	131.816	-	-	-	-	-	-	-	-	-	-	-	-	cytosol	cytosol	mitochondria	27349|Puccinia sorghi	Puccinia	Pucciniaceae	Pucciniales	Pucciniomycetes	Basidiomycota	Fungi	Eukaryota
PCEMA_001139.t1	843	gi|913854410|gb|KNZ50796.1| hypothetical protein VP01_4230g1	159	2.29e-92	332.011	-	-	-	-	pfam04752 ChaC | pfam06094 AIG2	-	-	-	-	-	-	-	cytosol	chloroplast	cytosol_nuclear	27349|Puccinia sorghi	Puccinia	Pucciniaceae	Pucciniales	Pucciniomycetes	Basidiomycota	Fungi	Eukaryota
PCEMA_001140.t1	3594	gi|403172025|ref|XP_003331185.2| hypothetical protein PGTG_13148	167	7.75e-90	323.595	GO:0015031 protein transport	GO:0016021 integral to membrane	-	-	pfam04144 SCAMP | pfam13639 zf-RING_2 | pfam12678 zf-rbx1 | pfam13923 zf-C3HC4_2 | pfam00097 zf-C3HC4	2	i 121-143 o 153-170 i	-	-	-	-	-	plasma membrane	endoplasmic reticulum	plasma membrane	5297|Puccinia graminis	Puccinia	Pucciniaceae	Pucciniales	Pucciniomycetes	Basidiomycota	Fungi	Eukaryota
PCEMA_001141.t1	2172	gi|403168413|ref|XP_003328054.2| hypothetical protein PGTG_09348	578	3.03e-202	697.409	-	-	-	-	-	-	-	-	-	-	-	-	nuclear	cytosol	nuclear	5297|Puccinia graminis	Puccinia	Pucciniaceae	Pucciniales	Pucciniomycetes	Basidiomycota	Fungi	Eukaryota
PCEMA_001142.t1	1038	gi|331248770|ref|XP_003337007.1| hypothetical protein PGTG_18720	334	1.47e-75	278.419	GO:0006200 ATP catabolic process	-	GO:0003676 nucleic acid binding | GO:0008026 ATP-dependent helicase activity | GO:0005524 ATP binding	-	-	-	-	-	-	-	-	-	nuclear	nuclear	nuclear	5297|Puccinia graminis	Puccinia	Pucciniaceae	Pucciniales	Pucciniomycetes	Basidiomycota	Fungi	Eukaryota
PCEMA_001143.t1	2318	gi|913855782|gb|KNZ51431.1| uncharacterized protein VP01_395g7	198	4.85e-60	233.685	GO:0000105 histidine biosynthetic process | GO:0055114 oxidation-reduction process	-	GO:0004399 histidinol dehydrogenase activity | GO:0051287 NAD binding | GO:0004636 phosphoribosyl-ATP diphosphatase activity | GO:0008270 zinc ion binding | GO:0004635 phosphoribosyl-AMP cyclohydrolase activity	-	-	-	-	-	-	-	-	-	mitochondria	chloroplast	mitochondria	27349|Puccinia sorghi	Puccinia	Pucciniaceae	Pucciniales	Pucciniomycetes	Basidiomycota	Fungi	Eukaryota
PCEMA_001144.t1	303	gi|403178724|ref|XP_003337113.2| hypothetical protein PGTG_18209	100	2.42e-22	112.329	-	-	-	-	-	-	-	-	-	-	-	-	cytosol	cytosol_nuclear	nuclear	5297|Puccinia graminis	Puccinia	Pucciniaceae	Pucciniales	Pucciniomycetes	Basidiomycota	Fungi	Eukaryota
PCEMA_001145.t1	498	gi|331248768|ref|XP_003337006.1| hypothetical protein PGTG_18719	165	5.33e-69	255.388	-	-	-	-	-	-	-	-	-	-	-	-	cytosol	nuclear	mitochondria	5297|Puccinia graminis	Puccinia	Pucciniaceae	Pucciniales	Pucciniomycetes	Basidiomycota	Fungi	Eukaryota
PCEMA_001146.t1	1470	gi|403168064|ref|XP_003327771.2| hypothetical protein PGTG_08538	435	4.68e-132	463.997	GO:0006200 ATP catabolic process	-	GO:0003676 nucleic acid binding | GO:0008026 ATP-dependent helicase activity | GO:0005524 ATP binding	-	pfam00271 Helicase_C	-	-	-	-	-	-	-	cytosol	cytosol	nuclear	5297|Puccinia graminis	Puccinia	Pucciniaceae	Pucciniales	Pucciniomycetes	Basidiomycota	Fungi	Eukaryota
PCEMA_001147.t1	735	gi|913844356|gb|KNZ47120.1| hypothetical protein VP01_666g15	237	6.96e-77	281.519	-	-	-	-	-	-	-	-	-	-	-	-	nuclear	nuclear	nuclear	27349|Puccinia sorghi	Puccinia	Pucciniaceae	Pucciniales	Pucciniomycetes	Basidiomycota	Fungi	Eukaryota
PCEMA_001148.t1	1743	gi|913844350|gb|KNZ47114.1| hypothetical protein VP01_666g9	579	0	1162.9	-	-	GO:0046872 metal ion binding	-	-	-	-	-	-	-	-	-	nuclear	chloroplast	nuclear	27349|Puccinia sorghi	Puccinia	Pucciniaceae	Pucciniales	Pucciniomycetes	Basidiomycota	Fungi	Eukaryota
PCEMA_001149.t1	927	gi|913844354|gb|KNZ47118.1| hypothetical protein VP01_666g13	152	8.88e-83	300.121	GO:0016568 chromatin modification	GO:0005634 nucleus	GO:0008270 zinc ion binding	-	-	-	-	-	-	-	-	-	nuclear	nuclear	nuclear	27349|Puccinia sorghi	Puccinia	Pucciniaceae	Pucciniales	Pucciniomycetes	Basidiomycota	Fungi	Eukaryota
PCEMA_001150.t1	4399	gi|913854801|gb|KNZ50971.1| plasma-membrane proton-efflux P-type ATPase	962	0	2115.6	GO:0006754 ATP biosynthetic process | GO:0006812 cation transport | GO:0006200 ATP catabolic process	GO:0016021 integral to membrane	GO:0019829 cation-transporting ATPase activity | GO:0046872 metal ion binding | GO:0005524 ATP binding	3.6.3.6	pfam00122 E1-E2_ATPase | pfam00702 Hydrolase | pfam00690 Cation_ATPase_N | pfam12710 HAD	9	i 109-131 o 146-163 i 300-322 o 337-359 i 705-727 o 770-792 i 813-832 o 847-869 i 876-898 o	-	-	-	-	-	plasma membrane	plasma membrane	plasma membrane	27349|Puccinia sorghi	Puccinia	Pucciniaceae	Pucciniales	Pucciniomycetes	Basidiomycota	Fungi	Eukaryota
PCEMA_001151.t1	2763	gi|913843417|gb|KNZ46859.1| uncharacterized protein VP01_689g3	451	1.97e-272	930.821	GO:0009073 aromatic amino acid family biosynthetic process	-	GO:0003849 3-deoxy-7-phosphoheptulonate synthase activity	-	pfam01474 DAHP_synth_2	-	-	-	-	-	-	-	cytosol	chloroplast	mitochondria	27349|Puccinia sorghi	Puccinia	Pucciniaceae	Pucciniales	Pucciniomycetes	Basidiomycota	Fungi	Eukaryota
PCEMA_001152.t1	1927	gi|403157791|ref|XP_003307190.2| hypothetical protein PGTG_00140	313	1.35e-185	642.046	GO:0055085 transmembrane transport | GO:0006839 mitochondrial transport	GO:0016021 integral to membrane | GO:0031966 mitochondrial membrane	-	-	pfam00153 Mito_carr	-	-	-	-	-	-	-	mitochondria	chloroplast	mitochondria	5297|Puccinia graminis	Puccinia	Pucciniaceae	Pucciniales	Pucciniomycetes	Basidiomycota	Fungi	Eukaryota
PCEMA_001153.t1	3071	gi|913869927|gb|KNZ59429.1| hypothetical protein VP01_1732g3	748	0	1571.27	GO:0008152 metabolic process	GO:0032777 Piccolo NuA4 histone acetyltransferase complex	GO:0016740 transferase activity	-	pfam10513 EPL1	-	-	-	-	-	-	-	nuclear	nuclear	nuclear	27349|Puccinia sorghi	Puccinia	Pucciniaceae	Pucciniales	Pucciniomycetes	Basidiomycota	Fungi	Eukaryota
PCEMA_001154.t1	1390	gi|913869926|gb|KNZ59428.1| 3-hydroxyacyl-CoA dehydrogenase	336	1.63e-200	691.651	GO:0006631 fatty acid metabolic process | GO:0055114 oxidation-reduction process	GO:0005743 mitochondrial inner membrane | GO:0005634 nucleus	GO:0003857 3-hydroxyacyl-CoA dehydrogenase activity | GO:0016620 oxidoreductase activity, acting on the aldehyde or oxo group of donors, NAD or NADP as acceptor | GO:0070403 NAD+ binding	-	pfam02737 3HCDH_N | pfam00725 3HCDH | pfam01210 NAD_Gly3P_dh_N | pfam00070 Pyr_redox	-	-	-	-	-	-	-	cytosol	cytosol	mitochondria	27349|Puccinia sorghi	Puccinia	Pucciniaceae	Pucciniales	Pucciniomycetes	Basidiomycota	Fungi	Eukaryota
PCEMA_001155.t1	2076	gi|331215103|ref|XP_003320232.1| hypothetical protein PGTG_01144	302	7.58e-141	493.229	-	-	-	-	pfam14227 UBN2_2 | pfam14223 UBN2	-	-	-	-	-	-	-	mitochondria	mitochondria	nuclear	5297|Puccinia graminis	Puccinia	Pucciniaceae	Pucciniales	Pucciniomycetes	Basidiomycota	Fungi	Eukaryota
PCEMA_001156.t1	1791	gi|331215103|ref|XP_003320232.1| hypothetical protein PGTG_01144	229	3.74e-105	374.53	-	-	-	-	pfam14227 UBN2_2 | pfam14223 UBN2	-	-	-	-	-	-	-	cytosol	cytosol	nuclear	5297|Puccinia graminis	Puccinia	Pucciniaceae	Pucciniales	Pucciniomycetes	Basidiomycota	Fungi	Eukaryota
PCEMA_001157.t1	2083	gi|913846207|gb|KNZ47761.1| uncharacterized protein VP01_616g4	413	2.41e-232	797.506	-	-	-	-	-	1	o 179-201 i	-	-	-	-	-	plasma membrane	chloroplast	mitochondria	27349|Puccinia sorghi	Puccinia	Pucciniaceae	Pucciniales	Pucciniomycetes	Basidiomycota	Fungi	Eukaryota
PCEMA_001158.t1	522	gi|331251389|ref|XP_003338292.1| hypothetical protein PGTG_19912	165	7.26e-28	131.816	-	-	-	-	-	-	-	-	-	-	-	-	nuclear	nuclear	nuclear	5297|Puccinia graminis	Puccinia	Pucciniaceae	Pucciniales	Pucciniomycetes	Basidiomycota	Fungi	Eukaryota
PCEMA_001159.t1	228	gi|913859630|gb|KNZ53373.1| hypothetical protein VP01_3261g5	41	2.57e-06	60.5084	-	-	-	-	-	-	-	-	-	-	-	-	extracellular	cytosol	cytoskeleton	27349|Puccinia sorghi	Puccinia	Pucciniaceae	Pucciniales	Pucciniomycetes	Basidiomycota	Fungi	Eukaryota
PCEMA_001160.t1	4243	gi|913878350|gb|KNZ61729.1| uncharacterized protein VP01_1366g1	627	0	1308.18	-	-	GO:0003723 RNA binding	-	pfam00806 PUF	-	-	-	-	-	-	-	mitochondria_nuclear	nuclear	nuclear	27349|Puccinia sorghi	Puccinia	Pucciniaceae	Pucciniales	Pucciniomycetes	Basidiomycota	Fungi	Eukaryota
PCEMA_001161.t1	372	gi|913847863|gb|KNZ48333.1| casein kinase 2, beta polypeptide, partial	107	3.07e-37	159.72	-	-	-	-	-	-	-	-	-	-	-	-	nuclear	nuclear	nuclear	27349|Puccinia sorghi	Puccinia	Pucciniaceae	Pucciniales	Pucciniomycetes	Basidiomycota	Fungi	Eukaryota
[truncated: 17,903 more rows]

## Sheet: Table S1B
Supplemental Table S1B: P. novopanici transcripts with enzyme hit
P. novopanici transcript	enzyme hit	GO annotation
PCEMA_000016.t1	3.1.2.6	GO:0006750 glutathione biosynthetic process
PCEMA_000082.t1	3.1.3.48	GO:0035335 peptidyl-tyrosine dephosphorylation
[truncated: 973 more rows]

## Sheet: Table S1C
Supplemental Table S1C: Enzymes and transmembrane domains in P. novopanici
[truncated: 12 more rows]

[truncated: 1 more sheets: Table S1D]
