# Supplementary material for: Comparative Genome Analyses of Plant Rust Pathogen Genomes Reveal a Confluence of Pathogenicity Factors to Quell Host Plant Defense Responses
Source: Plants (Basel). 2022 Jul 28;11(15):1962. doi: 10.3390/plants11151962 (PMC9370660; doi:10.3390/plants11151962)
Supplement: Supplementary file 1 [file plants-11-01962-s001.zip › Table S2 BUSCO analysis of Puccinia genomes.xlsx]

## Sheet: Sheet1
Supplemental Table S2: BUSCO analysis of Puccinia spp. Genomes
Name	Strain	NCBI genome information	Size	scaffolds/contigs	complete BUSCO	SC BUSCO	DUP BUSCO
Puccinia graminis f. sp. Tritici	CRL 75-36-700-3	GCA_000149925.1_ASM14992v1_genomic.fna	88 Mb	393/4563	1575	1475	100
P. triticina	1-1 BBBD Race 1	GCA_000151525.2_P_triticina_1_1_V2_genomic.fna	135 Mb	14814/24838	1603	1557	46
Melampsora laricis-populina 98AG31	98AG31	GCA_000204055.1_v1.0_genomic.fna	101 Mb	462/3254	1631	1600	31
Puccinia striiformis f. sp. tritici CY32	CY32	GCA_000474995.1_Cy321.0_genomic.fna	130 Mb	4279/12528	1564	757	807
Puccinia striiformis f. sp. tritici PST-78	PST-78	GCA_001191645.1_P_striiformis_V1_genomic.fna	117 Mb	9716/17312	1621	1575	50
Puccinia sorghi	RO10H11247	GCA_001263375.1_ASM126337v1_genomic.fna		15715/28117	1607	1601	6
Puccinia striiformis f. sp. tritici	38S102	GCA_001936605.2_ASM193660v2_genomic.fna	75 Mb	193/660	1603	1550	53
P. coronata s.sp. Avenae		GCA_002873125.1_ASM287312v1_genomic.fna	99 Mb	/603	1582	638	944
P. novopanici	Ard -01	GCA_004348175.1_PNOVO_Noble_KM_genomic.fna	100 Mb	/11088	1274	877	397
Puccinia hordei; barley leaf rust		GCA_007896445.1_ASM789644v1_genomic.fna	134 Mb	/838	1604	1117	487
Puccinia graminis f. sp. Tritici	Ug99	GCA_008520325.1_Pgt_Ug99_genomic.fna	176 Mb	/537	1631	234	1397
Puccinia striiformis f. sp. tritici	21-0	GCA_008522505.1_Pgt_210_genomic.fna	176 Mb	208/449	1627	203	1424
