# Supplementary material for: Comparative Genome Analyses of Plant Rust Pathogen Genomes Reveal a Confluence of Pathogenicity Factors to Quell Host Plant Defense Responses
Source: Plants (Basel). 2022 Jul 28;11(15):1962. doi: 10.3390/plants11151962 (PMC9370660; doi:10.3390/plants11151962)
Supplement: Supplementary file 1 [file plants-11-01962-s001.zip › Table S3 Puccinia spp. protein homology.xlsx]

## Sheet: Table S3A
Supplemental Table S3A: Locally collinear blocks between P. novopanici and other Puccinia spp. for first 100 positions
P. graminis leftend	P. graminis rightend	P. striiformis leftend	P. striiformis rightend	P. triticina leftend	P. triticina rightend	P. novopanici leftend	P. novopanici rightend	P. sorghi leftend	P. sorghi rightend	M.larci populinaleftend	M.larci populina rightend
26382751	26382781	0	0	0	0	0	0	-32005528	-32005558	0	0
26383018	26384396	0	0	0	0	0	0	-32005377	-32005422	0	0
0	0	0	0	44406090	44406112	-53166858	-53166880	-32003452	-32003474	0	0
0	0	0	0	0	0	-53166822	-53166857	-32003416	-32003451	0	0
46381741	46381829	0	0	0	0	0	0	-32003269	-32003359	0	0
46381830	46381888	0	0	0	0	-53166637	-53166695	-32003210	-32003268	0	0
0	0	0	0	0	0	-53166449	-53166475	-32003041	-32003067	0	0
0	0	0	0	44408227	44408270	-53166406	-53166447	-32002998	-32003039	0	0
0	0	0	0	0	0	-53166402	-53166405	-32002994	-32002997	0	0
0	0	0	0	0	0	-53165602	-53165639	-32002065	-32002102	0	0
0	0	0	0	0	0	-53165513	-53165586	-32001988	-32002061	0	0
0	0	0	0	0	0	-53165098	-53165481	-32001608	-32001984	0	0
46382500	46382501	0	0	44417456	44417457	0	0	-32001577	-32001578	0	0
46382502	46382575	0	0	44417458	44417529	-53165019	-53165092	-32001504	-32001576	0	0
0	0	0	0	0	0	-53164937	-53165018	-32001421	-32001503	0	0
46382713	46382812	0	0	44417654	44417753	-53164834	-53164936	-32001318	-32001420	0	0
46382813	46382851	0	0	0	0	-53164795	-53164833	-32001279	-32001317	0	0
0	0	0	0	0	0	-53164789	-53164794	-32001274	-32001278	0	0
46382879	46383044	0	0	44417817	44417982	-53164618	-53164786	-32001106	-32001271	0	0
46383045	46383154	6475452	6475558	44417983	44418089	-53164511	-53164617	-32000999	-32001105	0	0
46383155	46383161	0	0	44418090	44418096	-53164505	-53164510	-32000993	-32000998	0	0
46383162	46383286	6475576	6475694	44418097	44418216	-53164390	-53164503	-32000877	-32000991	0	0
0	0	6475695	6475710	0	0	-53164373	-53164390	-32000860	-32000877	0	0
46383293	46383293	6475711	6475711	44418223	44418223	0	0	-32000859	-32000859	0	0
0	0	0	0	0	0	8830822	8830831	32011357	32011366	0	0
0	0	-42334383	-42334638	19117876	19118131	8830566	8830821	32011101	32011356	0	0
0	0	0	0	0	0	8830543	8830565	32011078	32011100	0	0
0	0	0	0	19117807	19117827	8830519	8830542	32011057	32011077	0	0
0	0	-42334682	-42334732	19117756	19117806	8830468	8830518	32011006	32011056	0	0
0	0	0	0	19117716	19117755	8830434	8830467	32010972	32011005	0	0
0	0	-42334779	-42335546	19116950	19117715	8829657	8830433	32010195	32010971	0	0
0	0	0	0	19116908	19116949	8829615	8829656	32010155	32010194	0	0
0	0	-42335577	-42335585	19116899	19116907	8829606	8829614	32010146	32010154	0	0
0	0	-42335587	-42335619	0	0	8829572	8829605	32010112	32010145	0	0
0	0	0	0	0	0	8829567	8829571	32010107	32010111	0	0
0	0	0	0	19116870	19116882	8829554	8829566	32010094	32010106	0	0
0	0	-42335627	-42335649	19116847	19116869	8829531	8829553	32010071	32010093	0	0
0	0	0	0	19116828	19116846	8829512	8829530	32010052	32010070	0	0
0	0	0	0	0	0	8828878	8829511	32009412	32010051	0	0
0	0	0	0	0	0	8828653	8828875	32009134	32009355	0	0
0	0	0	0	0	0	8824604	8824756	32008927	32009078	0	0
0	0	0	0	19116531	19116582	0	0	32008842	32008893	0	0
0	0	0	0	0	0	8822370	8822478	32008652	32008760	0	0
0	0	0	0	19116329	19116346	8822162	8822179	32008578	32008594	0	0
0	0	0	0	0	0	8822139	8822161	32008555	32008577	0	0
0	0	0	0	0	0	8822004	8822021	32008464	32008480	0	0
0	0	0	0	19116153	19116285	8821871	8822003	32008331	32008463	0	0
0	0	0	0	0	0	8821846	8821870	32008306	32008330	0	0
0	0	0	0	0	0	-53161335	-53161410	-31997829	-31997903	0	0
0	0	0	0	44421397	44421416	-53161286	-53161305	-31997801	-31997820	0	0
0	0	0	0	0	0	-53161246	-53161285	-31997760	-31997800	0	0
0	0	0	0	44421441	44421533	-53161153	-53161244	-31997666	-31997758	0	0
0	0	0	0	0	0	-53161104	-53161152	-31997607	-31997665	0	0
0	0	0	0	44421545	44421566	-53161081	-53161102	-31997584	-31997605	0	0
0	0	0	0	44421567	44421603	0	0	-31997547	-31997584	0	0
0	0	15975819	15975848	44422352	44422381	0	0	-31996961	-31996990	0	0
0	0	15975849	15975858	0	0	0	0	-31996952	-31996960	0	0
46386783	46386809	15975859	15975885	0	0	0	0	-31996924	-31996950	0	0
46386810	46386813	0	0	0	0	0	0	-31996920	-31996923	0	0
0	0	15975944	15975951	0	0	0	0	-31996824	-31996830	0	0
0	0	15975952	15975983	44422564	44422595	-53160908	-53160939	-31996791	-31996822	0	0
0	0	15975984	15975987	44422596	44422599	0	0	-31996787	-31996791	0	0
0	0	0	0	44422813	44422831	0	0	-31996671	-31996688	0	0
0	0	15976218	15976253	44422832	44422867	0	0	-31996634	-31996669	0	0
0	0	15976322	15976326	44422936	44422940	-53160818	-53160822	-31996611	-31996615	0	0
0	0	15976327	15976371	44422941	44422985	0	0	-31996566	-31996611	0	0
0	0	15976623	15976692	44423398	44423467	0	0	-31996335	-31996401	0	0
0	0	0	0	0	0	-24594156	-24594225	-31991554	-31991623	0	0
0	0	0	0	0	0	49079810	49079963	-31987261	-31987408	0	0
0	0	0	0	0	0	49079970	49080245	-31986970	-31987239	0	0
17757190	17757241	0	0	25047201	25047252	49080246	49080297	-31986918	-31986969	0	0
17757242	17757384	-37351725	-37351867	25047253	25047395	49080298	49080440	-31986775	-31986917	0	0
46383294	46383298	6475712	6475716	0	0	-53164368	-53164372	-32000854	-32000858	0	0
46383299	46383712	6475717	6476147	44418224	44418641	-53163942	-53164367	-32000427	-32000853	0	0
0	0	0	0	0	0	-53163874	-53163941	-32000359	-32000426	0	0
46383787	46384065	6476221	6476499	44418710	44418988	-53163594	-53163872	-32000079	-32000357	0	0
46384066	46384086	0	0	44418989	44419002	-53163574	-53163593	-32000062	-32000078	0	0
0	0	0	0	0	0	-53163538	-53163573	-32000021	-32000061	0	0
46384114	46384125	0	0	44419032	44419043	-53163525	-53163536	-32000008	-32000019	0	0
0	0	0	0	44419044	44419046	-53163522	-53163524	-32000005	-32000007	0	0
46384126	46384137	0	0	44419047	44419055	-53163513	-53163521	-31999996	-32000004	0	0
46384138	46384250	15974529	15974641	44419056	44419166	-53163402	-53163512	-31999885	-31999995	0	0
46384251	46384261	0	0	44419167	44419172	-53163392	-53163401	-31999875	-31999884	0	0
46384262	46384264	15974665	15974667	0	0	-53163388	-53163390	-31999871	-31999873	0	0
46384265	46384690	15974668	15975088	44419173	44419588	-53162966	-53163387	-31999448	-31999870	0	0
46384691	46384695	0	0	44419589	44419593	-53162961	-53162965	-31999443	-31999447	0	0
0	0	0	0	0	0	-53162909	-53162960	-31999390	-31999442	0	0
46384742	46384972	15975132	15975363	44419646	44419872	-53162680	-53162907	-31999158	-31999388	0	0
46384973	46385233	0	0	44419873	44420117	-53162416	-53162679	-31998903	-31999157	0	0
0	0	0	0	0	0	-53162393	-53162415	-31998885	-31998902	0	0
46385264	46385365	0	0	44420145	44420239	-53162289	-53162392	-31998781	-31998884	0	0
0	0	0	0	44420241	44420267	-53162267	-53162288	-31998759	-31998780	0	0
0	0	0	0	0	0	-53161930	-53162266	-31998421	-31998758	0	0
46386443	46386458	0	0	0	0	-53161913	-53161928	-31998404	-31998419	0	0
0	0	0	0	0	0	-53161528	-53161912	-31998021	-31998403	0	0
0	0	0	0	44421146	44421261	-53161411	-53161526	-31997904	-31998019	0	0
-75271647	-75271693	43252199	43252242	0	0	8834699	8834745	32019239	32019285	0	0
-75271694	-75271754	43252138	43252198	69822846	69822900	8834638	8834698	32019178	32019238	0	0
0	0	43252136	43252137	0	0	8834636	8834637	32019176	32019177	0	0
0	0	43252130	43252135	0	0	0	0	32019171	32019175	0	0

## Sheet: Table S3B
Supplemental Table S3B: Locally collinear blocks between P. novopanici and P. sorghi
regions	P. novopanici leftend	P. novopanici rightend	P. sorghi leftend	P. sorghi rightend
region1	62863678	62863793	11133	11246
region2	62866260	62866489	16495	16720
region3	62866493	62867923	16746	18164
region4	62867927	62871763	18200	22015
region5	62871764	62872250	22035	22505
region6	62872278	62873087	22575	23396
region7	62874234	62875370	24911	26059
region8	-69319146	-69319988	35783	36604
region9	90423698	90424150	38357	38809
region10	9987485	9987710	49878	50090
region11	-77944398	-77944615	52800	53017
region12	11545808	11545901	57981	58073
region13	11546182	11546490	58100	58424
region14	11546657	11546802	58576	58706
region15	11546831	11547071	58711	58944
region16	9915699	9916023	59810	60166
region17	9917244	9917332	60171	60259
region18	26086856	26086917	105465	105530
region19	26086959	26087139	105535	105705
region20	26087171	26087312	105714	105854
region21	26087363	26087431	105879	105937
region22	26087572	26091305	105998	109751
region23	26091328	26091453	110472	110597
region24	48683875	48685725	140845	142698
region25	48685821	48686097	142806	143095
region26	48686315	48686464	143328	143468
region27	48686700	48687038	143670	143998
region28	48687048	48687167	144037	144155
region29	-52993502	-52993612	144597	144707
region30	-6164342	-6164936	153489	154081
region31	76846700	76847941	169459	170690
region32	76847992	76848087	170700	170794
region33	76848122	76849326	170801	172005
region34	76849330	76849387	172064	172120
region35	76849391	76849643	172148	172401
region36	-52298974	-52299102	174841	174972
region37	-52298654	-52298814	174978	175125
region38	-52298537	-52298649	176132	176244
region39	-52298047	-52298177	176248	176377
region40	-52297467	-52298034	179787	180360
region41	-52294179	-52296418	181075	183311
region42	-52293488	-52294167	183392	184068
region43	-40421401	-40429316	185544	193473
region44	-40421287	-40421377	193477	193567
region45	-40419101	-40419184	195684	195770
region46	-23017300	-23019973	196032	198709
region47	52347593	52347705	200242	200362
region48	52348326	52348515	201336	201531
region49	52349120	52349819	203626	204324
region50	52349861	52350220	204343	204702
region51	1415026	1415433	215899	216310
region52	1415854	1415901	216736	216782
region53	-22796087	-22796283	216835	217027
region54	-22795450	-22795755	217038	217337
region55	-22794547	-22795305	217874	218630
region56	-22794192	-22794408	218635	218846
region57	-22794102	-22794187	218872	218957
region58	-22792974	-22793044	218972	219042
region59	-22790956	-22791228	219299	219572
region60	-22789376	-22790225	227305	228161
region61	-22784888	-22785898	231478	232504
region62	-22784667	-22784821	232521	232668
region63	-66537999	-66539426	240639	242069
region64	-66537748	-66537843	242168	242264
region65	-66537594	-66537718	242488	242605
region66	-29556762	-29557004	244089	244330
region67	-29556653	-29556754	245166	245268
region68	-29556197	-29556562	245273	245615
region69	-29555269	-29556181	246093	247016
region70	-29555169	-29555200	247076	247107
region71	66533510	66534567	247120	248187
region72	48155213	48155513	248703	248997
region73	48155563	48156175	249018	249650
region74	-77060648	-77060834	249774	249954
region75	-77060442	-77060628	250004	250193
region76	-77060017	-77060369	250978	251332
region77	-77059746	-77059937	251373	251558
region78	-77059643	-77059690	251583	251632
region79	-93650785	-93650923	253529	253670
region80	-93649624	-93649753	256181	256304
region81	-93649221	-93649409	256653	256842
region82	-93644587	-93644769	265083	265269
region83	-93644277	-93644559	265276	265570
region84	-93644072	-93644139	265678	265747
region85	-93641312	-93643225	265872	267758
region86	-93638212	-93641297	267800	270898
region87	76737431	76739061	270957	272617
region88	76739069	76739605	272650	273184
region89	76739607	76739684	273216	273283
region90	-36358075	-36359022	279608	280587
region91	-36357818	-36358065	280777	281021
region92	-36357723	-36357814	281091	281182
region93	-36357552	-36357712	281256	281408
region94	-36357408	-36357538	281425	281555
region95	-36357198	-36357324	281602	281716
region96	-59109985	-59110134	297028	297192
region97	-59107267	-59109947	297197	299878
region98	-59107171	-59107236	299882	299947
region99	-59106954	-59107142	299952	300149
region100	-9033232	-9033319	302517	302601
region101	-9032675	-9032769	302885	302983
region102	-9030310	-9030432	304634	304747
region103	-9029851	-9030232	304751	305121
region104	-9029432	-9029562	305125	305255
region105	-9026169	-9029390	305312	308521
region106	-9025947	-9026137	308526	308706
region107	-23964485	-23967716	313132	316357
region108	-23964258	-23964479	316399	316612
region109	-23963931	-23963991	318064	318124
region110	74220554	74221917	323298	324651
region111	49854610	49855093	324697	325178
region112	49855124	49855162	325294	325332
region113	-33815240	-33816131	354635	355511
region114	35960459	35961214	371878	372612
region115	51297551	51298120	372648	373205
region116	67754840	67757296	373301	375776
region117	67757431	67757803	375911	376280
region118	67757985	67758040	376512	376565
region119	67758072	67758188	376651	376772
region120	67758214	67758252	376777	376815
region121	-548817	-548902	376943	377023
region122	-548600	-548756	377038	377176
region123	-79001385	-79001913	379951	380499
region124	-29170723	-29170934	383078	383311
region125	-29169937	-29170719	383360	384156
region126	-29169016	-29169932	384188	385104
region127	-29168844	-29168983	385135	385272
region128	-29164548	-29168811	385308	389571
region129	-29164373	-29164441	389576	389637
region130	-70869357	-70869556	422679	422856
region131	-16172422	-16173236	423107	423931
region132	-16169683	-16172418	423955	426667
region133	-16169500	-16169677	426695	426881
region134	66324514	66324702	452250	452438
region135	66324726	66324797	452442	452512
region136	66324843	66325087	452517	452761
region137	64224554	64229143	461609	466204
region138	64229149	64229244	466560	466655
region139	49946920	49947463	466824	467356
region140	49947466	49947509	467400	467442
region141	49947658	49948472	467465	468276
region142	34792655	34792943	485765	486052
region143	34793203	34793302	486175	486268
region144	-17968390	-17969404	501596	502605
region145	-17967798	-17968382	503484	504060
region146	-25084307	-25084463	518784	518942
region147	51131800	51131957	519024	519181
region148	51131962	51132196	519221	519457
region149	-14777767	-14779318	519472	521041
region150	-14777105	-14777713	521062	521677
region151	-63050119	-63051483	529246	530597
region152	-63048254	-63050113	530633	532509
region153	-63047441	-63048222	532517	533301
region154	-63047288	-63047409	533311	533435
region155	-63046488	-63047246	552973	553731
region156	-63034397	-63034456	553884	553948
region157	-63034176	-63034279	554754	554849
region158	-63033462	-63034128	554931	555605
region159	-63033314	-63033390	555657	555736
region160	-63033115	-63033307	555769	555963
region161	-63032712	-63033023	555975	556281
region162	-23563320	-23563383	559635	559700
region163	-23563077	-23563290	559709	559916
region164	-23562862	-23563040	559927	560105
region165	-59023124	-59023527	564759	565169
region166	-59022257	-59023094	565172	566003
region167	-59022037	-59022222	566008	566192
region168	-59021773	-59021961	567211	567388
region169	-59021683	-59021719	567497	567533
region170	-59021450	-59021622	567604	567774
region171	-59021111	-59021287	567873	568054
region172	64846955	64847064	568220	568329
region173	64847101	64847375	568335	568556
region174	64847422	64848177	568562	569292
region175	-10596935	-10597062	582306	582429
region176	-10596812	-10596875	582434	582497
region177	-10596666	-10596806	582558	582702
region178	-10596280	-10596660	583321	583678
region179	-10595094	-10596269	583786	584907
region180	-10594442	-10595088	584937	585576
region181	-10594121	-10594300	585618	585801
region182	-10594013	-10594101	585804	585894
region183	-9122056	-9123530	600824	602283
region184	-9121614	-9122036	602337	602744
region185	-32788539	-32788691	612385	612543
region186	-32785253	-32788537	612563	615865
region187	-32785022	-32785226	615881	616065
region188	-32783102	-32784995	616069	617909
region189	24134635	24138656	621174	625191
region190	8482826	8482966	630800	630953
region191	8483013	8483046	630972	631004
region192	8483051	8483330	631039	631345
region193	8483354	8483622	631349	631628
region194	8483646	8484627	631632	632668
region195	8484661	8484693	632698	632729
region196	8484915	8485213	632810	633101
region197	8485278	8487754	633105	635573
region198	-51656442	-51658036	648959	650567
region199	-51655743	-51656417	650615	651306
region200	-23846758	-23846881	672752	672861
region201	-23844582	-23846712	672868	674993
region202	-23843938	-23844113	675072	675252
region203	-23843489	-23843595	675318	675427
region204	-24207750	-24208238	682967	683474
region205	-24207439	-24207693	683499	683755
region206	-24206663	-24207427	683791	684549
region207	-24206582	-24206658	684647	684721
region208	-24203578	-24206487	684818	687683
region209	-24203485	-24203550	687693	687751
region210	-24203402	-24203447	687768	687815
region211	-24201874	-24203375	687819	689295
region212	-24201790	-24201869	689325	689402
region213	-24201191	-24201352	689415	689586
region214	-24200354	-24200936	690499	691084
region215	-24200176	-24200296	692246	692365
region216	-46650381	-46650606	709461	709674
region217	-40430791	-40431253	709682	710140
region218	47675296	47676459	710443	711582
region219	42697923	42699750	713936	715761
region220	42699781	42701713	715847	717821
region221	42701878	42701950	717881	717958
region222	42702479	42702622	718233	718380
region223	42702667	42702748	719012	719102
region224	-39646837	-39649216	720752	723103
region225	-39644191	-39646772	723172	725739
region226	-76988629	-76991165	730327	732851
region227	-76974169	-76974275	736654	736762
region228	-76973977	-76974130	736815	736964
region229	65463068	65465237	742385	744567
region230	65465271	65465423	744575	744724
region231	85240047	85240146	749292	749391
region232	85241234	85241351	749397	749516
region233	85241483	85242161	749777	750466
region234	85242226	85243068	750532	751379
region235	-12300509	-12301154	752319	752928
region236	-12298209	-12299343	753997	755087
region237	-12297754	-12298204	755110	755551
region238	-12294299	-12296000	757303	759012
region239	-12291961	-12294295	759034	761360
region240	-12291858	-12291929	761367	761441
region241	-12291309	-12291502	761447	761635
region242	-51262420	-51263321	765542	766433
region243	-78058865	-78058927	766760	766822
region244	-78058501	-78058825	766908	767232
region245	-65339329	-65340815	786820	788324
region246	17387879	17387953	788878	788956
region247	17387990	17388725	789026	789769
region248	17388762	17389026	789867	790129
region249	17395564	17395680	791761	791883
region250	-59057533	-59057748	794088	794303
region251	-59057275	-59057458	798198	798381
region252	-59054778	-59054904	798552	798691
region253	-59053677	-59053981	798945	799243
region254	-87621178	-87625105	802939	806867
region255	-87620548	-87620769	806945	807167
region256	-87620490	-87620535	807202	807250
region257	-87619921	-87620138	807351	807564
region258	-34998209	-34998260	843396	843447
region259	-34997568	-34998206	843468	844109
region260	-34997196	-34997547	844112	844492
region261	-34985330	-34985402	856171	856245
region262	-34985130	-34985303	856251	856425
region263	-34984385	-34984820	856430	856907
region264	-34983796	-34984377	856944	857537
region265	-34983214	-34983783	857578	858136
region266	-48569646	-48571693	858144	860229
region267	-48568785	-48569588	860323	861126
region268	-48568540	-48568700	861211	861372
region269	-48568369	-48568518	861376	861516
region270	61149711	61150155	881286	881727
region271	61150186	61150515	881736	882050
region272	61150548	61151113	882055	882622
region273	-91945345	-91945712	883112	883494
region274	-91942401	-91945341	883517	886423
region275	96384163	96387456	886875	890156
region276	77854456	77854655	898869	899066
region277	72540887	72541246	903175	903548
region278	72541278	72542440	903557	904710
region279	72542500	72543710	905435	906641
region280	-92054401	-92054624	911038	911258
region281	-92052878	-92054261	911415	912794
region282	-92052537	-92052869	912822	913154
region283	-92050868	-92052509	913162	914778
region284	-92050242	-92050836	914789	915374
region285	-92049819	-92050234	915402	915785
region286	-92049606	-92049693	915832	915921
region287	63827592	63827750	916047	916204
region288	-22835615	-22835721	917961	918061
region289	-22835212	-22835314	918272	918380
region290	-22834823	-22834987	918531	918688
region291	-22833658	-22834745	918728	919808
region292	-22833298	-22833598	919871	920172
region293	-17924250	-17924363	935736	935854
region294	-17922737	-17924113	943857	945226
region295	-17921922	-17922680	945275	946039
region296	38730234	38730284	955540	955590
region297	38730311	38730621	955628	955930
region298	38730652	38730760	955941	956045
region299	38730763	38731109	956067	956382
region300	38731115	38731360	956407	956637
region301	70522053	70524744	983513	986203
region302	70524748	70524962	986238	986472
region303	-69183909	-69184330	1012478	1012903
region304	-69182529	-69183810	1012996	1014268
region305	-69182313	-69182524	1014295	1014518
region306	-69181929	-69182091	1014605	1014756
region307	82074487	82075784	1019146	1020430
region308	-24661393	-24662845	1030671	1032133
region309	-22659339	-22660406	1032165	1033206
region310	-22659107	-22659312	1033209	1033407
region311	48495574	48495778	1048004	1048222
region312	48496092	48496191	1048467	1048566
region313	48497478	48497688	1049571	1049780
region314	48498682	48498728	1050536	1050581
region315	48498753	48502284	1050634	1054188
region316	-68887677	-68887831	1054213	1054369
region317	-68887569	-68887649	1054415	1054497
region318	-68887088	-68887270	1054549	1054722
region319	-68880173	-68880421	1054762	1055022
region320	-68879192	-68880166	1055064	1056015
region321	-68879115	-68879188	1056058	1056132
region322	-68871960	-68872036	1056205	1056283
region323	-68871330	-68871444	1056887	1057001
region324	-68870954	-68871122	1057183	1057359
region325	-98286836	-98287111	1073217	1073479
region326	-98285751	-98286144	1073484	1073882
region327	34139289	34140659	1097680	1099057
region328	34140661	34141124	1099298	1099762
region329	34141186	34141218	1099775	1099806
region330	34141435	34141516	1101214	1101296
region331	17194681	17195846	1159987	1161138
region332	17195849	17196816	1161170	1162155
region333	17196907	17197325	1162160	1162589
region334	54603953	54605065	1186558	1187657
region335	54605067	54605584	1187678	1188209
region336	54605616	54606089	1188214	1188699
region337	54606092	54606552	1188888	1189344
region338	53157823	53158582	1190121	1190872
region339	53158609	53159186	1190877	1191448
region340	78781555	78781619	1191458	1191535
region341	78781623	78782165	1191565	1192114
region342	-65396600	-65396679	1211876	1211951
region343	-65394801	-65396596	1211976	1213732
region344	-65393198	-65394769	1213737	1215315
region345	-65393073	-65393187	1215347	1215461
region346	53148854	53149572	1225971	1226674
region347	53149594	53150379	1226678	1227430
region348	-14429758	-14429969	1235278	1235495
region349	-14427463	-14429753	1235522	1237909
region350	-25959286	-25959361	1239381	1239456
region351	-25958396	-25959228	1239532	1240327
region352	-25957918	-25957965	1241066	1241120
region353	-25957789	-25957878	1241127	1241211
region354	-25956068	-25957655	1241272	1242910
region355	66635917	66635973	1269445	1269503
region356	66635983	66636212	1269901	1270128
region357	-63709279	-63709413	1276900	1277021
region358	-63708715	-63709152	1277047	1277486
region359	57355436	57355593	1287597	1287753
region360	57355706	57355770	1287800	1287864
region361	4771273	4773768	1288208	1290724
region362	4773771	4774514	1290779	1291504
region363	5280837	5281939	1291717	1292807
region364	5282006	5282090	1292818	1292903
region365	5282361	5282490	1292998	1293135
region366	5282559	5282662	1293141	1293244
region367	5282719	5282967	1293292	1293539
region368	5282991	5283551	1294138	1294687
region369	5283580	5283684	1294694	1294794
region370	5283763	5285048	1294799	1296082
region371	5285094	5285800	1296090	1296799
region372	-6644793	-6648855	1298369	1302412
region373	-6643190	-6644653	1302560	1304002
region374	-6642202	-6643009	1304172	1305006
region375	-6641135	-6642180	1305010	1306010
region376	-6640587	-6640648	1307079	1307140
region377	-6638338	-6638483	1310079	1310217
region378	-6637817	-6638285	1319303	1319779
region379	-6637726	-6637812	1319821	1319907
region380	-6637061	-6637724	1319927	1320590
region381	-6636786	-6637058	1320611	1320880
region382	-46166577	-46171145	1320901	1325492
region383	-46163067	-46166569	1325520	1328960
region384	-46163012	-46163061	1329002	1329056
region385	-46162828	-46162998	1331360	1331535
region386	-46162715	-46162794	1331540	1331624
region387	-10023289	-10024651	1338080	1339448
region388	-10021677	-10023284	1339514	1341101
region389	-10020649	-10021572	1341203	1342116
region390	-10020124	-10020544	1342154	1342592
region391	-10019970	-10020099	1342597	1342724
region392	-10019516	-10019945	1342848	1343309
region393	-1820159	-1820257	1347141	1347238
region394	1820358	1820677	1347368	1347673
region395	1820689	1821758	1347716	1348805
region396	1821837	1822082	1348810	1349070
region397	17640311	17640883	1377448	1377995
region398	83646651	83646784	1382011	1382143
region399	83647861	83648553	1382152	1382841
region400	22477434	22477764	1389132	1389478
region401	79020006	79020457	1394897	1395367
region402	79020458	79020736	1395387	1395668
region403	2195997	2196171	1431547	1431725
region404	2196198	2196299	1431737	1431847
region405	2196356	2196419	1431906	1431964
region406	2196478	2197550	1432046	1433143
region407	-77227573	-77227977	1433147	1433559
region408	-77227258	-77227551	1433563	1433862
region409	-77227145	-77227231	1433867	1433953
region410	-9216032	-9217783	1434177	1435941
region411	-95295748	-95296983	1438144	1439439
region412	-95295549	-95295738	1439475	1439663
region413	-95294317	-95295528	1439715	1440888
region414	-95294182	-95294292	1440894	1441001
region415	-95293727	-95294153	1441037	1441490
region416	26658462	26658797	1463911	1464234
region417	26658818	26659288	1464284	1464758
region418	26659374	26659641	1464854	1465113
region419	26659720	26660020	1465122	1465404
region420	26660058	26660553	1465482	1465962
region421	26660581	26660809	1466077	1466298
region422	26660847	26660999	1466304	1466446
region423	26661460	26661563	1466919	1467022
region424	-51157007	-51157407	1487334	1487752
region425	-51156497	-51156989	1487795	1488300
region426	35417705	35417769	1498280	1498345
region427	35417799	35418013	1498350	1498550
region428	-67558835	-67559250	1517926	1518325
region429	-67558710	-67558831	1518348	1518489
region430	-67557579	-67558700	1518602	1519727
region431	-67555793	-67557577	1519747	1521549
region432	-67555183	-67555771	1521554	1522131
region433	59238309	59239488	1571419	1572582
region434	-47009517	-47009613	1574747	1574842
region435	-47009113	-47009209	1575092	1575183
region436	-47008882	-47008981	1575250	1575355
region437	-47008027	-47008878	1575889	1576743
region438	-47007890	-47008019	1576773	1576902
region439	-47015309	-47015630	1576925	1577246
region440	-47013450	-47015004	1577548	1579102
region441	-47013370	-47013411	1579106	1579147
region442	-47012640	-47012819	1579152	1579327
region443	-47012232	-47012287	1579565	1579620
region444	-47011571	-47011631	1580011	1580071
region445	96061459	96062460	1581475	1582477
region446	96063853	96064451	1589039	1589637
region447	94333170	94333636	1620296	1620754
region448	6401013	6401177	1629454	1629620
region449	6401182	6401677	1629646	1630118
region450	6401704	6401893	1630126	1630315
region451	6401915	6402555	1630320	1630931
region452	24367666	24368499	1654420	1655242
region453	24368677	24368949	1655256	1655534
region454	13435906	13436350	1656264	1656703
region455	13436354	13442642	1656735	1663027
region456	58996945	59000848	1663348	1667287
region457	59000854	59001241	1667332	1667716
region458	-62255801	-62255844	1667786	1667829
region459	-62255422	-62255592	1668307	1668494
region460	-77348248	-77348805	1668511	1669059
region461	-77347936	-77348180	1669108	1669352
region462	-77347150	-77347901	1669357	1670093
region463	-48805337	-48805376	1673220	1673259
region464	-48804581	-48805156	1673284	1673864
region465	-48804379	-48804450	1673909	1673980
region466	92210871	92211147	1707817	1708095
region467	83138446	83138988	1709794	1710337
region468	83138992	83139063	1713276	1713343
region469	83139116	83139333	1713348	1713557
region470	83139544	83139769	1717796	1718020
region471	83139772	83140921	1718080	1719218
region472	83140936	83140996	1723146	1723207
region473	-52448718	-52449083	1735226	1735593
region474	-52448248	-52448634	1735600	1735959
region475	-79075047	-79075240	1736084	1736277
region476	87865130	87865383	1736752	1737006
region477	87865386	87865485	1737027	1737126
region478	-43704122	-43705217	1737137	1738208
region479	-63687994	-63688091	1774412	1774500
region480	-63686056	-63687963	1774505	1776384
region481	-63685460	-63686026	1776393	1776963
region482	-63685087	-63685425	1777011	1777342
region483	-3925151	-3925342	1802885	1803073
region484	-3924830	-3924976	1803292	1803438
region485	-3923563	-3924803	1803443	1804702
region486	-3923433	-3923492	1804740	1804793
region487	-3922626	-3923234	1804928	1805537
region488	-3922386	-3922591	1805576	1805795
region489	-3922165	-3922334	1805869	1806033
region490	-3921744	-3922160	1806073	1806495
region491	-49399160	-49399247	1811621	1811708
region492	-49398661	-49399117	1811747	1812187
region493	-49398562	-49398656	1812210	1812305
region494	-49398389	-49398522	1812312	1812443
region495	-49398299	-49398360	1812451	1812511
region496	-49398075	-49398262	1812520	1812710
region497	-49396554	-49398047	1812735	1814211
region498	-51569476	-51569937	1814227	1814688
region499	-51569279	-51569404	1820440	1820569
region500	26545248	26547546	1823889	1826192
region501	26547571	26548196	1826197	1826825
region502	26548210	26548288	1827014	1827092
region503	26548342	26548490	1827148	1827292
region504	26548525	26548738	1827927	1828115
region505	-25271172	-25271430	1832823	1833085
region506	62884128	62884330	1834524	1834726
region507	-35522357	-35522482	1834731	1834856
region508	-35522140	-35522352	1834916	1835128
region509	-35522051	-35522123	1835410	1835482
region510	-65024447	-65029283	1849052	1853929
region511	81207847	81208100	1855057	1855309
region512	60140118	60140190	1879674	1879752
region513	60140322	60140429	1879962	1880066
region514	60140556	60140592	1880072	1880108
region515	-90705075	-90705463	1896155	1896543
region516	-90704680	-90705032	1896560	1896930
region517	-90701362	-90701445	1904772	1904855
region518	51697985	51698216	1922478	1922705
region519	-85604531	-85605001	1923732	1924200
region520	-85604179	-85604447	1924273	1924541
region521	-85604020	-85604132	1924706	1924800
region522	-85603883	-85603994	1924862	1924982
region523	-85603709	-85603811	1925020	1925117
region524	-85603527	-85603587	1925203	1925269
region525	-85602992	-85603082	1925682	1925773
region526	-85602631	-85602746	1925971	1926086
region527	33417754	33417950	1926321	1926537
region528	33417960	33418056	1927108	1927193
region529	33418142	33418427	1927222	1927509
region530	33418432	33418596	1927560	1927707
region531	33418679	33420751	1927771	1929856
region532	33420771	33420952	1929859	1930028
region533	24899478	24902669	1945453	1948667
region534	24902692	24903266	1948673	1949257
region535	24904392	24907638	1949395	1952643
region536	-71012326	-71012801	1953707	1954157
region537	-71012130	-71012257	1954166	1954293
region538	-71011645	-71012100	1954299	1954757
region539	-49643683	-49643816	1964511	1964645
region540	-49643289	-49643579	1965369	1965662
region541	23203922	23204071	1973775	1973924
region542	23204109	23204317	1973937	1974124
region543	23204368	23204404	1974136	1974171
region544	23204408	23204455	1974198	1974244
region545	23204805	23204984	1974436	1974614
region546	23205062	23205372	1974705	1974987
region547	23205516	23207037	1975071	1976579
region548	23207041	23208741	1976623	1978326
region549	42283889	42284906	1978332	1979351
region550	44794874	44796523	2031240	2032867
region551	44796557	44797384	2032872	2033699
region552	44797393	44797792	2033736	2034125
region553	44797853	44798023	2034170	2034331
region554	44798045	44798553	2034335	2034835
region555	44798589	44798861	2034846	2035131
region556	44799340	44799542	2035956	2036150
region557	25358880	25360023	2048994	2050140
region558	25360055	25361773	2050144	2051862
region559	26594421	26594535	2131255	2131368
region560	26594738	26597633	2131379	2134276
region561	26597668	26597900	2134283	2134521
region562	49548495	49548752	2169830	2170090
region563	49548790	49550485	2170094	2171795
region564	13454865	13454937	2211376	2211446
region565	13454946	13456069	2211718	2212814
region566	13456077	13456180	2212846	2212944
region567	13456317	13456584	2212948	2213202
region568	-55320990	-55321320	2213222	2213549
region569	-55319353	-55320856	2213554	2215030
region570	-55318979	-55319338	2215191	2215544
region571	-70194344	-70194449	2220337	2220445
region572	-70193452	-70193713	2221288	2221553
region573	-70192516	-70193174	2221571	2222209
region574	-70191516	-70192511	2223404	2224383
region575	-70191461	-70191513	2224409	2224461
region576	-70191327	-70191406	2224466	2224544
region577	-70191002	-70191321	2224569	2224889
region578	-70188283	-70190956	2224912	2227601
region579	-70187872	-70187963	2230630	2230723
region580	87609747	87610118	2234497	2234878
region581	87610847	87611319	2234969	2235458
region582	87611359	87611476	2235478	2235589
region583	87611563	87611708	2235638	2235790
region584	34238488	34238755	2248303	2248566
region585	34238758	34239295	2248589	2249110
region586	34239299	34239423	2249195	2249319
region587	77795245	77796466	2295688	2296900
region588	36687291	36688365	2307840	2308900
region589	36688430	36691064	2308907	2311539
region590	36691099	36691999	2311545	2312438
region591	-35700671	-35700714	2315136	2315180
region592	-35700374	-35700668	2315201	2315479
region593	-35699616	-35700324	2315483	2316195
region594	-88818350	-88821214	2324505	2327382
region595	-88817699	-88818309	2327395	2327994
region596	-88814121	-88816677	2329050	2331597
region597	96513965	96514367	2332294	2332669
region598	96515836	96515963	2332675	2332803
region599	96515973	96516018	2334436	2334480
region600	96516133	96516489	2334486	2334845
region601	13563484	13563608	2336185	2336309
region602	13563803	13568700	2336327	2341143
region603	-61332823	-61333837	2357846	2358860
region604	45092087	45095129	2359258	2362311
region605	45096680	45096786	2363937	2364044
region606	38789506	38789605	2365355	2365457
region607	38789697	38790103	2365679	2366097
region608	38793668	38795583	2382129	2384050
region609	38795816	38796343	2384279	2384798
region610	38796407	38796834	2384813	2385242
region611	38796955	38797005	2385250	2385300
region612	51289520	51289604	2386256	2386343
region613	51289692	51290330	2386349	2386953
region614	51290491	51290959	2386984	2387453
region615	51291102	51291359	2387538	2387793
region616	51291839	51292490	2387940	2388576
region617	24696495	24696660	2390570	2390747
region618	24696663	24696929	2390773	2391062
region619	24697022	24697130	2391149	2391265
region620	24697151	24697222	2391268	2391343
region621	24697258	24697938	2391389	2392040
region622	24698016	24698114	2392107	2392210
region623	24698145	24699754	2392215	2393831
region624	-85335832	-85337530	2425636	2427311
region625	-85334821	-85335777	2427364	2428326
region626	-85334456	-85334818	2428564	2428921
region627	-85333081	-85333361	2428944	2429208
region628	45516101	45518732	2429272	2431917
region629	-45402971	-45406459	2449170	2452626
region630	-24231689	-24232093	2473066	2473494
region631	-24229426	-24231647	2473504	2475738
region632	-24229237	-24229419	2475767	2475941
region633	-24229064	-24229232	2476128	2476279
region634	-24228563	-24229058	2476341	2476832
region635	53170089	53170164	2476843	2476917
region636	53170367	53170503	2476923	2477062
region637	53170822	53170862	2477081	2477120
region638	53170902	53172537	2477135	2478789
region639	7977261	7979526	2482038	2484264
region640	46981751	46983911	2516169	2518332
region641	77866009	77866063	2523762	2523817
region642	77866073	77869368	2523989	2527281
region643	-34312213	-34312942	2547766	2548481
region644	-34311791	-34312180	2548488	2548883
region645	-34310345	-34311765	2548889	2550306
region646	-34310088	-34310338	2550333	2550590
region647	-34309680	-34310082	2550620	2551039
region648	-34308185	-34309672	2551126	2552628
region649	-34307564	-34308181	2552665	2553279
region650	-34306838	-34307547	2553304	2553988
region651	-34306701	-34306749	2554015	2554063
region652	-34306001	-34306183	2554459	2554641
region653	19193721	19193950	2555101	2555338
region654	-84076385	-84076883	2568049	2568512
region655	-84073414	-84076380	2568537	2571493
region656	21776386	21777332	2587684	2588624
region657	70020338	70021417	2637792	2638888
region658	70021433	70021876	2639303	2639752
region659	70021953	70024550	2639757	2642326
region660	95227634	95228138	2642331	2642830
region661	97971376	97972620	2642836	2644075
region662	95229460	95229738	2644132	2644405
region663	95229927	95230394	2644596	2645065
region664	95230964	95231217	2646303	2646574
region665	3773346	3773414	2657467	2657534
region666	3773427	3773523	2657614	2657708
region667	3773533	3773573	2657755	2657795
region668	84991028	84991105	2657800	2657877
region669	-77441209	-77441298	2657900	2657992
region670	-68140664	-68140816	2663850	2664005
region671	-68140565	-68140659	2664038	2664131
region672	-68140510	-68140553	2665677	2665720
region673	-68140408	-68140505	2665749	2665849
region674	14044273	14044342	2673226	2673294
region675	14044392	14044844	2673300	2673753
region676	14046381	14046995	2673823	2674440
region677	7546118	7546612	2680676	2681171
region678	7547521	7547583	2681282	2681344
region679	8148137	8148294	2684258	2684412
region680	8148299	8148972	2686382	2687034
region681	8148996	8149108	2687039	2687143
region682	-73685437	-73685912	2687534	2688004
region683	-73684948	-73685425	2688156	2688638
region684	-73684820	-73684897	2690141	2690235
region685	14045063	14046151	2696872	2697988
region686	35036817	35036861	2704731	2704774
region687	35036925	35037259	2704804	2705130
region688	-35040206	-35040817	2705664	2706277
region689	-35039511	-35040146	2706319	2706939
region690	-35038042	-35039286	2707025	2708268
region691	46488400	46488855	2711020	2711472
region692	-92551191	-92551339	2745502	2745655
region693	-92550672	-92551166	2745809	2746324
region694	-92550256	-92550367	2746417	2746526
region695	-92550175	-92550232	2746531	2746589
region696	-92547886	-92547986	2748158	2748260
region697	-13409692	-13415525	2750281	2756062
region698	-13409631	-13409668	2756068	2756105
region699	44332507	44333187	2772210	2772879
region700	44333327	44333638	2772981	2773282
region701	-18196102	-18196604	2813311	2813785
region702	-18195779	-18196078	2814031	2814330
region703	-18194145	-18195730	2814334	2815923
region704	-18193792	-18194109	2817682	2818020
region705	-18192697	-18193755	2818054	2819100
region706	-18191966	-18192669	2819105	2819782
region707	-18188617	-18188799	2821206	2821388
region708	50927669	50927715	2823948	2823993
region709	50927739	50928342	2823998	2824604
region710	-28408336	-28408581	2859674	2859909
region711	-28408211	-28408261	2859933	2859985
region712	-28408086	-28408113	2860112	2860139
region713	-28407473	-28407858	2861489	2861884
region714	-28407245	-28407447	2861916	2862118
region715	-28407056	-28407240	2862149	2862342
region716	-28406654	-28407052	2862410	2862824
region717	41734254	41734440	2877397	2877588
region718	41734465	41734583	2877594	2877707
region719	41736089	41736231	2878656	2878790
region720	20616818	20616973	2883376	2883528
region721	20616989	20617511	2883676	2884167
region722	20617597	20617703	2884231	2884336
region723	20617723	20617885	2884339	2884500
region724	20617907	20618185	2884581	2884855
region725	20618211	20618560	2884860	2885220
region726	20618614	20618779	2885238	2885400
region727	20618956	20619520	2885405	2885979
region728	-3228842	-3228979	2886890	2887025
region729	-3227516	-3228441	2887179	2888090
region730	-3223268	-3227496	2888092	2892330
region731	-3222865	-3223230	2892339	2892701
region732	32446382	32446433	2895322	2895371
region733	32447087	32447713	2897217	2897846
region734	-39428933	-39431305	2911518	2913885
region735	-39428206	-39428927	2913926	2914641
region736	-39428112	-39428202	2915282	2915365
region737	97849397	97853904	2924108	2928618
region738	-11943423	-11943559	2951080	2951214
region739	-11943068	-11943174	2951229	2951321
region740	-11942974	-11943059	2951390	2951487
region741	-11942826	-11942933	2951496	2951597
region742	-11942616	-11942753	2951630	2951777
region743	-11942248	-11942585	2951808	2952113
region744	-11942158	-11942219	2952220	2952279
region745	-11941795	-11942131	2952335	2952668
region746	-11941408	-11941775	2952670	2953067
region747	-11940966	-11941379	2953118	2953526
region748	-35672364	-35674710	2953538	2955858
region749	-35671516	-35671610	2956062	2956155
region750	-35667237	-35667697	2957442	2957858
region751	-35666752	-35666866	2958191	2958307
region752	-43055192	-43055582	2964604	2964994
region753	-43054015	-43055139	2965047	2966172
region754	-35494734	-35495165	2966179	2966609
region755	69970166	69972535	2967382	2969737
region756	69972563	69972698	2969742	2969883
region757	-43049858	-43050316	2969888	2970346
region758	-37505979	-37507227	2970356	2971584
region759	-37504588	-37505883	2973230	2974529
region760	37451900	37453073	2974533	2975716
region761	37453076	37455608	2975738	2978270
region762	7727653	7728045	2991850	2992211
region763	7728076	7729897	2992851	2994663
region764	18171784	18171932	2999491	2999645
region765	18172688	18175315	3000739	3003407
region766	18175335	18175526	3003459	3003655
region767	18175640	18175964	3003727	3004059
region768	18176031	18176173	3004091	3004240
region769	18176329	18176562	3004325	3004530
region770	18176634	18177004	3004556	3004947
region771	18177008	18177110	3004974	3005059
region772	18177146	18177288	3005112	3005242
region773	18177295	18177400	3005349	3005455
region774	-17566401	-17566631	3033801	3034021
region775	-17565339	-17566396	3034086	3035155
region776	-17561807	-17565334	3035186	3038709
region777	-17560545	-17561777	3038715	3039950
region778	-70269133	-70269194	3041455	3041519
region779	-70267055	-70268063	3042005	3043017
region780	-45245794	-45245862	3062218	3062283
region781	-45244344	-45245679	3062407	3063726
region782	-45244080	-45244137	3063973	3064030
region783	-4123899	-4126461	3068725	3071301
region784	-4122337	-4123889	3071338	3072921
region785	36435061	36435142	3074422	3074501
region786	-36432960	-36434826	3074560	3076417
region787	30294687	30295078	3142534	3142926
region788	30295083	30296221	3142973	3144108
region789	30296225	30296865	3144133	3144761
region790	30297031	30297143	3145013	3145121
region791	-36498562	-36500197	3145970	3147587
region792	-36498386	-36498540	3147590	3147760
region793	-32452310	-32452479	3170480	3170649
region794	-32451614	-32452282	3170656	3171294
region795	-8643600	-8648629	3171481	3176509
region796	-8642813	-8642915	3176944	3177053
region797	-62166818	-62166937	3177762	3177887
region798	-62166751	-62166802	3178032	3178080
region799	-62165696	-62165840	3184117	3184261
region800	-62165349	-62165463	3185918	3186031
region801	-62165038	-62165326	3186036	3186323
region802	-28098768	-28102300	3186430	3190010
region803	-31255844	-31257162	3204113	3205496
region804	-31255745	-31255842	3205516	3205614
region805	-31255664	-31255739	3205652	3205728
region806	-31255036	-31255517	3205851	3206344
region807	-31254845	-31255007	3206352	3206517
region808	5219173	5220906	3207619	3209407
region809	5220910	5224631	3209435	3213171
region810	5224789	5226751	3213434	3215331
region811	5226780	5226917	3215409	3215539
region812	5227044	5227467	3215593	3216038
region813	5227677	5227861	3216234	3216427
region814	5227930	5229904	3216463	3218441
region815	5229911	5230017	3218471	3218577
region816	5230090	5230465	3219172	3219536
region817	5230478	5230627	3220893	3221059
region818	5230995	5232052	3223646	3224711
region819	5232079	5232142	3224715	3224778
region820	19452535	19454167	3235254	3236874
region821	25139665	25140057	3245089	3245490
region822	-67841468	-67841632	3246712	3246870
region823	-67841335	-67841461	3247399	3247527
region824	-67841275	-67841331	3247550	3247606
region825	-42902652	-42903033	3253085	3253476
region826	-42897275	-42897385	3261169	3261277
region827	70003459	70003587	3272096	3272218
region828	70003590	70005212	3272241	3273844
region829	40354582	40354610	3284680	3284707
region830	40354630	40354836	3284710	3284924
region831	40354858	40357522	3284928	3287607
region832	-38259977	-38260983	3287616	3288669
region833	-38257465	-38259970	3288702	3291208
region834	-38255608	-38257461	3291230	3293098
region835	-38255491	-38255567	3293175	3293247
region836	83843333	83843421	3303767	3303855
region837	-9723113	-9723320	3314483	3314686
region838	-59368366	-59368402	3314899	3314935
region839	-59368249	-59368309	3314939	3314999
region840	-59367051	-59367348	3315008	3315309
region841	-59366944	-59367047	3315368	3315470
region842	-59366633	-59366912	3315484	3315756
region843	8488991	8489089	3326537	3326632
region844	8489113	8489149	3326636	3326672
region845	-35064962	-35065039	3332415	3332493
region846	-35064814	-35064876	3332502	3332564
region847	-35064307	-35064754	3332572	3333020
region848	-35064140	-35064281	3334851	3334988
region849	57718764	57718830	3375307	3375375
region850	57718834	57720138	3375682	3376981
region851	58243953	58247282	3392977	3396302
region852	58247368	58247406	3408046	3408083
region853	58247483	58248192	3408147	3408839
region854	58248431	58250835	3409052	3411473
region855	58252120	58252520	3415088	3415481
region856	35878068	35878573	3419199	3419694
region857	71607389	71607949	3419698	3420258
region858	71607952	71608323	3420320	3420681
region859	-51321267	-51321572	3420726	3421025
region860	-51320716	-51320946	3421048	3421290
region861	-51320605	-51320709	3426804	3426911
region862	-12526284	-12529093	3436005	3438804
region863	-12526001	-12526258	3438809	3439066
region864	-12525691	-12525957	3439071	3439342
region865	-12525468	-12525558	3440195	3440284
region866	-90782271	-90782352	3464603	3464675
region867	-90782085	-90782247	3465111	3465268
region868	-90781945	-90782062	3465919	3466037
region869	-90781205	-90781663	3466060	3466495
region870	-90780897	-90781178	3466502	3466783
region871	-90780093	-90780502	3467179	3467573
region872	-90779738	-90780057	3467582	3467909
region873	44596032	44596368	3495683	3495991
region874	-80101031	-80101248	3507933	3508140
region875	-80098213	-80100997	3508178	3510968
region876	-80097346	-80097687	3512119	3512442
region877	-80096941	-80097098	3512497	3512656
region878	-80096442	-80096687	3512661	3512912
region879	-80096229	-80096319	3512919	3513010
region880	-80096125	-80096219	3513105	3513196
region881	-80095527	-80095633	3518103	3518210
region882	79317488	79318722	3530055	3531289
region883	-76702594	-76705360	3531654	3534444
region884	-98519678	-98519928	3542718	3542974
region885	-98518708	-98519672	3543001	3543944
region886	-56821346	-56821475	3543973	3544101
region887	-11051018	-11051915	3551718	3552619
region888	-11046100	-11051011	3552646	3557541
region889	-11011973	-11016662	3557548	3562222
region890	-11011327	-11011926	3562226	3562827
region891	-55041337	-55042983	3572141	3573784
region892	-45330439	-45332286	3574761	3576577
region893	-16155326	-16155566	3587187	3587438
region894	-16154743	-16155321	3587471	3588034
region895	-21420217	-21421601	3588462	3589831
region896	67701270	67701570	3589836	3590136
region897	-21419085	-21419892	3590146	3590967
region898	67702827	67704278	3591376	3592803
region899	26537694	26538374	3623974	3624655
region900	26538410	26538496	3624670	3624754
region901	26538633	26540202	3624759	3626351
region902	26540241	26540994	3626397	3627162
region903	26541149	26541601	3627395	3627858
region904	26541620	26542557	3627860	3628772
region905	52907079	52908115	3656058	3657097
region906	52908142	52911360	3657102	3660310
region907	52911385	52911876	3660314	3660796
region908	52911890	52911938	3660883	3660928
region909	-30760049	-30760151	3663336	3663439
region910	-30758714	-30760009	3664339	3665596
region911	-30756892	-30758683	3665653	3667386
region912	-30756403	-30756862	3667392	3667840
region913	-30755992	-30756331	3686532	3686876
region914	-30755565	-30755981	3687073	3687506
region915	-30755096	-30755264	3687511	3687692
region916	-30754689	-30754922	3688878	3689115
region917	-30754623	-30754683	3689314	3689375
region918	-39213601	-39215112	3711916	3713389
region919	-39213476	-39213586	3714139	3714249
region920	-39213358	-39213451	3714292	3714385
region921	-39212840	-39213294	3714391	3714850
region922	-39212103	-39212419	3714904	3715212
region923	51757276	51758932	3725152	3726827
region924	51759079	51759171	3727161	3727251
region925	51759859	51759973	3728029	3728138
region926	51760197	51760388	3728431	3728614
region927	51760532	51760693	3728722	3728884
region928	51760743	51760840	3728955	3729056
region929	-22948027	-22948333	3732078	3732397
region930	-22945179	-22947912	3732402	3735112
region931	-22943667	-22945100	3735116	3736559
region932	-22943455	-22943646	3736597	3736790
region933	-22943046	-22943125	3736901	3736980
region934	-42855445	-42861531	3758312	3764381
region935	-42854512	-42855411	3764385	3765290
region936	-56442894	-56443643	3776062	3776782
region937	-56438830	-56442887	3777138	3781188
region938	45438588	45439050	3781748	3782200
region939	30181681	30181853	3798376	3798548
region940	30181945	30182533	3798640	3799228
region941	3629335	3629584	3818323	3818549
region942	3629653	3632359	3818577	3821275
region943	3632642	3632762	3821285	3821403
region944	3632788	3633006	3821408	3821631
region945	3633009	3634824	3821771	3823576
region946	3634930	3635241	3823581	3823893
region947	3635276	3636012	3823896	3824660
region948	3636016	3636186	3824700	3824883
region949	3636198	3636493	3825416	3825710
region950	3637339	3637456	3825715	3825834
region951	3637470	3637555	3825959	3826043
region952	3637629	3637704	3826053	3826129
region953	-71984334	-71984784	3832154	3832603
region954	-71984185	-71984329	3832630	3832769
region955	-10496845	-10497045	3848054	3848262
region956	-10496103	-10496417	3848634	3848935
region957	-10495047	-10496096	3849499	3850552
region958	-10494366	-10495021	3850581	3851210
region959	-10494172	-10494317	3851229	3851370
region960	-10493872	-10494130	3851383	3851631
region961	-10488562	-10492587	3851679	3855692
region962	42388186	42388241	3858653	3858711
region963	42388297	42390514	3859039	3861269
region964	42390536	42390692	3861273	3861421
region965	42390727	42390805	3861685	3861765
region966	42390888	42391091	3861809	3862022
region967	99529008	99529657	3880001	3880636
region968	99530503	99531002	3882286	3882785
region969	99531203	99532351	3882815	3883941
region970	99532379	99533202	3883946	3884770
region971	99533207	99535004	3884800	3886568
region972	59877709	59879489	3886573	3888353
region973	59879519	59879796	3888357	3888608
region974	59879800	59880045	3888633	3888870
region975	63302947	63302995	3908083	3908130
region976	63303183	63303263	3908138	3908212
region977	63304063	63304187	3909699	3909832
region978	-21450497	-21450560	3911433	3911496
region979	-21450242	-21450446	3912970	3913175
region980	-21448398	-21450236	3913275	3915118
region981	-21448121	-21448377	3915121	3915373
region982	-21447363	-21448086	3916408	3917129
region983	-8765629	-8765861	3935259	3935460
region984	-8765533	-8765597	3935468	3935533
region985	-8765118	-8765207	3936859	3936950
region986	-8764639	-8765082	3937003	3937436
region987	-8764094	-8764631	3937578	3938093
region988	-8763322	-8764019	3938105	3938774
region989	-8762948	-8763303	3938831	3939180
region990	-8762614	-8762881	3939208	3939493
region991	-8762374	-8762611	3939514	3939759
region992	-8762048	-8762348	3940609	3940876
region993	-8761903	-8762000	3940894	3940991
region994	-8761337	-8761891	3941023	3941572
region995	-8759553	-8761309	3941632	3943365
region996	-8758161	-8759548	3943389	3944768
region997	1061635	1062624	3948960	3949941
region998	1062649	1062986	3949948	3950301
region999	1062989	1063107	3950326	3950441
region1000	1063113	1063202	3950576	3950664
region1001	1063206	1063851	3950699	3951370
region1002	19851569	19855612	3985630	3989677
region1003	-12905993	-12907348	4004611	4005976
region1004	-12905815	-12905897	4006014	4006100
region1005	-12903076	-12905811	4006243	4008923
region1006	-51886053	-51889526	4044048	4047498
region1007	-51883990	-51886042	4048210	4050203
region1008	-51883937	-51883986	4050290	4050339
region1009	-51883669	-51883903	4050347	4050583
region1010	-51882796	-51882979	4051231	4051410
region1011	-51882410	-51882681	4070468	4070713
region1012	-51878973	-51882407	4070735	4074211
region1013	30351337	30351571	4109119	4109348
region1014	30135399	30135803	4109351	4109755
region1015	30351975	30355622	4109760	4113396
region1016	68355039	68355498	4114624	4115058
region1017	68355500	68356119	4115079	4115679
region1018	68356122	68357613	4115704	4117247
region1019	68357619	68358053	4117317	4117791
region1020	68358707	68359959	4138602	4139828
region1021	68360643	68361047	4143883	4144279
region1022	-48125657	-48125827	4145115	4145272
region1023	-48123117	-48124060	4145738	4146652
region1024	-47755739	-47755842	4161189	4161289
region1025	-47753542	-47755597	4161298	4163355
region1026	95073647	95074408	4206705	4207479
region1027	17613503	17613582	4260957	4261035
region1028	17613651	17613875	4261292	4261517
region1029	62667767	62667849	4268524	4268605
region1030	62668023	62668076	4268681	4268733
region1031	62668249	62668577	4270161	4270493
region1032	62668596	62670305	4275468	4277197
region1033	62670310	62671787	4277228	4278711
region1034	62671799	62672444	4279262	4279907
region1035	-26100438	-26100952	4279919	4280436
region1036	-26097762	-26100376	4281294	4283879
region1037	-26097515	-26097749	4283915	4284143
region1038	-80343303	-80343543	4284186	4284426
region1039	-80343228	-80343299	4284781	4284851
region1040	-80342995	-80343122	4284963	4285078
region1041	-71463514	-71463560	4293900	4293945
region1042	-71463283	-71463479	4293949	4294142
region1043	-71462674	-71463250	4294148	4294715
region1044	-71462113	-71462667	4294749	4295284
region1045	-26917606	-26918756	4303916	4305039
region1046	-26917272	-26917601	4305074	4305381
region1047	-26917127	-26917184	4305502	4305559
region1048	-26916644	-26916885	4305699	4305935
region1049	-26910950	-26914268	4311812	4315109
region1050	-26910805	-26910885	4315838	4315918
region1051	-26910184	-26910279	4316331	4316429
region1052	-30660184	-30661000	4316942	4317759
region1053	-30659921	-30660028	4317764	4317873
region1054	-30658071	-30659860	4317893	4319648
region1055	-30657357	-30657542	4320160	4320355
region1056	-30657122	-30657234	4320445	4320555
region1057	-30656572	-30657043	4320649	4321108
region1058	-30655893	-30656218	4321347	4321671
region1059	-30655099	-30655802	4321858	4322564
region1060	-30653825	-30655066	4322607	4323860
region1061	-30652513	-30653819	4323900	4325189
region1062	-30652363	-30652454	4325194	4325287
region1063	-30652072	-30652358	4326998	4327287
region1064	-31068683	-31068786	4352972	4353076
region1065	-31065653	-31068454	4353082	4355870
region1066	-66039550	-66040107	4362974	4363541
region1067	30946480	30946698	4448700	4448918
region1068	-63578363	-63578874	4456371	4456863
region1069	-63572137	-63573346	4456911	4458142
region1070	-63572044	-63572113	4458146	4458215
region1071	-63569410	-63572034	4458245	4460785
region1072	-63569210	-63569405	4461114	4461312
region1073	56840661	56841105	4518282	4518716
region1074	56841142	56841734	4518723	4519299
region1075	20460548	20462763	4522190	4524372
region1076	20462769	20462949	4524396	4524576
region1077	20462957	20463045	4526268	4526355
region1078	20463288	20463329	4526380	4526420
region1079	20463333	20463407	4526534	4526608
region1080	43368577	43368730	4550775	4550925
region1081	43368751	43368914	4550930	4551085
region1082	43369153	43369637	4551213	4551675
region1083	43369673	43372937	4551688	4555006
region1084	-90047991	-90048085	4568740	4568832
region1085	-66949579	-66950187	4577515	4578149
region1086	-66947932	-66948344	4578154	4578571
region1087	-66947542	-66947922	4578624	4578993
region1088	-82472453	-82478427	4579085	4585048
region1089	4537991	4538974	4585088	4586073
region1090	4511692	4512068	4586078	4586466
region1091	64014386	64019446	4586470	4591514
region1092	37383204	37383374	4608904	4609079
region1093	37383404	37384095	4609085	4609768
region1094	-27321998	-27323158	4609842	4611025
region1095	-27321804	-27321964	4611030	4611180
region1096	-27321686	-27321791	4611213	4611315
region1097	-27321629	-27321658	4611320	4611349
region1098	-27321491	-27321602	4611356	4611458
region1099	33199402	33200033	4611961	4612589
region1100	-24616674	-24620485	4617572	4621425
region1101	-55339001	-55339772	4621429	4622198
region1102	-17387433	-17387529	4644358	4644454
region1103	-17387356	-17387415	4645904	4645963
region1104	-59332140	-59332980	4655861	4656710
region1105	-59329891	-59332123	4656736	4658937
region1106	-59328623	-59329530	4659450	4660367
region1107	-59327988	-59328595	4660371	4660969
region1108	-59327659	-59327986	4660989	4661315
region1109	96237004	96237262	4673119	4673379
region1110	-59321467	-59321954	4682452	4682916
region1111	-1812698	-1813229	4686776	4687294
region1112	-1811838	-1812022	4687316	4687513
region1113	-1811351	-1811483	4687519	4687652
region1114	-4270369	-4270765	4698222	4698612
region1115	-4269518	-4270346	4700161	4700985
region1116	-93083139	-93084091	4703747	4704688
region1117	-93082933	-93083118	4704691	4704859
region1118	-70562421	-70562532	4704958	4705073
region1119	-70562069	-70562407	4706309	4706652
region1120	-70561278	-70561991	4706655	4707383
region1121	-37717533	-37717585	4716821	4716868
region1122	-37717312	-37717442	4716908	4717016
region1123	-37717070	-37717253	4717083	4717249
region1124	-37716476	-37716983	4717330	4717844
region1125	-37716213	-37716447	4717849	4718075
region1126	-37716149	-37716202	4718861	4718914
region1127	-37713210	-37716147	4718934	4721819
region1128	-37712995	-37713112	4721867	4721990
region1129	-91902584	-91902671	4726552	4726632
region1130	-15160527	-15160904	4726777	4727162
region1131	-15159813	-15160496	4727167	4727847
region1132	-15159704	-15159784	4729563	4729643
region1133	-15159450	-15159669	4729654	4729868
region1134	70014450	70016225	4738578	4740324
region1135	8538172	8538511	4740594	4740944
region1136	8538571	8539544	4740993	4741960
region1137	16920903	16921830	4742010	4742907
region1138	16921845	16922342	4743078	4743556
region1139	16922371	16923141	4743562	4744335
region1140	84816398	84819039	4758692	4761342
region1141	84819048	84819112	4761440	4761503
region1142	84819119	84819181	4761762	4761823
region1143	84819185	84819630	4761991	4762424
region1144	84819785	84819848	4764312	4764372
region1145	84820272	84820510	4764732	4764958
region1146	84821272	84821548	4765892	4766178
region1147	84821575	84821788	4766184	4766386
region1148	-23441627	-23442497	4774856	4775725
region1149	-23441404	-23441606	4776228	4776425
region1150	-23441303	-23441370	4776435	4776502
region1151	-23440958	-23441210	4776935	4777191
region1152	-35497582	-35498024	4779644	4780086
region1153	71210658	71212041	4784261	4785642
region1154	71212079	71212190	4785648	4785759
region1155	27770716	27770829	4786104	4786206
region1156	27770874	27771306	4786210	4786643
region1157	27771380	27771443	4786668	4786731
region1158	-2721040	-2722305	4786774	4787997
region1159	-2720191	-2721036	4788020	4788840
region1160	80837503	80837718	4796426	4796666
region1161	80837864	80838346	4799467	4799939
region1162	80838366	80840091	4799942	4801663
region1163	80840135	80840597	4801673	4802113
region1164	80840600	80841877	4802140	4803432
region1165	80841878	80841998	4803452	4803572
region1166	80842003	80842093	4803730	4803817
region1167	80842097	80842398	4803847	4804153
region1168	80842402	80842479	4804179	4804258
region1169	-39967263	-39967328	4807465	4807530
region1170	-39966654	-39967189	4807566	4808105
region1171	-39963672	-39966649	4808147	4811117
region1172	-39963487	-39963624	4812130	4812274
region1173	-39963224	-39963431	4812282	4812483
region1174	-40465639	-40466388	4863257	4864019
region1175	-40462904	-40465574	4864066	4866722
region1176	26097021	26097335	4887175	4887483
region1177	-10101492	-10104115	4887815	4890439
region1178	1016400	1017027	4894908	4895531
region1179	59351483	59351519	4918389	4918424
region1180	59351524	59351639	4918545	4918660
region1181	59351932	59352211	4922343	4922622
region1182	-16502016	-16502150	4939023	4939155
region1183	-16501783	-16501936	4939159	4939300
region1184	-16500459	-16501778	4939343	4940661
region1185	-16500290	-16500410	4940703	4940822
region1186	37734604	37736069	4964242	4965712
region1187	37736098	37736547	4965737	4966160
region1188	37736652	37739212	4966285	4968839
region1189	37739213	37739295	4968859	4968936
region1190	37739315	37740530	4968939	4970130
region1191	37740536	37740771	4970165	4970395
region1192	29565284	29565407	4970654	4970775
region1193	29565463	29565724	4970790	4971045
region1194	29565759	29566294	4971051	4971586
region1195	51164514	51164738	4971613	4971832
region1196	51164808	51165071	4971841	4972105
region1197	51165317	51165954	4972179	4972800
region1198	30903563	30906576	4977178	4980234
region1199	-37267512	-37267637	4981761	4981885
region1200	-37267211	-37267465	4982567	4982816
region1201	-37262613	-37262719	4984688	4984798
region1202	-37259895	-37261544	4985967	4987616
region1203	-41494553	-41494735	4992429	4992611
region1204	57835671	57835765	4996404	4996506
region1205	57836640	57836789	5000337	5000484
region1206	14420945	14421859	5017296	5018197
region1207	14421882	14423062	5020503	5021679
region1208	14423067	14423167	5021729	5021826
region1209	14423196	14423476	5021830	5022122
region1210	98521012	98521053	5036115	5036155
region1211	98521144	98521277	5036231	5036361
region1212	98521453	98521791	5039287	5039613
region1213	98521859	98522400	5039868	5040406
region1214	98522468	98525952	5040409	5043925
region1215	62761578	62761857	5044793	5045071
region1216	62761862	62761980	5045095	5045209
region1217	62761999	62762203	5045211	5045414
region1218	62762338	62762447	5045443	5045552
region1219	80336154	80336560	5061131	5061536
region1220	80336564	80337574	5061906	5062914
region1221	80337898	80338264	5063246	5063614
region1222	80338283	80338451	5063616	5063782
region1223	80339717	80340385	5070906	5071564
region1224	40856019	40856180	5107476	5107653
region1225	33351598	33353974	5107889	5110307
region1226	33354116	33354204	5110443	5110531
region1227	-33372858	-33373195	5111579	5111932
region1228	-33358213	-33358285	5114632	5114706
region1229	-33357866	-33357959	5115125	5115213
region1230	67082366	67082408	5119169	5119210
region1231	67082862	67082996	5119248	5119377
region1232	67083002	67083100	5119424	5119520
region1233	67083155	67083365	5119641	5119858
region1234	67083543	67083960	5119864	5120284
region1235	67084001	67084217	5120616	5120840
region1236	67084343	67084453	5120912	5121019
region1237	67084525	67084569	5121063	5121103
region1238	67084574	67084683	5121145	5121259
region1239	67084819	67085052	5121425	5121659
region1240	67085071	67085201	5121665	5121780
region1241	67085246	67085364	5121799	5121911
region1242	67085482	67085572	5121991	5122081
region1243	-59520209	-59520977	5135126	5135916
region1244	-59517802	-59520158	5136017	5138395
region1245	-59516298	-59517797	5138421	5139896
region1246	-59514870	-59516263	5139988	5141376
region1247	65040105	65040197	5150765	5150855
region1248	65040222	65045261	5150860	5155920
region1249	-76305511	-76305551	5162006	5162046
region1250	-76304755	-76305490	5162049	5162739
region1251	-76303815	-76304729	5162780	5163686
region1252	-14974459	-14974606	5165506	5165661
region1253	-14973202	-14974249	5165839	5166969
region1254	-74962780	-74963178	5166981	5167374
region1255	-74961993	-74962774	5167419	5168213
region1256	-74961626	-74961788	5168752	5168908
region1257	-74961439	-74961598	5168916	5169067
region1258	-74960554	-74960767	5169072	5169280
region1259	-74960319	-74960391	5169667	5169736
region1260	-3234300	-3235182	5173181	5174065
region1261	-3232853	-3234293	5174117	5175551
region1262	-3232721	-3232846	5175958	5176083
region1263	-60801380	-60804072	5198725	5201428
region1264	-60801023	-60801376	5201451	5201829
region1265	-60795889	-60795945	5201892	5201946
region1266	-60779040	-60779360	5202087	5202412
region1267	-60775526	-60779033	5202444	5205989
region1268	-60775195	-60775501	5206026	5206346
region1269	-60774554	-60774693	5206564	5206692
region1270	-60773085	-60773224	5208357	5208492
region1271	23100524	23100969	5213095	5213551
region1272	23101000	23102023	5213558	5214559
region1273	23102033	23102868	5215225	5216023
region1274	23102939	23103208	5216037	5216319
region1275	23103462	23106119	5216347	5218976
region1276	23106162	23106655	5218994	5219498
region1277	23106684	23106892	5219789	5219993
region1278	23106895	23107082	5220047	5220232
region1279	23107086	23107258	5220265	5220434
region1280	23107461	23107673	5220437	5220657
region1281	23108101	23108383	5220955	5221235
region1282	23108460	23108931	5221251	5221708
region1283	23108945	23109508	5222142	5222704
region1284	23109744	23112581	5236131	5238935
region1285	23112653	23113408	5240106	5240877
region1286	23113415	23114640	5240993	5242249
region1287	23114650	23115013	5242283	5242663
region1288	-18553774	-18554010	5275872	5276108
region1289	-18552383	-18553731	5276121	5277474
region1290	-18551245	-18552358	5277479	5278593
region1291	66606656	66606777	5290993	5291105
region1292	66607264	66607779	5291390	5291889
region1293	66607800	66609390	5291893	5293525
region1294	66609410	66609926	5293529	5294041
region1295	66609961	66610532	5294088	5294646
region1296	66610588	66612289	5294720	5296415
region1297	-12672578	-12672718	5296471	5296617
region1298	-12669996	-12672479	5296670	5299173
region1299	-12669878	-12669991	5299613	5299728
region1300	-12669651	-12669742	5299758	5299854
region1301	-12669385	-12669567	5299958	5300134
region1302	-12667410	-12669347	5300208	5302147
region1303	-12666161	-12667386	5302152	5303362
region1304	-12665911	-12666067	5303465	5303621
region1305	-12665661	-12665819	5303713	5303871
region1306	-12665413	-12665568	5303964	5304119
region1307	-12665161	-12665315	5304217	5304370
region1308	-12664911	-12665067	5304464	5304629
region1309	-12664667	-12664825	5304715	5304873
region1310	-12664389	-12664573	5304967	5305152
region1311	-12663974	-12664288	5305219	5305539
region1312	-12663832	-12663937	5306329	5306439
region1313	-12663714	-12663816	5309389	5309496
region1314	-31750232	-31750584	5341817	5342177
region1315	-31749937	-31750195	5342251	5342536
region1316	-31749605	-31749839	5342587	5342868
region1317	-31748036	-31749594	5342900	5344466
region1318	-31746478	-31748031	5344516	5346088
region1319	-31744670	-31746470	5346698	5348490
region1320	56217074	56217736	5352851	5353505
region1321	78644339	78645026	5354114	5354799
region1322	78646345	78646550	5354803	5355013
region1323	78646604	78646767	5355017	5355179
region1324	78646862	78647425	5355183	5355743
region1325	78648619	78648971	5357754	5358105
region1326	78649413	78650022	5358110	5358712
region1327	78650344	78650489	5359068	5359209
region1328	90127787	90132335	5362423	5366975
region1329	-38281833	-38283196	5366980	5368349
region1330	-38281547	-38281782	5368361	5368598
region1331	-38281462	-38281530	5372389	5372452
region1332	32155551	32155614	5381196	5381258
region1333	32155658	32158296	5381267	5383925
region1334	32158712	32159743	5384062	5385083
region1335	32163140	32163291	5388394	5388537
region1336	32163313	32163492	5388542	5388714
region1337	32163810	32163926	5388840	5388953
region1338	-87732869	-87734449	5394518	5396120
region1339	-7474815	-7475302	5409479	5409967
region1340	21606652	21607005	5452931	5453281
region1341	21607025	21609448	5453284	5455706
region1342	-66590486	-66593969	5465586	5469067
region1343	-66590293	-66590406	5469297	5469411
region1344	-66588281	-66588459	5472537	5472720
region1345	30045787	30046600	5488784	5489597
region1346	-26781777	-26785297	5489806	5493324
region1347	-26781633	-26781727	5494137	5494231
region1348	28206219	28210975	5497050	5501808
region1349	28211280	28211359	5502259	5502336
region1350	-9398355	-9399218	5503969	5504845
region1351	-9397712	-9398349	5504878	5505498
region1352	-9397444	-9397685	5505505	5505736
region1353	-9397094	-9397367	5505800	5506055
region1354	-9395328	-9397068	5506060	5507785
region1355	-9390457	-9395323	5507814	5512694
region1356	-9390225	-9390417	5512710	5512899
region1357	-9390178	-9390219	5512922	5512963
region1358	-97957341	-97959080	5513226	5514955
region1359	-97956078	-97957333	5514998	5516228
region1360	-97955514	-97955835	5516233	5516557
region1361	-97954946	-97955507	5516594	5517122
region1362	-8338653	-8341334	5537147	5539821
region1363	-8338456	-8338640	5540151	5540333
region1364	-8338178	-8338427	5544004	5544257
region1365	-8337014	-8337610	5544262	5544861
region1366	-8336723	-8337010	5545774	5546046
region1367	-8336511	-8336713	5546108	5546300
region1368	25826335	25826555	5547011	5547229
region1369	25826698	25826806	5547241	5547355
region1370	-25827101	-25827147	5547356	5547402
region1371	-25826807	-25827061	5547406	5547666
region1372	25827148	25827598	5547670	5548112
region1373	25827667	25830408	5548118	5550837
region1374	25830434	25830862	5550844	5551252
region1375	25830882	25831001	5551325	5551438
region1376	25831021	25834090	5551441	5554468
region1377	26807870	26808450	5559656	5560238
region1378	26808457	26808531	5560265	5560331
region1379	26808579	26808785	5560361	5560560
region1380	26809149	26809198	5560618	5560665
region1381	26809257	26810175	5560674	5561567
region1382	26810254	26810432	5561602	5561780
region1383	-38271015	-38271091	5615761	5615837
region1384	-38270964	-38271008	5615948	5615992
region1385	-10268978	-10270280	5633416	5634738
region1386	-64915898	-64916021	5636384	5636508
region1387	-64915686	-64915872	5636544	5636730
region1388	-64914602	-64915609	5636735	5637726
region1389	-64913710	-64914385	5637956	5638627
region1390	-64913220	-64913685	5638662	5639111
region1391	-64912823	-64913117	5639215	5639501
region1392	-64912646	-64912711	5639612	5639682
region1393	-64911716	-64912633	5639723	5640626
region1394	-64910296	-64911691	5640687	5642098
region1395	75468500	75468574	5650017	5650090
region1396	75468681	75469526	5650621	5651457
region1397	75470104	75470228	5652310	5652431
region1398	22955480	22955551	5673548	5673619
region1399	96443264	96443673	5677263	5677668
region1400	96443703	96443888	5677673	5677858
region1401	96444041	96444168	5678262	5678393
region1402	-31155929	-31156915	5698019	5698997
region1403	-31154824	-31154894	5699001	5699071
region1404	-31153871	-31154450	5699100	5699689
region1405	19643329	19643734	5700488	5700873
region1406	19643781	19646892	5700914	5704005
region1407	-3018507	-3018661	5704426	5704564
region1408	-3017835	-3017954	5704577	5704699
region1409	-3017721	-3017816	5704743	5704838
region1410	-3016271	-3016407	5707490	5707630
region1411	-3015978	-3016038	5708584	5708646
region1412	-3015161	-3015747	5709004	5709593
region1413	-3012657	-3015118	5709618	5712093
region1414	-3011620	-3012559	5712213	5713173
region1415	-3011421	-3011538	5713215	5713344
region1416	-3011299	-3011395	5713398	5713501
region1417	-20677173	-20677395	5720470	5720692
region1418	-20676556	-20677039	5720698	5721186
region1419	-20676377	-20676542	5722035	5722195
region1420	-92415276	-92415318	5736009	5736050
region1421	-92413746	-92415239	5736061	5737552
region1422	-92409752	-92413698	5737563	5741511
region1423	18250033	18250164	5742835	5742974
region1424	18250608	18250726	5743298	5743403
region1425	18252380	18252497	5744736	5744873
region1426	18252560	18252696	5744898	5745026
region1427	18252815	18252981	5745043	5745221
region1428	18253226	18253498	5745485	5745767
region1429	18253536	18256263	5745773	5748483
region1430	18256285	18256364	5748522	5748599
region1431	18256393	18256519	5748609	5748755
region1432	18256688	18257003	5748891	5749202
region1433	74693949	74694250	5754925	5755213
region1434	74694252	74694945	5755248	5755943
region1435	74695005	74695304	5755962	5756250
region1436	-30173112	-30173561	5773298	5773747
region1437	-30171030	-30171910	5781333	5782209
region1438	36730471	36730566	5791608	5791695
region1439	36730899	36730956	5791740	5791796
region1440	36730962	36733415	5791839	5794272
region1441	36733444	36733516	5794276	5794344
region1442	-55318491	-55318783	5807697	5807992
region1443	-55314646	-55318465	5807997	5811804
region1444	-55309649	-55314531	5811876	5816782
region1445	-55309407	-55309577	5817239	5817423
region1446	-55309255	-55309401	5817460	5817607
region1447	-55307890	-55309234	5817658	5819019
region1448	-55307023	-55307887	5819040	5819884
region1449	42993924	42996968	5836308	5839332
region1450	42997284	42997425	5847474	5847598
region1451	42997430	42999761	5847623	5849967
region1452	39447587	39447752	5864515	5864680
region1453	39447856	39447904	5864718	5864765
region1454	39448042	39448307	5864770	5865033
region1455	39448357	39454029	5865039	5870667
region1456	-5762809	-5763880	5875037	5876104
region1457	-5762423	-5762752	5876122	5876460
region1458	-5762155	-5762205	5876516	5876566
region1459	-5761775	-5761987	5876605	5876820
region1460	-5761738	-5761770	5876879	5876911
region1461	-5761206	-5761638	5877086	5877522
region1462	-55177483	-55177612	5884291	5884424
region1463	-55174706	-55177414	5884429	5887211
region1464	-55174191	-55174675	5887254	5887732
region1465	-55170218	-55174158	5887737	5891708
region1466	-55782341	-55786330	5907213	5911217
region1467	-55782076	-55782150	5913340	5913413
region1468	-55781737	-55781890	5913606	5913749
region1469	-55781665	-55781715	5914002	5914052
region1470	86053073	86053115	5928889	5928929
region1471	86053140	86053264	5929203	5929324
region1472	86054356	86054583	5929390	5929610
region1473	60925883	60926078	5956298	5956494
region1474	60926086	60928564	5956525	5959018
region1475	60928604	60928955	5959029	5959365
region1476	7360353	7360485	5959646	5959778
region1477	31268854	31269285	5964123	5964540
region1478	31269289	31269544	5964715	5964960
region1479	31269549	31269960	5965018	5965431
region1480	60969046	60971506	5991877	5994327
region1481	-98153015	-98153543	5994815	5995337
region1482	-98152889	-98152994	5997594	5997699
region1483	-98152781	-98152878	5997728	5997819
region1484	-92800896	-92800995	5998392	5998488
region1485	-92798039	-92800224	6000845	6003012
region1486	-92797899	-92798007	6003026	6003120
region1487	-97847954	-97848025	6027617	6027688
region1488	-97847621	-97847743	6027773	6027897
region1489	-97847112	-97847221	6027902	6028013
region1490	-25742053	-25744768	6028506	6031215
region1491	-25741483	-25742025	6031224	6031728
region1492	-25740775	-25741449	6031735	6032426
region1493	-25740521	-25740709	6032483	6032669
region1494	94341567	94341655	6041787	6041874
region1495	94341736	94342090	6041913	6042247
region1496	94342096	94343670	6042300	6043907
region1497	94343712	94344076	6043912	6044285
region1498	94344129	94344958	6044290	6045146
region1499	21838932	21839334	6046022	6046427
region1500	21839368	21842102	6046432	6049142
region1501	21842105	21842282	6049166	6049340
region1502	21843899	21844143	6049710	6049961
region1503	-61793577	-61793682	6050669	6050773
region1504	-61792109	-61793513	6050805	6052207
region1505	-95754270	-95757299	6053960	6056964
region1506	-22955957	-22956130	6078018	6078190
region1507	-22955599	-22955940	6078245	6078589
region1508	77940831	77940907	6081862	6081937
region1509	77940941	77942516	6081952	6083524
region1510	77942520	77942758	6083730	6083968
region1511	-23973545	-23975314	6086178	6087946
region1512	-37437405	-37437637	6087951	6088183
region1513	-37432863	-37433004	6092593	6092736
region1514	-37432734	-37432831	6092742	6092838
region1515	-37432047	-37432442	6094318	6094700
region1516	28656929	28658256	6108724	6110024
region1517	28658269	28658609	6110084	6110423
region1518	28658649	28659084	6110440	6110870
region1519	28659410	28659857	6111975	6112380
region1520	28659918	28660953	6112433	6113483
region1521	28660975	28663790	6113488	6116271
region1522	28663840	28664221	6116308	6116660
region1523	28664226	28665076	6116688	6117479
region1524	28665279	28665456	6117649	6117831
region1525	28665468	28665551	6118201	6118282
region1526	28665582	28666124	6119168	6119710
region1527	28666171	28666300	6120102	6120237
region1528	28666304	28666526	6121946	6122176
region1529	80474072	80474136	6125177	6125242
region1530	80474268	80474360	6125280	6125371
region1531	80474367	80474445	6125401	6125479
region1532	80474448	80476082	6125612	6127233
region1533	70882495	70884253	6143775	6145532
region1534	70884634	70886506	6145914	6147786
region1535	80459740	80459892	6151091	6151240
region1536	80460064	80460138	6151515	6151588
region1537	80462807	80463125	6153050	6153363
region1538	80463144	80463509	6153419	6153783
region1539	80463513	80463799	6153833	6154121
region1540	80464036	80464374	6154125	6154461
region1541	80464378	80464825	6154743	6155198
region1542	-58398670	-58400027	6166941	6168301
region1543	-58397535	-58398629	6168368	6169446
region1544	-58396911	-58397496	6169701	6170330
region1545	-58395256	-58396879	6170391	6172077
region1546	-58394879	-58394946	6172403	6172474
region1547	-58392766	-58394871	6173063	6175161
region1548	-58392315	-58392726	6175179	6175560
region1549	-58392020	-58392282	6175567	6175850
region1550	-27405560	-27405861	6221100	6221409
region1551	-27404625	-27405537	6221414	6222276
region1552	-27403603	-27404497	6222285	6223200
region1553	-27403370	-27403599	6223231	6223460
region1554	-27403267	-27403364	6223490	6223587
region1555	-27403075	-27403265	6223607	6223797
region1556	-27402970	-27403070	6223931	6224031
region1557	-27402649	-27402909	6224047	6224320
region1558	-27402494	-27402604	6224341	6224440
region1559	-27401749	-27402367	6224443	6225047
region1560	-27400206	-27401744	6225089	6226637
region1561	37672640	37672873	6236038	6236277
region1562	37672905	37673125	6236282	6236510
region1563	37673427	37673671	6236681	6236911
region1564	37673788	37674258	6237197	6237673
region1565	37674262	37674641	6238344	6238723
region1566	37674904	37675170	6239034	6239307
region1567	37675252	37675488	6239335	6239570
region1568	37675702	37676163	6239803	6240268
region1569	37676205	37677496	6240273	6241559
region1570	37677507	37678373	6241653	6242484
region1571	93630416	93630936	6251652	6252224
region1572	93630945	93630991	6252264	6252309
region1573	93631380	93631680	6252687	6252975
region1574	93632039	93632777	6253335	6254042
region1575	93632818	93633077	6254177	6254438
region1576	93633115	93633297	6254444	6254613
region1577	93633537	93633612	6254828	6254896
region1578	93633727	93633830	6254977	6255094
region1579	93633855	93633964	6255116	6255226
region1580	93635507	93635643	6256040	6256166
region1581	93636037	93636095	6256505	6256558
region1582	89906780	89909302	6257936	6260457
region1583	89909305	89909869	6260573	6261137
region1584	82628791	82629250	6267005	6267450
region1585	82629571	82630148	6267464	6268050
region1586	82630157	82630738	6268102	6268676
region1587	82630748	82631014	6269705	6269976
region1588	-23194501	-23198154	6277268	6280942
region1589	-23191930	-23194498	6280963	6283494
region1590	-23191609	-23191904	6283499	6283798
region1591	-23191098	-23191586	6283861	6284325
region1592	-23188747	-23188912	6286031	6286193
region1593	-10466320	-10466411	6298370	6298463
region1594	-10465863	-10466254	6298486	6298909
region1595	-10465665	-10465807	6298930	6299078
region1596	-10465433	-10465662	6299099	6299349
region1597	-10465125	-10465413	6299351	6299635
region1598	-10464963	-10465093	6299681	6299824
region1599	-10464611	-10464935	6299868	6300202
region1600	-10464428	-10464607	6300229	6300407
region1601	-10462460	-10464408	6300409	6302445
region1602	-4449914	-4451323	6302777	6304209
region1603	-4449348	-4449871	6304286	6304822
region1604	-4448099	-4449343	6304847	6306081
region1605	-4447855	-4448063	6306116	6306320
region1606	-4447598	-4447788	6306357	6306535
region1607	-4447480	-4447583	6306585	6306686
region1608	-4447377	-4447456	6306691	6306776
region1609	-4447089	-4447372	6306803	6307088
region1610	-12995273	-12995729	6311619	6312081
region1611	-73149393	-73149456	6313374	6313437
region1612	-73148920	-73149373	6313440	6313907
region1613	-73148429	-73148899	6313910	6314363
region1614	-73146302	-73148425	6314388	6316507
region1615	-73145695	-73146139	6316546	6316985
region1616	-48333899	-48334033	6354535	6354669
region1617	-48333677	-48333868	6354678	6354869
region1618	-48332254	-48332530	6354882	6355158
region1619	-48331743	-48332154	6355170	6355577
region1620	-48331473	-48331639	6355618	6355784
region1621	61362015	61362283	6371459	6371719
region1622	61362310	61362763	6371725	6372169
region1623	61362770	61364991	6372220	6374451
region1624	61365037	61365178	6374457	6374579
region1625	61365221	61365298	6374585	6374661
region1626	61365302	61365553	6374948	6375202
region1627	61365813	61365924	6375383	6375495
region1628	-24398438	-24398608	6380547	6380722
region1629	-24398298	-24398435	6380741	6380877
region1630	-24397731	-24398256	6380954	6381527
region1631	-24397578	-24397659	6381532	6381613
region1632	-24396299	-24397480	6381637	6382797
region1633	-24395156	-24396253	6382829	6383884
region1634	-10903786	-10904906	6384917	6386026
region1635	24403323	24403952	6387314	6387948
region1636	26373687	26373944	6388387	6388640
region1637	26373946	26375566	6388663	6390296
region1638	18345648	18346100	6410764	6411181
region1639	18347320	18347692	6411233	6411624
region1640	18347717	18349106	6411632	6413025
region1641	-53476676	-53477427	6439643	6440391
region1642	-85465043	-85465108	6442090	6442153
region1643	-85464725	-85464946	6442158	6442381
region1644	-85463149	-85463322	6442414	6442575
region1645	25643257	25645479	6529150	6531362
region1646	25645504	25648333	6531367	6534169
region1647	25648364	25648570	6534180	6534387
region1648	74752127	74752735	6534982	6535548
region1649	-74751818	-74752120	6535594	6535874
region1650	-74750474	-74751101	6535905	6536532
region1651	-39827257	-39827604	6536537	6536884
region1652	-39827040	-39827251	6536916	6537118
region1653	-39825952	-39827019	6538243	6539299
region1654	-39825565	-39825947	6545672	6546042
region1655	-60057652	-60058960	6546108	6547432
region1656	-11704800	-11705147	6564626	6564971
region1657	64857390	64860216	6564975	6567782
region1658	-52993764	-52994004	6578039	6578261
region1659	-52993621	-52993732	6578273	6578384
region1660	-52992440	-52993263	6578927	6579751
region1661	-52991972	-52992420	6579753	6580220
region1662	-52991456	-52991696	6580537	6580777
region1663	18452232	18454340	6582082	6584161
region1664	18454414	18454487	6584236	6584309
region1665	-30125665	-30129663	6587544	6591563
region1666	26527915	26528112	6595347	6595544
region1667	20256733	20256911	6617555	6617730
region1668	20257204	20259382	6617918	6620103
region1669	-38329213	-38329380	6622590	6622752
region1670	-38328676	-38328821	6623110	6623254
region1671	-38328253	-38328380	6623554	6623682
region1672	-38320279	-38324511	6627384	6631591
region1673	80321157	80321258	6635056	6635154
region1674	80321281	80321585	6635158	6635449
region1675	80321588	80321923	6635484	6635839
region1676	96090049	96090168	6637178	6637292
region1677	96090176	96090535	6637326	6637688
region1678	96090575	96090809	6637708	6637942
region1679	96090884	96090975	6637960	6638049
region1680	83033724	83038675	6642325	6647216
region1681	83038679	83039019	6647246	6647586
region1682	83039405	83039460	6647780	6647835
region1683	97747202	97747305	6649594	6649691
region1684	97748214	97748465	6650156	6650421
region1685	97748538	97748614	6650495	6650570
region1686	97748618	97749105	6651158	6651635
region1687	97749231	97749493	6651647	6651900
region1688	97750003	97750058	6651908	6651963
region1689	9185129	9188571	6652806	6656261
region1690	-31845973	-31846331	6656843	6657198
region1691	-31845628	-31845783	6657562	6657727
region1692	-31845193	-31845553	6657853	6658214
region1693	-31844997	-31845177	6658262	6658453
region1694	-31843920	-31844992	6658513	6659594
region1695	-31840440	-31843733	6663913	6667239
region1696	-31840231	-31840405	6667387	6667582
region1697	-31840117	-31840224	6667608	6667733
region1698	-31840043	-31840092	6667740	6667789
region1699	-31839899	-31839983	6667797	6667869
region1700	-31838592	-31839831	6667898	6669127
region1701	-31836822	-31838504	6669298	6670990
region1702	-31836622	-31836818	6671012	6671218
region1703	39569922	39570261	6698691	6699027
region1704	39570285	39570354	6699032	6699100
region1705	39570385	39570431	6699105	6699150
region1706	39572158	39572213	6699171	6699224
region1707	39572217	39572775	6699469	6700020
region1708	39572838	39573382	6700026	6700562
region1709	39573385	39573676	6700682	6700973
region1710	39573682	39573923	6701095	6701322
region1711	39574005	39574197	6701327	6701519
region1712	39574230	39574275	6701529	6701574
region1713	21771558	21771814	6712405	6712646
region1714	21772082	21772304	6712895	6713127
region1715	86676553	86676632	6714059	6714140
region1716	86679782	86682033	6715114	6717348
region1717	86682053	86682727	6717351	6718028
region1718	86682859	86683041	6722122	6722308
region1719	86683084	86683174	6723825	6723912
region1720	81200716	81202036	6732121	6733439
region1721	37507243	37507282	6745400	6745438
region1722	37507377	37507577	6745481	6745667
region1723	37511190	37511575	6745736	6746115
region1724	37511624	37511996	6746162	6746526
region1725	37512134	37512422	6746692	6746989
region1726	37513643	37513887	6747037	6747283
region1727	15374799	15375034	6750486	6750723
region1728	15375040	15376114	6750795	6751874
region1729	15449012	15450379	6754641	6756012
region1730	-30573336	-30573824	6773012	6773500
region1731	-30573049	-30573190	6773506	6773647
region1732	-30572824	-30572903	6773654	6773724
region1733	-30572598	-30572733	6773728	6773858
region1734	24431157	24431259	6806122	6806225
region1735	24431261	24431849	6806300	6806843
region1736	24431854	24433582	6809021	6810769
region1737	24433604	24433713	6810792	6810892
region1738	24433753	24434468	6811275	6812008
region1739	24438261	24438349	6812237	6812325
region1740	38935863	38935966	6815036	6815139
region1741	38936006	38936113	6815331	6815437
region1742	38936121	38938529	6815471	6817887
region1743	38938919	38939204	6820102	6820393
region1744	44547401	44548108	6835675	6836381
region1745	44548135	44548308	6836385	6836558
region1746	44548563	44548690	6836784	6836915
region1747	44549377	44551346	6837628	6839596
region1748	-88394215	-88396916	6852080	6854793
region1749	-88393958	-88394207	6855588	6855829
region1750	-88393373	-88393926	6855833	6856386
region1751	-88392906	-88393368	6856426	6856904
region1752	-88392286	-88392458	6856918	6857107
region1753	-19545503	-19545578	6873826	6873898
region1754	-19544826	-19545101	6874195	6874469
region1755	-28183196	-28183507	6882985	6883278
region1756	-28183053	-28183175	6883281	6883404
region1757	-28182080	-28182270	6883484	6883675
region1758	-28181295	-28181608	6883682	6883981
region1759	11816987	11817705	6896049	6896753
region1760	11817839	11818251	6898432	6898842
region1761	11819132	11819185	6898859	6898912
region1762	11819206	11819331	6898916	6899042
region1763	66794268	66794440	6908685	6908855
region1764	66794463	66794575	6909117	6909227
region1765	66794694	66795124	6909680	6910103
region1766	66795176	66795468	6913617	6913894
region1767	66795710	66795754	6913900	6913943
region1768	66795878	66795939	6913951	6914012
region1769	52023221	52024254	6927493	6928532
region1770	52024290	52025203	6928569	6929477
region1771	-25509038	-25509105	6934843	6934910
region1772	-25508939	-25509020	6934953	6935034
region1773	-25508414	-25508620	6935059	6935264
region1774	-25508248	-25508372	6935573	6935697
region1775	-25507767	-25507863	6935703	6935793
region1776	-25506839	-25507702	6935804	6936686
region1777	-25506646	-25506832	6936719	6936907
region1778	18566266	18572879	6949565	6956184
region1779	18572882	18573495	6956212	6956830
region1780	67324941	67325802	6961835	6962636
region1781	74295953	74296071	6974027	6974144
region1782	74296123	74296289	6974252	6974415
region1783	74296312	74296446	6982579	6982718
region1784	74296501	74296576	6983469	6983537
region1785	74296589	74297456	6984122	6984988
region1786	40597471	40598784	6984992	6986287
region1787	40599519	40599630	6986313	6986427
region1788	40599661	40600201	6986479	6986994
region1789	40601403	40601590	6988010	6988190
region1790	40601641	40601802	6988272	6988427
region1791	40602753	40602874	6989632	6989752
region1792	40602882	40603036	6990072	6990211
region1793	40603174	40603749	6990255	6990793
region1794	40603790	40609694	6990807	6996692
region1795	40609701	40609954	6996721	6996957
region1796	40609976	40610020	6996980	6997024
region1797	-57554747	-57554872	7005937	7006053
region1798	-57553854	-57553919	7006579	7006644
region1799	-57551245	-57553455	7006650	7008841
region1800	15240456	15240638	7039091	7039286
region1801	15241098	15241330	7039909	7040158
region1802	15241581	15241645	7040423	7040486
region1803	15241651	15242343	7040527	7041281
region1804	79237003	79239825	7041285	7044097
region1805	79239909	79239991	7044140	7044220
region1806	79235763	79236188	7044777	7045215
region1807	-77816331	-77816502	7077436	7077596
region1808	-77816266	-77816310	7077641	7077681
region1809	-77815828	-77816260	7077731	7078159
region1810	-77815196	-77815522	7078164	7078490
region1811	-77814264	-77814329	7078610	7078675
region1812	10273678	10274088	7078688	7079141
region1813	10274121	10274211	7079159	7079244
region1814	10274390	10274716	7080845	7081214
region1815	10274894	10275106	7081253	7081487
region1816	98736145	98736859	7088902	7089597
region1817	98736869	98737446	7089641	7090211
region1818	98737479	98737739	7090222	7090479
region1819	98737742	98737939	7090504	7090686
region1820	98738139	98739068	7090763	7091685
region1821	98739076	98743616	7091724	7096258
region1822	98743640	98744438	7096263	7097077
region1823	98744442	98744491	7097117	7097168
region1824	98744495	98744561	7097191	7097256
region1825	10182377	10185912	7102467	7106003
region1826	10185916	10186088	7106028	7106190
region1827	10186116	10186208	7106362	7106454
region1828	755466	755522	7108873	7108928
region1829	755525	755703	7109059	7109235
region1830	755733	756229	7109255	7109749
region1831	-46353201	-46353609	7116967	7117346
region1832	23646582	23646715	7139804	7139933
region1833	23648534	23650483	7140003	7141920
region1834	23650490	23650588	7141965	7142058
region1835	23650593	23650835	7142084	7142316
region1836	23651718	23651934	7143906	7144130
region1837	80850294	80850377	7163013	7163108
region1838	80850416	80852685	7163117	7165424
region1839	80852906	80853082	7165437	7165616
region1840	80853102	80853207	7165664	7165768
region1841	90447445	90449314	7175557	7177439
region1842	90449444	90449933	7177576	7178051
region1843	319991	320070	7179080	7179158
region1844	320151	320316	7179195	7179330
region1845	320322	321300	7179360	7180372
region1846	321306	321672	7180463	7180829
region1847	322013	322192	7181131	7181319
region1848	322574	322953	7181594	7181979
region1849	323058	323344	7181997	7182306
region1850	19540163	19540748	7203694	7204291
region1851	19540749	19541466	7204311	7205038
region1852	19541515	19542729	7205093	7206270
region1853	19542732	19542974	7206292	7206530
region1854	19543080	19543440	7206600	7206953
region1855	192006	195473	7207684	7211117
region1856	-28885356	-28888407	7244189	7247208
region1857	-28884921	-28885309	7247228	7247623
region1858	74287740	74288293	7265585	7266132
region1859	74288294	74288352	7266152	7266210
region1860	12507458	12508737	7274269	7275554
region1861	12508742	12510973	7278004	7280243
region1862	12507091	12507453	7280847	7281210
region1863	48963243	48963327	7286288	7286372
region1864	92865601	92871544	7287650	7293588
region1865	92871638	92872251	7293649	7294258
region1866	92872267	92872697	7294287	7294714
region1867	92872740	92873333	7294725	7295308
region1868	92873347	92873449	7295499	7295604
region1869	80771434	80771648	7295609	7295827
region1870	-1633870	-1634176	7325117	7325422
region1871	-64288305	-64288397	7325866	7325951
region1872	-64286339	-64288301	7325979	7327915
region1873	88886820	88886978	7327926	7328085
region1874	-64290603	-64291034	7337542	7337966
region1875	-64290397	-64290569	7337970	7338142
region1876	-64290270	-64290361	7338156	7338242
region1877	-64289868	-64290240	7338280	7338655
region1878	-64289703	-64289777	7338692	7338771
region1879	70807920	70808102	7338989	7339171
region1880	82712175	82712399	7339175	7339395
region1881	-64288849	-64289494	7339405	7340079
region1882	-64288482	-64288835	7340109	7340449
region1883	-38644686	-38645640	7359858	7360813
region1884	-38644391	-38644670	7360856	7361138
region1885	-38643815	-38643917	7361145	7361247
region1886	-38640853	-38643613	7362310	7365098
region1887	-38637731	-38640588	7365209	7368094
region1888	56338123	56338272	7369157	7369303
region1889	56338987	56342106	7369766	7372871
region1890	56342107	56342466	7372891	7373246
region1891	56347289	56347399	7374862	7374970
region1892	-67598548	-67598748	7382331	7382525
region1893	-67596463	-67598512	7382531	7384553
region1894	-67596246	-67596458	7384651	7384859
region1895	-73843782	-73844028	7402958	7403189
region1896	-73840789	-73843753	7403193	7406168
region1897	-73840203	-73840752	7406199	7406761
region1898	-73836424	-73840198	7407180	7410946
region1899	-73830487	-73836064	7411061	7416620
region1900	43328369	43328911	7447008	7447548
region1901	43329043	43329196	7449715	7449859
region1902	43329567	43329787	7453043	7453245
region1903	43329810	43331040	7453251	7454477
region1904	43331044	43331404	7454509	7454859
region1905	-57031840	-57032183	7485883	7486226
region1906	12705862	12707183	7489869	7491209
region1907	12707650	12707846	7491683	7491899
region1908	72985517	72986275	7507707	7508464
region1909	72986300	72987176	7508468	7509314
region1910	-1231224	-1234298	7522210	7525308
region1911	-1228200	-1231208	7525368	7528396
region1912	-1227763	-1228195	7528429	7528864
region1913	-1227107	-1227758	7528943	7529587
region1914	-1226798	-1227094	7530205	7530498
region1915	-86910166	-86910475	7530515	7530835
region1916	-86909931	-86910066	7530863	7531005
region1917	-71210118	-71210419	7536115	7536407
region1918	-71208722	-71209001	7543504	7543781
region1919	-71206617	-71208658	7543994	7546033
region1920	-46155170	-46155278	7561611	7561723
region1921	-46154976	-46155117	7561802	7561943
region1922	-46154798	-46154970	7561972	7562143
region1923	-46154039	-46154590	7562575	7563150
region1924	-46153822	-46153958	7563434	7563574
region1925	-46153345	-46153746	7563909	7564296
region1926	-46152953	-46153036	7564468	7564550
region1927	-46152741	-46152828	7564783	7564870
region1928	-46152413	-46152564	7564879	7565024
region1929	-46152294	-46152366	7565660	7565734
region1930	-46152148	-46152270	7565738	7565860
region1931	-46150485	-46151977	7565891	7567380
region1932	-99838012	-99838135	7567990	7568103
region1933	-99837748	-99837992	7568105	7568361
region1934	-99837347	-99837685	7568368	7568694
region1935	-99834659	-99837338	7573157	7575838
region1936	88776751	88776873	7582829	7582950
region1937	88776880	88780022	7582985	7586132
region1938	88780064	88780621	7586137	7586680
region1939	88780624	88780715	7586714	7586810
region1940	43332475	43335418	7592284	7595225
region1941	40324331	40327118	7603674	7606413
region1942	40327158	40327448	7606465	7606775
region1943	-12091980	-12094982	7621959	7624944
region1944	-12090967	-12091962	7624999	7626001
region1945	-82592551	-82592729	7629921	7630080
region1946	-82592310	-82592523	7630085	7630305
region1947	-82591353	-82592307	7630326	7631295
region1948	-82590816	-82591071	7631331	7631593
region1949	51035423	51036454	7632722	7633750
region1950	51036490	51037079	7633818	7634418
region1951	51037082	51038797	7634463	7636148
region1952	51039228	51039259	7636154	7636184
region1953	51039332	51039661	7636203	7636520
region1954	51039679	51039747	7636579	7636646
region1955	51039814	51039998	7636923	7637097
region1956	51040111	51040244	7637124	7637257
region1957	-74300280	-74300326	7637288	7637334
region1958	-74300019	-74300267	7638120	7638368
region1959	-74299947	-74300007	7638619	7638678
region1960	-74299900	-74299945	7638698	7638743
region1961	-74299610	-74299768	7638756	7638908
region1962	-74298725	-74299008	7638915	7639204
region1963	78567507	78569621	7667821	7669922
region1964	78569651	78569736	7669926	7670007
region1965	-51533184	-51533218	7677558	7677592
region1966	-51532904	-51533119	7677823	7678028
region1967	-51530796	-51532880	7678033	7680096
region1968	-51530327	-51530789	7680125	7680552
region1969	-51530204	-51530312	7681276	7681383
region1970	-51529033	-51529524	7683178	7683672
region1971	-51524317	-51528954	7687387	7692074
region1972	-51518630	-51518769	7692113	7692242
region1973	51536992	51537758	7712297	7713069
region1974	51537763	51537872	7713147	7713257
region1975	7029857	7029939	7715970	7716057
region1976	7029955	7030048	7716548	7716641
region1977	7030097	7031249	7716661	7717855
region1978	7031462	7031608	7718073	7718217
region1979	7032135	7032884	7718514	7719242
region1980	72545071	72545107	7719713	7719748
region1981	72545117	72545776	7719776	7720433
region1982	72545845	72546493	7720472	7721122
region1983	72546557	72547077	7721160	7721671
region1984	3447475	3448898	7724347	7725773
region1985	-28010032	-28010851	7725958	7726791
region1986	-3525192	-3526350	7726817	7727975
region1987	72547978	72548063	7731325	7731412
region1988	72548297	72548497	7731477	7731650
region1989	72548709	72552279	7731789	7735346
region1990	72552299	72552372	7735349	7735421
region1991	72553379	72553494	7738127	7738241
region1992	47960199	47961896	7744656	7746366
region1993	-29338218	-29338371	7747507	7747660
region1994	-29337202	-29338213	7748764	7749794
region1995	-51215175	-51217264	7752366	7754433
region1996	-51214940	-51215155	7754435	7754640
region1997	3216723	3216781	7771013	7771070
region1998	3217268	3217431	7774056	7774222
[truncated: 17,308 more rows]
