# Supplementary material for: Comparative Genome Analyses of Plant Rust Pathogen Genomes Reveal a Confluence of Pathogenicity Factors to Quell Host Plant Defense Responses
Source: Plants (Basel). 2022 Jul 28;11(15):1962. doi: 10.3390/plants11151962 (PMC9370660; doi:10.3390/plants11151962)
Supplement: Supplementary file 1 [file plants-11-01962-s001.zip › Table S4 PANTHER Gene family summary Puccinia spp..xlsx]

## Sheet: genefamily_summ
Supplemental Table S4A: PANTHER databases Gene family summary
Gene_family	Puccinia coronata	Puccinia graminis	Puccinia novopanici	Puccinia sorghi	Puccinia striiformis	Puccinia triticina	Magnaporthe oryzae	total genes	Desc
LIP_HMM7982	125	201	26	24	503	185	0	1064	#N/A
LIP_HMM8079	180	122	165	94	233	112	0	906	#N/A
LIP_HMM5976	59	33	3	4	383	105	0	587	#N/A
LIP_HMM3632	210	60	61	32	127	62	0	552	#N/A
LIP_HMM5971	156	58	21	34	178	69	0	516	#N/A
LIP_HMM1335	92	166	33	51	101	70	0	513	#N/A
LIP_HMM7977	118	132	11	3	121	106	0	491	#N/A
LIP_HMM8105	138	58	99	132	31	13	0	471	#N/A
LIP_HMM4035	53	4	13	301	41	33	22	467	LDOC1 RELATED
LIP_HMM5418	27	56	76	208	67	22	0	456	#N/A
LIP_HMM3448	87	83	97	6	93	73	0	439	WERNER SYNDROME ATP-DEPENDENT HELICASE
LIP_HMM7707	52	36	63	67	83	53	0	354	PROTEIN MID1-COMPLEMENTING ACTIVITY 1-RELATED
LIP_HMM5981	60	3	169	104	10	2	0	348	#N/A
LIP_HMM1464	78	0	47	195	1	7	0	328	#N/A
LIP_HMM8120	26	43	69	83	77	30	0	328	#N/A
LIP_HMM8130	64	52	56	39	47	54	2	314	#N/A
LIP_HMM7866	21	74	0	0	86	130	0	311	RANBP2-TYPE ZINC FINGER
LIP_HMM1468	2	8	107	176	6	7	0	306	GB|AAF63108.1
LIP_HMM8107	73	40	44	53	44	50	0	304	#N/A
LIP_HMM3445	77	19	80	4	62	40	0	282	DNA HELICASE RECQ FAMILY MEMBER
LIP_HMM5922	37	72	34	32	49	30	0	254	#N/A
LIP_HMM8312	30	16	72	76	21	15	0	230	#N/A
LIP_HMM5537	6	26	38	86	37	22	0	215	#N/A
LIP_HMM810	7	27	9	45	11	107	1	207	HELICASE-LIKE TRANSCRIPTION FACTOR
LIP_HMM4425	16	44	22	43	57	18	0	200	#N/A
LIP_HMM8042	36	42	52	7	16	31	0	184	#N/A
LIP_HMM7976	29	66	4	2	64	14	0	179	#N/A
LIP_HMM8052	14	9	41	61	15	36	0	176	#N/A
LIP_HMM7692	15	10	15	49	62	21	0	172	#N/A
LIP_HMM1476	44	0	5	113	0	0	0	162	#N/A
LIP_HMM7646	29	22	32	16	25	22	2	148	LONG-CHAIN-ALCOHOL O-FATTY-ACYLTRANSFERASE 1-RELATED
LIP_HMM8532	23	25	10	17	58	11	0	144	#N/A
LIP_HMM691	29	18	35	15	18	18	1	134	LYSOPHOSPHOLIPASE 1-RELATED
LIP_HMM1485	6	18	37	10	29	32	0	132	#N/A
LIP_HMM3724	16	49	11	7	37	10	0	130	MYOSIN HEAVY CHAIN KINASE D
LIP_HMM1484	12	0	8	102	0	1	0	123	#N/A
LIP_HMM1465	11	41	9	3	24	31	0	119	#N/A
LIP_HMM1478	19	0	7	85	0	0	0	111	#N/A
LIP_HMM1483	51	0	1	56	1	0	0	109	#N/A
LIP_HMM1479	19	16	1	7	36	22	0	101	TRANSPOSON TY5-1 PROTEIN YCL075W-RELATED
LIP_HMM5402	29	1	4	19	45	2	0	100	#N/A
LIP_HMM5094	16	20	19	10	11	15	1	92	OLIGOPEPTIDE TRANSPORTER 3
LIP_HMM5408	1	4	34	41	6	6	0	92	#N/A
LIP_HMM1225	24	15	14	6	13	16	1	89	SPORULATION-SPECIFIC CHITINASE 2
LIP_HMM8441	20	12	16	10	16	15	0	89	#N/A
LIP_HMM9994	16	10	18	13	9	7	16	89	#N/A
LIP_HMM7009	29	1	0	44	10	4	0	88	#N/A
LIP_HMM1470	10	0	22	52	0	1	0	85	TRANSPOSON TY4-H GAG-POL POLYPROTEIN-RELATED
LIP_HMM8082	18	11	6	3	30	16	0	84	#N/A
LIP_HMM1	11	21	9	8	17	13	2	81	CELL SURFACE SUPEROXIDE DISMUTASE
LIP_HMM9968	13	18	16	10	9	15	0	81	#N/A
LIP_HMM5525	20	11	11	7	9	20	2	80	ZINC FINGER CCHC DOMAIN-CONTAINING PROTEIN 7
LIP_HMM8024	13	21	13	5	15	11	0	78	#N/A
LIP_HMM8385	11	17	6	4	27	11	0	76	#N/A
LIP_HMM5973	6	3	6	37	17	4	0	73	#N/A
LIP_HMM9024	2	3	38	11	15	3	1	73	#N/A
LIP_HMM650	4	3	17	22	14	11	1	72	DYNEIN HEAVY CHAIN, CYTOPLASMIC
LIP_HMM5952	72	0	0	0	0	0	0	72	SMALL PROLINE-RICH PROTEIN 3
LIP_HMM42	15	27	10	0	11	7	0	70	CALSEQUESTRIN
LIP_HMM10041	11	2	6	13	19	18	1	70	#N/A
LIP_HMM4364	11	10	11	12	8	7	10	69	STRUCTURAL MAINTENANCE OF CHROMOSOMES SMC FAMILY MEMBER
LIP_HMM7761	11	11	15	9	11	10	0	67	#N/A
LIP_HMM8478	15	9	11	4	16	10	2	67	#N/A
LIP_HMM8807	10	16	4	0	18	17	2	67	#N/A
LIP_HMM979	19	3	18	8	4	13	1	66	FATTY ACID SYNTHASE SUBUNIT ALPHA
LIP_HMM6735	16	8	17	7	11	7	0	66	#N/A
LIP_HMM8347	16	10	8	8	10	11	2	65	#N/A
LIP_HMM424	22	6	13	5	8	8	0	62	F33H12.6-RELATED
LIP_HMM5958	5	0	25	26	5	1	0	62	BED FINGER-RELATED
LIP_HMM8948	13	9	7	9	14	10	0	62	#N/A
LIP_HMM9254	9	5	7	11	17	13	0	62	#N/A
LIP_HMM1326	10	2	16	9	17	5	0	59	#N/A
LIP_HMM8730	2	4	8	10	4	31	0	59	#N/A
LIP_HMM8973	9	12	6	5	15	12	0	59	#N/A
LIP_HMM1839	13	9	13	6	8	9	0	58	MULTICOPPER OXIDASE GMC1-RELATED
LIP_HMM4399	11	6	13	13	10	5	0	58	#N/A
LIP_HMM8013	8	3	32	7	6	0	0	56	#N/A
LIP_HMM8482	12	9	9	7	11	8	0	56	#N/A
LIP_HMM3426	17	8	6	7	10	7	0	55	#N/A
LIP_HMM3705	11	5	8	12	9	10	0	55	RING/U-BOX DOMAIN-CONTAINING PROTEIN-RELATED
LIP_HMM4039	5	4	0	29	7	8	2	55	#N/A
LIP_HMM7403	8	10	13	11	7	6	0	55	#N/A
LIP_HMM8283	2	20	4	7	17	5	0	55	#N/A
LIP_HMM5398	7	15	0	2	14	16	0	54	#N/A
LIP_HMM7764	10	9	7	5	12	11	0	54	#N/A
LIP_HMM2335	10	12	4	5	9	8	5	53	SET AND MYND DOMAIN-CONTAINING PROTEIN 5
LIP_HMM7595	12	10	8	5	10	8	0	53	#N/A
LIP_HMM7963	0	0	0	0	0	0	53	53	#N/A
LIP_HMM2117	9	6	9	10	8	9	1	52	#N/A
LIP_HMM179	21	4	11	1	2	11	1	51	RAS GTPASE-ACTIVATING PROTEIN-RELATED
LIP_HMM1466	0	26	7	0	6	12	0	51	TRANSPOSON TY5-1 PROTEIN YCL074W-RELATED
LIP_HMM3449	7	17	12	3	2	3	7	51	ATP-DEPENDENT DNA HELICASE Q5
LIP_HMM5178	10	13	10	4	7	7	0	51	#N/A
LIP_HMM5223	3	3	1	13	7	15	9	51	CHROMOBOX PROTEIN (CHCB2)
LIP_HMM8386	32	5	3	4	5	2	0	51	#N/A
LIP_HMM759	18	5	9	4	7	7	0	50	TREHALOSE-6-PHOSPHATE SYNTHASE
LIP_HMM5407	1	0	16	21	7	5	0	50	#N/A
LIP_HMM8195	13	9	8	3	11	6	0	50	#N/A
LIP_HMM1475	0	14	23	0	5	7	0	49	#N/A
LIP_HMM5539	5	3	7	22	10	2	0	49	W08F4.1-RELATED
LIP_HMM8034	11	3	20	14	1	0	0	49	#N/A
LIP_HMM8539	6	7	8	4	15	8	0	48	#N/A
LIP_HMM1457	5	7	9	8	7	9	2	47	HISTONE H3.2
LIP_HMM1462	22	0	0	24	1	0	0	47	GAG-POL-RELATED RETROTRANSPOSON
LIP_HMM8088	10	15	1	0	15	6	0	47	#N/A
LIP_HMM6266	10	4	11	5	6	6	4	46	UBIQUITIN CARBOXYL-TERMINAL HYDROLASE 3
LIP_HMM7008	6	0	2	35	2	1	0	46	#N/A
LIP_HMM7809	8	9	9	5	8	7	0	46	#N/A
LIP_HMM7790	4	1	13	24	3	0	0	45	#N/A
LIP_HMM8031	1	4	12	13	5	10	0	45	#N/A
LIP_HMM8048	10	7	13	10	3	2	0	45	#N/A
LIP_HMM8049	0	1	19	13	6	6	0	45	#N/A
LIP_HMM8660	4	8	12	6	8	7	0	45	#N/A
LIP_HMM8729	10	9	2	5	10	8	1	45	#N/A
LIP_HMM511	12	4	7	6	7	7	1	44	CHITIN DEACETYLASE 1-RELATED
LIP_HMM3719	9	10	2	6	12	5	0	44	#N/A
LIP_HMM5966	8	0	9	17	9	1	0	44	#N/A
LIP_HMM7992	3	2	11	19	3	6	0	44	#N/A
LIP_HMM3830	7	5	6	4	8	11	2	43	ZINC FINGER PROTEIN YPR013C-RELATED
LIP_HMM4625	5	14	2	2	10	8	2	43	THO COMPLEX SUBUNIT 4
LIP_HMM5532	8	8	6	4	5	7	5	43	FI21236P1
LIP_HMM8357	7	8	9	4	10	4	1	43	#N/A
LIP_HMM8444	9	8	6	2	6	12	0	43	#N/A
LIP_HMM8507	7	5	8	5	8	8	2	43	#N/A
LIP_HMM1469	1	5	27	0	4	5	0	42	#N/A
LIP_HMM5972	7	0	9	16	10	0	0	42	#N/A
LIP_HMM6223	7	9	5	4	8	9	0	42	PROTEIN ZINC INDUCED FACILITATOR 1-RELATED
LIP_HMM6481	11	5	5	4	3	6	8	42	#N/A
LIP_HMM7990	16	1	20	0	4	1	0	42	#N/A
LIP_HMM8576	6	8	1	2	11	11	3	42	#N/A
LIP_HMM1405	6	8	8	5	5	9	0	41	#N/A
LIP_HMM1480	1	0	2	38	0	0	0	41	#N/A
LIP_HMM2291	8	7	7	4	4	9	2	41	MANNAN ENDO-1,6-ALPHA-MANNOSIDASE DCW1
LIP_HMM1477	1	20	0	1	3	15	0	40	#N/A
LIP_HMM5374	4	1	11	10	6	7	1	40	PROTEIN SLENDER LOBES-RELATED
LIP_HMM5649	7	7	6	5	10	4	1	40	RRF-3
LIP_HMM7014	6	0	0	32	2	0	0	40	#N/A
LIP_HMM620	12	5	5	5	5	6	1	39	#N/A
LIP_HMM1898	9	4	5	4	11	5	1	39	ALPHA-1,2-MANNOSIDASE
LIP_HMM3498	10	5	7	5	5	5	2	39	#N/A
LIP_HMM7565	8	5	11	5	5	5	0	39	#N/A
LIP_HMM7706	15	1	3	10	9	0	1	39	#N/A
LIP_HMM9438	10	4	8	6	6	5	0	39	#N/A
LIP_HMM4415	9	4	10	5	6	3	1	38	#N/A
LIP_HMM7466	4	10	5	5	5	9	0	38	#N/A
LIP_HMM215	9	4	10	5	4	4	1	37	UDP-N-ACETYLGLUCOSAMINE TRANSPORTER
LIP_HMM989	10	6	8	4	5	4	0	37	#N/A
LIP_HMM3963	8	6	5	3	4	6	5	37	TRANSFORMER-2-RELATED
LIP_HMM6686	17	5	2	2	5	3	3	37	#N/A
LIP_HMM7540	6	8	5	4	7	7	0	37	PECTINESTERASE 14-RELATED
LIP_HMM7984	4	0	7	23	3	0	0	37	#N/A
LIP_HMM1526	8	5	8	4	6	4	1	36	TYROSINASE
LIP_HMM1636	6	8	5	2	10	5	0	36	#N/A
LIP_HMM2940	5	6	6	5	10	3	1	36	KLAROID, ISOFORM A-RELATED
LIP_HMM4302	18	1	1	3	5	7	1	36	ACETYL-COA CARBOXYLASE, ISOFORM A
LIP_HMM7233	1	14	5	1	9	5	1	36	#N/A
LIP_HMM8264	6	9	6	3	6	5	1	36	#N/A
LIP_HMM407	2	6	7	5	7	8	0	35	HISTONE H4
LIP_HMM951	7	4	6	3	8	3	4	35	#N/A
LIP_HMM5399	10	2	12	7	4	0	0	35	#N/A
LIP_HMM6933	2	26	1	0	0	6	0	35	#N/A
LIP_HMM9117	8	3	2	2	14	6	0	35	#N/A
LIP_HMM1445	2	1	17	10	2	1	1	34	CAD PROTEIN
LIP_HMM2179	8	5	6	4	5	5	1	34	DUAL OXIDASE
LIP_HMM2351	6	6	5	4	6	4	3	34	#N/A
LIP_HMM2645	6	5	3	3	11	5	1	34	MIP04163P
LIP_HMM4792	7	5	7	3	6	5	1	34	PHOSPHO-2-DEHYDRO-3-DEOXYHEPTONATE ALDOLASE, PHENYLALANINE-INHIBITED
LIP_HMM7574	9	5	7	3	5	4	1	34	NA(+)/H(+) ANTIPORTER
LIP_HMM8030	14	2	10	2	5	1	0	34	#N/A
LIP_HMM8868	6	5	6	3	8	4	2	34	#N/A
LIP_HMM517	2	8	2	5	9	7	0	33	CELLULOSE SYNTHASE CATALYTIC SUBUNIT A [UDP-FORMING]
LIP_HMM1416	6	5	6	5	5	6	0	33	39S RIBOSOMAL PROTEIN L38, MITOCHONDRIAL
LIP_HMM1977	8	5	3	3	9	5	0	33	#N/A
LIP_HMM2347	6	5	8	2	6	4	2	33	#N/A
LIP_HMM5846	5	7	7	3	3	5	3	33	WASP INTERACTING PROTEIN-RELATED
LIP_HMM7509	6	3	6	4	8	5	1	33	#N/A
LIP_HMM7873	7	10	6	4	4	2	0	33	#N/A
LIP_HMM8228	5	7	4	4	6	7	0	33	#N/A
LIP_HMM8343	7	4	8	3	7	4	0	33	#N/A
LIP_HMM9487	5	4	7	5	6	5	1	33	#N/A
LIP_HMM452	11	4	5	3	5	3	1	32	IMPORTIN-4
LIP_HMM1496	6	14	2	3	3	4	0	32	GANA-1
LIP_HMM2841	17	4	4	1	4	1	1	32	HSP90 CO-CHAPERONE CDC37
LIP_HMM5246	12	1	4	4	5	6	0	32	#N/A
LIP_HMM5414	13	5	0	6	4	4	0	32	#N/A
LIP_HMM5519	2	3	5	8	8	6	0	32	#N/A
LIP_HMM6765	9	3	7	0	0	7	6	32	#N/A
LIP_HMM7016	7	1	0	16	5	3	0	32	#N/A
LIP_HMM8010	1	1	17	9	0	4	0	32	#N/A
LIP_HMM8726	5	6	5	2	8	6	0	32	#N/A
LIP_HMM9872	8	7	2	4	6	4	1	32	#N/A
LIP_HMM299	7	4	5	2	5	3	5	31	CYSTEINE-RICH SECRETORY PROTEIN-RELATED
LIP_HMM3691	11	4	3	3	8	2	0	31	#N/A
LIP_HMM5420	3	5	2	3	13	5	0	31	#N/A
LIP_HMM5765	4	5	5	4	7	4	2	31	SERINE/ARGININE-RICH SPLICING FACTOR 2
LIP_HMM7059	7	4	3	4	8	5	0	31	#N/A
LIP_HMM7798	3	1	3	4	1	4	15	31	#N/A
LIP_HMM8058	0	1	18	7	3	2	0	31	#N/A
LIP_HMM8303	8	4	7	4	4	3	1	31	#N/A
LIP_HMM8435	8	1	5	4	5	7	1	31	#N/A
LIP_HMM9606	11	4	4	3	4	5	0	31	#N/A
LIP_HMM1904	6	6	4	5	4	5	0	30	ER DEGRADATION-ENHANCING ALPHA-MANNOSIDASE-LIKE PROTEIN 2
LIP_HMM3831	7	4	1	4	7	5	2	30	TRANSCRIPTION FACTOR KEN
LIP_HMM5462	4	4	7	1	7	5	2	30	AP-1-LIKE TRANSCRIPTION FACTOR YAP3-RELATED
LIP_HMM5969	6	0	11	11	1	1	0	30	#N/A
LIP_HMM7441	10	5	4	3	4	3	1	30	GENOMIC DNA, CHROMOSOME 3, TAC CLONE:K15M2
LIP_HMM7843	8	3	8	3	3	4	1	30	#N/A
LIP_HMM8035	4	3	13	3	2	5	0	30	#N/A
LIP_HMM8540	11	14	1	0	3	1	0	30	#N/A
LIP_HMM9834	6	4	5	4	6	3	2	30	HEAT SHOCK PROTEIN 26
LIP_HMM9912	12	6	3	1	5	3	0	30	TREHALOSE-6-PHOSPHATE PHOSPHATASE
LIP_HMM1471	0	1	19	5	1	3	0	29	#N/A
LIP_HMM5170	2	14	1	1	5	6	0	29	E3 UBIQUITIN-PROTEIN LIGASE RNF126
LIP_HMM6155	2	3	12	3	3	4	2	29	#N/A
LIP_HMM7614	4	5	1	6	5	4	4	29	F19C14.2 PROTEIN-RELATED
LIP_HMM7980	1	6	3	0	15	4	0	29	#N/A
LIP_HMM8216	2	8	3	2	7	4	3	29	#N/A
LIP_HMM8305	11	0	4	3	5	6	0	29	#N/A
LIP_HMM9596	6	4	6	1	5	5	2	29	#N/A
LIP_HMM161	4	2	8	2	6	4	2	28	#N/A
LIP_HMM298	1	7	5	4	5	3	3	28	INHIBITOR OF GROWTH PROTEIN 1
LIP_HMM1494	3	2	2	2	9	7	3	28	ALPHA-GALACTOSIDASE/ALPHA-N-ACETYLGALACTOSAMINIDASE
LIP_HMM2473	3	3	3	12	2	4	1	28	5'-3' EXORIBONUCLEASE 1
LIP_HMM3924	5	7	3	4	3	5	1	28	#N/A
LIP_HMM4441	3	0	4	1	19	0	1	28	TIGGER TRANSPOSABLE ELEMENT-DERIVED PROTEIN 4
LIP_HMM5431	4	7	2	2	6	7	0	28	B0432.13
LIP_HMM6486	4	4	13	2	2	2	1	28	ACTIVATING SIGNAL COINTEGRATOR 1 COMPLEX SUBUNIT 3
LIP_HMM6741	0	0	0	0	0	0	28	28	#N/A
LIP_HMM7697	8	5	5	1	4	5	0	28	#N/A
LIP_HMM8185	6	5	3	4	4	6	0	28	#N/A
LIP_HMM8695	9	5	4	3	3	2	2	28	#N/A
LIP_HMM9794	9	3	5	3	5	3	0	28	7-ALPHA-HYDROXYSTEROID DEHYDROGENASE
LIP_HMM612	10	4	6	2	2	2	1	27	NUCLEAR RNA EXPORT FACTOR 1-RELATED
LIP_HMM828	6	2	5	4	3	6	1	27	M-PHASE INDUCER PHOSPHATASE 3
LIP_HMM4128	11	2	3	3	3	5	0	27	#N/A
LIP_HMM4986	5	2	6	4	3	5	2	27	MITOCHONDRIAL 2-METHYLISOCITRATE LYASE
LIP_HMM5529	5	3	5	3	6	5	0	27	RNA RECOGNITION MOTIF RRM DOMAIN CONTAINING PROTEIN
LIP_HMM6385	2	4	2	2	7	6	4	27	SRSF PROTEIN KINASE 1
LIP_HMM7202	6	5	3	2	7	3	1	27	PHOSPHORELAY INTERMEDIATE PROTEIN YPD1
LIP_HMM8413	6	6	2	4	7	2	0	27	#N/A
LIP_HMM1976	4	3	9	2	3	4	1	26	PHEROMONE-PROCESSING CARBOXYPEPTIDASE KEX1
LIP_HMM2141	4	2	1	14	3	1	1	26	W07E11.1, ISOFORM B
LIP_HMM5522	0	6	5	7	2	2	4	26	ZINC FINGER PROTEIN GIS2
LIP_HMM5918	0	1	4	1	3	1	16	26	#N/A
LIP_HMM6140	4	2	6	2	4	4	4	26	HIGH-AFFINITY GLUCOSE TRANSPORTER RGT2-RELATED
LIP_HMM7742	4	3	6	3	5	4	1	26	#N/A
LIP_HMM8026	1	3	9	9	3	1	0	26	#N/A
LIP_HMM8041	5	1	16	1	1	2	0	26	#N/A
LIP_HMM8697	6	3	6	3	5	3	0	26	#N/A
LIP_HMM8773	6	4	3	5	4	3	1	26	#N/A
LIP_HMM9126	11	5	6	1	1	1	1	26	MALONYL COA-ACYL CARRIER PROTEIN TRANSACYLASE, MITOCHONDRIAL
LIP_HMM9854	9	2	2	3	5	2	3	26	ASTERLESS
LIP_HMM207	5	4	4	3	4	4	1	25	#N/A
LIP_HMM606	6	4	3	4	4	3	1	25	ATH-1, ISOFORM B
LIP_HMM944	6	5	1	1	6	5	1	25	NEDD8-ACTIVATING ENZYME E1 REGULATORY SUBUNIT
LIP_HMM1087	5	3	4	4	4	3	2	25	PEPTIDYL-PROLYL CIS-TRANS ISOMERASE CWC27 HOMOLOG
LIP_HMM2732	6	5	3	3	5	2	1	25	#N/A
LIP_HMM3010	3	4	8	2	4	3	1	25	N-ACETYLGLUCOSAMINYL-PHOSPHATIDYLINOSITOL DE-N-ACETYLASE
LIP_HMM3568	2	2	3	5	11	1	1	25	#N/A
LIP_HMM5072	7	3	2	6	4	2	1	25	CARNITINE O-ACETYLTRANSFERASE, MITOCHONDRIAL
LIP_HMM831	6	5	5	4	2	1	1	24	DREBRIN-LIKE PROTEIN
LIP_HMM892	5	3	5	2	3	5	1	24	FAS1 DOMAIN-CONTAINING PROTEIN YLR001C
LIP_HMM1203	4	1	2	1	14	1	1	24	PRE-MRNA SPLICING FACTOR PRP8
LIP_HMM1831	5	5	5	3	3	3	0	24	MANGANESE TRANSPORTER SMF1
LIP_HMM2089	7	2	4	2	3	4	2	24	ADAM METALLOPROTEASE
LIP_HMM2121	7	5	6	1	4	1	0	24	AT20876P-RELATED
LIP_HMM2743	4	3	3	7	4	3	0	24	#N/A
LIP_HMM3531	17	1	4	2	0	0	0	24	#N/A
LIP_HMM3703	0	3	2	0	14	5	0	24	E3 UBIQUITIN-PROTEIN LIGASE RING1
LIP_HMM3750	5	3	7	3	3	3	0	24	#N/A
LIP_HMM5345	6	4	1	2	5	3	3	24	PROTEIN ARGONAUTE
LIP_HMM5730	5	2	5	4	5	2	1	24	ATP-CITRATE SYNTHASE
LIP_HMM6383	4	3	4	4	5	3	1	24	#N/A
LIP_HMM9500	4	3	3	3	7	3	1	24	#N/A
LIP_HMM9890	6	4	4	2	3	3	2	24	#N/A
LIP_HMM793	9	1	2	7	0	2	2	23	SNF2 , HELICASE AND ZINC-FINGER DOMAIN-CONTAINING PROTEIN-RELATED
LIP_HMM798	4	2	8	3	3	3	0	23	#N/A
LIP_HMM1312	7	1	3	7	3	1	1	23	E3 UBIQUITIN-PROTEIN LIGASE HUWE1
LIP_HMM1376	5	3	4	4	3	3	1	23	STEAROYL-COA DESATURASE B
LIP_HMM1589	6	3	2	2	2	4	4	23	#N/A
LIP_HMM1840	4	3	3	6	2	4	1	23	#N/A
LIP_HMM2681	7	1	3	2	6	3	1	23	CYTOSKELETON-ASSOCIATED PROTEIN 5
LIP_HMM3454	5	3	6	3	2	2	2	23	SWI/SNF-RELATED CHROMATIN BINDING PROTEIN
LIP_HMM3620	4	8	1	1	7	1	1	23	LETM1 AND EF-HAND DOMAIN-CONTAINING PROTEIN ANON-60DA, MITOCHONDRIAL
LIP_HMM4438	6	3	3	2	2	7	0	23	#N/A
LIP_HMM4453	2	2	6	2	8	2	1	23	STRUCTURAL MAINTENANCE OF CHROMOSOMES PROTEIN 6
LIP_HMM5020	4	2	6	2	3	5	1	23	#N/A
LIP_HMM5385	4	2	3	2	4	8	0	23	#N/A
LIP_HMM5928	4	4	5	1	1	8	0	23	KELCH DOMAIN-CONTAINING PROTEIN 3
LIP_HMM6795	5	3	6	5	1	2	1	23	TESTIS-SPECIFIC SERINE/THREONINE-PROTEIN KINASE 5
LIP_HMM6849	3	3	11	3	1	1	1	23	SERINE/THREONINE-PROTEIN KINASE GREATWALL
LIP_HMM7439	6	4	2	2	4	4	1	23	#N/A
LIP_HMM7545	5	6	4	2	3	3	0	23	#N/A
LIP_HMM7655	4	3	6	4	3	3	0	23	GLUCOAMYLASE, INTRACELLULAR SPORULATION-SPECIFIC
LIP_HMM7985	0	1	9	12	1	0	0	23	#N/A
LIP_HMM8071	7	3	9	2	0	2	0	23	#N/A
LIP_HMM8334	6	4	3	3	2	4	1	23	#N/A
LIP_HMM8424	5	4	3	3	2	5	1	23	#N/A
LIP_HMM9428	7	4	3	4	3	2	0	23	DNJ-9
LIP_HMM10018	4	4	5	3	3	3	1	23	AQP-3, ISOFORM A
LIP_HMM824	5	3	3	4	4	3	0	22	BETA-1,3-GLUCOSYLTRANSFERASE
LIP_HMM889	6	4	2	2	5	3	0	22	GALACTOSYLGALACTOSYLXYLOSYLPROTEIN 3-BETA-GLUCURONOSYLTRANSFERASE I
LIP_HMM1421	3	3	3	2	2	8	1	22	5-OXOPROLINASE
LIP_HMM1648	5	3	3	3	3	5	0	22	#N/A
LIP_HMM1928	5	3	7	1	2	2	2	22	LANOSTEROL SYNTHASE
LIP_HMM2613	7	1	1	1	1	10	1	22	PROTEIN JSN1-RELATED
LIP_HMM4168	8	4	2	2	2	3	1	22	POLYBROMO
LIP_HMM4315	3	6	3	2	4	3	1	22	CELL DIVISION CONTROL PROTEIN 11
LIP_HMM4554	5	2	3	3	5	3	1	22	#N/A
LIP_HMM5380	2	4	4	3	4	4	1	22	#N/A
LIP_HMM5946	2	5	4	5	2	3	1	22	EUKARYOTIC TRANSLATION INITIATION FACTOR 4G, ISOFORM B-RELATED
LIP_HMM6117	4	3	5	2	5	3	0	22	#N/A
LIP_HMM7127	5	3	4	3	3	3	1	22	#N/A
LIP_HMM7995	4	3	1	2	3	9	0	22	#N/A
LIP_HMM8065	0	4	5	9	4	0	0	22	#N/A
LIP_HMM8142	4	4	4	3	3	4	0	22	#N/A
LIP_HMM8168	0	1	0	0	0	3	18	22	#N/A
LIP_HMM8351	0	0	7	6	1	8	0	22	#N/A
LIP_HMM8888	21	0	0	0	0	1	0	22	#N/A
LIP_HMM9482	4	4	2	1	6	4	1	22	SORBITOL DEHYDROGENASE
LIP_HMM9603	1	6	5	5	2	3	0	22	ARGININE PERMEASE-RELATED
LIP_HMM9851	4	0	3	4	3	2	6	22	#N/A
LIP_HMM134	4	1	3	1	1	10	1	21	DUAL SPECIFICITY PROTEIN PHOSPHATASE 3
LIP_HMM157	3	2	6	4	3	2	1	21	MOTILE SPERM DOMAIN-CONTAINING PROTEIN 2
LIP_HMM488	11	2	1	2	2	2	1	21	SMALL UBIQUITIN-RELATED MODIFIER 1
LIP_HMM1093	5	4	0	2	3	5	2	21	MOCA-CYP, ISOFORM A
LIP_HMM1248	4	1	3	3	5	3	2	21	EG:86E4.5 PROTEIN
LIP_HMM1979	2	5	6	2	3	3	0	21	SERINE CARBOXYPEPTIDASE S10 FAMILY MEMBER 2
LIP_HMM2518	4	3	4	2	4	4	0	21	#N/A
LIP_HMM2607	2	2	9	2	2	3	1	21	SULFOQUINOVOSYL TRANSFERASE SQD2
LIP_HMM3425	5	4	3	3	2	2	2	21	BETA-SITE APP-CLEAVING ENZYME, ISOFORM A-RELATED
LIP_HMM3628	6	4	4	2	2	2	1	21	MITOTIC CHECKPOINT SERINE/THREONINE-PROTEIN KINASE BUB1 BETA
LIP_HMM3967	3	3	2	1	5	3	4	21	TRANSFORMER-2 SEX-DETERMINING PROTEIN
LIP_HMM4073	6	5	1	3	3	2	1	21	PHO85 CYCLIN-6-RELATED
LIP_HMM4086	2	1	11	1	3	2	1	21	PROTEIN KIAA0100
LIP_HMM4257	12	2	1	1	2	2	1	21	THREONYLCARBAMOYL-AMP SYNTHASE
LIP_HMM4449	3	2	6	2	2	4	2	21	ACTIVATING TRANSCRIPTION FACTOR-2
LIP_HMM5410	6	5	1	1	4	4	0	21	#N/A
LIP_HMM5604	5	3	2	3	3	3	2	21	CYTOKINESIS PROTEIN 2
LIP_HMM5807	3	5	4	3	2	3	1	21	RHO GTPASE ACTIVATING PROTEIN AT 18B, ISOFORM C-RELATED
LIP_HMM6042	4	5	4	2	2	3	1	21	CRAL-TRIO DOMAIN-CONTAINING PROTEIN YKL091C-RELATED
LIP_HMM6806	4	3	3	3	4	3	1	21	#N/A
LIP_HMM6872	6	3	2	2	4	2	2	21	SERINE/THREONINE-PROTEIN KINASE CLA4
LIP_HMM7001	3	4	3	3	3	4	1	21	HYBRID SIGNAL TRANSDUCTION HISTIDINE KINASE J
LIP_HMM7326	3	4	4	1	4	3	2	21	#N/A
LIP_HMM7878	4	2	3	2	6	3	1	21	OMEGA-3 FATTY ACID DESATURASE, CHLOROPLASTIC-RELATED
LIP_HMM7900	6	2	4	3	4	2	0	21	#N/A
LIP_HMM7942	2	6	2	2	2	5	2	21	MANNOSYL PHOSPHORYLINOSITOL CERAMIDE SYNTHASE CSH1-RELATED
LIP_HMM7983	5	3	3	2	4	4	0	21	#N/A
LIP_HMM7997	0	2	7	11	1	0	0	21	#N/A
LIP_HMM8005	13	1	4	1	0	2	0	21	#N/A
LIP_HMM9120	10	0	0	11	0	0	0	21	#N/A
LIP_HMM9323	6	8	3	1	1	1	1	21	#N/A
LIP_HMM9383	13	1	2	1	2	1	1	21	#N/A
LIP_HMM1220	4	2	2	2	2	2	6	20	#N/A
LIP_HMM1509	3	3	4	3	3	4	0	20	CATALASE
LIP_HMM1594	2	4	2	1	8	3	0	20	#N/A
LIP_HMM1732	5	2	3	2	3	4	1	20	PX DOMAIN-CONTAINING PROTEIN YPR097W
LIP_HMM1795	3	3	6	3	2	2	1	20	CHLORIDE CHANNEL PROTEIN
LIP_HMM1937	2	5	4	4	2	2	1	20	PROTEIN CHURC1-FNTB-RELATED
LIP_HMM2409	3	2	8	2	2	2	1	20	POLY(A) RNA POLYMERASE GLD2
LIP_HMM2600	4	2	3	4	2	4	1	20	PROTEIN SMAUG
LIP_HMM2722	3	4	2	4	3	3	1	20	PETER PAN-RELATED
LIP_HMM2983	3	3	4	2	4	3	1	20	ALKALINE CERAMIDASE 3
LIP_HMM3318	5	3	3	3	3	2	1	20	CROSSOVER JUNCTION ENDONUCLEASE MUS81
LIP_HMM3608	2	6	3	2	3	3	1	20	FACT COMPLEX SUBUNIT SPT16
LIP_HMM4016	4	1	3	3	4	2	3	20	SOMETHING THAT STICKS LIKE GLUE, ISOFORM A
LIP_HMM4233	5	3	4	2	3	3	0	20	BETA-1,4-MANNOSYLTRANSFERASE EGH
LIP_HMM4942	4	4	3	2	2	4	1	20	MANGANESE RESISTANCE PROTEIN MNR2
LIP_HMM4980	2	1	6	3	3	4	1	20	THO COMPLEX SUBUNIT 2
LIP_HMM5095	7	2	2	2	5	2	0	20	#N/A
LIP_HMM5709	3	4	3	2	4	3	1	20	G PROTEIN-COUPLED RECEPTOR GPR1
LIP_HMM5929	3	4	2	2	3	5	1	20	KELCH DOMAIN-CONTAINING PROTEIN 10 HOMOLOG
LIP_HMM7230	4	3	2	3	5	2	1	20	#N/A
LIP_HMM7281	6	2	3	2	3	2	2	20	INDOLEAMINE 2,3-DIOXYGENASE 1
LIP_HMM7762	4	3	3	3	3	4	0	20	#N/A
LIP_HMM8092	5	1	2	6	2	4	0	20	#N/A
LIP_HMM8285	4	4	3	4	3	2	0	20	#N/A
LIP_HMM8851	2	3	4	2	3	5	1	20	#N/A
LIP_HMM9349	5	3	1	0	6	4	1	20	#N/A
LIP_HMM9387	7	2	4	2	2	2	1	20	#N/A
LIP_HMM9878	6	3	2	2	4	3	0	20	#N/A
LIP_HMM337	4	2	4	4	2	2	1	19	HISTIDINE AMMONIA-LYASE
LIP_HMM848	2	4	1	2	7	2	1	19	MEIOTIC RECOMBINATION PROTEIN SPO11
LIP_HMM1004	3	3	2	4	4	2	1	19	EXPORTIN-2
LIP_HMM1060	3	1	5	1	5	3	1	19	6-PHOSPHOGLUCONOLACTONASE
LIP_HMM1103	8	1	3	2	2	2	1	19	DNA REPAIR PROTEIN REV1
LIP_HMM1365	4	3	3	2	5	1	1	19	EPIDIDYMAL SECRETORY PROTEIN E1
LIP_HMM1406	4	2	5	2	2	4	0	19	#N/A
LIP_HMM1487	3	2	4	2	5	2	1	19	#N/A
LIP_HMM1814	2	4	3	1	5	3	1	19	ALDEHYDE DEHYDROGENASE
LIP_HMM2122	5	3	3	2	2	3	1	19	CULLIN
LIP_HMM2205	2	2	4	1	1	2	7	19	GERANYLGERANYL PYROPHOSPHATE SYNTHASE
LIP_HMM2430	3	2	3	2	1	7	1	19	PROTEIN FURRY
LIP_HMM2534	4	3	2	2	2	5	1	19	OTU DOMAIN CONTAINING PROTEIN
LIP_HMM2674	3	2	5	2	2	5	0	19	SENTRIN-SPECIFIC PROTEASE 2
LIP_HMM3020	4	3	4	2	3	2	1	19	PROBABLE MEMBRANE PROTEIN DUF221-RELATED
LIP_HMM3312	4	3	2	1	7	1	1	19	LEM DOMAIN CONTAINING 3
LIP_HMM3837	5	3	4	2	2	3	0	19	#N/A
LIP_HMM4179	6	3	3	2	3	2	0	19	#N/A
LIP_HMM4349	4	3	5	2	2	2	1	19	#N/A
LIP_HMM4531	4	2	3	3	2	2	3	19	SUCROSE TRANSPORT PROTEIN SUC4
LIP_HMM4814	2	2	7	2	3	2	1	19	#N/A
LIP_HMM4960	4	2	3	3	3	3	1	19	CLIP-ASSOCIATING PROTEIN
LIP_HMM5679	12	0	0	4	2	1	0	19	#N/A
LIP_HMM5986	0	3	4	6	1	4	1	19	ATP-DEPENDENT DNA HELICASE PIF1
LIP_HMM6262	4	3	3	1	4	3	1	19	#N/A
LIP_HMM6675	5	2	2	2	2	5	1	19	IRON-SULFUR CLUSTERS TRANSPORTER ATM1, MITOCHONDRIAL
LIP_HMM6829	3	2	4	2	3	4	1	19	SERINE/THREONINE-PROTEIN KINASE YPK2/YKR2
LIP_HMM7033	2	3	3	3	2	5	1	19	PROLINE-RICH RECEPTOR-LIKE PROTEIN KINASE PERK8
LIP_HMM7145	4	4	3	3	2	2	1	19	#N/A
LIP_HMM7554	2	1	4	4	6	1	1	19	NUCLEAR PORE COMPLEX PROTEIN NUP205
LIP_HMM7685	3	0	14	1	1	0	0	19	#N/A
LIP_HMM7759	4	4	3	2	4	2	0	19	#N/A
LIP_HMM7774	3	5	2	2	3	3	1	19	PROTEIN CCC1
LIP_HMM7863	4	1	9	1	1	2	1	19	#N/A
LIP_HMM8244	3	3	3	3	3	3	1	19	#N/A
LIP_HMM9533	4	5	5	2	1	2	0	19	HYDROLASE, ALPHA/BETA FOLD FAMILY PROTEIN
LIP_HMM9695	3	3	3	3	3	3	1	19	#N/A
LIP_HMM10009	6	1	1	1	2	6	2	19	#N/A
LIP_HMM103	3	2	4	2	2	2	3	18	#N/A
LIP_HMM291	2	4	3	2	1	5	1	18	DNA POLYMERASE DELTA CATALYTIC SUBUNIT
LIP_HMM762	6	2	3	2	2	2	1	18	TREHALOSE-PHOSPHATASE
LIP_HMM784	4	3	1	1	3	3	3	18	ATP-DEPENDENT HELICASE ULS1
LIP_HMM1201	7	1	3	4	1	1	1	18	TRANSFORMATION/TRANSCRIPTION DOMAIN-ASSOCIATED PROTEIN
LIP_HMM1344	3	2	3	4	3	2	1	18	URACIL-DNA GLYCOSYLASE
LIP_HMM1413	3	2	0	2	2	4	5	18	PHOSPHATIDYLETHANOLAMINE-BINDING PROTEIN
LIP_HMM1653	4	3	0	4	4	2	1	18	#N/A
LIP_HMM1958	4	2	3	2	2	4	1	18	#N/A
LIP_HMM1968	3	3	5	2	3	2	0	18	SERUM PARAOXONASE/ARYLESTERASE 2
LIP_HMM2204	1	1	2	1	2	10	1	18	DECAPRENYL-DIPHOSPHATE SYNTHASE SUBUNIT 1
LIP_HMM2240	4	2	5	2	2	2	1	18	BIFUNCTIONAL POLYNUCLEOTIDE PHOSPHATASE/KINASE
LIP_HMM2357	5	3	2	0	4	4	0	18	CTD SMALL PHOSPHATASE-LIKE PROTEIN 2
LIP_HMM2417	4	2	3	2	3	2	2	18	Y97E10AL.2
LIP_HMM2475	4	2	4	3	2	2	1	18	SIN3A, ISOFORM G
LIP_HMM2653	5	2	5	2	2	2	0	18	RAD21 HOMOLOG
LIP_HMM2745	2	3	3	2	4	4	0	18	#N/A
LIP_HMM3008	3	2	3	2	4	3	1	18	PEROXISOMAL COENZYME A DIPHOSPHATASE NUDT7
LIP_HMM3473	4	1	6	2	4	1	0	18	#N/A
LIP_HMM3686	2	1	0	1	11	3	0	18	#N/A
LIP_HMM4272	3	1	5	6	1	1	1	18	SMALL SUBUNIT PROCESSOME COMPONENT 20 HOMOLOG
LIP_HMM4683	7	2	1	1	2	5	0	18	F-BOX ONLY PROTEIN 33
LIP_HMM5123	2	3	3	2	4	3	1	18	METALLOENDOPEPTIDASE OMA1, MITOCHONDRIAL
LIP_HMM5489	3	2	4	2	2	4	1	18	GH26463P
LIP_HMM5808	4	3	4	2	3	2	0	18	#N/A
LIP_HMM5817	8	2	1	2	2	2	1	18	ADP-RIBOSYLATION FACTOR GTPASE ACTIVATING PROTEIN 3, ISOFORM H
LIP_HMM5847	6	3	0	1	3	2	3	18	RE12101P
LIP_HMM5889	3	2	2	3	2	3	3	18	EUKARYOTIC TRANSLATION INITIATION FACTOR 4H
LIP_HMM6067	11	2	1	1	1	1	1	18	TRANSLATIONAL ACTIVATOR GCN1
LIP_HMM6121	3	4	4	2	2	2	1	18	SURFEIT LOCUS PROTEIN 4
LIP_HMM6201	3	2	7	2	2	2	0	18	#N/A
LIP_HMM6711	4	3	3	2	4	2	0	18	#N/A
LIP_HMM6841	3	3	1	2	4	5	0	18	NON-SPECIFIC SERINE/THREONINE PROTEIN KINASE
LIP_HMM6988	1	2	3	1	2	2	7	18	BTB/POZ DOMAIN-CONTAINING PROTEIN 9
LIP_HMM7193	3	5	1	1	6	1	1	18	#N/A
LIP_HMM7423	7	2	1	2	2	3	1	18	PATHOGENESIS-RELATED THAUMATIN-LIKE PROTEIN
LIP_HMM7794	1	7	3	3	3	1	0	18	B3 DOMAIN-CONTAINING PROTEIN REM20-RELATED
LIP_HMM7847	4	3	2	1	5	1	2	18	#N/A
LIP_HMM7865	8	2	2	1	1	1	3	18	SERINE/ARGININE REPETITIVE MATRIX PROTEIN 2
LIP_HMM8007	4	2	8	1	2	1	0	18	#N/A
LIP_HMM8063	0	1	6	7	2	2	0	18	#N/A
LIP_HMM8394	5	3	3	2	3	1	1	18	#N/A
LIP_HMM9108	4	2	3	3	3	3	0	18	METALLO-BETA-LACTAMASE DOMAIN-CONTAINING PROTEIN
LIP_HMM9298	2	3	4	5	1	2	1	18	116 KDA U5 SMALL NUCLEAR RIBONUCLEOPROTEIN COMPONENT
LIP_HMM9698	2	4	3	3	3	3	0	18	#N/A
LIP_HMM9805	2	2	5	1	3	3	2	18	PYRIDOXAL REDUCTASE-RELATED
LIP_HMM156	3	3	4	2	2	2	1	17	PHOSPHATIDYLINOSITOL TRANSFER PROTEIN PDR16-RELATED
LIP_HMM245	4	2	3	2	2	2	2	17	SOXNEURO, ISOFORM B
LIP_HMM521	4	3	3	2	2	3	0	17	#N/A
LIP_HMM536	3	3	2	2	4	2	1	17	HISTONE ACETYLTRANSFERASE KAT8
LIP_HMM555	3	2	4	2	3	2	1	17	HISTONE DEACETYLASE RPD3
LIP_HMM811	4	2	3	3	2	2	1	17	DNA REPAIR AND RECOMBINATION PROTEIN RAD54B
LIP_HMM1404	5	2	3	2	2	2	1	17	AUTOPHAGY-RELATED PROTEIN 22
LIP_HMM1661	2	2	1	1	3	7	1	17	ARGININOSUCCINATE SYNTHASE
LIP_HMM1707	4	1	4	2	2	2	2	17	#N/A
LIP_HMM1792	5	2	2	2	2	2	2	17	Y7A9A.1
LIP_HMM1951	4	3	2	1	3	3	1	17	POLYAMINE TRANSPORTER TPO5
LIP_HMM2490	2	1	2	6	3	2	1	17	TRANSCRIPTIONAL ADAPTER 2-ALPHA
LIP_HMM2537	3	4	4	1	3	2	0	17	OTU DOMAIN-CONTAINING PROTEIN 3
LIP_HMM2634	6	1	2	1	2	4	1	17	CELL DIVISION CYCLE PROTEIN 27 HOMOLOG
LIP_HMM2730	4	1	1	1	4	5	1	17	Y105E8A.24, ISOFORM A
LIP_HMM2752	2	4	6	2	1	1	1	17	NUCLEOLAR COMPLEX PROTEIN 2 HOMOLOG
LIP_HMM2882	4	1	5	2	2	2	1	17	CONNECTOR ENHANCER OF KSR PROTEIN CNK
LIP_HMM3001	2	3	1	3	6	1	1	17	N-TERMINAL KINASE-LIKE PROTEIN
LIP_HMM3022	4	2	2	2	2	4	1	17	SPORULATION-SPECIFIC PROTEIN 75
LIP_HMM3050	3	3	3	2	2	3	1	17	F17C11.1-RELATED
LIP_HMM3157	2	1	3	7	2	1	1	17	AUTOPHAGY-SPECIFIC GENE 2, ISOFORM A
LIP_HMM3176	4	1	1	1	5	4	1	17	CONSERVED OLIGOMERIC GOLGI COMPLEX COMPONENT 5
LIP_HMM3829	4	2	1	2	3	3	2	17	ZINC FINGER PROTEIN
LIP_HMM3880	4	2	5	3	1	2	0	17	NG37
LIP_HMM3888	4	5	2	1	2	3	0	17	ENDORIBONUCLEASE DICER
LIP_HMM4258	16	1	0	0	0	0	0	17	URINARY PROTEIN RUP /ACROSOMAL PROTEIN SP-10
LIP_HMM4324	5	3	3	1	2	1	2	17	NUCLEOPROTEIN TPR-RELATED
LIP_HMM4373	2	1	6	1	5	1	1	17	STRUCTURAL MAINTENANCE OF CHROMOSOMES PROTEIN 1
LIP_HMM4411	5	3	2	2	2	2	1	17	ATP-DEPENDENT PERMEASE-RELATED
LIP_HMM4563	5	3	1	2	2	2	2	17	WD40 REPEAT PROTEIN
LIP_HMM4695	3	2	3	4	3	2	0	17	#N/A
LIP_HMM5016	2	2	5	2	4	1	1	17	NIPPED-B-LIKE PROTEIN
LIP_HMM5188	4	4	5	1	1	1	1	17	SNX-14, ISOFORM A
LIP_HMM5949	1	4	3	0	2	2	5	17	GROUNDHOG-RELATED
LIP_HMM6061	2	1	9	3	1	1	0	17	#N/A
LIP_HMM6129	1	3	6	2	2	2	1	17	HISTONE H2A.1-RELATED
LIP_HMM6422	4	2	2	2	4	2	1	17	UBIQUITIN-CONJUGATING ENZYME E2 J2
LIP_HMM6668	4	3	2	1	4	2	1	17	RHO-GTPASE-ACTIVATING PROTEIN LRG1
LIP_HMM6784	6	2	3	3	2	0	1	17	SERINE/THREONINE KINASE
LIP_HMM7214	2	2	4	1	1	6	1	17	#N/A
LIP_HMM7355	1	8	2	1	2	3	0	17	#N/A
LIP_HMM7411	3	6	0	1	4	3	0	17	THN-6
LIP_HMM7562	5	1	1	1	3	4	2	17	CYTOCHROME C PEROXIDASE, MITOCHONDRIAL
LIP_HMM7602	3	2	4	2	2	2	2	17	PROTEIN RTA1-RELATED
LIP_HMM7634	4	0	13	0	0	0	0	17	NOVEL PROTEIN
LIP_HMM7648	3	3	3	2	2	3	1	17	#N/A
LIP_HMM7796	2	3	1	2	3	5	1	17	#N/A
LIP_HMM8029	7	1	5	2	2	0	0	17	#N/A
LIP_HMM8039	1	3	7	1	4	1	0	17	#N/A
LIP_HMM8494	3	0	5	1	6	2	0	17	#N/A
LIP_HMM8583	4	2	3	2	2	3	1	17	#N/A
LIP_HMM8592	5	2	0	6	1	2	1	17	#N/A
LIP_HMM8765	1	2	5	2	2	3	2	17	#N/A
LIP_HMM8904	3	1	1	7	2	2	1	17	#N/A
LIP_HMM9149	2	2	5	1	3	2	2	17	#N/A
LIP_HMM9200	1	2	4	1	6	1	2	17	#N/A
LIP_HMM9459	2	1	6	4	2	1	1	17	SIGNAL RECOGNITION PARTICLE RECEPTOR SUBUNIT ALPHA
LIP_HMM9922	0	0	0	0	0	0	17	17	#N/A
LIP_HMM9995	4	1	3	1	1	1	6	17	CEREVISIN-RELATED
LIP_HMM43	4	1	3	1	1	5	1	16	CALCIUM-CHANNEL PROTEIN CCH1
LIP_HMM91	5	2	1	1	4	2	1	16	#N/A
LIP_HMM269	3	3	3	2	2	2	1	16	PAB1-BINDING PROTEIN 2
LIP_HMM588	2	3	3	2	1	3	2	16	KINETOCHORE PROTEIN NDC80 HOMOLOG
LIP_HMM592	3	4	3	1	3	1	1	16	CLEAVAGE AND POLYADENYLATION SPECIFICITY FACTOR SUBUNIT 1
LIP_HMM593	3	2	2	1	3	4	1	16	SPLICING FACTOR 3B SUBUNIT 3
LIP_HMM753	3	1	3	2	3	2	2	16	VACUOLAR TRANSPORTER CHAPERONE 4
LIP_HMM1369	3	0	1	1	7	4	0	16	MUCIN-5B
LIP_HMM1762	3	2	3	2	2	2	2	16	SERINE/THREONINE-PROTEIN PHOSPHATASE PP2A-1 CATALYTIC SUBUNIT-RELATED
LIP_HMM1774	3	1	3	4	3	1	1	16	VACUOLAR PROTEIN SORTING-ASSOCIATED PROTEIN 45
LIP_HMM2037	2	2	5	2	2	2	1	16	MITOTIC SPINDLE ASSEMBLY CHECKPOINT PROTEIN MAD2A
LIP_HMM2150	4	2	2	2	2	3	1	16	SERUM RESPONSE FACTOR
LIP_HMM2168	4	2	4	1	3	2	0	16	#N/A
LIP_HMM2253	9	1	1	1	1	2	1	16	#N/A
LIP_HMM2340	2	1	2	1	2	2	6	16	PROTEIN LYSINE METHYLTRANSFERASE SET5-RELATED
LIP_HMM2441	1	3	2	4	2	3	1	16	RECEPTOR EXPRESSION-ENHANCING PROTEIN 5
LIP_HMM2461	3	2	3	2	3	2	1	16	PROTEIN PHOSPHATASE PTC7 HOMOLOG
LIP_HMM2488	2	1	2	1	3	6	1	16	TRANSPORTIN-3
LIP_HMM2864	2	1	5	4	2	1	1	16	ANAPHASE-PROMOTING COMPLEX SUBUNIT 1
LIP_HMM2984	3	4	3	1	3	1	1	16	GPI TRANSAMIDASE COMPONENT PIG-T-RELATED
LIP_HMM3234	4	1	2	1	3	4	1	16	CONSERVED OLIGOMERIC GOLGI COMPLEX COMPONENT 3
LIP_HMM3438	3	2	4	2	2	2	1	16	SERINE PALMITOYLTRANSFERASE 2
LIP_HMM3574	4	2	4	1	2	1	2	16	MAGNESIUM TRANSPORTER MRS2 HOMOLOG, MITOCHONDRIAL
LIP_HMM3754	4	2	2	2	3	2	1	16	#N/A
LIP_HMM3857	3	2	4	2	2	2	1	16	CDC48-ASSOCIATED UBIQUITIN-LIKE/ZINC FINGER PROTEIN 1
LIP_HMM3993	2	1	2	1	7	2	1	16	COP9 SIGNALOSOME COMPLEX SUBUNIT 7
LIP_HMM4181	2	1	9	1	1	1	1	16	VACUOLAR PROTEIN SORTING 13, ISOFORM A
LIP_HMM4267	3	3	2	2	1	2	3	16	CARBOXYMETHYLENEBUTENOLIDASE HOMOLOG
LIP_HMM4519	3	1	7	2	1	1	1	16	DNA-DIRECTED RNA POLYMERASE III SUBUNIT RPC1
LIP_HMM4545	5	0	0	11	0	0	0	16	#N/A
LIP_HMM4582	4	2	2	2	3	2	1	16	WD40 REPEAT PROTEIN SWD2
LIP_HMM4749	1	2	3	2	3	3	2	16	METHYLENETETRAHYDROFOLATE REDUCTASE 1
LIP_HMM4979	1	2	4	4	2	1	2	16	THO2 PROTEIN
LIP_HMM5032	1	6	2	2	2	1	2	16	PROTEIN TBF1
LIP_HMM5209	3	3	2	3	1	2	2	16	CLEC-199, ISOFORM C
LIP_HMM5387	6	1	0	1	6	2	0	16	#N/A
LIP_HMM5530	6	1	5	1	1	2	0	16	#N/A
LIP_HMM5566	0	8	1	1	0	5	1	16	PCD6 INTERACTING PROTEIN-RELATED
LIP_HMM5653	2	1	8	1	1	1	2	16	TRANSCRIPTION INITIATION FACTOR IIIC TFIIIC , POLYPEPTIDE 3-RELATED
LIP_HMM5979	2	6	2	1	0	5	0	16	Y105C5A.15, ISOFORM C
LIP_HMM6041	4	2	3	2	1	3	1	16	VACUOLAR PROTEIN SORTING-ASSOCIATED PROTEIN 11 HOMOLOG
LIP_HMM6082	2	2	4	2	3	2	1	16	UMP-CMP KINASE
LIP_HMM6232	2	3	4	3	2	2	0	16	MFS-TYPE TRANSPORTER SLC18B1
LIP_HMM6348	3	1	3	1	6	1	1	16	ATP-DEPENDENT RNA HELICASE DBP7
LIP_HMM6431	2	3	3	2	2	2	2	16	UBIQUITIN-CONJUGATING ENZYME E2 G1
LIP_HMM6485	5	2	2	1	3	1	2	16	U5 SMALL NUCLEAR RIBONUCLEOPROTEIN 200 KDA HELICASE
LIP_HMM6558	6	2	1	1	3	3	0	16	#N/A
LIP_HMM6757	2	3	3	1	6	1	0	16	#N/A
LIP_HMM6833	3	3	3	1	3	2	1	16	#N/A
LIP_HMM7179	7	1	2	1	3	1	1	16	#N/A
LIP_HMM7464	5	3	2	1	1	1	3	16	#N/A
LIP_HMM7981	1	1	5	1	4	4	0	16	#N/A
LIP_HMM7987	6	2	0	0	4	4	0	16	#N/A
LIP_HMM8056	1	1	8	4	1	1	0	16	#N/A
LIP_HMM8113	4	2	5	2	1	2	0	16	#N/A
LIP_HMM8431	5	1	2	2	2	3	1	16	#N/A
LIP_HMM8547	2	3	2	1	4	3	1	16	#N/A
LIP_HMM8795	3	3	3	2	2	2	1	16	#N/A
LIP_HMM8902	3	1	2	2	3	2	3	16	#N/A
LIP_HMM9040	6	2	3	1	2	1	1	16	#N/A
LIP_HMM9154	2	3	2	4	2	2	1	16	#N/A
LIP_HMM9407	2	1	1	2	3	6	1	16	NITROGEN REGULATION PROTEIN NR(II)
LIP_HMM9992	6	2	1	1	4	2	0	16	#N/A
LIP_HMM9	6	2	2	1	2	1	1	15	SERINE/THREONINE-PROTEIN PHOSPHATASE 2A ACTIVATOR 2
LIP_HMM10	2	1	3	2	1	5	1	15	GENERAL VESICULAR TRANSPORT FACTOR P115
LIP_HMM12	3	2	2	2	3	2	1	15	TRANSCRIPTION FACTOR SKN7
LIP_HMM15	2	1	1	1	5	4	1	15	HEAT SHOCK FACTOR PROTEIN-RELATED
LIP_HMM83	4	0	3	2	1	4	1	15	#N/A
LIP_HMM147	4	2	1	2	3	3	0	15	GLUTAREDOXIN-8
LIP_HMM159	1	3	0	1	3	6	1	15	GLYCOGEN [STARCH] SYNTHASE
LIP_HMM254	3	1	4	1	2	2	2	15	#N/A
LIP_HMM496	7	1	1	1	3	1	1	15	3-HYDROXY-3-METHYLGLUTARYL-COENZYME A REDUCTASE
LIP_HMM750	2	3	1	2	2	4	1	15	SUPPRESSOR OF VARIEGATION 2-10, ISOFORM I
LIP_HMM792	2	1	5	3	2	1	1	15	DNA HELICASE INO80
LIP_HMM953	3	1	2	3	1	2	3	15	GLYCOSIDASE CRH1-RELATED
LIP_HMM1056	3	3	2	2	2	2	1	15	4-HYDROXYBENZOATE POLYPRENYLTRANSFERASE, MITOCHONDRIAL
LIP_HMM1178	2	2	1	3	3	2	2	15	#N/A
LIP_HMM1207	2	2	1	1	7	1	1	15	TRNA PSEUDOURIDINE(38/39) SYNTHASE
LIP_HMM1347	2	3	3	2	2	2	1	15	PROTEIN MPV17
LIP_HMM1702	4	1	4	1	2	1	2	15	ALPHA-MANNOSIDASE 2C1
LIP_HMM1911	3	3	0	1	3	2	3	15	#N/A
LIP_HMM1932	2	1	6	1	2	2	1	15	ASPARAGINE SYNTHETASE DOMAIN-CONTAINING PROTEIN 1
LIP_HMM2093	2	6	1	2	1	3	0	15	ADK1-RELATED
LIP_HMM2191	2	7	0	1	2	2	1	15	ORNITHINE AMINOTRANSFERASE, MITOCHONDRIAL
LIP_HMM2384	12	2	0	1	0	0	0	15	#N/A
LIP_HMM2513	2	3	4	1	3	1	1	15	DECAPPING AND EXORIBONUCLEASE PROTEIN
LIP_HMM2627	2	2	3	1	4	2	1	15	ZINC PHOSPHODIESTERASE ELAC PROTEIN 2
LIP_HMM2715	2	1	1	1	2	7	1	15	#N/A
LIP_HMM2821	3	3	2	1	3	2	1	15	DNA REPLICATION COMPLEX GINS PROTEIN PSF2
LIP_HMM2845	3	3	2	2	1	3	1	15	RNA EXONUCLEASE 4
LIP_HMM2889	2	1	3	1	4	3	1	15	RNA LARIAT DEBRANCHING ENZYME
LIP_HMM2930	4	2	1	2	2	3	1	15	COENZYME Q-BINDING PROTEIN COQ10, MITOCHONDRIAL
LIP_HMM3165	1	1	1	8	1	2	1	15	MICROSOMAL SIGNAL PEPTIDASE 12 KDA SUBUNIT
LIP_HMM3592	2	0	2	1	8	1	1	15	DNA-DIRECTED RNA POLYMERASE II SUBUNIT RPB11-A-RELATED
LIP_HMM3612	5	1	2	1	4	1	1	15	MEDIATOR OF RNA POLYMERASE II TRANSCRIPTION SUBUNIT 12
LIP_HMM3666	2	1	3	1	3	4	1	15	#N/A
LIP_HMM3667	6	2	1	2	2	1	1	15	PES-7
LIP_HMM3890	1	1	1	1	1	9	1	15	DIHYDROSPHINGOSINE 1-PHOSPHATE PHOSPHATASE LCB3-RELATED
LIP_HMM3939	3	2	2	2	3	2	1	15	UV RADIATION RESISTANCE-ASSOCIATED GENE PROTEIN
LIP_HMM3972	4	2	3	1	2	1	2	15	CHROMATIN ASSEMBLY FACTOR 1 SUBUNIT A CAF-1 SUBUNIT A
LIP_HMM4082	8	2	1	1	1	1	1	15	CONNECTOR OF KINASE TO AP-1, ISOFORM E
LIP_HMM4085	0	0	5	0	10	0	0	15	ANTIGEN MLAA-22-RELATED
LIP_HMM4110	5	2	1	2	2	3	0	15	MLX INTERACTOR ALPHA
LIP_HMM4304	2	2	2	1	3	2	3	15	RAD50
LIP_HMM4313	2	3	2	2	3	2	1	15	SEPTIN-7
LIP_HMM4357	2	2	1	5	2	2	1	15	#N/A
LIP_HMM4503	5	2	3	1	2	1	1	15	HEAT SHOCK PROTEIN SSB1-RELATED
LIP_HMM4511	1	1	0	1	1	10	1	15	MEDIATOR OF RNA POLYMERASE II TRANSCRIPTION SUBUNIT 37B-RELATED
LIP_HMM4595	5	1	3	2	3	1	0	15	TRANSCRIPTION INITIATION FACTOR TFIID
LIP_HMM4698	2	1	3	1	1	2	5	15	#N/A
LIP_HMM4726	2	1	2	1	7	1	1	15	G PATCH DOMAIN-CONTAINING PROTEIN 11
LIP_HMM4918	2	3	4	1	3	2	0	15	#N/A
LIP_HMM5120	1	4	3	2	1	2	2	15	PROTEIN SPT2 HOMOLOG
LIP_HMM5253	1	2	3	1	6	1	1	15	WD REPEAT-CONTAINING PROTEIN 36
LIP_HMM5334	7	1	0	1	3	1	2	15	HISTONE-LYSINE N-METHYLTRANSFERASE SETD1A
LIP_HMM5389	2	4	2	1	1	5	0	15	#N/A
LIP_HMM5395	2	1	2	1	4	4	1	15	RNA POLYMERASE III TRANSCRIPTION INITIATION FACTOR B
LIP_HMM5406	2	7	0	0	4	2	0	15	#N/A
LIP_HMM5526	2	0	1	0	6	6	0	15	CCHC-TYPE ZINC KNUCKLE PROTEIN
LIP_HMM5663	6	0	1	1	0	3	4	15	#N/A
LIP_HMM5729	1	1	4	4	4	1	0	15	ATP-CITRATE SYNTHASE
LIP_HMM5784	9	1	1	1	1	1	1	15	#N/A
LIP_HMM5820	2	2	2	3	2	3	1	15	W09D10.1
LIP_HMM6032	1	1	1	2	8	1	1	15	SPONGE, ISOFORM E
LIP_HMM6079	2	1	3	1	4	3	1	15	DIS3-LIKE EXONUCLEASE 2
LIP_HMM6089	3	3	2	2	2	2	1	15	NEUTRAL TREHALASE-RELATED
LIP_HMM6138	5	2	0	2	1	3	2	15	#N/A
LIP_HMM6339	1	2	4	2	2	2	2	15	EUKARYOTIC INITIATION FACTOR 4A-I
LIP_HMM6487	4	1	4	2	1	2	1	15	TRANSLOCATION PROTEIN SEC63 HOMOLOG
LIP_HMM6538	2	2	2	2	3	3	1	15	CITRATE/OXOGLUTARATE CARRIER PROTEIN
LIP_HMM6545	2	2	2	3	2	2	2	15	#N/A
LIP_HMM6565	4	2	1	1	3	1	3	15	CALCIUM-TRANSPORTING ATPASE 2
LIP_HMM6707	0	0	0	0	0	0	15	15	#N/A
LIP_HMM6772	6	1	1	1	4	2	0	15	HEMATOPOIETICALLY-EXPRESSED HOMEOBOX PROTEIN HHEX
LIP_HMM6803	2	2	3	2	2	2	2	15	SERINE/THREONINE-PROTEIN KINASE TDA1
LIP_HMM6863	4	2	1	2	2	3	1	15	MITOGEN-ACTIVATED PROTEIN KINASE KINASE KINASE 5
LIP_HMM6941	1	1	2	1	6	4	0	15	#N/A
LIP_HMM6942	5	2	1	0	0	7	0	15	#N/A
LIP_HMM7030	2	1	5	3	2	1	1	15	PROLINE-RICH RECEPTOR-LIKE PROTEIN KINASE PERK12-RELATED
LIP_HMM7275	4	1	1	3	3	2	1	15	THIOREDOXIN-LIKE PROTEIN AAED1
LIP_HMM7325	3	1	2	1	6	1	1	15	#N/A
LIP_HMM7431	4	2	2	2	1	2	2	15	CHROMATIN STRUCTURE-REMODELING COMPLEX PROTEIN RSC3-RELATED
LIP_HMM7596	3	2	3	2	3	2	0	15	#N/A
LIP_HMM7788	0	1	6	7	1	0	0	15	#N/A
LIP_HMM7826	4	1	3	2	3	2	0	15	SPHINGOLIPID LONG CHAIN BASE-RESPONSIVE PROTEIN PIL1
LIP_HMM7895	2	2	2	2	3	4	0	15	#N/A
LIP_HMM8016	5	3	5	1	1	0	0	15	#N/A
LIP_HMM8091	1	6	2	1	0	5	0	15	#N/A
LIP_HMM8240	3	2	6	0	1	3	0	15	#N/A
LIP_HMM8280	2	3	1	1	4	3	1	15	#N/A
LIP_HMM8454	2	2	1	2	1	6	1	15	CHITIN SYNTHASE EXPORT CHAPERONE
LIP_HMM8601	2	3	3	2	2	2	1	15	#N/A
LIP_HMM8938	2	2	4	1	3	3	0	15	#N/A
LIP_HMM9195	2	1	3	1	2	5	1	15	ISOLEUCINE--TRNA LIGASE, MITOCHONDRIAL
LIP_HMM9406	4	1	0	8	1	1	0	15	#N/A
LIP_HMM9839	3	1	1	1	4	1	4	15	QUINONE OXIDOREDUCTASE-LIKE PROTEIN 2
LIP_HMM19	5	2	2	1	2	2	0	14	#N/A
LIP_HMM53	2	1	1	2	1	6	1	14	PHOSPHATIDYLINOSITOL 4-KINASE BETA
LIP_HMM54	2	1	5	1	1	3	1	14	PHOSPHATIDYLINOSITOL 3-KINASE CATALYTIC SUBUNIT TYPE 3
LIP_HMM121	3	2	3	2	2	2	0	14	GH01161P
LIP_HMM128	5	1	4	1	1	1	1	14	TRANSCRIPTION ELONGATION FACTOR SPT6
LIP_HMM130	4	2	3	1	2	1	1	14	DNA REPAIR ENDONUCLEASE XPF
LIP_HMM233	2	3	3	1	2	2	1	14	NUCLEAR TRANSCRIPTION FACTOR Y SUBUNIT GAMMA
LIP_HMM293	1	1	5	1	4	1	1	14	DNA POLYMERASE
LIP_HMM387	4	2	1	2	3	2	0	14	THIOREDOXIN-1
LIP_HMM481	3	2	1	2	3	2	1	14	RE52028P
LIP_HMM526	4	3	2	1	1	2	1	14	SODIUM/NUCLEOSIDE COTRANSPORTER
LIP_HMM541	2	3	2	2	3	1	1	14	ELECTRON TRANSFER FLAVOPROTEIN-UBIQUINONE OXIDOREDUCTASE, MITOCHONDRIAL
LIP_HMM647	2	1	4	2	2	2	1	14	#N/A
LIP_HMM805	0	2	5	0	2	2	3	14	DNA REPAIR PROTEIN RAD5
LIP_HMM906	3	1	2	2	3	2	1	14	ACYL-COA DEHYDROGENASE FAMILY MEMBER 10
LIP_HMM980	1	0	2	4	4	2	1	14	MALONYL-COA-ACYL CARRIER PROTEIN TRANSACYLASE, MITOCHONDRIAL
LIP_HMM1051	2	2	1	1	6	1	1	14	MEMBRANE-ASSOCIATED TYROSINE- AND THREONINE-SPECIFIC CDC2-INHIBITORY KINASE
LIP_HMM1095	5	1	2	1	1	2	2	14	PEPTIDYL-PROLYL CIS-TRANS ISOMERASE-LIKE 2
LIP_HMM1184	2	1	2	2	2	4	1	14	ALPHA-AMINOADIPIC SEMIALDEHYDE SYNTHASE, MITOCHONDRIAL
LIP_HMM1321	3	3	3	1	1	2	1	14	E3 UBIQUITIN-PROTEIN LIGASE TRIP12
LIP_HMM1390	1	1	3	1	1	6	1	14	T-COMPLEX PROTEIN 1 SUBUNIT ZETA
LIP_HMM1446	1	1	3	1	1	6	1	14	PHOSPHOGLYCERATE KINASE
LIP_HMM1482	4	0	0	10	0	0	0	14	#N/A
LIP_HMM1525	5	1	1	2	3	1	1	14	TFIIH BASAL TRANSCRIPTION FACTOR COMPLEX HELICASE XPD SUBUNIT
LIP_HMM1604	1	1	2	1	5	3	1	14	PORPHOBILINOGEN DEAMINASE
LIP_HMM1851	6	1	0	1	3	2	1	14	ADP-RIBOSYLATION FACTOR-RELATED PROTEIN 1
LIP_HMM1881	1	3	2	2	4	2	0	14	#N/A
LIP_HMM1941	2	1	2	1	1	6	1	14	SERINE--TRNA LIGASE, MITOCHONDRIAL
LIP_HMM2079	4	2	1	1	3	3	0	14	#N/A
LIP_HMM2175	6	3	2	1	1	1	0	14	CYTOSOL AMINOPEPTIDASE
LIP_HMM2185	4	2	2	1	2	2	1	14	#N/A
LIP_HMM2237	9	1	0	1	1	1	1	14	CWF19-LIKE PROTEIN 2
LIP_HMM2263	2	2	1	1	2	2	4	14	ENDONUCLEASE/EXONUCLEASE/PHOSPHATASE DOMAIN-CONTAINING PROTEIN
LIP_HMM2346	2	2	4	1	1	3	1	14	#N/A
LIP_HMM2393	1	1	4	3	2	2	1	14	PHOSPHATIDYLINOSITOL GLYCAN, CLASS N
LIP_HMM2466	4	2	2	2	2	2	0	14	TRANSCRIPTION INITIATION FACTOR TFIID SUBUNIT 8
LIP_HMM2637	3	2	2	2	2	2	1	14	LD18904P
LIP_HMM2687	6	1	3	1	1	1	1	14	TRANSDUCIN FAMILY PROTEIN / WD-40 REPEAT FAMILY PROTEIN
LIP_HMM2757	2	1	6	1	1	2	1	14	GENERAL TRANSCRIPTION FACTOR IIH SUBUNIT 2
LIP_HMM2861	1	1	2	1	3	5	1	14	BNIP1-RELATED
LIP_HMM2986	2	2	3	1	3	2	1	14	CONSERVED OLIGOMERIC GOLGI COMPLEX COMPONENT 2
LIP_HMM3138	5	1	2	1	3	1	1	14	CCR4-NOT TRANSCRIPTION COMPLEX SUBUNIT 1
LIP_HMM3210	2	2	2	2	2	3	1	14	N-LYSINE METHYLTRANSFERASE SETD6
LIP_HMM3243	5	1	1	1	2	3	1	14	UBIQUITIN THIOESTERASE OTU1
LIP_HMM3327	2	1	4	1	3	2	1	14	UPF0183 PROTEIN C16ORF70
LIP_HMM3397	7	1	2	1	1	1	1	14	TRNA WYBUTOSINE-SYNTHESIZING PROTEIN 4
LIP_HMM3469	2	4	1	1	3	2	1	14	CCA TRNA NUCLEOTIDYLTRANSFERASE 1, MITOCHONDRIAL
LIP_HMM3662	2	0	1	2	3	6	0	14	E3 UBIQUITIN-PROTEIN LIGASE UHRF1
LIP_HMM3729	2	3	2	1	2	3	1	14	VACUOLAR PROTEIN SORTING-ASSOCIATED PROTEIN 52 HOMOLOG
LIP_HMM3752	1	2	3	1	2	4	1	14	CONDENSIN COMPLEX SUBUNIT 1
LIP_HMM3933	3	1	6	2	0	0	2	14	TUBULIN-SPECIFIC CHAPERONE E
LIP_HMM4070	4	2	1	2	2	2	1	14	PHO85 CYCLIN-2-RELATED
LIP_HMM4107	2	1	4	4	1	1	1	14	UBIQUITIN SPECIFIC PROTEASE 52 / POLY A RIBONUCLEASE SUBUNIT PAN2
LIP_HMM4240	2	4	1	1	1	4	1	14	2-METHYLCITRATE DEHYDRATASE-RELATED
LIP_HMM4243	5	1	1	1	2	3	1	14	U3 SMALL NUCLEOLAR RIBONUCLEOPROTEIN PROTEIN MPP10
LIP_HMM4359	2	1	3	1	5	1	1	14	PRE-MRNA-SPLICING FACTOR ATP-DEPENDENT RNA HELICASE PRP16
LIP_HMM4573	6	1	2	1	2	1	1	14	TRANSDUCIN BETA-LIKE PROTEIN 3
LIP_HMM4591	2	2	4	1	1	3	1	14	COATOMER SUBUNIT BETA'
LIP_HMM4618	3	4	1	2	2	2	0	14	SYNTAXIN-1A
LIP_HMM4624	2	1	4	2	1	3	1	14	RNA ANNEALING PROTEIN YRA1
LIP_HMM4772	2	3	2	2	2	2	1	14	PHOSDUCIN-LIKE PROTEIN 3
LIP_HMM4900	6	1	1	1	1	3	1	14	CONSERVED OLIGOMERIC GOLGI COMPLEX COMPONENT 7
LIP_HMM5066	2	1	7	1	1	1	1	14	TRANSLATION INITIATION FACTOR EIF-2B SUBUNIT GAMMA
LIP_HMM5068	4	3	4	1	1	1	0	14	PHOSPHOMANNOMUTASE 45A
LIP_HMM5239	3	2	2	1	2	2	2	14	#N/A
LIP_HMM5392	4	2	1	1	3	2	1	14	GLYCOSYL HYDROLASE 43 FAMILY MEMBER
LIP_HMM5444	1	1	1	4	2	4	1	14	SODIUM-COUPLED NEUTRAL AMINO ACID TRANSPORTER 11-RELATED
LIP_HMM5545	2	2	2	3	2	1	2	14	#N/A
LIP_HMM5594	4	1	3	2	2	1	1	14	JUXTAPOSED WITH ANOTHER ZINC FINGER PROTEIN 1
LIP_HMM5598	1	3	3	1	4	1	1	14	DNA POLYMERASE 2 ALPHA 70 KDA SUBUNIT
LIP_HMM5754	1	3	2	2	2	2	2	14	FI08027P-RELATED
LIP_HMM5956	2	2	2	2	4	1	1	14	PROTEIN RRP5 HOMOLOG
LIP_HMM5959	2	1	5	4	2	0	0	14	#N/A
LIP_HMM6163	3	2	0	2	5	1	1	14	#N/A
LIP_HMM6291	4	1	2	1	1	4	1	14	POLYADENYLATE-BINDING PROTEIN RBP45A-RELATED
LIP_HMM6498	2	3	2	1	3	3	0	14	AT19485P-RELATED
LIP_HMM6639	0	0	0	0	0	0	14	14	#N/A
LIP_HMM6729	3	3	2	2	2	2	0	14	#N/A
LIP_HMM6775	3	2	3	1	2	2	1	14	HOMEOTIC PROTEIN ANTENNAPEDIA
LIP_HMM6785	2	2	2	1	1	3	3	14	SNF-RELATED SERINE/THREONINE-PROTEIN KINASE
LIP_HMM6788	2	3	4	1	1	1	2	14	SERINE/THREONINE-PROTEIN KINASE CHK1
LIP_HMM6834	2	1	1	4	2	4	0	14	#N/A
LIP_HMM7436	2	1	3	2	4	2	0	14	#N/A
LIP_HMM7457	1	3	2	2	3	2	1	14	#N/A
LIP_HMM7508	4	2	1	1	4	2	0	14	#N/A
LIP_HMM7597	3	2	2	1	3	3	0	14	#N/A
LIP_HMM7734	1	2	1	4	3	1	2	14	#N/A
LIP_HMM8036	1	1	2	0	7	3	0	14	#N/A
LIP_HMM8177	1	2	3	1	2	5	0	14	#N/A
LIP_HMM8181	3	2	5	2	1	1	0	14	#N/A
LIP_HMM8277	2	2	2	2	2	3	1	14	#N/A
LIP_HMM8323	7	0	1	1	0	3	2	14	#N/A
LIP_HMM8333	2	1	2	2	5	1	1	14	#N/A
LIP_HMM8374	3	2	2	2	2	2	1	14	#N/A
LIP_HMM8883	4	2	2	1	2	2	1	14	#N/A
LIP_HMM8999	6	0	1	2	2	1	2	14	#N/A
LIP_HMM9106	4	3	1	2	2	2	0	14	VACUOLAR PROTEIN SORTING-ASSOCIATED PROTEIN 62-RELATED
LIP_HMM9286	2	3	1	1	4	2	1	14	#N/A
LIP_HMM9378	4	2	1	2	2	2	1	14	BENZIL REDUCTASE ((S)-BENZOIN FORMING) IRC24
LIP_HMM9392	4	2	1	1	2	2	2	14	ESTERASE KAI2-RELATED
LIP_HMM9422	1	2	2	2	5	1	1	14	#N/A
LIP_HMM9430	4	2	1	2	1	1	3	14	DNAJ HOMOLOG SUBFAMILY C MEMBER 24
LIP_HMM9440	7	1	1	1	2	1	1	14	#N/A
LIP_HMM9465	5	0	3	1	0	1	4	14	#N/A
LIP_HMM9486	1	2	1	1	4	4	1	14	#N/A
LIP_HMM9497	3	1	2	3	1	3	1	14	#N/A
LIP_HMM9507	3	1	3	1	3	2	1	14	ACYL-COA SYNTHETASE FAMILY MEMBER 2, MITOCHONDRIAL
LIP_HMM9544	1	3	2	3	3	1	1	14	TRNA THREONYLCARBAMOYLADENOSINE DEHYDRATASE 1-RELATED
LIP_HMM9551	4	2	1	2	2	2	1	14	LONG-CHAIN-FATTY-ACID--COA LIGASE 5
LIP_HMM9619	2	1	2	1	3	5	0	14	#N/A
LIP_HMM9888	2	2	3	2	2	2	1	14	UDP-GLUCOSE 4-EPIMERASE
LIP_HMM9996	2	1	5	1	2	2	1	14	NKAT-1-RELATED
LIP_HMM26	2	3	3	1	2	1	1	13	CYCLIN-H
LIP_HMM98	2	2	4	2	1	1	1	13	PHOSPHORIBOSYLFORMYLGLYCINAMIDINE SYNTHASE
LIP_HMM399	2	1	6	1	1	1	1	13	DNA LIGASE 1
LIP_HMM416	1	1	4	1	4	1	1	13	AT05822P-RELATED
LIP_HMM448	2	2	4	1	2	1	1	13	IMPORTIN SUBUNIT BETA-1
LIP_HMM499	2	1	1	1	2	3	3	13	CYTOCHROME B2, MITOCHONDRIAL
LIP_HMM596	3	1	0	6	1	1	1	13	PROTEIN PHOSPHATASE 2 (FORMERLY 2A), REGULATORY SUBUNIT A, BETA ISOFORM
LIP_HMM672	6	1	2	1	1	1	1	13	OXIDOREDUCTASE AIM17-RELATED
LIP_HMM873	2	1	2	3	3	1	1	13	HELICASE SENATAXIN-RELATED
LIP_HMM917	5	1	2	1	1	2	1	13	TRNA (CYTIDINE(32)/GUANOSINE(34)-2'-O)-METHYLTRANSFERASE-RELATED
LIP_HMM1044	1	2	4	1	2	2	1	13	ZINC-REGULATED TRANSPORTER 2
LIP_HMM1099	2	2	2	1	1	4	1	13	PEPTIDYL-PROLYL CIS-TRANS ISOMERASE-LIKE 4
LIP_HMM1206	5	1	1	2	2	1	1	13	TRNA PSEUDOURIDINE SYNTHASE A, MITOCHONDRIAL
LIP_HMM1263	1	1	2	4	1	3	1	13	SPLICING FACTOR 1
LIP_HMM1288	6	1	2	1	1	1	1	13	AMINODEOXYCHORISMATE SYNTHASE
LIP_HMM1350	2	2	1	2	3	2	1	13	VACUOLAR MEMBRANE PROTEIN YOR292C
LIP_HMM1360	2	1	0	1	1	7	1	13	40S RIBOSOMAL PROTEIN S7
LIP_HMM1385	2	2	3	3	1	1	1	13	ZINC FINGER FYVE DOMAIN-CONTAINING PROTEIN 21
LIP_HMM1409	2	1	4	1	3	1	1	13	DNA MISMATCH REPAIR PROTEIN MSH3
LIP_HMM1428	2	1	2	1	1	5	1	13	#N/A
LIP_HMM1430	2	2	3	1	3	1	1	13	CYTOCHROME C OXIDASE ASSEMBLY FACTOR 6 HOMOLOG
LIP_HMM1488	2	1	3	1	3	2	1	13	PHOSPHOLIPID:DIACYLGLYCEROL ACYLTRANSFERASE
LIP_HMM1504	5	1	1	1	2	2	1	13	PORPHOBILINOGEN SYNTHASE
LIP_HMM1689	2	1	2	1	4	2	1	13	PROTEASOME SUBUNIT ALPHA TYPE-3
LIP_HMM1864	2	2	1	1	2	4	1	13	60S RIBOSOMAL PROTEIN L13
LIP_HMM1889	1	2	5	1	2	1	1	13	TRNA N6-ADENOSINE THREONYLCARBAMOYLTRANSFERASE-RELATED
LIP_HMM1890	2	2	4	1	2	1	1	13	TRNA N6-ADENOSINE THREONYLCARBAMOYLTRANSFERASE, MITOCHONDRIAL-RELATED
LIP_HMM1902	2	2	4	1	2	1	1	13	ER DEGRADATION-ENHANCING ALPHA-MANNOSIDASE-LIKE PROTEIN 1
LIP_HMM1939	3	1	1	1	5	1	1	13	GERANYLGERANYL TRANSFERASE TYPE-1 SUBUNIT BETA
LIP_HMM1962	4	1	2	4	1	0	1	13	RAB PROTEINS GERANYLGERANYLTRANSFERASE COMPONENT A
LIP_HMM1973	4	1	3	2	1	2	0	13	CARBOXYPEPTIDASE Y
LIP_HMM1995	3	1	3	2	1	2	1	13	6-PHOSPHOGLUCONATE DEHYDROGENASE, DECARBOXYLATING
LIP_HMM2069	1	2	4	1	3	1	1	13	ASPARTATE AMINOTRANSFERASE, MITOCHONDRIAL
LIP_HMM2097	3	0	2	1	4	3	0	13	#N/A
LIP_HMM2120	6	1	1	2	2	1	0	13	GLYCOPROTEIN 3-ALPHA-L-FUCOSYLTRANSFERASE A-RELATED
LIP_HMM2136	6	1	1	1	1	2	1	13	ACTIN-RELATED PROTEIN 8
LIP_HMM2165	1	1	1	1	6	1	2	13	ARGININE--TRNA LIGASE, MITOCHONDRIAL-RELATED
LIP_HMM2181	3	1	2	2	2	2	1	13	#N/A
LIP_HMM2222	2	1	4	1	3	1	1	13	NADH DEHYDROGENASE [UBIQUINONE] COMPLEX I, ASSEMBLY FACTOR 7 HOMOLOG
LIP_HMM2323	3	3	1	1	2	3	0	13	AP-5 COMPLEX SUBUNIT ZETA-1
LIP_HMM2375	2	1	1	1	3	4	1	13	TAF7 RNA POLYMERASE II, TATA BOX BINDING PROTEIN (TBP)-ASSOCIATED FACTOR
LIP_HMM2418	3	1	1	1	5	1	1	13	PANTOTHENATE KINASE 4
LIP_HMM2429	3	1	4	1	1	2	1	13	RWD DOMAIN-CONTAINING PROTEIN
LIP_HMM2431	1	1	2	4	2	2	1	13	#N/A
LIP_HMM2623	1	1	6	1	3	1	0	13	JMJC DOMAIN-CONTAINING HISTONE DEMETHYLASE 2, ISOFORM A
LIP_HMM2672	4	1	3	1	2	1	1	13	X-RAY REPAIR CROSS-COMPLEMENTING PROTEIN 5
LIP_HMM2785	2	3	2	1	2	2	1	13	CERAMIDE GLUCOSYLTRANSFERASE
LIP_HMM2802	2	0	6	1	1	2	1	13	IKAPPAB KINASE COMPLEX-ASSOCIATED PROTEIN
LIP_HMM2823	2	1	3	1	3	2	1	13	PEROXISOMAL FARNESYLATED PROTEIN
LIP_HMM2883	3	1	3	1	1	2	2	13	PROTEIN BOB1
LIP_HMM2922	1	2	3	3	2	1	1	13	DNA REPAIR/TRANSCRIPTION PROTEIN MET18/MMS19
LIP_HMM2995	2	1	2	2	1	4	1	13	TRANSPORT PROTEIN TRAPP
LIP_HMM3229	4	1	3	1	2	1	1	13	CYTOSOLIC REGULATOR PIANISSIMO
LIP_HMM3345	3	1	2	3	1	1	2	13	ZCCHC10 PROTEIN
LIP_HMM3367	2	1	4	3	1	1	1	13	CAS1 DOMAIN-CONTAINING PROTEIN 1
LIP_HMM3399	2	1	3	1	2	3	1	13	DC12-RELATED
LIP_HMM3452	2	0	7	1	2	1	0	13	#N/A
LIP_HMM3595	4	3	0	1	3	1	1	13	T08B2.5, ISOFORM B
LIP_HMM3664	2	0	1	1	1	7	1	13	COP9 SIGNALOSOME COMPLEX SUBUNIT 1
LIP_HMM3669	5	2	1	1	2	1	1	13	SQUAMOUS CELL CARCINOMA ANTIGEN RECOGNISED BY CYTOTOXIC T LYMPHOCYTES
LIP_HMM3672	0	0	0	3	6	4	0	13	RING FINGER DOMAIN-CONTAINING
LIP_HMM3749	1	1	3	2	3	2	1	13	#N/A
LIP_HMM3783	2	2	1	2	3	2	1	13	WD REPEAT PROTEIN
LIP_HMM3786	2	1	1	1	3	5	0	13	PHOSPHOPANTOTHENOYLCYSTEINE DECARBOXYLASE
LIP_HMM3929	2	3	3	1	2	1	1	13	TRANSCRIPTION INITIATION FACTOR TFIID
LIP_HMM3986	2	1	1	1	4	3	1	13	MICROFIBRIL-ASSOCIATED PROTEIN
LIP_HMM4060	1	1	3	2	4	1	1	13	#N/A
LIP_HMM4144	2	3	1	1	3	3	0	13	PRE-MRNA CLEAVAGE COMPLEX 2 PROTEIN PCF11
LIP_HMM4239	1	2	1	1	4	3	1	13	ISG12(2) PROTEIN-RELATED
LIP_HMM4296	3	2	2	2	2	2	0	13	14-3-3-LIKE PROTEIN GF14 MU
LIP_HMM4389	2	1	4	1	3	1	1	13	PROTEIN-TYROSINE PHOSPHATASE
LIP_HMM4439	1	1	2	1	1	6	1	13	GAMMA-TUBULIN COMPLEX COMPONENT 2
LIP_HMM4460	6	1	1	1	2	1	1	13	SISTER OF FEO, ISOFORM A
LIP_HMM4536	3	3	3	1	1	1	1	13	HEXOKINASE-RELATED
LIP_HMM4860	3	2	1	1	4	1	1	13	C33A11.2-RELATED
LIP_HMM4903	4	1	1	2	2	2	1	13	DNAJ (HSP40) HOMOLOG, SUBFAMILY C, MEMBER 24
LIP_HMM4914	2	3	2	1	2	2	1	13	#N/A
LIP_HMM5001	2	1	6	1	1	1	1	13	SOAP-1
LIP_HMM5134	2	2	4	1	1	2	1	13	RAB6A-GEF COMPLEX PARTNER PROTEIN 1
LIP_HMM5151	1	2	1	6	1	1	1	13	NEUTRAL ALPHA-GLUCOSIDASE AB
LIP_HMM5162	2	6	0	0	2	3	0	13	#N/A
LIP_HMM5248	4	1	2	1	2	2	1	13	PRE-MRNA 3' END PROCESSING PROTEIN WDR33
LIP_HMM5294	4	1	2	2	1	2	1	13	WD REPEAT-CONTAINING PROTEIN 59
LIP_HMM5302	2	1	3	2	2	2	1	13	REGULATOR OF CHROMOSOME CONDENSATION
LIP_HMM5656	2	1	5	1	2	1	1	13	#N/A
LIP_HMM5704	5	1	2	1	2	1	1	13	ASPARAGINE-RICH PROTEIN
LIP_HMM5740	2	1	3	1	3	2	1	13	IMIDAZOLEGLYCEROL-PHOSPHATE DEHYDRATASE
LIP_HMM5800	2	1	4	1	2	2	1	13	E3 UBIQUITIN-PROTEIN LIGASE BRE1
LIP_HMM5860	3	1	2	2	1	2	2	13	FORMIN-C
LIP_HMM6097	4	3	2	1	1	1	1	13	5-FORMYLTETRAHYDROFOLATE CYCLO-LIGASE
LIP_HMM6340	2	1	1	5	1	2	1	13	ATP-DEPENDENT HELICASE HRQ1-RELATED
LIP_HMM6493	2	1	3	1	1	2	3	13	DNJ-19
LIP_HMM6516	1	2	5	1	1	2	1	13	CALCIUM-BINDING MITOCHONDRIAL CARRIER PROTEIN ARALAR2
LIP_HMM6518	7	1	1	1	1	1	1	13	MITOCHONDRIAL CARRIER PROTEIN MTM1
LIP_HMM6526	3	3	3	1	1	1	1	13	CALCIUM-BINDING MITOCHONDRIAL CARRIER F17E5.2-RELATED
LIP_HMM6542	3	2	0	2	2	2	2	13	MITOCHONDRIAL NICOTINAMIDE ADENINE DINUCLEOTIDE TRANSPORTER 1-RELATED
LIP_HMM6611	2	2	2	1	1	4	1	13	KINESIN-LIKE PROTEIN KIF1A
LIP_HMM6869	2	2	4	1	1	2	1	13	#N/A
LIP_HMM7438	2	1	6	1	1	1	1	13	ALUMINUM-ACTIVATED MALATE TRANSPORTER 9-RELATED
LIP_HMM7695	5	2	0	1	3	1	1	13	PEROXISOMAL MEMBRANE PROTEIN PEX30-RELATED
LIP_HMM7791	2	2	1	1	3	3	1	13	VACUOLAR IMPORT AND DEGRADATION PROTEIN 27
LIP_HMM7886	2	1	6	1	1	1	1	13	#N/A
LIP_HMM8214	5	0	1	1	4	2	0	13	#N/A
LIP_HMM8223	1	3	1	1	3	3	1	13	#N/A
LIP_HMM8294	2	2	3	2	2	2	0	13	#N/A
LIP_HMM8877	5	1	0	1	1	4	1	13	#N/A
LIP_HMM9194	3	1	4	1	2	1	1	13	TYROSINE--TRNA LIGASE
LIP_HMM9216	3	2	2	1	2	2	1	13	#N/A
LIP_HMM9277	3	2	3	1	1	2	1	13	TRYPTOPHAN SYNTHASE
LIP_HMM9520	2	1	1	1	1	7	0	13	TRANSMEMBRANE PROTEIN 41A
LIP_HMM9549	1	4	2	1	1	2	2	13	ACYL-COA SYNTHETASE LONG-CHAIN, ISOFORM J
LIP_HMM9648	2	2	2	2	3	2	0	13	DEHYDROGENASE/REDUCTASE SDR FAMILY PROTEIN 7-LIKE
LIP_HMM9755	2	2	2	1	1	2	3	13	#N/A
LIP_HMM9821	2	2	2	1	3	2	1	13	W06H8.2
LIP_HMM9831	3	1	1	2	3	2	1	13	ALLANTOINASE
LIP_HMM9910	2	1	4	2	1	2	1	13	#N/A
LIP_HMM9956	4	2	3	1	1	1	1	13	#N/A
LIP_HMM24	2	5	0	1	1	3	0	12	#N/A
LIP_HMM56	2	1	3	1	3	1	1	12	DOLICHYL-PHOSPHATE-MANNOSE--PROTEIN MANNOSYLTRANSFERASE
LIP_HMM57	4	1	1	1	2	2	1	12	DOLICHYL-PHOSPHATE-MANNOSE--PROTEIN MANNOSYLTRANSFERASE 2-RELATED
LIP_HMM63	1	1	2	1	3	2	2	12	DEOXYRIBONUCLEASE TATDN1-RELATED
LIP_HMM89	2	2	3	1	2	1	1	12	DNA MISMATCH REPAIR PROTEIN MLH1
LIP_HMM99	2	2	2	2	1	2	1	12	DNA-DIRECTED RNA POLYMERASE, MITOCHONDRIAL
LIP_HMM142	1	2	2	2	2	2	1	12	DIACYLGLYCEROL PYROPHOSPHATE PHOSPHATASE 1
LIP_HMM181	2	1	5	1	1	1	1	12	XYLULOSE KINASE
LIP_HMM212	2	1	1	1	4	2	1	12	TAF6-LIKE RNA POLYMERASE II P300/CBP-ASSOCIATED FACTOR-ASSOCIATED FACTOR 65 KDA SUBUNIT 6L
LIP_HMM404	1	3	2	2	2	1	1	12	CHARGED MULTIVESICULAR BODY PROTEIN 1B
LIP_HMM484	6	1	1	1	1	1	1	12	SORTING NEXIN-41
LIP_HMM493	6	1	1	1	1	1	1	12	Y32H12A.7
LIP_HMM507	3	2	3	1	1	1	1	12	ADENOSINE KINASE
LIP_HMM563	2	1	3	2	1	2	1	12	TRNA (GUANINE(26)-N(2))-DIMETHYLTRANSFERASE
LIP_HMM611	4	1	3	2	1	1	0	12	LD45860P
LIP_HMM625	3	2	1	2	1	2	1	12	#N/A
LIP_HMM715	4	1	2	1	2	1	1	12	26S PROTEASOME NON-ATPASE REGULATORY SUBUNIT 3
LIP_HMM745	2	3	3	1	1	1	1	12	HDC06929-RELATED
LIP_HMM766	1	2	2	1	3	2	1	12	RIBOSOME BIOGENESIS PROTEIN RLP24-RELATED
LIP_HMM771	3	1	3	1	2	1	1	12	NIEMANN-PICK C1-LIKE PROTEIN 1
LIP_HMM844	2	1	2	1	2	2	2	12	REGULATOR OF G-PROTEIN SIGNALING RGS-7
LIP_HMM852	2	2	3	1	2	1	1	12	COP9 SIGNALOSOME COMPLEX SUBUNIT 4
LIP_HMM863	3	1	4	1	1	1	1	12	CELL CYCLE CHECKPOINT PROTEIN RAD1
LIP_HMM882	2	1	2	3	2	1	1	12	DNA REPLICATION ATP-DEPENDENT HELICASE/NUCLEASE DNA2
LIP_HMM945	1	3	3	1	2	1	1	12	NEDD8-ACTIVATING ENZYME E1 CATALYTIC SUBUNIT
LIP_HMM968	2	1	4	2	1	1	1	12	OXYSTEROL-BINDING PROTEIN HOMOLOG 1-RELATED
LIP_HMM1009	2	2	3	1	2	1	1	12	CARBONIC ANHYDRASE BETA, ISOFORM A
LIP_HMM1420	2	2	1	1	2	3	1	12	3-MERCAPTOPYRUVATE SULFURTRANSFERASE
LIP_HMM1467	0	5	2	4	1	0	0	12	F12G12.10 PROTEIN
LIP_HMM1481	0	0	2	10	0	0	0	12	#N/A
LIP_HMM1639	2	1	2	2	2	2	1	12	#N/A
LIP_HMM1705	2	1	3	3	1	2	0	12	PHOSPHOLIPASE-RELATED
LIP_HMM1711	4	1	1	1	3	1	1	12	NADH-UBIQUINONE OXIDOREDUCTASE 75 KDA SUBUNIT, MITOCHONDRIAL
LIP_HMM1714	2	2	2	1	2	2	1	12	TRANSCRIPTION INITIATION FACTOR IIB
LIP_HMM1748	4	1	1	1	1	1	3	12	#N/A
LIP_HMM1775	3	1	1	1	2	3	1	12	VACUOLAR PROTEIN SORTING-ASSOCIATED PROTEIN 33A
LIP_HMM1992	2	1	2	1	4	1	1	12	CBL-1, ISOFORM A
LIP_HMM1993	2	1	3	2	1	2	1	12	CYSTATHIONINE GAMMA-LYASE
LIP_HMM2142	2	1	1	1	5	1	1	12	NADPH:ADRENODOXIN OXIDOREDUCTASE, MITOCHONDRIAL
LIP_HMM2149	0	1	2	1	6	1	1	12	GALACTOSE-1-PHOSPHATE URIDYLYLTRANSFERASE-RELATED
LIP_HMM2216	1	1	2	3	2	3	0	12	#N/A
LIP_HMM2250	2	2	1	1	1	4	1	12	EXOCYST COMPLEX COMPONENT 5
LIP_HMM2251	2	1	1	1	1	5	1	12	RECYCLIN-1
LIP_HMM2297	2	1	1	1	1	1	5	12	AMINOPEPTIDASE YDR415C-RELATED
LIP_HMM2356	5	1	1	1	2	1	1	12	SCPL-1, ISOFORM B
LIP_HMM2476	2	2	2	1	2	1	2	12	#N/A
LIP_HMM2487	2	2	2	3	1	1	1	12	IMPORTIN BETA-LIKE PROTEIN KAP122
LIP_HMM2565	3	2	1	2	2	2	0	12	#N/A
LIP_HMM2635	4	1	3	1	1	1	1	12	CELL DIVISION CYCLE PROTEIN 16 HOMOLOG
LIP_HMM2646	4	1	2	1	2	1	1	12	#N/A
LIP_HMM2731	2	3	1	1	4	1	0	12	LD03170P
LIP_HMM2748	1	1	0	0	3	3	4	12	#N/A
LIP_HMM2756	3	2	1	1	2	1	2	12	TRANSCRIPTION INITIATION FACTOR IIA SUBUNIT 1
LIP_HMM2769	2	2	0	1	5	1	1	12	DNA POLYMERASE EPSILON SUBUNIT B
LIP_HMM2797	2	1	5	1	1	1	1	12	1,3-BETA-GLUCAN SYNTHASE COMPONENT FKS3
LIP_HMM2832	2	1	2	1	3	2	1	12	SPLICING FACTOR 3A SUBUNIT 3
LIP_HMM2855	2	1	3	1	1	3	1	12	SORTING AND ASSEMBLY MACHINERY COMPONENT 50 HOMOLOG
LIP_HMM2920	1	1	2	1	3	3	1	12	PIG-M MANNOSYLTRANSFERASE
LIP_HMM2925	2	2	3	1	1	2	1	12	VAM6/VPS39-LIKE PROTEIN
LIP_HMM2974	2	1	3	2	2	1	1	12	REGULATOR OF FREE UBIQUITIN CHAINS 1
LIP_HMM2996	1	2	2	1	3	2	1	12	HISTONE-LYSINE N-METHYLTRANSFERASE SUV420H1
LIP_HMM3039	2	1	2	1	3	2	1	12	BETA1,4 MANNOSYLTRANSFERASE
LIP_HMM3047	2	1	2	1	4	1	1	12	EXOCYST COMPLEX COMPONENT SEC5
LIP_HMM3062	2	2	1	1	3	2	1	12	TRNA METHYLTRANSFERASE 9-LIKE PROTEIN-RELATED
LIP_HMM3142	1	1	5	1	1	2	1	12	PROTEIN ISD11
LIP_HMM3173	4	4	1	1	1	1	0	12	CGTHBA PROTEIN -14 GENE PROTEIN
LIP_HMM3183	2	1	2	1	4	1	1	12	AT25231P
LIP_HMM3215	2	1	3	1	3	1	1	12	ANAMORSIN
LIP_HMM3236	2	1	1	1	5	1	1	12	GLYCOSYLPHOSPHATIDYLINOSITOL ANCHOR ATTACHMENT 1 PROTEIN
LIP_HMM3239	1	1	3	1	2	3	1	12	GENOMIC DNA, CHROMOSOME 3, P1 CLONE: MJK13
LIP_HMM3417	2	0	1	3	3	2	1	12	#N/A
LIP_HMM3420	2	1	4	1	2	1	1	12	SURVIVAL OF MOTOR NEURON-RELATED-SPLICING FACTOR 30
LIP_HMM3427	2	0	2	0	1	1	6	12	#N/A
LIP_HMM3583	6	1	1	1	1	1	1	12	SEC31 ORTHOLOG, ISOFORM D
LIP_HMM3597	3	2	2	1	2	1	1	12	RABCONNECTIN-3A
LIP_HMM3622	2	1	3	2	1	2	1	12	UTX-1
LIP_HMM3827	2	1	4	1	2	1	1	12	#N/A
LIP_HMM3937	2	2	2	1	4	0	1	12	HAMARTIN
LIP_HMM4042	2	1	5	1	2	1	0	12	MUSKELIN
LIP_HMM4058	2	3	1	1	3	1	1	12	ENHANCER OF MRNA-DECAPPING PROTEIN 4
LIP_HMM4121	1	2	2	1	4	1	1	12	#N/A
LIP_HMM4146	2	2	4	1	1	1	1	12	#N/A
LIP_HMM4182	2	1	2	1	3	2	1	12	DNA REPAIR PROTEIN RAD2
LIP_HMM4212	3	1	1	2	2	2	1	12	#N/A
LIP_HMM4276	2	1	4	1	2	1	1	12	#N/A
LIP_HMM4336	2	1	1	1	2	4	1	12	ACETYL-COA ACETYLTRANSFERASE, MITOCHONDRIAL
LIP_HMM4401	1	2	3	1	2	2	1	12	ELONGATION FACTOR 3A-RELATED
LIP_HMM4483	1	2	1	3	2	2	1	12	NADH-CYTOCHROME B5 REDUCTASE 1
LIP_HMM4506	2	1	1	1	4	2	1	12	HEAT SHOCK PROTEIN SSA3-RELATED
LIP_HMM4518	2	1	2	1	3	2	1	12	DNA-DIRECTED RNA POLYMERASE I SUBUNIT RPA1
LIP_HMM4586	3	1	3	1	2	1	1	12	U3 SMALL NUCLEOLAR RNA-INTERACTING PROTEIN 2
LIP_HMM4634	3	1	2	1	3	1	1	12	NAD KINASE
LIP_HMM4638	4	1	3	1	1	1	1	12	#N/A
LIP_HMM4687	2	2	2	3	1	1	1	12	FOLATE SYNTHESIS PROTEINS
LIP_HMM4780	1	1	2	1	5	1	1	12	NADH DEHYDROGENASE [UBIQUINONE] 1 ALPHA SUBCOMPLEX ASSEMBLY FACTOR 3
LIP_HMM4801	0	0	0	0	0	0	12	12	H14E04.2, ISOFORM C
LIP_HMM4826	2	4	1	1	2	1	1	12	LAMIN-B RECEPTOR
LIP_HMM4836	2	1	2	1	3	2	1	12	EXOCYST COMPLEX COMPONENT 3
LIP_HMM4882	2	2	2	1	2	2	1	12	N-TERMINAL ACETYLTRANSFERASE 2
LIP_HMM4896	2	1	4	1	1	2	1	12	EXOCYST COMPLEX COMPONENT 8
LIP_HMM4974	5	2	1	1	1	1	1	12	AT-HOOK-CONTAINING TRANSCRIPTION FACTOR 1
LIP_HMM5064	3	1	3	2	1	1	1	12	MANNOSE-1-PHOSPHATE GUANYLYLTRANSFERASE 3-RELATED
LIP_HMM5144	2	3	1	1	1	3	1	12	GPI MANNOSYLTRANSFERASE 3
LIP_HMM5150	2	1	3	1	3	2	0	12	#N/A
LIP_HMM5155	0	0	1	1	8	1	1	12	RING ZINC FINGER PROTEIN
LIP_HMM5195	1	2	3	1	1	3	1	12	F43G9.13
LIP_HMM5215	2	0	2	1	5	1	1	12	TRNA (CYTOSINE(34)-C(5))-METHYLTRANSFERASE
LIP_HMM5308	3	1	2	1	1	1	3	12	REGULATOR OF CHROMOSOME CONDENSATION
LIP_HMM5386	2	1	3	1	3	1	1	12	#N/A
LIP_HMM5405	2	1	1	6	2	0	0	12	#N/A
LIP_HMM5516	0	1	4	1	3	3	0	12	ZINC FINGER CCHC DOMAIN CONTAINING PROTEIN
LIP_HMM5531	2	1	3	1	1	3	1	12	RNA-BINDING PROTEIN PIN4
LIP_HMM5569	2	2	1	1	1	2	3	12	MYOPIC
LIP_HMM5592	2	1	2	1	4	1	1	12	NCS-3
LIP_HMM5652	2	1	1	1	4	2	1	12	RNA POLYMERASE II SUBUNIT A C-TERMINAL DOMAIN PHOSPHATASE
LIP_HMM5686	2	1	3	1	1	3	1	12	VACUOLAR PROTEIN SORTING-ASSOCIATED PROTEIN 9
LIP_HMM5712	3	1	3	2	2	1	0	12	#N/A
LIP_HMM5736	2	2	1	1	3	2	1	12	FIT FAMILY PROTEIN CG10671
LIP_HMM5772	1	1	1	1	4	2	2	12	SERINE/ARGININE REGULATED NUCLEAR MATRIX PROTEIN
LIP_HMM5778	2	3	1	2	2	1	1	12	DIHYDROLIPOYLLYSINE-RESIDUE ACETYLTRANSFERASE COMPONENT OF PYRUVATE DEHYDROGENASE COMPLEX, MITOCHONDRIAL
LIP_HMM5796	5	1	1	0	3	1	1	12	CENTROSOMAL PROTEIN 2
LIP_HMM5839	3	2	2	1	1	2	1	12	Y105E8B.7
LIP_HMM5975	2	0	1	5	4	0	0	12	#N/A
LIP_HMM6022	3	1	3	1	2	1	1	12	NUCLEAR INHIBITOR OF PROTEIN PHOSPHATASE-1
LIP_HMM6040	4	1	1	1	1	3	1	12	VACUOLAR PROTEIN SORTING-ASSOCIATED PROTEIN 18 HOMOLOG
LIP_HMM6057	2	5	1	1	1	1	1	12	SMALL NUCLEAR RIBONUCLEOPROTEIN SM D1
LIP_HMM6059	2	1	1	1	2	5	0	12	#N/A
LIP_HMM6065	2	3	1	1	2	2	1	12	N-ACETYLGLUTAMATE SYNTHASE, MITOCHONDRIAL
LIP_HMM6087	4	1	2	1	2	1	1	12	REPLICATION FACTOR C SUBUNIT 1
LIP_HMM6125	2	2	1	2	2	2	1	12	HISTONE H2B-RELATED
LIP_HMM6238	3	2	2	1	2	1	1	12	CARBOXYLIC ACID TRANSPORTER PROTEIN HOMOLOG
LIP_HMM6285	3	1	5	0	1	1	1	12	#N/A
LIP_HMM6344	4	1	1	2	2	1	1	12	ATP-DEPENDENT RNA HELICASE DDX51
LIP_HMM6390	2	1	4	2	1	1	1	12	MITOGEN-ACTIVATED PROTEIN KINASE SLT2/MPK1
LIP_HMM6456	3	1	3	1	2	2	0	12	GTP-BINDING PROTEIN RHO4
LIP_HMM6474	3	2	1	2	2	2	0	12	RAS-RELATED PROTEIN RAB-5A
LIP_HMM6520	1	1	4	1	3	2	0	12	#N/A
LIP_HMM6556	3	1	2	1	3	1	1	12	PHOSPHOLIPID-TRANSPORTING ATPASE DNF1-RELATED
LIP_HMM6597	2	2	3	1	2	1	1	12	#N/A
LIP_HMM6620	2	2	2	1	2	3	0	12	CENTROMERE-ASSOCIATED PROTEIN E
LIP_HMM6649	3	1	3	1	2	1	1	12	PALMITOYLTRANSFERASE
LIP_HMM6677	2	1	2	1	3	1	2	12	ATP-BINDING CASSETTE SUB-FAMILY B MEMBER 6, MITOCHONDRIAL
LIP_HMM6787	2	1	3	1	2	1	2	12	SERINE/THREONINE-PROTEIN KINASE HAL4/SAT4
LIP_HMM6796	2	1	1	2	1	4	1	12	SERINE/THREONINE PROTEIN KINASE KIN1-RELATED
LIP_HMM7093	1	2	4	1	1	2	1	12	RESISTANCE TO GLUCOSE REPRESSION PROTEIN 1
LIP_HMM7110	2	2	1	2	2	2	1	12	#N/A
LIP_HMM7181	2	3	3	1	1	1	1	12	#N/A
LIP_HMM7367	4	1	1	2	1	2	1	12	FRUCTOSE-BISPHOSPHATE ALDOLASE
LIP_HMM7422	3	5	0	0	2	2	0	12	#N/A
LIP_HMM7511	2	1	1	1	6	1	0	12	GLUCAN 1,3-BETA-GLUCOSIDASE I/II-RELATED
LIP_HMM7626	3	2	2	1	1	2	1	12	#N/A
LIP_HMM7760	2	1	5	1	1	2	0	12	#N/A
LIP_HMM7889	2	2	3	1	2	1	1	12	PROTEASOME ACTIVATOR COMPLEX SUBUNIT 4
LIP_HMM7948	3	1	1	1	2	1	3	12	PHOSPHATASE DCR2-RELATED
LIP_HMM8006	0	1	2	7	2	0	0	12	#N/A
LIP_HMM8037	1	5	2	1	2	1	0	12	#N/A
LIP_HMM8085	0	0	0	0	0	0	12	12	#N/A
LIP_HMM8178	2	2	2	1	2	2	1	12	#N/A
LIP_HMM8316	7	0	1	2	0	2	0	12	#N/A
LIP_HMM8329	1	2	2	1	3	2	1	12	#N/A
LIP_HMM8379	3	1	2	1	3	1	1	12	#N/A
LIP_HMM8390	1	1	1	2	3	1	3	12	#N/A
LIP_HMM8495	3	4	0	2	0	2	1	12	#N/A
LIP_HMM8519	3	2	1	1	1	3	1	12	#N/A
LIP_HMM8542	0	0	0	0	0	0	12	12	#N/A
LIP_HMM8701	2	5	2	0	2	1	0	12	#N/A
LIP_HMM8764	4	1	3	1	2	0	1	12	#N/A
LIP_HMM8829	2	1	3	1	2	2	1	12	#N/A
LIP_HMM8842	4	2	0	2	2	2	0	12	#N/A
LIP_HMM8911	3	1	3	2	1	1	1	12	#N/A
LIP_HMM9134	1	5	2	1	1	1	1	12	#N/A
LIP_HMM9218	2	2	2	2	2	1	1	12	#N/A
LIP_HMM9257	2	1	5	1	1	1	1	12	CALCIUM-TRANSPORTING ATPASE
LIP_HMM9275	2	1	0	1	2	6	0	12	PROLYL ENDOPEPTIDASE
LIP_HMM9296	2	2	3	1	2	1	1	12	ELONGATION FACTOR TU GTP-BINDING DOMAIN-CONTAINING PROTEIN 1
LIP_HMM9300	3	1	1	2	3	1	1	12	EUKARYOTIC TRANSLATION ELONGATION FACTOR 2
LIP_HMM9391	2	2	1	1	4	2	0	12	#N/A
LIP_HMM9485	3	1	3	1	1	2	1	12	#N/A
LIP_HMM9490	6	1	1	1	1	1	1	12	3-HYDROXYISOBUTYRYL-COA HYDROLASE, MITOCHONDRIAL
LIP_HMM9552	2	1	1	1	2	4	1	12	#N/A
LIP_HMM9559	3	1	2	1	3	1	1	12	#N/A
LIP_HMM9569	5	1	1	1	2	1	1	12	PEROXISOMAL 2,4-DIENOYL-COA REDUCTASE
LIP_HMM9655	3	1	1	1	1	4	1	12	#N/A
LIP_HMM9684	3	1	2	1	1	3	1	12	#N/A
LIP_HMM9685	2	0	0	0	0	9	1	12	#N/A
LIP_HMM9765	2	2	1	1	3	1	2	12	ALDEHYDE DEHYDROGENASE TYPE III, ISOFORM Q
LIP_HMM9799	2	2	3	1	2	1	1	12	#N/A
LIP_HMM27	2	1	3	1	2	1	1	11	CYCLIN-K
LIP_HMM52	3	1	1	3	1	1	1	11	LON PROTEASE HOMOLOG 2, PEROXISOMAL
LIP_HMM66	2	1	4	1	1	1	1	11	TUBERIN
LIP_HMM70	2	3	2	1	1	1	1	11	PHOSPHATIDYLSERINE DECARBOXYLASE PROENZYME
LIP_HMM86	2	2	1	1	3	1	1	11	DNA MISMATCH REPAIR PROTEIN MLH3
LIP_HMM111	2	2	3	1	1	1	1	11	CAAX PRENYL PROTEASE 1 HOMOLOG
LIP_HMM117	4	1	1	1	2	1	1	11	GH08708P
LIP_HMM132	4	1	1	1	1	2	1	11	TYROSINE-PROTEIN PHOSPHATASE VHP-1
LIP_HMM138	2	1	3	1	2	2	0	11	DUAL SPECIFICITY PROTEIN PHOSPHATASE 12
LIP_HMM169	4	1	1	1	1	2	1	11	CALPAIN-7
LIP_HMM190	1	1	0	0	1	1	7	11	#N/A
LIP_HMM196	1	1	5	1	1	2	0	11	#N/A
LIP_HMM249	2	4	1	1	1	2	0	11	#N/A
LIP_HMM259	2	2	2	1	2	1	1	11	LOW-AFFINITY PHOSPHATE TRANSPORTER PHO91
LIP_HMM273	4	1	1	2	1	1	1	11	THREONINE ALDOLASE
LIP_HMM276	2	2	1	0	2	3	1	11	DEHYDRODOLICHYL DIPHOSPHATE SYNTASE COMPLEX SUBUNIT DHDDS
LIP_HMM278	2	1	1	1	3	2	1	11	CLATHRIN HEAVY CHAIN
LIP_HMM321	2	1	2	1	1	3	1	11	LD40663P-RELATED
LIP_HMM335	0	0	0	11	0	0	0	11	#N/A
LIP_HMM350	2	1	3	1	2	1	1	11	NADH DEHYDROGENASE UBIQUINONE FLAVOPROTEIN 2, MITOCHONDRIAL
LIP_HMM358	2	1	1	1	4	1	1	11	TMS1, ISOFORM F
LIP_HMM373	3	1	1	1	2	1	2	11	MANNOSYL-OLIGOSACCHARIDE GLUCOSIDASE
LIP_HMM400	3	1	2	1	2	1	1	11	TRANSMEMBRANE GTPASE MARF-RELATED
LIP_HMM451	4	1	1	1	2	1	1	11	FI21453P1
LIP_HMM495	2	1	2	1	3	1	1	11	UDP-N-ACETYLGLUCOSAMINE--DOLICHYL-PHOSPHATE N-ACETYLGLUCOSAMINEPHOSPHOTRANSFERASE
LIP_HMM528	1	1	1	1	5	1	1	11	SERINE/THREONINE-PROTEIN KINASE RIO1
LIP_HMM560	2	1	1	1	2	2	2	11	DNA (CYTOSINE-5)-METHYLTRANSFERASE 1
LIP_HMM582	4	1	0	1	3	1	1	11	CELL DIVISION CYCLE 5-LIKE PROTEIN
LIP_HMM595	2	1	3	2	2	1	0	11	PPFR-1, ISOFORM D
LIP_HMM645	2	1	4	1	1	1	1	11	DNA POLYMERASE EPSILON CATALYTIC SUBUNIT A
LIP_HMM666	2	1	1	1	3	1	2	11	LYSINE-SPECIFIC DEMETHYLASE 4A-RELATED
LIP_HMM667	0	2	3	1	1	2	2	11	LYSINE-SPECIFIC DEMETHYLASE LID
LIP_HMM670	2	3	1	1	1	2	1	11	PHOSPHOPANTETHEINE ADENYLYLTRANSFERASE
LIP_HMM693	1	1	0	1	1	1	6	11	GLYCOSYLTRANSFERASE 25 FAMILY MEMBER
LIP_HMM708	2	1	3	1	2	1	1	11	37S RIBOSOMAL PROTEIN S17, MITOCHONDRIAL
LIP_HMM716	2	1	1	1	3	2	1	11	60S RIBOSOMAL PROTEIN L34
LIP_HMM734	1	1	2	1	4	1	1	11	UNC-13 ORTHOLOG 4B, ISOFORM C
LIP_HMM744	1	1	2	1	4	1	1	11	SOLUTE CARRIER FAMILY 35 MEMBER B1
LIP_HMM807	2	1	4	1	1	2	0	11	LYMPHOID-SPECIFIC HELICASE
LIP_HMM833	2	2	1	1	2	2	1	11	#N/A
LIP_HMM854	2	1	1	1	5	1	0	11	CORONIN-7
LIP_HMM926	2	1	3	1	2	1	1	11	IMMUNOGLOBULIN-BINDING PROTEIN 1
LIP_HMM936	2	1	0	1	4	2	1	11	PHENYLALANINE--TRNA LIGASE BETA SUBUNIT
LIP_HMM947	2	3	2	1	1	1	1	11	RIBONUCLEASE H2 SUBUNIT A
LIP_HMM977	2	2	3	1	1	1	1	11	BATTENIN
LIP_HMM981	2	1	2	1	1	3	1	11	#N/A
LIP_HMM1006	2	1	2	1	3	1	1	11	NONSENSE-MEDIATED MRNA DECAY PROTEIN 5
LIP_HMM1007	2	2	2	1	1	2	1	11	MITOCHONDRIAL FISSION PROCESS PROTEIN 1
LIP_HMM1061	3	2	1	1	2	2	0	11	#N/A
LIP_HMM1107	3	2	1	1	1	2	1	11	DNA POLYMERASE ETA
LIP_HMM1143	3	1	2	1	1	2	1	11	RUVB-LIKE 2
LIP_HMM1157	2	1	3	1	2	1	1	11	BCDNA.LD23587
LIP_HMM1171	2	2	2	1	1	2	1	11	TRANSCRIPTION ELONGATION FACTOR SPT5
LIP_HMM1176	2	2	3	1	1	1	1	11	GLUTATHIONE SYNTHETASE
LIP_HMM1179	2	2	1	2	2	2	0	11	GDP-FUCOSE TRANSPORTER 1
LIP_HMM1254	2	1	2	1	3	1	1	11	CLEAVAGE AND POLYADENYLATION SPECIFICITY FACTOR SUBUNIT 2
LIP_HMM1267	1	0	3	1	4	1	1	11	ANAPHASE-PROMOTING COMPLEX SUBUNIT 11
LIP_HMM1277	2	2	1	1	2	2	1	11	EPIDERMAL GROWTH FACTOR RECEPTOR PATHWAY SUBSTRATE CLONE 15, ISOFORM A
LIP_HMM1279	2	1	3	1	2	1	1	11	EXPORTIN-1
LIP_HMM1282	4	1	2	1	1	1	1	11	NUCLEAR PORE COMPLEX PROTEIN NUP93 NUCLEOPORIN NUP93 DEAD EYE PROTEIN
LIP_HMM1285	1	4	1	1	2	1	1	11	WD REPEAT DOMAIN PHOSPHOINOSITIDE-INTERACTING PROTEIN 3
LIP_HMM1289	1	3	1	2	2	1	1	11	ANTHRANILATE SYNTHASE COMPONENT 1
LIP_HMM1301	3	2	2	1	1	1	1	11	PRE-MRNA-SPLICING FACTOR SYF1
LIP_HMM1324	1	2	2	1	3	1	1	11	GH04846P
LIP_HMM1372	2	1	2	1	2	2	1	11	3',5'-CYCLIC PHOSPHODIESTERASE PDE-3-RELATED
LIP_HMM1387	1	1	4	1	1	2	1	11	T-COMPLEX PROTEIN 1 SUBUNIT DELTA
LIP_HMM1396	2	1	3	1	1	2	1	11	AMP DEAMINASE, ISOFORM K
LIP_HMM1407	3	1	2	1	1	2	1	11	MUTS PROTEIN HOMOLOG 5
LIP_HMM1439	2	1	2	1	3	1	1	11	ORNITHINE CARBAMOYLTRANSFERASE, MITOCHONDRIAL
LIP_HMM1440	2	1	1	1	3	2	1	11	CARBAMOYL-PHOSPHATE SYNTHASE ARGININE-SPECIFIC LARGE CHAIN
LIP_HMM1501	0	3	2	2	1	2	1	11	(6-4)-PHOTOLYASE, ISOFORM A
LIP_HMM1511	3	3	2	1	1	1	0	11	#N/A
LIP_HMM1527	0	0	1	0	0	0	10	11	#N/A
LIP_HMM1563	2	1	3	1	1	1	2	11	#N/A
LIP_HMM1584	2	1	2	3	1	1	1	11	#N/A
LIP_HMM1625	4	0	1	1	3	1	1	11	ZINC TRANSPORTER 7
LIP_HMM1682	3	1	1	1	1	2	2	11	REPRESSIBLE ALKALINE PHOSPHATASE
LIP_HMM1698	3	2	2	1	1	1	1	11	CYSTEINE DESULFURASE, MITOCHONDRIAL
LIP_HMM1727	4	1	2	1	1	1	1	11	DNA REPLICATION LICENSING FACTOR MCM6
LIP_HMM1737	3	1	1	3	1	1	1	11	#N/A
LIP_HMM1750	2	3	1	1	1	2	1	11	60S RIBOSOMAL PROTEIN L9
LIP_HMM1752	2	1	2	1	1	3	1	11	GLUTAMYL-TRNA(GLN) AMIDOTRANSFERASE SUBUNIT B, MITOCHONDRIAL
LIP_HMM1765	3	1	2	1	1	2	1	11	SERINE/THREONINE-PROTEIN PHOSPHATASE PP-Z1-RELATED
LIP_HMM1778	4	1	2	1	1	2	0	11	SERINE HYDROXYMETHYLTRANSFERASE
LIP_HMM1796	2	2	1	1	3	1	1	11	BIFUNCTIONAL PURINE BIOSYNTHESIS PROTEIN
LIP_HMM1877	2	1	2	1	2	2	1	11	DIPEPTIDYL AMINOPEPTIDASE B
LIP_HMM1892	2	2	3	1	1	1	1	11	MAGE PROTEIN
LIP_HMM1896	2	1	1	2	1	3	1	11	CASEIN KINASE II SUBUNIT BETA
LIP_HMM1936	3	1	1	2	1	2	1	11	GLYCINE DEHYDROGENASE (DECARBOXYLATING), MITOCHONDRIAL
LIP_HMM1986	2	1	4	1	1	1	1	11	ZK550.3
LIP_HMM2001	2	1	4	1	1	1	1	11	SUCCINYL-COA LIGASE [ADP-FORMING] SUBUNIT BETA, MITOCHONDRIAL
LIP_HMM2026	2	3	1	1	2	1	1	11	40S RIBOSOMAL PROTEIN S3A
LIP_HMM2036	3	2	2	1	2	1	0	11	#N/A
LIP_HMM2053	2	1	1	1	4	1	1	11	MITOCHONDRIAL-PROCESSING PEPTIDASE SUBUNIT BETA
LIP_HMM2054	5	1	1	1	1	1	1	11	SPHINGOLIPID C4-HYDROXYLASE SUR2
LIP_HMM2068	1	1	3	1	2	1	2	11	ASPARTATE AMINOTRANSFERASE
LIP_HMM2086	2	0	1	1	1	4	2	11	#N/A
LIP_HMM2106	2	2	3	1	1	2	0	11	ALPHA-ACTININ, SARCOMERIC
LIP_HMM2128	0	1	1	1	6	1	1	11	RIBOSE-5-PHOSPHATE ISOMERASE
LIP_HMM2134	1	1	5	1	1	1	1	11	ACTIN-RELATED PROTEIN 3
LIP_HMM2147	2	1	2	1	2	1	2	11	ENOYL-COA HYDRATASE, MITOCHONDRIAL
LIP_HMM2157	3	1	3	1	1	1	1	11	[PYRUVATE DEHYDROGENASE (ACETYL-TRANSFERRING)] KINASE 2, MITOCHONDRIAL
LIP_HMM2169	2	1	1	1	2	3	1	11	EIF4E-HOMOLOGOUS PROTEIN, ISOFORM B
LIP_HMM2176	2	2	2	1	1	2	1	11	S-ADENOSYLMETHIONINE SYNTHETASE
LIP_HMM2202	2	1	2	1	2	2	1	11	GPI-ANCHOR TRANSAMIDASE
LIP_HMM2228	1	1	3	1	1	3	1	11	ACTIN-RELATED PROTEIN 2/3 COMPLEX SUBUNIT 2
LIP_HMM2259	2	1	4	1	1	1	1	11	HISTONE ACETYLTRANSFERASE COMPLEX
LIP_HMM2313	2	1	2	1	3	1	1	11	MACROPHAGE ERYTHROBLAST ATTACHER
LIP_HMM2355	2	1	2	1	3	1	1	11	#N/A
LIP_HMM2358	3	2	1	1	1	2	1	11	CTD NUCLEAR ENVELOPE PHOSPHATASE 1
LIP_HMM2406	3	2	1	1	2	2	0	11	BETA-1,4-GLUCURONYLTRANSFERASE 1
LIP_HMM2427	1	2	1	1	2	3	1	11	PHOSPHOPANTOTHENATE--CYSTEINE LIGASE
LIP_HMM2434	2	2	2	1	1	2	1	11	PROGRAMMED CELL DEATH PROTEIN 2
LIP_HMM2454	2	1	2	1	2	2	1	11	#N/A
LIP_HMM2480	2	1	3	1	1	1	2	11	YTH DOMAIN-CONTAINING PROTEIN 1
LIP_HMM2495	2	1	2	3	1	1	1	11	F36D4.5, ISOFORM A
LIP_HMM2501	1	2	2	1	1	3	1	11	MITOCHONDRIAL INNER MEMBRANE PROTEASE SUBUNIT 1
LIP_HMM2524	3	1	3	1	1	1	1	11	DOLICHYL PYROPHOSPHATE GLC1MAN9GLCNAC2 ALPHA-1,3-GLUCOSYLTRANSFERASE-RELATED
LIP_HMM2540	2	2	1	3	1	1	1	11	SYNEMBRYN
LIP_HMM2564	2	3	2	1	1	1	1	11	#N/A
LIP_HMM2572	2	1	3	1	2	1	1	11	CDC73 DOMAIN PROTEIN
LIP_HMM2651	1	2	4	1	1	1	1	11	HIV-1 REV BINDING PROTEIN 2, 3
LIP_HMM2679	2	3	2	1	1	1	1	11	TRANSMEMBRANE PROTEIN 165
LIP_HMM2698	2	1	2	0	3	1	2	11	APS, ISOFORM A
LIP_HMM2708	2	2	1	1	1	3	1	11	FAD-LINKED SULFHYDRYL OXIDASE ALR
LIP_HMM2718	3	1	2	1	2	1	1	11	NADH-UBIQUINONE OXIDOREDUCTASE 13 KD-B SUBUNIT
LIP_HMM2721	2	2	3	1	1	1	1	11	TUBULIN-SPECIFIC CHAPERONE D
LIP_HMM2724	2	2	3	1	1	1	1	11	HCG2039996-RELATED
LIP_HMM2763	5	1	1	1	1	1	1	11	EXOCYST COMPLEX COMPONENT 6
LIP_HMM2770	2	1	1	2	2	2	1	11	DNA-DIRECTED RNA POLYMERASE II SUBUNIT RPB7
LIP_HMM2799	1	1	4	1	2	1	1	11	CYTOCHROME C HEME LYASE
LIP_HMM2806	2	1	0	1	3	3	1	11	F26H9.2
LIP_HMM2819	1	2	4	1	1	1	1	11	CELL DEATH ABNORMALITY PROTEIN 12
LIP_HMM2834	1	2	1	1	1	4	1	11	DENSITY-REGULATED PROTEIN HOMOLOG
LIP_HMM2838	2	1	4	1	1	1	1	11	EXTRA SPINDLE POLES 1-RELATED
LIP_HMM2839	2	2	1	1	2	2	1	11	GEM-ASSOCIATED PROTEIN 2
LIP_HMM2910	2	1	1	1	1	4	1	11	F-BOX ONLY PROTEIN 9
LIP_HMM2955	2	1	3	1	1	2	1	11	FRG1 PROTEIN
LIP_HMM2966	4	1	1	2	1	1	1	11	ES-2 PROTEIN - RELATED
LIP_HMM2985	2	1	2	1	2	2	1	11	GLE-1-RELATED
LIP_HMM3043	2	1	1	1	2	3	1	11	AUTOPHAGY PROTEIN 5
LIP_HMM3059	4	1	1	1	2	1	1	11	SGT1 PROTEIN HSGT1 SUPPRESSOR OF GCR2
LIP_HMM3086	3	2	2	1	1	1	1	11	#N/A
LIP_HMM3103	5	1	1	1	1	1	1	11	CHAPERONE ATP11
LIP_HMM3128	3	1	1	1	1	2	2	11	SSM4 PROTEIN
LIP_HMM3146	2	1	4	1	1	1	1	11	UBIQUITIN-LIKE PROTEIN 3
LIP_HMM3155	2	1	1	1	4	1	1	11	MEDIATOR OF RNA POLYMERASE II TRANSCRIPTION SUBUNIT SOH1
LIP_HMM3169	1	2	3	1	2	1	1	11	DNA POLYMERASE V RELATED
LIP_HMM3194	2	1	4	1	1	1	1	11	ATAXIN-10
LIP_HMM3207	2	1	3	1	2	1	1	11	#N/A
LIP_HMM3224	2	1	2	1	1	3	1	11	DNA-DAMAGE REPAIR PROTEIN DRT111
LIP_HMM3276	3	1	3	1	2	1	0	11	#N/A
LIP_HMM3283	2	1	1	1	4	1	1	11	THO COMPLEX SUBUNIT 5 HOMOLOG
LIP_HMM3296	3	1	3	1	1	1	1	11	SAM-DEPENDENT METHYLTRANSFERASE
LIP_HMM3303	2	1	1	4	1	1	1	11	SEC16 ORTHOLOG, ISOFORM I
LIP_HMM3358	1	2	4	1	1	1	1	11	E3 UBIQUITIN-PROTEIN LIGASE UBR7
LIP_HMM3374	1	2	3	1	2	1	1	11	CHITIN BIOSYNTHESIS PROTEIN CHS5
LIP_HMM3390	2	1	4	1	2	1	0	11	#N/A
LIP_HMM3403	1	1	1	1	5	1	1	11	#N/A
LIP_HMM3430	5	1	1	1	2	1	0	11	#N/A
LIP_HMM3459	1	1	2	1	1	4	1	11	FACT COMPLEX SUBUNIT POB3
LIP_HMM3462	1	3	1	1	3	1	1	11	NON-HISTONE PROTEIN 10
LIP_HMM3506	2	2	2	2	1	1	1	11	BR140, ISOFORM A
LIP_HMM3515	2	1	3	1	2	1	1	11	SEC24AB ORTHOLOG, ISOFORM A
LIP_HMM3527	2	1	2	2	1	2	1	11	AT28366P
LIP_HMM3585	4	1	2	1	1	1	1	11	S-ADENOSYL-L-METHIONINE-DEPENDENT TRNA 4-DEMETHYLWYOSINE SYNTHASE
LIP_HMM3617	2	3	1	1	2	2	0	11	EUKARYOTIC TRANSLATION INITIATION FACTOR 3, THETA SUBUNIT
LIP_HMM3629	2	1	3	1	1	2	1	11	PROTEIN DOPEY-1 HOMOLOG
LIP_HMM3631	2	1	1	1	1	4	1	11	ORIGIN RECOGNITION COMPLEX SUBUNIT 2
LIP_HMM3638	2	2	3	1	1	1	1	11	YIF-1, ISOFORM B
LIP_HMM3640	3	1	2	1	3	1	0	11	KYNURENINASE
LIP_HMM3668	5	1	1	1	1	1	1	11	F27C1.6
LIP_HMM3794	1	2	2	2	1	2	1	11	DACTYLIN
LIP_HMM3812	2	1	4	1	1	1	1	11	INOSITOL POLYPHOSPHATE KINASE 1
LIP_HMM3858	3	2	1	1	2	1	1	11	#N/A
LIP_HMM3872	2	1	1	1	3	3	0	11	WD REPEAT-CONTAINING PROTEIN 76
LIP_HMM3989	2	1	2	1	2	2	1	11	DYNACTIN SUBUNIT
LIP_HMM4001	2	2	2	1	2	1	1	11	#N/A
LIP_HMM4032	2	1	2	1	3	1	1	11	#N/A
LIP_HMM4094	2	2	4	1	1	1	0	11	#N/A
LIP_HMM4115	2	1	2	2	2	1	1	11	G PATCH AND KOW-CONTAINING
LIP_HMM4118	4	1	2	1	1	1	1	11	#N/A
LIP_HMM4133	2	2	2	1	2	1	1	11	#N/A
LIP_HMM4187	2	1	4	1	1	1	1	11	#N/A
LIP_HMM4210	4	1	1	1	2	1	1	11	WD REPEAT-CONTAINING PROTEIN MIO
LIP_HMM4260	5	1	1	1	1	1	1	11	PHOSPHOINOSITIDE 3-KINASE REGULATORY SUBUNIT 4
LIP_HMM4340	2	1	1	1	1	4	1	11	MYOSIN HEAVY CHAIN - RELATED
LIP_HMM4356	3	1	1	1	3	1	1	11	ATP-DEPENDENT RNA HELICASE DHX33-RELATED
LIP_HMM4385	2	1	4	1	1	1	1	11	ACETOLACTATE SYNTHASE ISOZYME 3 LARGE SUBUNIT
LIP_HMM4405	4	1	1	1	2	1	1	11	[NU+] PRION FORMATION PROTEIN 1
LIP_HMM4454	3	1	1	1	2	1	2	11	STRUCTURAL MAINTENANCE OF CHROMOSOMES PROTEIN 5
LIP_HMM4469	2	1	1	1	1	4	1	11	Y73B6BL.31, ISOFORM A
LIP_HMM4549	4	2	1	0	2	1	1	11	#N/A
LIP_HMM4564	1	3	3	1	1	1	1	11	PHOSPHOLIPASE A-2-ACTIVATING PROTEIN
LIP_HMM4587	4	1	2	1	1	1	1	11	GUANINE NUCLEOTIDE-BINDING PROTEIN SUBUNIT BETA-2-LIKE 1
LIP_HMM4633	2	2	2	1	1	2	1	11	NADH KINASE POS5, MITOCHONDRIAL
LIP_HMM4640	2	2	1	1	1	3	1	11	#N/A
LIP_HMM4642	2	1	1	1	1	4	1	11	#N/A
LIP_HMM4660	3	1	1	2	1	2	1	11	HYDROXYMETHYLPYRIMIDINE/PHOSPHOMETHYLPYRIMIDINE KINASE THI20-RELATED
LIP_HMM4750	2	1	3	1	2	1	1	11	GOLGI SNAP RECEPTOR COMPLEX MEMBER 1
LIP_HMM4777	2	2	1	1	2	2	1	11	NADH DEHYDROGENASE (UBIQUINONE) COMPLEX I, ASSEMBLY FACTOR 6
LIP_HMM4838	1	1	2	3	3	0	1	11	ELECTRON TRANSFER FLAVOPROTEIN SUBUNIT BETA
LIP_HMM4891	1	1	4	1	2	1	1	11	ATP PHOSPHORIBOSYLTRANSFERASE
LIP_HMM4925	2	3	2	1	1	1	1	11	E3 UBIQUITIN-PROTEIN LIGASE UBR1
LIP_HMM4926	1	1	0	1	4	3	1	11	ASPARTATE KINASE
LIP_HMM4931	2	1	2	2	1	2	1	11	PROTEIN BRUNELLESCHI
LIP_HMM4954	2	1	2	1	2	2	1	11	PROTEIN ASSOCIATED WITH TOPO II RELATED-1, ISOFORM A
LIP_HMM4957	0	1	5	1	2	1	1	11	HCG2039827, ISOFORM CRA_E-RELATED
LIP_HMM4987	6	1	0	1	1	1	1	11	KINETOCHORE PROTEIN NUF2
LIP_HMM5017	2	1	3	1	2	1	1	11	UPF0518 PROTEIN CG3558
LIP_HMM5023	1	2	3	1	2	2	0	11	#N/A
LIP_HMM5038	2	1	2	1	2	1	2	11	#N/A
LIP_HMM5092	6	1	1	1	1	1	0	11	#N/A
LIP_HMM5093	0	1	3	1	1	2	3	11	OLIGOPEPTIDE TRANSPORTER 2
LIP_HMM5097	2	3	2	1	1	1	1	11	OLIGOPEPTIDE TRANSPORTER 7
LIP_HMM5129	1	2	2	2	2	1	1	11	COILED-COIL DOMAIN-CONTAINING PROTEIN CG32809
LIP_HMM5212	2	1	1	1	4	1	1	11	28S RRNA (CYTOSINE-C(5))-METHYLTRANSFERASE-RELATED
LIP_HMM5250	3	1	2	1	1	2	1	11	WD REPEAT-CONTAINING PROTEIN 26
LIP_HMM5338	2	3	0	1	2	2	1	11	HISTONE-LYSINE N-METHYLTRANSFERASE SU(VAR)3-9
LIP_HMM5417	1	1	2	5	2	0	0	11	#N/A
LIP_HMM5429	1	1	1	4	2	2	0	11	RING FINGER CONTAINING PROTEIN
LIP_HMM5470	1	1	5	1	1	1	1	11	TBC1 DOMAIN FAMILY MEMBER 21
LIP_HMM5488	2	1	2	1	2	2	1	11	NUMB-ASSOCIATED KINASE, ISOFORM A
LIP_HMM5514	1	3	2	1	2	1	1	11	EUKARYOTIC TRANSLATION INITIATION FACTOR 5
LIP_HMM5573	0	3	0	0	5	2	1	11	RING FINGER PROTEIN 222
LIP_HMM5616	2	1	4	1	1	1	1	11	26S PROTEASE REGULATORY SUBUNIT 6B
LIP_HMM5623	2	1	2	1	2	2	1	11	VACUOLAR PROTEIN SORTING-ASSOCIATED PROTEIN 4A
LIP_HMM5715	4	1	2	0	3	1	0	11	BUD SITE SELECTION PROTEIN 5
LIP_HMM5803	3	1	2	1	1	2	1	11	MITOTIC SPINDLE ASSEMBLY CHECKPOINT PROTEIN MAD1 MITOTIC ARREST DEFICIENT-LIKE PROTEIN 1
LIP_HMM5825	5	0	1	2	1	1	1	11	#N/A
LIP_HMM5844	2	1	2	2	2	1	1	11	NUCLEAR PORE COMPLEX PROTEIN NUP98-NUP96
LIP_HMM5895	4	3	0	1	1	1	1	11	H/ACA RIBONUCLEOPROTEIN COMPLEX SUBUNIT 1
LIP_HMM6000	2	1	5	1	1	1	0	11	METHYLTRANSFERASE-LIKE PROTEIN 5
LIP_HMM6006	3	1	3	1	1	1	1	11	PHOSPHOADENOSINE PHOSPHOSULFATE REDUCTASE
LIP_HMM6021	2	1	1	2	2	1	2	11	TUMOR SUPPRESSOR PROTEIN 101
LIP_HMM6026	2	1	3	2	2	1	0	11	#N/A
LIP_HMM6078	4	1	2	1	1	1	1	11	EXORIBONUCLEASE II, MITOCHONDRIAL
LIP_HMM6107	2	1	1	1	4	1	1	11	TRNA (GUANINE-N(7)-)-METHYLTRANSFERASE
LIP_HMM6122	2	1	3	1	1	2	1	11	SURFEIT LOCUS PROTEIN 1
LIP_HMM6253	1	2	1	1	4	1	1	11	#N/A
LIP_HMM6258	3	1	0	1	2	2	2	11	#N/A
LIP_HMM6336	2	2	2	1	1	2	1	11	ATP-DEPENDENT RNA HELICASE DDX5-RELATED
LIP_HMM6356	2	1	1	1	4	1	1	11	ATP-DEPENDENT RNA HELICASE DDX56-RELATED
LIP_HMM6412	2	1	2	1	1	1	3	11	#N/A
LIP_HMM6429	2	1	2	1	1	3	1	11	UBIQUITIN-CONJUGATING ENZYME E2 A
LIP_HMM6475	2	1	3	1	1	1	2	11	RAS-RELATED PROTEIN RAB-14
LIP_HMM6539	2	1	2	2	2	1	1	11	#N/A
LIP_HMM6557	2	1	1	1	2	3	1	11	PHOSPHOLIPID-TRANSPORTING ATPASE
LIP_HMM6695	1	2	1	1	3	2	1	11	MRP-8
LIP_HMM6804	2	2	2	2	1	1	1	11	SERINE/THREONINE-PROTEIN KINASE GRP
LIP_HMM6853	3	1	2	2	1	1	1	11	SERINE/THREONINE-PROTEIN KINASE SCH9
LIP_HMM7006	0	0	0	11	0	0	0	11	#N/A
LIP_HMM7073	3	1	1	1	2	2	1	11	#N/A
LIP_HMM7115	2	1	3	1	1	2	1	11	#N/A
LIP_HMM7121	3	1	3	1	1	1	1	11	#N/A
LIP_HMM7138	2	1	1	2	2	3	0	11	#N/A
LIP_HMM7142	2	1	1	1	2	3	1	11	#N/A
LIP_HMM7153	2	1	1	1	4	1	1	11	#N/A
LIP_HMM7175	2	1	3	2	1	1	1	11	NUCLEAR MIGRATION PROTEIN NUM1
LIP_HMM7182	1	1	3	1	2	2	1	11	#N/A
LIP_HMM7183	2	1	2	1	1	3	1	11	#N/A
LIP_HMM7190	2	1	1	2	3	1	1	11	#N/A
LIP_HMM7313	1	1	3	1	2	3	0	11	PLASTIDAL GLYCOLATE/GLYCERATE TRANSLOCATOR 1, CHLOROPLASTIC
LIP_HMM7413	3	1	3	1	1	1	1	11	LATE SECRETORY PATHWAY PROTEIN AVL9 HOMOLOG
LIP_HMM7415	3	2	2	1	1	1	1	11	#N/A
LIP_HMM7447	3	1	1	1	3	1	1	11	ACCUMULATION OF DYADS PROTEIN 2-RELATED
LIP_HMM7458	2	1	1	1	1	4	1	11	FLAVIN CARRIER PROTEIN 2
LIP_HMM7499	1	1	1	1	4	2	1	11	F59A2.5
LIP_HMM7546	0	1	1	1	6	2	0	11	#N/A
LIP_HMM7580	2	1	0	0	0	1	7	11	#N/A
LIP_HMM7638	2	1	2	1	2	2	1	11	HISTONE ACETYLTRANSFERASE RTT109
LIP_HMM7645	2	0	4	0	3	1	1	11	#N/A
LIP_HMM7700	2	1	5	0	1	1	1	11	PROTEIN YTP1
LIP_HMM7732	4	1	2	1	1	1	1	11	#N/A
LIP_HMM7750	1	1	3	1	2	2	1	11	#N/A
LIP_HMM7821	2	1	4	1	1	1	1	11	#N/A
LIP_HMM7920	1	1	2	1	2	3	1	11	HOMOSERINE O-ACETYLTRANSFERASE
LIP_HMM8027	3	2	5	1	0	0	0	11	#N/A
LIP_HMM8074	0	2	7	2	0	0	0	11	#N/A
LIP_HMM8260	2	2	2	1	1	2	1	11	#N/A
LIP_HMM8363	1	1	1	2	3	1	2	11	#N/A
LIP_HMM8428	2	2	4	1	1	1	0	11	#N/A
LIP_HMM8488	2	1	4	1	1	1	1	11	#N/A
LIP_HMM8530	3	1	2	1	2	1	1	11	#N/A
LIP_HMM8560	2	1	1	1	2	3	1	11	#N/A
LIP_HMM8644	0	0	0	0	0	0	11	11	#N/A
LIP_HMM8675	2	1	1	1	4	1	1	11	#N/A
LIP_HMM8748	3	3	0	1	1	1	2	11	#N/A
LIP_HMM8763	3	0	1	1	1	4	1	11	#N/A
LIP_HMM8771	1	1	4	1	2	1	1	11	#N/A
LIP_HMM8802	2	1	5	1	1	1	0	11	#N/A
LIP_HMM8809	3	2	2	1	1	1	1	11	#N/A
LIP_HMM8833	3	1	2	1	1	1	2	11	#N/A
LIP_HMM9034	0	2	2	1	3	3	0	11	#N/A
LIP_HMM9129	2	2	2	1	2	1	1	11	#N/A
LIP_HMM9135	2	1	2	1	2	1	2	11	#N/A
LIP_HMM9140	0	1	1	1	3	3	2	11	#N/A
LIP_HMM9164	2	2	2	1	2	1	1	11	Y71G12B.10
LIP_HMM9262	2	1	3	1	1	2	1	11	#N/A
LIP_HMM9301	3	1	3	1	1	1	1	11	#N/A
LIP_HMM9337	2	2	2	2	1	1	1	11	#N/A
LIP_HMM9432	3	1	2	1	2	1	1	11	#N/A
LIP_HMM9515	1	1	5	1	1	1	1	11	4-AMINOBUTYRATE AMINOTRANSFERASE, MITOCHONDRIAL
LIP_HMM9536	0	0	0	0	11	0	0	11	EXODEOXYRIBONUCLEASE III
LIP_HMM9594	1	1	1	1	5	1	1	11	METHIONINE AMINOPEPTIDASE 1
LIP_HMM9631	4	1	1	2	1	1	1	11	EUKARYOTIC TRANSLATION INITIATION FACTOR 5B
LIP_HMM9656	2	2	2	1	2	1	1	11	#N/A
LIP_HMM9664	2	0	3	1	1	3	1	11	DIHYDROLIPOYLLYSINE-RESIDUE SUCCINYLTRANSFERASE COMPONENT OF 2-OXOGLUTARATE DEHYDROGENASE COMPLEX, MITOCHONDRIAL
LIP_HMM9665	2	1	2	1	1	3	1	11	MULTIFUNCTIONAL TRYPTOPHAN BIOSYNTHESIS PROTEIN
LIP_HMM9718	2	1	1	1	3	2	1	11	#N/A
LIP_HMM9731	2	1	1	1	2	3	1	11	#N/A
LIP_HMM9732	2	1	1	1	3	2	1	11	ATP7, ISOFORM B
LIP_HMM9779	0	0	0	0	0	0	11	11	#N/A
LIP_HMM9835	4	1	2	1	1	2	0	11	#N/A
LIP_HMM9863	3	1	3	1	1	1	1	11	#N/A
LIP_HMM9876	1	1	2	3	2	1	1	11	D-2-HYDROXYGLUTARATE DEHYDROGENASE, MITOCHONDRIAL
LIP_HMM9933	4	1	1	1	1	2	1	11	#N/A
LIP_HMM9940	2	2	3	1	1	1	1	11	DNA-BINDING PROTEIN SMUBP-2
LIP_HMM9985	1	3	0	1	3	2	1	11	BIFUNCTIONAL ASPARTATE AMINOTRANSFERASE AND GLUTAMATE/ASPARTATE-PREPHENATE AMINOTRANSFERASE
LIP_HMM10010	2	1	1	1	3	2	1	11	3-ISOPROPYLMALATE DEHYDRATASE
LIP_HMM10016	2	1	1	1	1	5	0	11	#N/A
LIP_HMM10017	2	1	3	1	1	2	1	11	REGULATORY PROTEIN SWI6
LIP_HMM10021	2	1	1	1	1	4	1	11	PROTEIN PSP1
LIP_HMM10024	2	2	2	2	1	1	1	11	#N/A
LIP_HMM10032	4	2	1	1	1	1	1	11	ATYPICAL KINASE COQ-8, MITOCHONDRIAL
LIP_HMM10053	1	2	2	1	3	1	1	11	SHORT/BRANCHED CHAIN SPECIFIC ACYL-COA DEHYDROGENASE, MITOCHONDRIAL
LIP_HMM14	2	1	3	1	1	1	1	10	HEAT SHOCK FACTOR PROTEIN
LIP_HMM28	2	2	1	1	1	2	1	10	CYCLIN-C
LIP_HMM60	3	0	3	1	1	1	1	10	60S RIBOSOMAL PROTEIN L18A
LIP_HMM84	2	1	2	1	2	1	1	10	IRON-SULFUR CLUSTER ASSEMBLY 1 HOMOLOG, MITOCHONDRIAL
LIP_HMM88	1	2	2	1	2	1	1	10	MISMATCH REPAIR ENDONUCLEASE PMS2
LIP_HMM118	2	2	1	1	2	2	0	10	#N/A
LIP_HMM125	2	1	1	1	3	1	1	10	V-TYPE PROTON ATPASE SUBUNIT C 1-A-RELATED
LIP_HMM135	2	1	1	1	1	4	0	10	PROTEIN PHOSPHATASE SLINGSHOT
LIP_HMM163	1	1	2	1	3	1	1	10	G1/S-SPECIFIC CYCLIN CLN1-RELATED
LIP_HMM165	2	1	3	1	1	1	1	10	PROTEIN MO25
LIP_HMM180	2	1	1	1	1	4	0	10	GH12641P
LIP_HMM211	1	1	3	1	2	1	1	10	Y82E9BR.14, ISOFORM B
LIP_HMM216	1	2	3	1	1	1	1	10	TRANSLATION INITIATION FACTOR EIF-2B SUBUNIT BETA
LIP_HMM217	2	3	0	1	2	1	1	10	TRANSLATION INITIATION FACTOR EIF-2B SUBUNIT DELTA
LIP_HMM232	1	1	4	1	1	1	1	10	CHROMATIN ACCESSIBILITY COMPLEX PROTEIN 1
LIP_HMM234	2	2	1	1	1	2	1	10	POLYCOMB PROTEIN EED
LIP_HMM239	2	1	1	1	3	1	1	10	V-TYPE PROTON ATPASE SUBUNIT C'
LIP_HMM289	1	2	1	1	3	1	1	10	EUKARYOTIC TRANSLATION INITIATION FACTOR 3 SUBUNIT E
LIP_HMM308	2	1	1	1	3	1	1	10	1-PHOSPHATIDYLINOSITOL 4,5-BISPHOSPHATE PHOSPHODIESTERASE 1
LIP_HMM318	2	1	3	1	1	1	1	10	NUCLEAR PORE COMPLEX PROTEIN NUP155
LIP_HMM327	2	2	1	1	1	2	1	10	EUKARYOTIC TRANSLATION INITIATION FACTOR 3 SUBUNIT G
LIP_HMM343	1	2	1	1	1	1	3	10	STEROL-4-ALPHA-CARBOXYLATE 3-DEHYDROGENASE, DECARBOXYLATING
LIP_HMM360	3	1	2	1	1	1	1	10	40S RIBOSOMAL PROTEIN S8
LIP_HMM369	2	1	0	1	4	1	1	10	EUKARYOTIC TRANSLATION INITIATION FACTOR 3 SUBUNIT H
LIP_HMM370	2	1	2	1	2	1	1	10	COP9 SIGNALOSOME COMPLEX SUBUNIT 5
LIP_HMM372	1	1	4	1	1	1	1	10	#N/A
LIP_HMM398	2	1	3	1	1	1	1	10	DNA LIGASE 3
LIP_HMM405	4	1	1	1	1	1	1	10	CHARGED MULTIVESICULAR BODY PROTEIN 2A
LIP_HMM420	1	1	2	1	2	2	1	10	DTDP-4-DEHYDRORHAMNOSE REDUCTASE
LIP_HMM431	2	1	2	2	1	1	1	10	U1 SMALL NUCLEAR RIBONUCLEOPROTEIN A
LIP_HMM468	2	1	2	1	2	1	1	10	EUKARYOTIC TRANSLATION INITIATION FACTOR 3 SUBUNIT F
LIP_HMM476	1	1	4	1	1	1	1	10	SMALL NUCLEAR RIBONUCLEOPROTEIN G-RELATED
LIP_HMM485	2	1	1	2	2	1	1	10	SC2
LIP_HMM531	2	1	3	1	1	1	1	10	6-PHOSPHOFRUCTO-2-KINASE/FRUCTOSE-2,6-BISPHOSPHATASE YLR345W-RELATED
LIP_HMM543	2	2	2	1	2	0	1	10	UV EXCISION REPAIR PROTEIN RAD23
LIP_HMM552	2	1	2	1	1	2	1	10	HISTONE DEACETYLASE HOS3
LIP_HMM591	2	1	3	1	1	1	1	10	DNA DAMAGE-BINDING PROTEIN 1
LIP_HMM613	2	2	1	1	3	1	0	10	#N/A
LIP_HMM635	2	2	3	1	1	1	0	10	SUPPRESSOR OF HAIRLESS PROTEIN
LIP_HMM636	2	2	2	1	1	2	0	10	#N/A
LIP_HMM655	2	2	2	1	1	1	1	10	26S PROTEASOME NON-ATPASE REGULATORY SUBUNIT 11
LIP_HMM663	2	1	3	1	1	1	1	10	AT27578P
LIP_HMM673	2	1	2	1	2	1	1	10	TRIMETHYLLYSINE DIOXYGENASE, MITOCHONDRIAL
LIP_HMM694	2	2	2	1	1	1	1	10	40S RIBOSOMAL PROTEIN S17
LIP_HMM695	2	1	3	1	1	1	1	10	PROTEIN ARGININE N-METHYLTRANSFERASE 5
LIP_HMM719	2	1	1	1	1	3	1	10	ORIGIN RECOGNITION COMPLEX SUBUNIT 1
LIP_HMM720	2	1	2	1	2	1	1	10	CELL DIVISION CONTROL PROTEIN 6 HOMOLOG
LIP_HMM735	1	1	1	1	3	1	2	10	#N/A
LIP_HMM751	2	1	2	1	1	2	1	10	SPX DOMAIN-CONTAINING PROTEIN 4
LIP_HMM782	2	1	3	1	1	1	1	10	SWI/SNF-RELATED MATRIX-ASSOCIATED ACTIN-DEPENDENT REGULATOR OF CHROMATIN SUBFAMILY A MEMBER 5
LIP_HMM817	2	1	3	1	1	1	1	10	METHIONINE AMINOPEPTIDASE 2
LIP_HMM826	2	1	1	1	2	2	1	10	COMPLEMENT COMPONENT 1 Q SUBCOMPONENT-BINDING PROTEIN, MITOCHONDRIAL
LIP_HMM836	2	1	3	1	1	1	1	10	DOLICHYL-DIPHOSPHOOLIGOSACCHARIDE--PROTEIN GLYCOSYLTRANSFERASE 48 KDA SUBUNIT
LIP_HMM855	2	1	2	1	2	1	1	10	CORONIN
LIP_HMM866	2	1	1	1	1	3	1	10	ZINC FINGER PROTEIN ZPR1
LIP_HMM868	2	2	3	0	1	1	1	10	MALE-SPECIFIC LETHAL 3 HOMOLOG-RELATED
LIP_HMM870	2	1	1	2	2	1	1	10	NADH DEHYDROGENASE [UBIQUINONE] IRON-SULFUR PROTEIN 3, MITOCHONDRIAL
LIP_HMM883	2	1	2	1	1	2	1	10	CYSTEINE--TRNA LIGASE, CYTOPLASMIC
LIP_HMM887	0	1	4	1	2	1	1	10	NUCLEOLAR PROTEIN 58
LIP_HMM907	1	1	3	1	3	1	0	10	ACYL-COENZYME A OXIDASE
LIP_HMM920	2	1	1	1	3	1	1	10	N-ACETYLTRANSFERASE 10
LIP_HMM927	2	1	3	1	1	1	1	10	#N/A
LIP_HMM939	2	1	0	1	3	2	1	10	SUMO-ACTIVATING ENZYME SUBUNIT 2
LIP_HMM946	2	1	2	1	2	1	1	10	GH24511P
LIP_HMM972	1	1	3	1	2	1	1	10	#N/A
LIP_HMM973	2	2	1	1	1	2	1	10	DIPHOSPHOMEVALONATE DECARBOXYLASE
LIP_HMM1014	2	2	1	1	2	1	1	10	LIPASE
LIP_HMM1034	2	2	2	1	1	1	1	10	V-TYPE PROTON ATPASE SUBUNIT D 1
LIP_HMM1067	2	1	2	2	1	1	1	10	TRNA (URACIL(54)-C(5))-METHYLTRANSFERASE
LIP_HMM1085	2	1	2	1	2	1	1	10	ATP-DEPENDENT DNA HELICASE REP
LIP_HMM1131	3	1	2	0	1	1	2	10	NAD-DEPENDENT PROTEIN DEACETYLASE SIRTUIN-2
LIP_HMM1138	3	1	1	1	2	1	1	10	MITOCHONDRIAL GTPASE 1-RELATED
LIP_HMM1140	2	2	2	1	1	1	1	10	NUCLEOLAR GTP-BINDING PROTEIN 2
LIP_HMM1144	2	1	1	1	3	1	1	10	RNA 3'-TERMINAL PHOSPHATE CYCLASE-LIKE PROTEIN
LIP_HMM1155	2	1	3	1	1	1	1	10	DEATH LIGAND SIGNAL ENHANCER
LIP_HMM1162	1	1	0	3	2	2	1	10	FERROCHELATASE, MITOCHONDRIAL
LIP_HMM1172	2	1	3	1	1	1	1	10	60S RIBOSOMAL PROTEIN L14
LIP_HMM1189	1	2	3	1	1	1	1	10	ELONGATOR COMPLEX PROTEIN 3
LIP_HMM1198	0	1	3	0	2	3	1	10	SERINE/THREONINE-PROTEIN KINASE ATR
LIP_HMM1213	1	1	1	1	3	2	1	10	PROTEIN SLOWMO
LIP_HMM1232	2	1	1	1	2	2	1	10	GLYCOGENIN, ISOFORM E
LIP_HMM1255	1	1	2	1	2	2	1	10	CLEAVAGE AND POLYADENYLATION SPECIFICITY FACTOR SUBUNIT 3
LIP_HMM1284	2	1	2	1	2	1	1	10	AUTOPHAGY-SPECIFIC GENE 18A, ISOFORM E
LIP_HMM1302	2	1	2	1	2	1	1	10	CROOKED NECK-LIKE PROTEIN 1
LIP_HMM1320	1	0	5	3	0	1	0	10	E3 UBIQUITIN-PROTEIN LIGASE UPL1-RELATED
LIP_HMM1362	3	2	1	1	1	2	0	10	BREAST CANCER TYPE 2 SUSCEPTIBILITY PROTEIN BRCA2
LIP_HMM1378	2	1	3	1	1	1	1	10	PROLIFERATING CELL NUCLEAR ANTIGEN
LIP_HMM1410	1	1	4	1	1	1	1	10	MUTS PROTEIN HOMOLOG 4
LIP_HMM1412	4	1	1	1	1	1	1	10	DNA MISMATCH REPAIR PROTEIN MSH2
LIP_HMM1417	2	1	1	1	3	1	1	10	54S RIBOSOMAL PROTEIN L35, MITOCHONDRIAL
LIP_HMM1426	2	2	2	1	1	1	1	10	TRANSCRIPTION INITIATION FACTOR TFIID SUBUNIT 13
LIP_HMM1432	2	1	2	1	1	2	1	10	DNA TOPOISOMERASE 3-ALPHA
LIP_HMM1473	0	7	0	3	0	0	0	10	TRANSPOSON TY1-A GAG POLYPROTEIN-RELATED
LIP_HMM1490	1	1	1	1	2	3	1	10	FUMARATE HYDRATASE, MITOCHONDRIAL
LIP_HMM1524	2	1	2	1	2	1	1	10	ATP-DEPENDENT RNA HELICASE DDX11-RELATED
LIP_HMM1531	2	1	3	1	1	1	1	10	HISTIDYL-TRNA SYNTHETASE
LIP_HMM1539	1	1	1	1	2	3	1	10	40S RIBOSOMAL PROTEIN SA
LIP_HMM1565	2	2	1	1	2	1	1	10	PHENYLALANINE--TRNA LIGASE ALPHA SUBUNIT
LIP_HMM1577	3	1	1	1	1	2	1	10	60S RIBOSOMAL PROTEIN L13A-RELATED
LIP_HMM1579	2	1	1	1	3	2	0	10	THYMIDYLATE SYNTHASE
LIP_HMM1614	1	1	1	1	2	2	2	10	#N/A
LIP_HMM1618	2	1	1	1	2	2	1	10	#N/A
LIP_HMM1620	2	2	2	1	2	1	0	10	CARBOXYLIC ESTER HYDROLASE
LIP_HMM1629	4	1	1	1	1	1	1	10	FI23527P1
LIP_HMM1650	2	1	3	1	1	1	1	10	RIBONUCLEOSIDE-DIPHOSPHATE REDUCTASE LARGE SUBUNIT
LIP_HMM1666	2	1	1	1	1	3	1	10	TUBULIN GAMMA CHAIN
LIP_HMM1684	1	1	3	1	1	2	1	10	PROTEASOME SUBUNIT BETA TYPE-3
LIP_HMM1718	3	1	2	1	1	1	1	10	FARNESYL-DIPHOSPHATE FARNESYLTRANSFERASE
LIP_HMM1724	2	1	2	1	1	2	1	10	DNA REPLICATION LICENSING FACTOR MCM4
LIP_HMM1729	1	2	1	3	1	1	1	10	DNA REPLICATION LICENSING FACTOR MCM2
LIP_HMM1730	4	1	0	1	1	2	1	10	SUCCINATE DEHYDROGENASE [UBIQUINONE] FLAVOPROTEIN SUBUNIT, MITOCHONDRIAL
LIP_HMM1738	2	2	1	1	1	2	1	10	HEAT SHOCK PROTEIN 104
LIP_HMM1747	1	2	2	1	1	2	1	10	40S RIBOSOMAL PROTEIN S23
LIP_HMM1751	2	1	2	1	1	2	1	10	54S RIBOSOMAL PROTEIN L6, MITOCHONDRIAL
LIP_HMM1767	2	1	2	1	2	1	1	10	REPLICATION FACTOR C SUBUNIT 5
LIP_HMM1768	2	1	2	1	2	1	1	10	REPLICATION FACTOR C SUBUNIT 3
LIP_HMM1770	1	1	2	1	3	1	1	10	ATP SYNTHASE SUBUNIT D
LIP_HMM1934	2	1	1	1	2	2	1	10	ASPARAGINE SYNTHETASE
LIP_HMM1971	4	1	1	1	1	1	1	10	DNA-DIRECTED RNA POLYMERASES I AND III SUBUNIT RPAC1
LIP_HMM1989	3	1	1	1	2	1	1	10	PROTEIN MTO1 HOMOLOG, MITOCHONDRIAL
LIP_HMM1994	2	1	2	1	2	1	1	10	#N/A
LIP_HMM2009	1	1	3	1	2	1	1	10	ACYLPYRUVASE FAHD1, MITOCHONDRIAL
LIP_HMM2032	2	0	1	1	1	4	1	10	ISOCITRATE DEHYDROGENASE [NAD] SUBUNIT GAMMA, MITOCHONDRIAL
LIP_HMM2056	0	2	3	3	0	1	1	10	#N/A
LIP_HMM2126	2	1	2	1	2	1	1	10	ANAPHASE-PROMOTING COMPLEX SUBUNIT 2
LIP_HMM2129	2	1	3	1	1	1	1	10	Y17G7B.3
LIP_HMM2190	2	1	2	1	1	2	1	10	GLYCEROL-3-PHOSPHATE DEHYDROGENASE, MITOCHONDRIAL
LIP_HMM2194	2	1	2	1	2	1	1	10	ACETYLORNITHINE AMINOTRANSFERASE, MITOCHONDRIAL
LIP_HMM2200	2	1	2	1	1	1	2	10	NADH DEHYDROGENASE [UBIQUINONE] IRON-SULFUR PROTEIN 7, MITOCHONDRIAL
LIP_HMM2207	2	1	2	1	2	1	1	10	SIGNAL RECOGNITION PARTICLE 14 KD PROTEIN
LIP_HMM2223	2	1	2	1	2	1	1	10	NADH DEHYDROGENASE [UBIQUINONE] COMPLEX I, ASSEMBLY FACTOR 7
LIP_HMM2233	2	2	2	1	1	1	1	10	PROTEIN MAM3
LIP_HMM2242	5	1	0	1	1	2	0	10	GH12838P
LIP_HMM2249	2	1	3	1	1	1	1	10	SPLICING FACTOR 3B, SUBUNIT 1-RELATED
LIP_HMM2252	1	1	3	1	2	1	1	10	VPS10 HOMOLOG 1-RELATED
LIP_HMM2272	2	1	2	1	1	1	2	10	HELICASE SKI2W
LIP_HMM2293	2	1	3	1	2	1	0	10	#N/A
LIP_HMM2310	2	1	2	1	2	1	1	10	#N/A
LIP_HMM2320	2	1	3	1	1	2	0	10	C17E4.11
LIP_HMM2324	1	1	4	1	1	1	1	10	GH19076P
LIP_HMM2348	2	2	2	1	1	1	1	10	#N/A
LIP_HMM2362	2	2	1	1	2	1	1	10	L-AMINOADIPATE-SEMIALDEHYDE DEHYDROGENASE-PHOSPHOPANTETHEINYL TRANSFERASE
LIP_HMM2373	2	1	2	2	1	1	1	10	ADHESION REGULATING MOLECULE 1 110 KDA CELL MEMBRANE GLYCOPROTEIN
LIP_HMM2374	2	1	1	1	1	3	1	10	MANNOSE-P-DOLICHOL UTILIZATION DEFECT 1 PROTEIN
LIP_HMM2401	3	1	1	1	2	1	1	10	TRANSCRIPTION INITIATION FACTOR TFIID SUBUNIT 12
LIP_HMM2403	2	2	1	1	1	2	1	10	SODIUM/POTASSIUM/CALCIUM EXCHANGER 6, MITOCHONDRIAL
LIP_HMM2411	2	1	1	1	3	1	1	10	#N/A
LIP_HMM2450	1	1	1	2	1	2	2	10	ANOCTAMIN
LIP_HMM2478	2	1	2	1	2	1	1	10	NUCLEAR MIGRATION PROTEIN NUDC
LIP_HMM2491	1	1	3	2	1	1	1	10	PROTEIN LUC7
LIP_HMM2505	2	1	2	1	2	1	1	10	ATP SYNTHASE SUBUNIT G 2, MITOCHONDRIAL-RELATED
LIP_HMM2517	3	1	1	1	2	1	1	10	INOSITOL HEXAKISPHOSPHATE KINASE 1
LIP_HMM2519	2	1	1	1	2	2	1	10	TRAFFICKING PROTEIN PARTICLE COMPLEX SUBUNIT 2
LIP_HMM2521	1	1	3	1	1	2	1	10	PREFOLDIN SUBUNIT 3
LIP_HMM2545	3	1	2	1	1	1	1	10	MITOCHONDRIAL IMPORT RECEPTOR SUBUNIT TOM20 HOMOLOG B
LIP_HMM2547	2	1	2	2	1	1	1	10	#N/A
LIP_HMM2583	2	1	2	1	2	1	1	10	COPPER TRANSPORTER 1A, ISOFORM C-RELATED
LIP_HMM2591	2	1	1	2	2	1	1	10	TAFAZZIN
LIP_HMM2592	7	0	1	0	1	1	0	10	OPTIC ATROPHY 3 PROTEIN OPA3
LIP_HMM2633	2	1	3	1	1	1	1	10	CELL DIVISION CYCLE PROTEIN 23 HOMOLOG
LIP_HMM2655	1	2	2	1	2	1	1	10	CDP-DIACYLGLYCEROL--GLYCEROL-3-PHOSPHATE 3-PHOSPHATIDYLTRANSFERASE, MITOCHONDRIAL
LIP_HMM2657	1	4	0	1	1	2	1	10	ATP-DEPENDENT (S)-NAD(P)H-HYDRATE DEHYDRATASE
LIP_HMM2659	2	2	1	1	1	2	1	10	TRANSCRIPTION INITIATION FACTOR TFIID SUBUNIT 9
LIP_HMM2666	2	2	1	1	1	2	1	10	CLUSTERED MITOCHONDRIA PROTEIN HOMOLOG-RELATED
LIP_HMM2671	1	2	3	1	1	1	1	10	X-RAY REPAIR CROSS-COMPLEMENTING PROTEIN 6
LIP_HMM2676	1	0	3	1	1	1	3	10	DENEDDYLASE 1, ISOFORM C
LIP_HMM2688	2	1	3	1	1	1	1	10	VACUOLAR PROTEIN SORTING-ASSOCIATED PROTEIN 41 HOMOLOG
LIP_HMM2710	2	1	2	1	1	2	1	10	DOL-P-MAN:MAN(5)GLCNAC(2)-PP-DOL ALPHA-1,3-MANNOSYLTRANSFERASE
LIP_HMM2740	2	2	2	1	1	2	0	10	PLECKSTRIN HOMOLOGY DOMAIN-CONTAINING FAMILY G MEMBER 6
LIP_HMM2749	2	2	0	1	1	3	1	10	CDK-ACTIVATING KINASE ASSEMBLY FACTOR MAT1
LIP_HMM2768	3	1	2	1	1	1	1	10	PINN
LIP_HMM2774	2	1	1	1	3	1	1	10	ATPASE, H+ TRANSPORTING, V1 SUBUNIT G ISOFORM 1
LIP_HMM2808	2	0	4	1	1	1	1	10	ALPHA N-TERMINAL PROTEIN METHYLTRANSFERASE 1
LIP_HMM2809	2	1	2	1	2	1	1	10	POLYNUCLEOTIDE 5'-HYDROXYL-KINASE NOL9
LIP_HMM2824	2	1	2	1	2	1	1	10	PROTEIN C20ORF43 HOMOLOG
LIP_HMM2826	2	1	1	1	2	2	1	10	ACETYL-COENZYME A TRANSPORTER 1
LIP_HMM2835	2	1	2	1	2	1	1	10	TRANSCRIPTION INITIATION FACTOR IA RRN3
LIP_HMM2846	2	2	2	1	1	1	1	10	BRAHMA ASSOCIATED PROTEIN 155 KDA
LIP_HMM2850	2	1	3	1	1	1	1	10	EAP30 SUBUNIT OF ELL COMPLEX
LIP_HMM2858	2	1	1	1	1	3	1	10	VACUOLAR SORTING PROTEIN 53
LIP_HMM2860	1	1	2	1	3	1	1	10	PROTEIN YIPF
LIP_HMM2868	2	1	2	1	1	2	1	10	METHYLTRANSFERASE-LIKE PROTEIN 4
LIP_HMM2876	2	2	0	1	3	1	1	10	U3 SMALL NUCLEOLAR RNA-ASSOCIATED PROTEIN 11
LIP_HMM2885	2	1	2	1	1	2	1	10	NECAP-LIKE PROTEIN CG9132
LIP_HMM2886	2	1	2	2	1	1	1	10	CCR4-ASSOCIATED FACTOR 16
LIP_HMM2887	5	1	0	1	2	1	0	10	#N/A
LIP_HMM2892	2	1	2	1	2	1	1	10	ATAXIN-2 HOMOLOG
LIP_HMM2893	2	2	2	1	1	1	1	10	#N/A
LIP_HMM2894	2	2	1	1	2	1	1	10	TRANSCRIPTION INITIATION FACTOR IIH-RELATED
LIP_HMM2898	3	1	2	1	1	1	1	10	SIGNAL RECOGNITION PARTICLE 68 KDA PROTEIN
LIP_HMM2917	3	1	2	1	1	1	1	10	ADIPOCYTE-SPECIFIC PROTEIN 4-RELATED
LIP_HMM2926	2	1	3	1	1	1	1	10	TRANSFORMING GROWTH FACTOR-BETA RECEPTOR-ASSOCIATED PROTEIN 1
LIP_HMM2927	2	1	2	1	2	1	1	10	PAX6 NEIGHBOR PROTEIN PAXNEB
LIP_HMM2928	2	1	1	1	1	3	1	10	HUS1-LIKE, ISOFORM A
LIP_HMM2954	2	1	2	1	2	1	1	10	#N/A
LIP_HMM2957	2	1	3	1	1	1	1	10	PROTEIN RNF113A1-RELATED
LIP_HMM2972	2	1	1	1	1	3	1	10	TRANSLATION INITIATION FACTOR EIF3-RELATED
LIP_HMM3002	1	1	3	1	2	1	1	10	SCY1-LIKE PROTEIN 2
LIP_HMM3018	1	1	3	1	2	1	1	10	TFIIF-ALPHA
LIP_HMM3021	0	1	5	1	1	1	1	10	#N/A
LIP_HMM3031	1	2	3	1	1	1	1	10	EUKARYOTIC TRANSLATION INITIATION FACTOR 3 SUBUNIT 11
LIP_HMM3037	3	1	0	2	1	2	1	10	#N/A
LIP_HMM3038	2	1	1	1	3	1	1	10	DYNACTIN P62 SUBUNIT
LIP_HMM3054	1	2	2	1	1	2	1	10	TRAFFICKING PROTEIN PARTICLE COMPLEX SUBUNIT 3-RELATED
LIP_HMM3056	2	0	3	1	2	1	1	10	USE1-LIKE PROTEIN
LIP_HMM3122	2	1	1	3	1	1	1	10	MYOSIN-VIIA
LIP_HMM3123	2	2	1	1	1	2	1	10	HUM-1
LIP_HMM3127	2	2	2	1	1	1	1	10	TEX261 PROTEIN
LIP_HMM3129	2	1	1	1	1	3	1	10	SOLUTE CARRIER FAMILY 35 MEMBER F6
LIP_HMM3132	2	2	2	1	1	1	1	10	TFIIH, POLYPEPTIDE 4
LIP_HMM3139	2	2	2	1	1	2	0	10	SERRATE RNA EFFECTOR MOLECULE HOMOLOG
LIP_HMM3162	1	1	4	1	1	1	1	10	#N/A
LIP_HMM3175	2	1	2	1	1	2	1	10	EUKARYOTIC TRANSLATION INITIATION FACTOR 2A
LIP_HMM3181	2	1	2	1	2	1	1	10	SOMETHING ABOUT SILENCING PROTEIN 10
LIP_HMM3182	2	1	3	1	1	1	1	10	NEUROGUIDIN
LIP_HMM3186	2	2	2	1	1	1	1	10	HSPC111 PROTEIN-RELATED
LIP_HMM3196	1	1	3	1	1	2	1	10	N-ACETYLTRANSFERASE 9
LIP_HMM3202	2	1	3	1	1	1	1	10	HPR1
LIP_HMM3211	2	2	2	1	1	1	1	10	SET DOMAIN-CONTAINING PROTEIN 4
LIP_HMM3264	2	1	1	2	1	2	1	10	#N/A
LIP_HMM3266	2	1	2	1	2	1	1	10	#N/A
LIP_HMM3268	2	0	3	1	2	1	1	10	TRANSMEMBRANE PROTEIN 19
LIP_HMM3298	2	1	3	1	1	1	1	10	NEDD4 FAMILY INTERACTING PROTEIN
LIP_HMM3361	3	1	2	1	1	1	1	10	#N/A
LIP_HMM3388	2	1	3	1	1	1	1	10	TRAILER HITCH, ISOFORM H
LIP_HMM3396	2	2	1	2	1	1	1	10	LEUCINE CARBOXYL METHYLTRANSFERASE 1
LIP_HMM3406	1	1	1	1	2	3	1	10	3-5 EXONUCLEASE
LIP_HMM3477	2	1	1	1	3	1	1	10	TWINFILIN
LIP_HMM3483	2	3	1	1	1	1	1	10	ATPASE WRNIP1
LIP_HMM3504	2	1	2	1	1	1	2	10	KYNURENINE 3-MONOOXYGENASE
LIP_HMM3514	2	1	3	1	1	1	1	10	SEC24CD ORTHOLOG, ISOFORM C
LIP_HMM3532	2	1	1	3	1	1	1	10	BRAHMA-ASSOCIATED PROTEIN OF 60 KDA
LIP_HMM3547	3	1	2	1	1	1	1	10	C07A12.7, ISOFORM A
LIP_HMM3551	2	2	1	1	1	2	1	10	HEPATOCYTE GROWTH FACTOR-REGULATED TYROSINE KINASE SUBSTRATE
LIP_HMM3578	2	2	2	1	1	1	1	10	PRE-MRNA SPLICING FACTOR PRP31
LIP_HMM3611	2	1	2	1	3	1	0	10	SMRTER, ISOFORM G
LIP_HMM3616	2	1	1	1	1	3	1	10	TRANSCRIPTION FACTOR YY1
LIP_HMM3630	1	1	4	1	1	1	1	10	HOMEOBOX PROTEIN CUT
LIP_HMM3633	10	0	0	0	0	0	0	10	#N/A
LIP_HMM3636	2	1	2	1	1	2	1	10	EUKARYOTIC TRANSLATION INITIATION FACTOR 3 EIF3 -RELATED
LIP_HMM3645	2	1	1	1	3	1	1	10	PERIODIC TRYPTOPHAN PROTEIN 1 HOMOLOG
LIP_HMM3651	1	1	3	2	1	1	1	10	AT02583P
LIP_HMM3657	2	2	2	1	1	1	1	10	E3 UBIQUITIN-PROTEIN LIGASE RAD18
LIP_HMM3661	2	3	2	0	1	1	1	10	PHD ZN FINGER-CONTAINING PROTEIN
LIP_HMM3678	3	5	0	0	1	1	0	10	GH10160P
LIP_HMM3701	0	6	0	2	0	2	0	10	#N/A
LIP_HMM3744	2	0	2	1	3	1	1	10	GLIOMA SUPPRESSOR CANDIDATE REGION GENE 2
LIP_HMM3755	1	1	3	1	1	2	1	10	NEUROPATHY TARGET ESTERASE SWS
LIP_HMM3768	2	1	3	1	1	1	1	10	CARDIOLIPIN SYNTHASE (CMP-FORMING)
LIP_HMM3779	2	1	1	1	4	1	0	10	#N/A
LIP_HMM3789	2	1	2	1	1	2	1	10	PROTEIN FMP32, MITOCHONDRIAL
LIP_HMM3797	2	2	2	1	1	1	1	10	Y92H12A.5, ISOFORM B
LIP_HMM3826	3	1	1	1	1	1	2	10	#N/A
LIP_HMM3879	2	1	2	1	2	1	1	10	ENHANCER OF POLYCOMB-LIKE PROTEIN
LIP_HMM3905	3	1	0	1	2	2	1	10	#N/A
LIP_HMM3931	2	1	2	1	2	1	1	10	TUBULIN FOLDING COFACTOR C
LIP_HMM3944	3	2	1	1	1	1	1	10	NEPHROCYSTIN
LIP_HMM3957	2	1	1	2	1	2	1	10	SPV-1, ISOFORM A
LIP_HMM3970	2	2	0	1	2	2	1	10	I-KAPPA-B-LIKE PROTEIN IKBL
LIP_HMM3982	2	1	2	1	2	1	1	10	SPLICING FACTOR 3A SUBUNIT 1
LIP_HMM3984	2	2	2	1	1	1	1	10	TUMOR SUPPRESSOR P53-BINDING PROTEIN 1
LIP_HMM3999	2	1	2	1	3	1	0	10	TCER-1, ISOFORM A-RELATED
LIP_HMM4033	1	1	1	1	4	1	1	10	3-HYDROXYANTHRANILATE 3,4-DIOXYGENASE
LIP_HMM4050	2	1	1	1	3	1	1	10	AATF PROTEIN APOPTOSIS ANTAGONIZING TRANSCRIPTION FACTOR
LIP_HMM4064	2	0	3	1	2	1	1	10	SPLICING FACTOR U2AF-ASSOCIATED PROTEIN 2
LIP_HMM4154	1	1	2	1	2	2	1	10	SYNTAXIN-18
LIP_HMM4178	1	2	2	1	2	1	1	10	H21P03.2
LIP_HMM4184	3	1	1	1	2	1	1	10	#N/A
LIP_HMM4189	1	1	3	2	1	1	1	10	#N/A
LIP_HMM4191	1	1	2	1	3	1	1	10	WD REPEAT PROTEIN 8-RELATED
LIP_HMM4192	4	1	2	1	1	1	0	10	K07H8.2, ISOFORM A
LIP_HMM4199	2	2	0	1	2	2	1	10	WD40 REPEAT PROTEIN 4
LIP_HMM4206	2	1	2	1	2	1	1	10	PROTEIN LINGERER
LIP_HMM4215	2	1	2	1	1	1	2	10	SERINE/THREONINE-PROTEIN PHOSPHATASE 4 REGULATORY SUBUNIT 2
LIP_HMM4278	1	2	2	1	1	2	1	10	TRANSPORT AND GOLGI ORGANIZATION PROTEIN 2 HOMOLOG
LIP_HMM4283	2	1	2	1	1	2	1	10	Y55F3AM.9, ISOFORM A
LIP_HMM4294	2	1	1	1	3	1	1	10	#N/A
LIP_HMM4301	1	1	4	1	1	1	1	10	METHYLCROTONOYL-COA CARBOXYLASE SUBUNIT ALPHA, MITOCHONDRIAL
LIP_HMM4311	1	1	1	3	2	1	1	10	CELL DIVISION CONTROL PROTEIN 10
LIP_HMM4322	2	1	3	1	1	1	1	10	#N/A
LIP_HMM4354	1	2	1	1	3	1	1	10	PRE-MRNA-SPLICING FACTOR ATP-DEPENDENT RNA HELICASE DHX15
LIP_HMM4372	1	1	2	2	1	2	1	10	STRUCTURAL MAINTENANCE OF CHROMOSOMES PROTEIN
LIP_HMM4432	2	2	2	1	1	1	1	10	C45E5.1
LIP_HMM4485	2	1	3	1	1	1	1	10	CYTOCHROME C MITOCHONDRIAL IMPORT FACTOR CYC2
LIP_HMM4510	2	1	2	1	1	1	2	10	HEAT SHOCK 70 KDA PROTEIN 14
LIP_HMM4525	1	1	1	1	3	2	1	10	NADPH-DEPENDENT DIFLAVIN OXIDOREDUCTASE 1
LIP_HMM4561	1	1	3	2	1	1	1	10	WD40 REPEAT PROTEIN
LIP_HMM4580	3	1	1	1	1	2	1	10	Y111B2A.12, ISOFORM A
LIP_HMM4581	2	1	1	1	1	2	2	10	WD40 REPEAT PROTEIN
LIP_HMM4601	2	2	2	1	1	1	1	10	FIZZY-RELATED PROTEIN HOMOLOG
LIP_HMM4604	1	4	1	1	1	1	1	10	WD40 PROTEIN CIAO1
LIP_HMM4609	2	1	1	1	3	1	1	10	WD REPEAT AND HMG-BOX DNA-BINDING PROTEIN 1
LIP_HMM4614	2	2	2	1	1	1	1	10	VACUOLAR MORPHOGENESIS PROTEIN 7
LIP_HMM4615	2	1	3	1	1	1	1	10	SYX-7
LIP_HMM4629	2	1	1	3	1	1	1	10	RNA CLEAVAGE STIMULATION FACTOR
LIP_HMM4637	2	2	2	1	1	1	1	10	RNA POLYMERASE II SUBUNIT A C-TERMINAL DOMAIN PHOSPHATASE SSU72
LIP_HMM4674	2	1	1	1	3	1	1	10	TBC-20, ISOFORM A
LIP_HMM4679	2	1	1	2	2	1	1	10	OVARIAN CARCINOMA ANTIGEN CA125-RELATED
LIP_HMM4731	2	2	1	1	2	1	1	10	DOLICHYL-DIPHOSPHOOLIGOSACCHARIDE--PROTEIN GLYCOSYLTRANSFERASE SUBUNIT 1
LIP_HMM4739	2	1	2	1	2	1	1	10	CHORISMATE SYNTHASE
LIP_HMM4741	2	3	1	1	1	1	1	10	AROM/DEHYDROQUINATE SYNTHASE
LIP_HMM4760	0	2	1	1	4	1	1	10	SYNAPTOBREVIN HOMOLOG YKT6
LIP_HMM4761	2	1	2	1	1	2	1	10	VESICLE-TRAFFICKING PROTEIN SEC22B
LIP_HMM4762	3	1	2	1	1	1	1	10	TRIOSEPHOSPHATE ISOMERASE
LIP_HMM4784	1	2	2	1	2	1	1	10	SEIPIN
LIP_HMM4811	2	1	2	1	2	1	1	10	TRANSCRIPTION INITIATION FACTOR TFIID SUBUNIT 10
LIP_HMM4812	3	1	0	1	2	3	0	10	NUCLEOPORIN NUP42
LIP_HMM4834	2	1	2	1	2	1	1	10	NUCLEAR PORE COMPLEX PROTEIN NUP160
LIP_HMM4840	2	2	1	1	2	1	1	10	PANTOATE--BETA-ALANINE LIGASE
LIP_HMM4857	2	1	3	1	1	1	1	10	CYTOCHROME C OXIDASE ASSEMBLY PROTEIN COX11, MITOCHONDRIAL
LIP_HMM4863	2	2	1	1	1	2	1	10	GTP CYCLOHYDROLASE-2
LIP_HMM4877	2	1	2	1	2	1	1	10	ARGININE-TRNA-PROTEIN TRANSFERASE 1
LIP_HMM4933	2	1	3	1	1	1	1	10	#N/A
LIP_HMM4966	2	1	2	1	1	2	1	10	#N/A
LIP_HMM4969	2	1	1	1	1	3	1	10	TRANSPORTER MCH1-RELATED
LIP_HMM5036	1	2	1	3	1	1	1	10	CACTIN
LIP_HMM5043	2	1	2	2	1	2	0	10	#N/A
LIP_HMM5067	1	1	2	1	3	1	1	10	TRANSLATION INITIATION FACTOR EIF-2B SUBUNIT EPSILON
LIP_HMM5070	2	1	1	1	3	1	1	10	PHOSPHOACETYLGLUCOSAMINE MUTASE
LIP_HMM5073	1	1	1	1	4	1	1	10	MITOCHONDRIAL CARNITINE O-ACETYLTRANSFERASE-RELATED
LIP_HMM5074	2	1	1	1	1	2	2	10	ASPARAGINE--TRNA LIGASE, CYTOPLASMIC
LIP_HMM5081	0	0	0	0	0	0	10	10	#N/A
LIP_HMM5089	2	1	2	2	1	1	1	10	HEXOSAMINIDASE 1, ISOFORM A-RELATED
LIP_HMM5139	2	1	2	1	1	1	2	10	RIBOFLAVIN KINASE
LIP_HMM5147	1	1	3	1	2	1	1	10	CHARGED MULTIVESICULAR BODY PROTEIN 6
LIP_HMM5165	2	1	3	1	1	1	1	10	ERAD-ASSOCIATED E3 UBIQUITIN-PROTEIN LIGASE HRD1B
LIP_HMM5169	1	4	1	1	2	1	0	10	#N/A
LIP_HMM5192	2	1	1	2	1	2	1	10	OVARIAN CANCER-ASSOCIATED GENE 2 PROTEIN
LIP_HMM5198	2	1	3	1	1	1	1	10	DELTA ADAPTIN-RELATED
LIP_HMM5226	1	0	1	3	2	1	2	10	#N/A
LIP_HMM5235	1	1	5	1	1	1	0	10	COPPER TRANSPORT PROTEIN ATOX1
LIP_HMM5247	2	4	1	1	1	1	0	10	#N/A
LIP_HMM5281	2	1	3	1	1	2	0	10	CIRHIN
LIP_HMM5309	3	1	1	1	2	1	1	10	BTK-BINDING PROTEIN-RELATED
LIP_HMM5311	0	0	5	1	2	2	0	10	FALZ-RELATED BROMODOMAIN-CONTAINING PROTEINS
LIP_HMM5367	2	1	3	1	1	1	1	10	HSP70/HSP90 CO-CHAPERONE CNS1
LIP_HMM5373	2	1	1	1	1	3	1	10	PROTEIN IWS1 HOMOLOG
LIP_HMM5441	2	1	1	1	2	2	1	10	DNA REPAIR PROTEIN XRCC3
LIP_HMM5445	1	1	4	1	1	1	1	10	VACUOLAR AMINO ACID TRANSPORTER 5-RELATED
LIP_HMM5453	2	1	1	3	1	1	1	10	VACUOLAR AMINO ACID TRANSPORTER 1
LIP_HMM5454	2	1	2	1	2	1	1	10	PHOSPHATIDYLINOSITOL-BINDING CLATHRIN ASSEMBLY PROTEIN LAP
LIP_HMM5477	2	1	2	1	2	1	1	10	MITOTIC CHECK POINT PROTEIN BUB2
LIP_HMM5505	1	1	4	1	1	1	1	10	3-HYDROXYISOBUTYRATE DEHYDROGENASE, MITOCHONDRIAL
LIP_HMM5568	3	3	0	1	1	1	1	10	PROGRAMMED CELL DEATH 6-INTERACTING PROTEIN
LIP_HMM5589	1	2	3	1	1	1	1	10	SOLUTE CARRIER FAMILY 35 MEMBER F5
LIP_HMM5596	3	1	1	1	1	2	1	10	PEROXISOMAL MEMBRANE PROTEIN PEX14
LIP_HMM5603	3	1	2	1	1	1	1	10	GROWTH ARREST-SPECIFIC PROTEIN 7
LIP_HMM5609	1	1	1	1	4	1	1	10	MITOCHONDRIAL CHAPERONE BCS1
LIP_HMM5615	1	1	2	3	1	1	1	10	F56F11.4, ISOFORM B
LIP_HMM5636	2	1	2	1	2	1	1	10	PEROXISOME ASSEMBLY FACTOR 2
LIP_HMM5645	1	2	3	1	1	1	1	10	VESICLE-FUSING ATPASE
LIP_HMM5684	3	2	0	1	2	1	1	10	TRANSCRIPTIONAL REGULATOR
LIP_HMM5690	2	1	3	1	1	1	1	10	ZINC FINGER CCCH DOMAIN-CONTAINING PROTEIN 3
LIP_HMM5714	3	1	1	2	1	1	1	10	RAL GUANINE NUCLEOTIDE DISSOCIATION STIMULATOR-LIKE ORTHOLOG, ISOFORM E
LIP_HMM5724	2	2	1	1	2	1	1	10	G1 TO S PHASE TRANSITION 1
LIP_HMM5755	2	1	2	1	2	1	1	10	CLEAVAGE STIMULATION FACTOR 64 KILODALTON SUBUNIT
LIP_HMM5780	1	1	2	1	1	3	1	10	NEURAL CONSERVED AT 73EF, ISOFORM I
LIP_HMM5869	1	1	3	2	1	1	1	10	PROHIBITIN
LIP_HMM5930	2	1	1	1	2	1	2	10	#N/A
LIP_HMM5942	3	1	0	1	3	1	1	10	TRAFFICKING PROTEIN PARTICLE COMPLEX SUBUNIT 1
LIP_HMM6034	2	2	1	1	2	1	1	10	SERINE/THREONINE-PROTEIN PHOSPHATASE 4 REGULATORY SUBUNIT 3
LIP_HMM6064	3	1	2	1	1	1	1	10	AMINO-ACID ACETYLTRANSFERASE, MITOCHONDRIAL
LIP_HMM6070	2	1	1	2	1	2	1	10	PEROXISOME ASSEMBLY PROTEIN 10
LIP_HMM6077	2	1	2	2	1	1	1	10	EXOSOME COMPLEX EXONUCLEASE RRP44
LIP_HMM6085	3	1	1	1	2	1	1	10	CHROMOSOME TRANSMISSION FIDELITY PROTEIN 18 HOMOLOG
LIP_HMM6094	2	2	2	1	1	1	1	10	NAD-DEPENDENT MALIC ENZYME 1, MITOCHONDRIAL
LIP_HMM6114	4	1	0	1	2	0	2	10	DIPEPTIDYL PEPTIDASE 3
LIP_HMM6126	1	1	1	1	3	2	1	10	GLUCOSE-6-PHOSPHATE 1-DEHYDROGENASE
LIP_HMM6181	1	1	1	1	2	4	0	10	#N/A
LIP_HMM6216	1	1	5	1	1	1	0	10	#N/A
LIP_HMM6241	2	2	1	2	1	1	1	10	#N/A
LIP_HMM6259	2	1	2	1	2	1	1	10	UBIQUITIN C-TERMINAL HYDROLASES SUPERFAMILY PROTEIN
LIP_HMM6318	2	1	2	1	2	1	1	10	CONSERVED OLIGOMERIC GOLGI COMPLEX SUBUNIT 4
LIP_HMM6327	1	1	4	1	1	1	1	10	SUCCINATE--HYDROXYMETHYLGLUTARATE COA-TRANSFERASE
LIP_HMM6337	1	1	3	1	1	2	1	10	DEAD-BOX ATP-DEPENDENT RNA HELICASE 36
LIP_HMM6407	1	1	1	1	1	4	1	10	GLYCOGEN SYNTHASE KINASE-3 ALPHA
LIP_HMM6410	2	1	2	1	2	1	1	10	DUAL SPECIFICITY TYROSINE-PHOSPHORYLATION-REGULATED KINASE 4
LIP_HMM6424	4	1	1	1	1	1	1	10	NEDD8-CONJUGATING ENZYME UBC12
LIP_HMM6434	2	1	3	1	1	1	1	10	UBIQUITIN-CONJUGATING ENZYME E2 K
LIP_HMM6444	5	0	1	1	0	2	1	10	RAS GTPASE-RELATED
LIP_HMM6463	1	1	3	1	2	1	1	10	GTP-BINDING PROTEIN RHO3
LIP_HMM6479	2	2	2	1	1	1	1	10	RAS-RELATED PROTEIN RAB-7A
LIP_HMM6489	1	3	1	1	3	1	0	10	#N/A
LIP_HMM6499	2	0	2	1	2	2	1	10	#N/A
LIP_HMM6521	2	1	2	1	2	1	1	10	MITOCHONDRIAL COENZYME A TRANSPORTER SLC25A42
LIP_HMM6524	2	1	3	1	1	1	1	10	PEROXISOMAL ADENINE NUCLEOTIDE TRANSPORTER 1
LIP_HMM6527	4	1	1	1	1	1	1	10	MITOCHONDRIAL OXALOACETATE TRANSPORT PROTEIN
LIP_HMM6543	2	1	2	1	1	2	1	10	LP02521P
LIP_HMM6547	1	1	3	1	2	1	1	10	R07B7.10
LIP_HMM6550	0	1	1	1	3	4	0	10	PHOSPHATE CARRIER PROTEIN, MITOCHONDRIAL
LIP_HMM6582	2	1	1	1	1	3	1	10	#N/A
LIP_HMM6612	2	1	0	1	2	3	1	10	KINESIN-LIKE PROTEIN KIF22
LIP_HMM6613	1	1	2	2	3	1	0	10	#N/A
LIP_HMM6813	2	2	1	1	1	2	1	10	SERINE/THREONINE-PROTEIN KINASE RCK1-RELATED
LIP_HMM6831	1	1	1	1	1	4	1	10	FLIPPASE KINASE 1-RELATED
LIP_HMM6867	1	2	3	0	1	2	1	10	SERINE/THREONINE-PROTEIN KINASE STE11
LIP_HMM7061	1	3	1	1	2	1	1	10	#N/A
LIP_HMM7072	1	1	3	1	1	2	1	10	#N/A
LIP_HMM7075	4	1	1	1	2	1	0	10	TRANSCRIPTIONAL REGULATOR MIT1
LIP_HMM7083	2	2	2	1	1	1	1	10	#N/A
LIP_HMM7155	2	1	1	1	3	1	1	10	#N/A
LIP_HMM7169	1	2	1	1	3	1	1	10	#N/A
LIP_HMM7188	4	1	1	1	1	1	1	10	#N/A
LIP_HMM7216	2	1	1	1	3	1	1	10	#N/A
LIP_HMM7223	2	3	0	1	1	2	1	10	#N/A
LIP_HMM7239	1	1	1	1	3	2	1	10	PROTEIN PAL1
LIP_HMM7256	1	1	0	0	1	6	1	10	#N/A
LIP_HMM7261	1	2	3	1	0	2	1	10	#N/A
LIP_HMM7263	1	2	3	1	1	1	1	10	#N/A
LIP_HMM7289	2	2	0	2	2	1	1	10	ALIPHATIC SULFONATES-BINDING PROTEIN-RELATED
LIP_HMM7292	2	1	1	1	1	3	1	10	PHOSPHOENOLPYRUVATE CARBOXYKINASE [ATP]
LIP_HMM7361	2	1	2	1	1	2	1	10	POTASSIUM TRANSPORTER 10-RELATED
LIP_HMM7368	2	2	2	1	1	1	1	10	UPF0394 INNER MEMBRANE PROTEIN YEEE
LIP_HMM7389	2	2	1	1	1	3	0	10	FUNGAL ZN(2)-CYS(6) BINUCLEAR CLUSTER DOMAIN-CONTAINING PROTEIN
LIP_HMM7460	2	1	2	1	1	1	2	10	#N/A
LIP_HMM7461	2	3	1	1	1	1	1	10	#N/A
LIP_HMM7492	2	0	0	0	0	0	8	10	#N/A
LIP_HMM7506	9	1	0	0	0	0	0	10	#N/A
LIP_HMM7516	1	2	0	1	3	2	1	10	#N/A
LIP_HMM7520	1	2	0	1	1	2	3	10	#N/A
LIP_HMM7533	2	1	3	1	1	1	1	10	TY1 ENHANCER ACTIVATOR
LIP_HMM7544	3	1	1	2	1	1	1	10	#N/A
LIP_HMM7615	2	1	2	1	1	1	2	10	PEROXYGENASE 1-RELATED
LIP_HMM7616	1	2	1	1	2	2	1	10	VACUOLAR CALCIUM ION TRANSPORTER
LIP_HMM7631	2	1	2	1	1	2	1	10	#N/A
LIP_HMM7678	2	2	2	1	1	2	0	10	#N/A
LIP_HMM7745	2	4	0	0	3	0	1	10	#N/A
LIP_HMM7777	2	1	2	1	1	2	1	10	TETRATRICOPEPTIDE REPEAT PROTEIN 39C
LIP_HMM7795	1	1	2	1	3	1	1	10	NUCLEAR SPECKLE SPLICING REGULATORY PROTEIN 1
LIP_HMM7828	2	1	3	1	1	1	1	10	#N/A
LIP_HMM7838	2	2	0	3	1	1	1	10	GLUCOSE STARVATION MODULATOR PROTEIN 1
LIP_HMM7839	2	2	2	1	1	1	1	10	REGULATOR OF DRUG SENSITIVITY 2
LIP_HMM7855	2	2	3	1	1	1	0	10	UBIQUITIN-LIKE DOMAIN-CONTAINING CTD PHOSPHATASE 1
LIP_HMM7879	2	3	2	1	1	1	0	10	BICAUDAL D-RELATED PROTEIN HOMOLOG
LIP_HMM7905	2	2	2	0	1	3	0	10	#N/A
LIP_HMM7909	2	3	0	1	2	1	1	10	#N/A
LIP_HMM7915	2	1	3	1	1	1	1	10	#N/A
LIP_HMM7941	2	3	1	1	1	1	1	10	#N/A
LIP_HMM7950	2	0	3	1	1	1	2	10	K(+)/H(+) ANTIPORTER 1
LIP_HMM7964	0	0	0	0	0	0	10	10	#N/A
LIP_HMM8001	1	1	2	5	1	0	0	10	#N/A
LIP_HMM8180	2	1	1	1	2	2	1	10	#N/A
LIP_HMM8219	1	2	2	1	2	1	1	10	#N/A
LIP_HMM8250	3	2	0	0	1	2	2	10	#N/A
LIP_HMM8261	2	1	1	1	1	3	1	10	#N/A
LIP_HMM8373	3	1	1	1	2	2	0	10	#N/A
LIP_HMM8528	3	1	1	1	1	1	2	10	#N/A
LIP_HMM8565	2	1	1	1	5	0	0	10	#N/A
LIP_HMM8581	1	1	2	1	4	0	1	10	#N/A
LIP_HMM8671	2	1	2	1	1	2	1	10	#N/A
LIP_HMM8677	2	1	3	1	1	1	1	10	#N/A
LIP_HMM8678	1	2	2	1	1	2	1	10	#N/A
LIP_HMM8682	2	1	1	1	3	2	0	10	#N/A
LIP_HMM8770	2	1	3	1	2	1	0	10	#N/A
LIP_HMM8840	2	1	2	1	1	2	1	10	#N/A
LIP_HMM8841	3	2	1	1	1	1	1	10	#N/A
LIP_HMM8899	2	1	2	1	2	1	1	10	#N/A
LIP_HMM8903	2	1	2	1	2	1	1	10	#N/A
LIP_HMM8951	2	2	2	1	1	1	1	10	#N/A
LIP_HMM8977	2	1	2	1	2	1	1	10	#N/A
LIP_HMM8978	2	2	2	1	1	1	1	10	#N/A
LIP_HMM9021	0	2	0	0	6	2	0	10	#N/A
LIP_HMM9032	2	1	3	1	1	1	1	10	#N/A
LIP_HMM9095	2	1	2	2	1	2	0	10	#N/A
LIP_HMM9127	4	1	1	1	2	1	0	10	#N/A
LIP_HMM9161	2	1	2	1	2	1	1	10	SPHINGOSINE-1-PHOSPHATE LYASE 1
LIP_HMM9175	4	0	2	1	1	1	1	10	PROLINE--TRNA LIGASE, MITOCHONDRIAL-RELATED
LIP_HMM9177	4	0	0	2	0	0	4	10	#N/A
LIP_HMM9184	2	2	1	1	2	1	1	10	DHS-28
LIP_HMM9185	1	3	1	1	1	2	1	10	#N/A
LIP_HMM9201	2	1	1	4	1	1	0	10	3-OXOACYL-[ACYL-CARRIER-PROTEIN] SYNTHASE-LIKE PROTEIN
LIP_HMM9219	1	1	3	2	2	1	0	10	#N/A
LIP_HMM9294	2	1	3	1	1	1	1	10	MALATE SYNTHASE 1, GLYOXYSOMAL-RELATED
LIP_HMM9319	2	1	2	1	2	1	1	10	PROTOPORPHYRINOGEN OXIDASE
LIP_HMM9332	2	1	3	1	2	1	0	10	#N/A
LIP_HMM9368	2	1	2	1	2	1	1	10	#N/A
LIP_HMM9405	2	1	2	1	2	1	1	10	#N/A
LIP_HMM9431	2	1	1	1	2	2	1	10	#N/A
LIP_HMM9460	1	1	1	1	3	2	1	10	#N/A
LIP_HMM9461	2	1	3	1	1	1	1	10	#N/A
LIP_HMM9471	1	3	1	1	2	2	0	10	HYPERKINETIC, ISOFORM M
LIP_HMM9473	2	1	2	2	1	1	1	10	ELECTRON TRANSFER FLAVOPROTEIN SUBUNIT ALPHA, MITOCHONDRIAL-RELATED
LIP_HMM9476	2	1	1	1	1	3	1	10	PHOSPHATIDYLINOSITOL-GLYCAN BIOSYNTHESIS CLASS F PROTEIN
LIP_HMM9478	3	1	1	1	1	2	1	10	ACONITATE HYDRATASE, MITOCHONDRIAL
LIP_HMM9496	2	1	2	1	2	1	1	10	SHORT-CHAIN DEHYDROGENASE REDUCTASE 2A
LIP_HMM9510	2	1	3	1	1	1	1	10	PEROXISOMAL-COENZYME A SYNTHETASE
LIP_HMM9568	3	1	1	1	2	2	0	10	SODIUM/POTASSIUM-TRANSPORTING ATPASE SUBUNIT ALPHA
LIP_HMM9577	1	1	1	1	2	3	1	10	GLUTAMATE--TRNA LIGASE, MITOCHONDRIAL-RELATED
LIP_HMM9585	2	1	1	1	3	1	1	10	METHIONINE--TRNA LIGASE, MITOCHONDRIAL
LIP_HMM9658	2	2	2	1	1	1	1	10	#N/A
LIP_HMM9659	1	1	2	1	2	2	1	10	FUMARATE REDUCTASE 1-RELATED
LIP_HMM9694	2	1	3	1	1	1	1	10	METHYLTHIORIBOSE-1-PHOSPHATE ISOMERASE
LIP_HMM9717	2	1	3	1	1	2	0	10	#N/A
LIP_HMM9722	1	1	3	1	2	1	1	10	MITOCHONDRIAL PEROXIREDOXIN PRX1
LIP_HMM9785	1	2	1	1	2	2	1	10	#N/A
LIP_HMM9815	3	1	1	1	1	2	1	10	#N/A
LIP_HMM9819	4	1	2	1	1	1	0	10	SPG-7
LIP_HMM9822	2	1	2	1	2	1	1	10	3-HYDROXYACYL-COA DEHYDROGENASE TYPE-2
LIP_HMM9868	2	0	1	0	1	1	5	10	#N/A
LIP_HMM9877	1	2	1	1	1	3	1	10	#N/A
LIP_HMM9895	1	2	1	3	1	1	1	10	#N/A
LIP_HMM9938	1	1	3	1	2	1	1	10	TYPE-1 GLUTAMINE SYNTHETASE 1
LIP_HMM46	0	0	0	0	0	0	9	9	#N/A
LIP_HMM55	2	1	2	1	1	1	1	9	PHOSPHATIDYLINOSITOL 4-KINASE ALPHA-RELATED
LIP_HMM61	3	1	1	1	1	1	1	9	TRYPTOPHAN--TRNA LIGASE, CYTOPLASMIC
LIP_HMM71	2	1	2	1	1	1	1	9	PHOSPHATIDYLSERINE DECARBOXYLASE PROENZYME 2
LIP_HMM78	1	0	2	2	0	3	1	9	GATA-TYPE ZINC FINGER PROTEIN 1
LIP_HMM79	5	0	1	1	1	0	1	9	GATA ZINC FINGER DOMAIN-CONTAINING PROTEIN 10-RELATED
LIP_HMM80	0	3	2	0	2	2	0	9	TRANSCRIPTIONAL REGULATORY PROTEIN ASH1
LIP_HMM92	2	1	1	1	2	1	1	9	ALDOSE 1-EPIMERASE
LIP_HMM108	2	1	2	1	1	1	1	9	SODIUM/HYDROGEN EXCHANGER
LIP_HMM112	1	2	1	1	2	1	1	9	COATOMER SUBUNIT DELTA
LIP_HMM123	0	1	3	1	2	1	1	9	CYTOCHROME B-C1 COMPLEX SUBUNIT RIESKE, MITOCHONDRIAL-RELATED
LIP_HMM139	2	1	2	1	1	1	1	9	SERINE/THREONINE/TYROSINE-INTERACTING PROTEIN
LIP_HMM145	2	1	2	1	1	1	1	9	GLUTAREDOXIN-1-RELATED
LIP_HMM154	1	1	2	1	2	1	1	9	PEPTIDE METHIONINE SULFOXIDE REDUCTASE B2, CHLOROPLASTIC-RELATED
LIP_HMM170	2	1	2	1	1	1	1	9	PROGRAMMED CELL DEATH PROTEIN 6
LIP_HMM213	2	1	2	1	1	1	1	9	26S PROTEASOME NON-ATPASE REGULATORY SUBUNIT 4
LIP_HMM237	2	1	1	1	2	1	1	9	COATOMER SUBUNIT GAMMA-2
LIP_HMM253	1	1	3	1	1	1	1	9	HOMOCITRATE SYNTHASE, CYTOSOLIC ISOZYME-RELATED
LIP_HMM255	2	1	2	1	1	1	1	9	ORNITHINE DECARBOXYLASE ANTIZYME
LIP_HMM258	2	2	0	1	2	1	1	9	NEUFERRICIN
LIP_HMM263	2	1	4	1	0	1	0	9	#N/A
LIP_HMM267	2	1	2	1	1	1	1	9	D-GLYCERATE 3-KINASE, CHLOROPLASTIC
LIP_HMM274	1	1	3	1	1	1	1	9	DNA TOPOISOMERASE 1
LIP_HMM288	2	1	1	1	1	2	1	9	CYSTATHIONINE BETA-SYNTHASE
LIP_HMM292	1	1	3	1	1	1	1	9	DNA POLYMERASE ALPHA CATALYTIC SUBUNIT
LIP_HMM295	1	1	3	0	1	2	1	9	EQUILIBRATIVE NUCLEOSIDE TRANSPORTER 1, ISOFORM A
LIP_HMM311	2	1	2	1	1	1	1	9	SPHINGOMYELIN PHOSPHODIESTERASE
LIP_HMM319	1	1	2	1	1	2	1	9	#N/A
LIP_HMM325	3	1	0	1	3	0	1	9	EUKARYOTIC TRANSLATION INITIATION FACTOR 3 SUBUNIT G
LIP_HMM332	1	1	3	1	1	1	1	9	ENSA-1
LIP_HMM333	1	2	1	1	1	2	1	9	#N/A
LIP_HMM346	2	1	1	1	2	1	1	9	MRNA-CAPPING ENZYME
LIP_HMM352	1	1	2	1	1	2	1	9	LACTOYLGLUTATHIONE LYASE
LIP_HMM374	2	1	1	1	1	2	1	9	#N/A
LIP_HMM380	2	1	2	1	1	1	1	9	#N/A
LIP_HMM392	2	1	2	1	1	1	1	9	N-ACETYLGALACTOSAMINE KINASE
LIP_HMM401	2	1	1	1	2	1	1	9	PHOSPHOMANNOMUTASE-RELATED
LIP_HMM402	2	1	2	1	1	1	1	9	D-TYROSYL-TRNA(TYR) DEACYLASE 1
LIP_HMM422	5	0	2	2	0	0	0	9	#N/A
LIP_HMM432	2	1	1	1	3	1	0	9	#N/A
LIP_HMM441	3	1	2	1	2	0	0	9	FK506-BINDING PROTEIN 14 ORTHOLOG, ISOFORM D
LIP_HMM465	2	1	2	1	1	1	1	9	26S PROTEASOME NON-ATPASE REGULATORY SUBUNIT 13
LIP_HMM480	2	1	2	1	1	1	1	9	SORTING NEXIN-8
LIP_HMM503	2	1	1	2	1	2	0	9	C3H4 TYPE ZINC FINGER PROTEIN-RELATED
LIP_HMM505	2	1	1	2	1	1	1	9	PROTEIN MAK32
LIP_HMM506	2	1	2	1	1	1	1	9	RIBOKINASE-RELATED
LIP_HMM524	2	1	1	1	1	1	2	9	UBIQUITIN CARBOXYL-TERMINAL HYDROLASE
LIP_HMM527	2	2	1	1	1	1	1	9	SERINE/THREONINE-PROTEIN KINASE RIO2
LIP_HMM530	1	1	2	1	2	1	1	9	EUKARYOTIC TRANSLATION INITIATION FACTOR 2 SUBUNIT 1
LIP_HMM532	2	2	1	1	1	1	1	9	6-PHOSPHOFRUCTO 2-KINASE/FRUCTOSE 2,6-BISPHOSPHATASE LONG FORM
LIP_HMM550	2	1	2	1	1	1	1	9	#N/A
LIP_HMM556	2	1	2	1	1	1	1	9	HDAC6, ISOFORM G
LIP_HMM558	2	1	0	1	2	2	1	9	KH DOMAIN-CONTAINING PROTEIN YLL032C
LIP_HMM565	2	1	2	1	1	1	1	9	COATOMER SUBUNIT BETA
LIP_HMM603	2	1	2	1	1	1	1	9	#N/A
LIP_HMM656	1	1	1	1	1	3	1	9	HIIRAGI, ISOFORM D
LIP_HMM680	2	1	2	1	1	1	1	9	SMALL NUCLEAR RIBONUCLEOPROTEIN-ASSOCIATED PROTEIN B'
LIP_HMM683	2	1	2	1	1	1	1	9	CYTOCHROME C OXIDASE SUBUNIT IV ISOFORM 1
LIP_HMM696	2	2	1	1	1	1	1	9	ETHANOLAMINE-PHOSPHATE CYTIDYLYLTRANSFERASE
LIP_HMM697	2	1	2	1	1	1	1	9	CTP:PHOSPHOCHOLINE CYTIDYLYLTRANSFERASE 1, ISOFORM A-RELATED
LIP_HMM713	2	1	1	1	1	2	1	9	OXYGEN-DEPENDENT COPROPORPHYRINOGEN-III OXIDASE, MITOCHONDRIAL
LIP_HMM714	2	1	1	1	1	2	1	9	COP9 SIGNALOSOME COMPLEX SUBUNIT 3
LIP_HMM718	2	1	1	2	1	1	1	9	DIPHTHAMIDE BIOSYNTHESIS PROTEIN 1
LIP_HMM731	2	1	2	1	1	1	1	9	#N/A
LIP_HMM754	2	2	1	1	2	0	1	9	PROTEIN ERD1
LIP_HMM767	2	1	1	1	2	1	1	9	60S RIBOSOMAL PROTEIN L24
LIP_HMM772	2	1	1	1	2	1	1	9	POP2, ISOFORM E
LIP_HMM773	0	0	1	6	0	0	2	9	SWI/SNF-RELATED MATRIX-ASSOCIATED ACTIN-DEPENDENT REGULATOR OF CHROMATIN SUBFAMILY-RELATED
LIP_HMM787	2	2	1	1	1	1	1	9	TRANSCRIPTION REGULATORY PROTEIN SNF2
LIP_HMM804	1	1	0	2	2	3	0	9	DNA EXCISION REPAIR PROTEIN ERCC-6-LIKE 2
LIP_HMM814	2	1	1	1	2	1	1	9	MITOCHONDRIAL IMPORT RECEPTOR SUBUNIT TOM40 HOMOLOG 1-RELATED
LIP_HMM815	2	2	1	1	1	1	1	9	ATPASE ASNA1
LIP_HMM821	2	1	1	1	2	1	1	9	MTM-6, ISOFORM B
[truncated: 8,057 more rows]

## Sheet: Sheet1
Supplemental Table S4B: Protein family homology of Puccinia spp. using PANTHER database
panther ID	description	P_graminis	P_striiformis	P_triticina	P_novopanici	P_sorghi	M_larci-populina
PTHR48043:SF43	STEROL 3-BETA-GLUCOSYLTRANSFERASE	5	6	8	8	9	4
PTHR24055:SF448	MITOGEN-ACTIVATED PROTEIN KINASE	3	5	3	4	4	3
PTHR10811:SF5	BETA-1,3-GLUCOSYLTRANSFERASE	3	4	3	3	4	3
PTHR11588:SF366	TUBULIN ALPHA-3 CHAIN	1	2	2	2	2	2
PTHR11560:SF8	39S RIBOSOMAL PROTEIN L10, MITOCHONDRIAL	1	1	1	1	1	1
PTHR11581:SF0	40S RIBOSOMAL PROTEIN S4	1	1	1	1	1	1
PTHR11588:SF314	TUBULIN BETA-2 CHAIN	1	2	1	1	1	1
PTHR11588:SF316	TUBULIN BETA CHAIN	2	1	1	1	1	1
PTHR11588:SF79	TUBULIN GAMMA-2 CHAIN	1	1	3	1	1	1
PTHR11593:SF10	RIBOSOMAL PROTEIN L17	1	1	1	1	1	1
PTHR11655:SF16	60S RIBOSOMAL PROTEIN L9-RELATED	3	1	2	1	1	1
PTHR11722:SF0	60S RIBOSOMAL PROTEIN L13	2	2	4	1	1	1
PTHR12850:SF5	40S RIBOSOMAL PROTEIN S25	1	1	1	1	1	1
PTHR35317:SF12	OS04G0629600 PROTEIN	43	41	75	223	421	0
PTHR13710:SF105	BLOOM SYNDROME PROTEIN	112	153	121	202	25	16
PTHR33096	FAMILY NOT NAMED	118	231	111	163	96	246
PTHR33096:SF1	SUBFAMILY NOT NAMED	119	232	111	163	96	245
PTHR31912:SF16	IP13529P	33	36	39	112	118	32
PTHR48159	FAMILY NOT NAMED	14	4	26	101	2	6
PTHR48159:SF1	SUBFAMILY NOT NAMED	14	4	26	101	2	6
PTHR33246	FAMILY NOT NAMED	86	79	47	100	83	20
PTHR33246:SF51	SUBFAMILY NOT NAMED	86	79	47	100	84	20
PTHR22930:SF200	SUBFAMILY NOT NAMED	18	63	14	82	206	0
PTHR33324	EXPRESSED PROTEIN	45	76	31	73	92	30
PTHR33324:SF2	EXPRESSED PROTEIN	45	76	31	73	92	29
PTHR34409	FAMILY NOT NAMED	16	20	13	68	70	0
PTHR34409:SF1	SUBFAMILY NOT NAMED	16	20	13	68	70	0
PTHR31912	IP13529P	42	17	26	63	19	1
PTHR33339	FAMILY NOT NAMED	52	47	54	56	39	42
PTHR33339:SF1	SUBFAMILY NOT NAMED	52	47	54	56	39	42
PTHR46169:SF14	SIN3-HDAC COMPLEX-ASSOCIATED FACTOR,-LIKE-RELATED	1	1	1	56	8	6
PTHR23022:SF119	INTEGRASE PROTEIN-RELATED	28	56	24	55	152	11
PTHR46929:SF3	EXPRESSED PROTEIN	22	47	23	51	46	2
PTHR41391	RESTRICTION OF TELOMERE CAPPING PROTEIN 4	3	24	4	45	15	4
PTHR41391:SF1	RESTRICTION OF TELOMERE CAPPING PROTEIN 4	3	24	4	45	15	4
PTHR33266	CHROMOSOME 15, WHOLE GENOME SHOTGUN SEQUENCE	39	40	49	41	46	0
PTHR33266:SF1	CHROMOSOME 15, WHOLE GENOME SHOTGUN SEQUENCE	39	40	49	41	46	0
PTHR34396:SF1	OS03G0264950 PROTEIN	2	12	3	37	16	1
PTHR22930:SF167	PROTEIN CBG22589	43	18	10	36	44	0
PTHR10728:SF33	LYSOPHOSPHOLIPASE 1-RELATED	18	18	18	35	15	19
PTHR35317	OS04G0629600 PROTEIN	5	17	17	35	12	14
PTHR31595:SF1	LONG-CHAIN-ALCOHOL O-FATTY-ACYLTRANSFERASE 3-RELATED	22	26	21	34	16	33
PTHR46177	FAMILY NOT NAMED	44	56	18	27	51	13
PTHR46177:SF1	SUBFAMILY NOT NAMED	44	56	18	27	51	13
PTHR33069:SF3	CHROMOSOME 7, WHOLE GENOME SHOTGUN SEQUENCE	191	481	178	25	22	1
PTHR46169	DNA REPLICATION-RELATED ELEMENT FACTOR, ISOFORM A	1	25	3	25	17	0
PTHR45023:SF4	OS07G0575233 PROTEIN	58	38	33	24	24	2
PTHR47611	HAT DIMERISATION DOMAIN, C-TERMINAL	0	18	1	24	32	0
PTHR11439:SF346	SUBFAMILY NOT NAMED	0	0	0	22	24	0
PTHR10982:SF23	FATTY ACID SYNTHASE SUBUNIT ALPHA	2	2	11	20	11	5
PTHR22601:SF25	OLIGOPEPTIDE TRANSPORTER	20	11	15	20	11	9
PTHR35317:SF15	ZINC FINGER, CCHC-TYPE-RELATED	0	0	0	19	0	0
PTHR46481	ZINC FINGER BED DOMAIN-CONTAINING PROTEIN 4	0	21	1	19	16	0
PTHR46481:SF1	ZINC FINGER BED DOMAIN-CONTAINING PROTEIN 4	0	21	1	19	16	0
PTHR23272:SF52	ZINC FINGER BED DOMAIN-CONTAINING PROTEIN DAYSLEEPER	17	94	43	17	5	0
PTHR46579:SF2	SUBFAMILY NOT NAMED	1	12	2	17	28	5
PTHR10194:SF138	INHIBITORY REGULATOR PROTEIN IRA1-RELATED	2	1	9	16	1	3
PTHR23002:SF107	CELLULAR NUCLEIC ACID-BINDING PROTEIN	14	16	27	16	3	6
PTHR35192	PROTEIN, PUTATIVE-RELATED	12	16	15	16	10	5
PTHR35192:SF2	PROTEIN, PUTATIVE-RELATED	12	16	15	16	10	5
PTHR11709:SF414	SUBFAMILY NOT NAMED	9	9	9	15	6	15
PTHR24296:SF0	CYTOCHROME P450 86A8	8	11	7	15	7	4
PTHR43791:SF85	TRANSPORTER, PUTATIVE (AFU_ORTHOLOGUE AFUA_6G00710)-RELATED	16	7	13	15	7	7
PTHR43806:SF32	SERIN ENDOPEPTIDASE	6	9	7	15	11	6
PTHR45992:SF3	EUKARYOTIC ELONGATION FACTOR 2 KINASE	47	39	8	15	17	28
PTHR47072:SF1	SUBFAMILY NOT NAMED	12	43	29	15	32	0
PTHR48020:SF25	SUGAR TRANSPORTER, PUTATIVE (AFU_ORTHOLOGUE AFUA_7G05830)-RELATED	3	3	5	15	3	2
PTHR11177:SF364	CHITINASE 7	15	11	14	14	6	11
PTHR24223:SF368	BILE ACID TRANSPORTER, PUTATIVE (EUROFUNG)-RELATED	2	1	2	14	1	1
PTHR11405:SF5	CAD PROTEIN	1	2	1	13	6	1
PTHR11426:SF198	SUBFAMILY NOT NAMED	7	7	7	13	5	6
PTHR19139:SF199	MIP17260P	6	10	7	13	10	8
PTHR31836:SF17	CELLULASE CELA/ALLERGEN ASP F7-LIKE, PUTATIVE (AFU_ORTHOLOGUE AFUA_5G08030)-RELATED	7	8	7	13	7	7
PTHR37096	YALI0E33429P	10	10	8	13	7	3
PTHR37096:SF1	YALI0E33429P	10	10	8	13	7	3
PTHR45125	F21J9.4-RELATED	56	57	20	13	16	5
PTHR47182:SF2	CELL WALL ALPHA-1,3-GLUCAN SYNTHASE AGS1-RELATED	2	2	3	13	4	3
PTHR15678:SF6	PROTEIN KIAA0100	1	11	1	12	1	1
PTHR22930:SF211	NUCLEASE HARBI1-RELATED	5	57	3	12	25	0
PTHR22930:SF218	DUAL SPECIFICITY PHOSPHATASE DOMAIN PROTEIN	2	7	5	12	11	0
PTHR23272:SF133	SUBFAMILY NOT NAMED	2	13	7	12	15	0
PTHR11139:SF69	SERINE/THREONINE-PROTEIN KINASE ATR	1	4	1	11	1	3
PTHR15503	LDOC1 RELATED	9	57	54	11	338	1
PTHR19241:SF324	ABC MULTIDRUG TRANSPORTER (EUROFUNG)	4	7	4	11	5	7
PTHR24320:SF148	OXIDOREDUCTASE ENV9-RELATED	6	7	10	11	3	2
PTHR35393	CHROMOSOME 1, WHOLE GENOME SHOTGUN SEQUENCE	9	16	10	11	4	17
PTHR35393:SF1	CHROMOSOME 1, WHOLE GENOME SHOTGUN SEQUENCE	9	16	10	11	4	17
PTHR46910:SF1	TRANSCRIPTION FACTOR PDR1	12	7	6	11	13	6
PTHR48103	MIDASIN-RELATED	1	5	7	11	10	2
PTHR10033:SF0	CALSEQUESTRIN	27	12	7	10	0	145
PTHR10676:SF314	CYTOPLASMIC DYNEIN 1 HEAVY CHAIN 1	1	3	4	10	8	1
PTHR10982:SF21	FATTY ACID SYNTHASE SUBUNIT BETA	1	6	5	10	3	3
PTHR28204	MITOCHONDRIAL DISTRIBUTION AND MORPHOLOGY PROTEIN 12	34	11	10	10	12	2
PTHR28204:SF1	MITOCHONDRIAL DISTRIBUTION AND MORPHOLOGY PROTEIN 12	34	11	10	10	12	2
PTHR31361:SF15	CHROMOSOME 16, WHOLE GENOME SHOTGUN SEQUENCE	6	7	5	10	5	5
PTHR34222:SF24	SUBFAMILY NOT NAMED	58	28	39	10	0	0
PTHR34222:SF31	SUBFAMILY NOT NAMED	0	1	0	10	28	0
PTHR34491	A-TYPE INCLUSION PROTEIN, PUTATIVE-RELATED	11	7	11	10	9	11
PTHR35871	EXPRESSED PROTEIN	25	57	10	10	16	12
PTHR35871:SF1	EXPRESSED PROTEIN	25	57	10	10	16	12
PTHR45626	TRANSCRIPTION TERMINATION FACTOR 2-RELATED	2	4	10	10	11	32
PTHR13710:SF137	ATP-DEPENDENT DNA HELICASE TLH2	12	1	0	9	6	7
PTHR23272:SF139	ZINC FINGER BED DOMAIN-CONTAINING PROTEIN RICESLEEPER 2-LIKE	0	3	0	9	2	0
PTHR23272:SF142	ZINC FINGER BED DOMAIN-CONTAINING PROTEIN DAYSLEEPER	1	31	4	9	16	0
PTHR31802:SF3	32 KDA HEAT SHOCK PROTEIN	10	7	4	9	3	7
PTHR31836:SF23	CHROMOSOME 1, WHOLE GENOME SHOTGUN SEQUENCE	8	5	8	9	7	9
PTHR32085	PROTEIN CSF1	1	1	2	9	1	0
PTHR32085:SF3	PROTEIN CSF1	1	1	2	9	1	0
PTHR34605	FAMILY NOT NAMED	67	63	9	9	7	4
PTHR34605:SF3	SUBFAMILY NOT NAMED	67	63	9	9	7	4
PTHR34706:SF1	SLR1338 PROTEIN	8	10	4	9	4	4
PTHR35396	FAMILY NOT NAMED	9	11	8	9	7	8
PTHR35396:SF1	SUBFAMILY NOT NAMED	9	11	8	9	7	8
PTHR45703:SF8	DYNEIN HEAVY CHAIN	1	6	7	9	8	2
PTHR45786:SF30	BNAC01G23600D PROTEIN	0	1	0	9	0	13
PTHR47961:SF4	ANTIVIRAL HELICASE SLH1	3	1	1	9	1	3
PTHR10231:SF36	UDP-N-ACETYLGLUCOSAMINE TRANSPORTER	3	3	3	8	4	5
PTHR10484:SF185	HISTONE H4	6	8	8	8	5	6
PTHR11802:SF190	PHEROMONE-PROCESSING CARBOXYPEPTIDASE KEX1	2	2	4	8	2	2
PTHR12203:SF54	BETA-1,2-XYLOSYLTRANSFERASE 1	8	8	6	8	4	10
PTHR12606:SF1	DENEDDYLASE 1, ISOFORM C-RELATED	2	2	5	8	2	2
PTHR12993:SF11	N-ACETYLGLUCOSAMINYL-PHOSPHATIDYLINOSITOL DE-N-ACETYLASE	4	4	3	8	2	2
PTHR23272:SF148	ZINC FINGER BED DOMAIN-CONTAINING PROTEIN RICESLEEPER 1-LIKE	2	7	6	8	6	0
PTHR24356:SF1	DROP OUT, ISOFORM A	2	1	1	8	2	1
PTHR31451:SF58	SUBFAMILY NOT NAMED	10	10	8	8	5	10
PTHR31836:SF21	EXPANSIN-LIKE PROTEIN 2	8	9	7	8	3	3
PTHR31987:SF1	GLUTAMINASE A	3	3	4	8	3	4
PTHR33630:SF13	CHROMOSOME 9, WHOLE GENOME SHOTGUN SEQUENCE	9	12	6	8	4	14
PTHR34612:SF2	SUBFAMILY NOT NAMED	4	7	4	8	3	9
PTHR34618:SF1	SURFACE PROTEIN MAS1, PUTATIVE-RELATED	10	10	11	8	8	10
PTHR35897:SF1	METHYLTRANSFERASE AUSD	7	15	8	8	4	2
PTHR40465	CHROMOSOME 1, WHOLE GENOME SHOTGUN SEQUENCE	12	15	11	8	5	14
PTHR40465:SF1	CHROMOSOME 1, WHOLE GENOME SHOTGUN SEQUENCE	12	15	11	8	5	14
PTHR43341:SF39	SPS-SENSOR COMPONENT SSY1	10	5	6	8	4	1
PTHR43866:SF12	SUBFAMILY NOT NAMED	8	23	27	8	29	6
PTHR10003:SF37	CU/ZN SUPEROXIDE DISMUTASE, PUTATIVE (AFU_ORTHOLOGUE AFUA_1G11640)-RELATED	20	17	12	7	7	4
PTHR10177:SF198	CYCLIN B	1	4	1	7	1	1
PTHR10788:SF101	SUBFAMILY NOT NAMED	2	3	1	7	3	0
PTHR10788:SF93	TREHALOSE-PHOSPHATASE	6	10	7	7	4	6
PTHR12145:SF36	MANNAN ENDO-1,6-ALPHA-MANNOSIDASE DCW1	7	4	9	7	4	3
PTHR15503:SF27	RETROTRANSPOSON-DERIVED PROTEIN PEG10	0	3	1	7	23	0
PTHR19376:SF32	DNA-DIRECTED RNA POLYMERASE III SUBUNIT RPC1	1	1	2	7	2	3
PTHR21225:SF0	PHOSPHO-2-DEHYDRO-3-DEOXYHEPTONATE ALDOLASE, TYROSINE-INHIBITED	5	6	5	7	3	3
PTHR21597:SF0	THO COMPLEX SUBUNIT 2	0	3	3	7	3	1
PTHR21663:SF0	SORTING OF APICAL PROTEINS	1	1	1	7	1	1
PTHR21708:SF26	2-DEHYDROPANTOATE 2-REDUCTASE-RELATED	3	3	5	7	2	1
PTHR22601:SF72	OPT FAMILY SMALL OLIGOPEPTIDE TRANSPORTER	2	2	2	7	2	9
PTHR22762:SF67	ALPHA-1,4-GLUCOSIDASE (EUROFUNG)-RELATED	1	3	2	7	1	2
PTHR23202:SF56	SUBFAMILY NOT NAMED	26	6	3	7	0	0
PTHR23272	BED FINGER-RELATED	2	2	2	7	9	0
PTHR23274:SF11	ATP-DEPENDENT DNA HELICASE PIF1	2	3	5	7	12	1
PTHR31382:SF4	NA(+)/H(+) ANTIPORTER	5	5	4	7	4	1
PTHR34391	UPF0658 GOLGI APPARATUS MEMBRANE PROTEIN C1952.10C-RELATED	4	4	5	7	4	5
PTHR34391:SF1	UPF0658 GOLGI APPARATUS MEMBRANE PROTEIN C1952.10C-RELATED	4	4	5	7	4	5
PTHR34463	GLYCINE-RICH PROTEIN	0	0	4	7	2	0
PTHR34676:SF10	GAG-POL-RELATED RETROTRANSPOSON FAMILY PROTEIN	0	1	0	7	18	0
PTHR37610	FAMILY NOT NAMED	1	6	4	7	0	2
PTHR40626:SF26	CHROMOSOME 7, WHOLE GENOME SHOTGUN SEQUENCE	3	3	3	7	2	1
PTHR42861:SF21	H+-TRANSPORTING ATPASE	5	17	13	7	11	2
PTHR43102	SLR1143 PROTEIN	4	6	5	7	6	6
PTHR43102:SF2	SLR1143 PROTEIN	4	6	5	7	6	6
PTHR43329:SF99	HYDROLASE, PUTATIVE (AFU_ORTHOLOGUE AFUA_5G02310)-RELATED	4	5	4	7	4	3
PTHR45895	FAMILY NOT NAMED	1	4	0	7	210	0
PTHR45895:SF71	SUBFAMILY NOT NAMED	1	4	0	7	210	0
PTHR46865:SF2	OXIDOREDUCTASE-RELATED	5	5	5	7	5	0
PTHR47501	TRANSPOSASE-RELATED	0	0	0	7	3	0
PTHR47501:SF3	SUBFAMILY NOT NAMED	0	1	0	7	6	0
PTHR48022:SF17	HEXOSE TRANSPORTER-RELATED	2	4	4	7	2	6
PTHR10333:SF42	INHIBITOR OF GROWTH PROTEIN 4	3	4	2	6	3	2
PTHR10587:SF105	CHITIN DEACETYLASE 1-RELATED	4	7	5	6	5	4
PTHR10662:SF22	NUCLEAR RNA EXPORT FACTOR 1-RELATED	5	2	2	6	2	2
PTHR10963:SF24	GLYCOSIDASE C21B10.07-RELATED	4	8	3	6	3	6
PTHR11571:SF150	GLUTATHIONE S-TRANSFERASE ALPHA-3-RELATED	6	5	5	6	3	0
PTHR11764:SF20	LANOSTEROL SYNTHASE	3	2	2	6	1	1
PTHR11815:SF10	SUCCINATE--COA LIGASE [ADP-FORMING] SUBUNIT BETA, MITOCHONDRIAL	1	1	1	6	1	1
PTHR11972:SF177	PUTATIVE-RELATED	4	4	4	6	3	5
PTHR12271:SF110	CHROMOSOME 15, WHOLE GENOME SHOTGUN SEQUENCE	1	1	1	6	1	4
PTHR12687:SF4	NUCLEOLAR COMPLEX PROTEIN 2 HOMOLOG	4	1	1	6	2	1
PTHR12695	GENERAL TRANSCRIPTION FACTOR IIH SUBUNIT 2	1	1	2	6	1	1
PTHR12695:SF2	GENERAL TRANSCRIPTION FACTOR IIH SUBUNIT 2-RELATED	1	1	2	6	1	1
PTHR12747	ELONGATOR COMPLEX PROTEIN 1	0	1	2	6	1	1
PTHR12747:SF0	ELONGATOR COMPLEX PROTEIN 1	0	1	2	6	1	1
PTHR12911:SF8	KLAROID, ISOFORM A-RELATED	6	9	3	6	7	20
PTHR14905:SF7	HET-C DOMAIN PROTEIN HETC (AFU_ORTHOLOGUE AFUA_2G15840)	2	3	2	6	3	2
PTHR15140:SF6	TUBULIN-SPECIFIC CHAPERONE E	1	2	1	6	2	2
PTHR17695	UNCHARACTERIZED	1	3	1	6	6	1
PTHR17695:SF11	SMALL SUBUNIT PROCESSOME COMPONENT 20 HOMOLOG	1	3	0	6	6	1
PTHR18937:SF12	STRUCTURAL MAINTENANCE OF CHROMOSOMES PROTEIN	1	4	1	6	0	1
PTHR19304:SF41	CRE-BINDING BZIP PROTEIN SKO1	1	1	3	6	1	1
PTHR20852:SF57	GLUTAMINE SYNTHETASE 2 CYTOPLASMIC	1	1	3	6	1	2
PTHR21631:SF13	MITOCHONDRIAL 2-METHYLISOCITRATE LYASE	2	3	5	6	4	3
PTHR23082	TRANSCRIPTION INITIATION FACTOR IIIC TFIIIC , POLYPEPTIDE 3-RELATED	1	1	1	6	1	1
PTHR23082:SF0	GENERAL TRANSCRIPTION FACTOR 3C POLYPEPTIDE 3	1	1	1	6	1	1
PTHR23118:SF0	ATP-CITRATE SYNTHASE	3	4	2	6	9	1
PTHR23502:SF165	MFS-MULTIDRUG-RESISTANCE TRANSPORTER-RELATED	2	2	2	6	2	1
PTHR24343:SF391	SERINE/THREONINE-PROTEIN KINASE SKS1-RELATED	3	1	2	6	5	1
PTHR28190:SF1	NUCLEAR MIGRATION PROTEIN NUM1	0	1	1	6	4	0
PTHR31001:SF66	CHROMOSOME 9, WHOLE GENOME SHOTGUN SEQUENCE	5	6	7	6	4	1
PTHR31297:SF22	GLUCAN 1,3-BETA-GLUCOSIDASE 2	3	8	5	6	4	4
PTHR31616:SF9	GLUCOAMYLASE, INTRACELLULAR SPORULATION-SPECIFIC	3	4	3	6	4	3
PTHR31669:SF190	PROTEIN FAR1-RELATED SEQUENCE 5-LIKE ISOFORM X1	4	17	6	6	3	0
PTHR31794:SF2	AUXIN EFFLUX TRANSPORTER FAMILY PROTEIN (EUROFUNG)	3	5	4	6	3	6
PTHR32138	PHOSPHATIDYLETHANOLAMINE N-METHYLTRANSFERASE	1	1	1	6	1	1
PTHR32138:SF0	PHOSPHATIDYLETHANOLAMINE N-METHYLTRANSFERASE	1	1	1	6	1	1
PTHR33069	CHROMOSOME 7, WHOLE GENOME SHOTGUN SEQUENCE-RELATED	15	36	11	6	5	0
PTHR34862	FAMILY NOT NAMED	17	28	11	6	4	3
PTHR34862:SF1	SUBFAMILY NOT NAMED	17	28	11	6	4	3
PTHR35204	YALI0A21131P	8	6	12	6	2	0
PTHR35204:SF1	YALI0A21131P	8	6	12	6	2	0
PTHR35607:SF9	SUBFAMILY NOT NAMED	4	8	8	6	5	9
PTHR37487:SF2	EXPRESSED PROTEIN	3	5	3	6	3	5
PTHR38849	FAMILY NOT NAMED	5	8	4	6	3	7
PTHR38849:SF1	SUBFAMILY NOT NAMED	5	8	4	6	3	7
PTHR43134:SF1	SIGNAL RECOGNITION PARTICLE RECEPTOR SUBUNIT ALPHA	1	2	1	6	4	1
PTHR44998:SF1	UDP-N-ACETYLGLUCOSAMINE--PEPTIDE N-ACETYLGLUCOSAMINYLTRANSFERASE SEC-RELATED	1	2	1	6	1	2
PTHR45625:SF5	PEPTIDYLPROLYL ISOMERASE DOMAIN AND WD REPEAT-CONTAINING PROTEIN 1	1	2	1	6	1	2
PTHR45670:SF1	E3 UBIQUITIN-PROTEIN LIGASE TRIP12	3	2	4	6	1	1
PTHR45674:SF4	DNA LIGASE 1	1	1	1	6	1	3
PTHR45937	ASPARAGINE SYNTHETASE DOMAIN-CONTAINING PROTEIN 1	1	2	2	6	1	2
PTHR45937:SF1	ASPARAGINE SYNTHETASE DOMAIN-CONTAINING PROTEIN 1	1	2	2	6	1	2
PTHR45977:SF28	TARGET OF ERK KINASE MPK-1	3	2	2	6	3	4
PTHR46169:SF15	DNA REPLICATION-RELATED ELEMENT FACTOR, ISOFORM A	27	209	59	6	7	0
PTHR46590:SF1	PHOSPHATIDYLINOSITOL TRANSFER PROTEIN CSR1	2	4	2	6	4	6
PTHR47592:SF5	OS08G0421300 PROTEIN	0	0	0	6	2	0
PTHR47804:SF1	60S RIBOSOMAL PROTEIN L19	3	1	2	6	1	1
PTHR47942	TETRATRICOPEPTIDE REPEAT (TPR)-LIKE SUPERFAMILY PROTEIN-RELATED	1	0	3	6	1	0
PTHR48142	FAMILY NOT NAMED	0	0	0	6	0	0
PTHR48142:SF1	SUBFAMILY NOT NAMED	0	0	0	6	0	0
PTHR10015:SF349	HEAT SHOCK FACTOR PROTEIN	4	7	6	5	3	4
PTHR10048:SF7	PHOSPHATIDYLINOSITOL 3-KINASE CATALYTIC SUBUNIT TYPE 3	1	1	3	5	1	1
PTHR10196:SF57	XYLULOSE KINASE	1	1	1	5	1	1
PTHR10210:SF46	RIBOSE-PHOSPHATE PYROPHOSPHOKINASE	1	1	2	5	1	1
PTHR10663:SF316	GOLGI-SPECIFIC BREFELDIN A-RESISTANCE GUANINE NUCLEOTIDE EXCHANGE FACTOR 1	2	2	2	5	3	2
PTHR10665:SF0	SUPPRESSOR OF HAIRLESS PROTEIN	4	2	3	5	2	2
PTHR10672:SF34	CLASS II ALDOLASE/ADDUCIN DOMAIN PROTEIN (AFU_ORTHOLOGUE AFUA_3G01330)	1	2	2	5	2	1
PTHR10828:SF17	CDC25-LIKE PROTEIN PHOSPHATASE TWINE-RELATED	2	3	6	5	3	2
PTHR10894:SF1	NUCLEOLAR PROTEIN 58	1	2	1	5	1	1
PTHR11254:SF67	E3 UBIQUITIN-PROTEIN LIGASE HUWE1	0	2	1	5	6	1
PTHR11439:SF319	SUBFAMILY NOT NAMED	0	0	0	5	33	0
PTHR11439:SF355	CYSTEINE-RICH RLK (RECEPTOR-LIKE PROTEIN KINASE) 8	1	0	0	5	43	0
PTHR11465:SF51	PEROXISOMAL CATALASE A	5	3	2	5	3	7
PTHR11527:SF175	HEAT SHOCK PROTEIN 42	4	6	3	5	4	4
PTHR11706:SF33	MANGANESE TRANSPORTER SMF1	5	3	3	5	3	4
PTHR11735:SF14	TRNA N6-ADENOSINE THREONYLCARBAMOYLTRANSFERASE-RELATED	2	2	1	5	1	1
PTHR11778	SERYL-TRNA SYNTHETASE	2	1	5	5	2	1
PTHR11799:SF12	SERUM PARAOXONASE/ARYLESTERASE 2	3	3	2	5	2	1
PTHR11802:SF64	CARBOXYPEPTIDASE 2-RELATED	5	3	2	5	2	1
PTHR11905:SF222	ADAM FAMILY OF METALLOPROTEASE ADM-A (AFU_ORTHOLOGUE AFUA_6G14420)	1	2	3	5	2	2
PTHR11931:SF0	PHOSPHOGLYCERATE MUTASE	5	4	1	5	1	0
PTHR12203:SF89	CAPSULAR ASSOCIATED PROTEIN	3	3	2	5	2	1
PTHR12661:SF5	SUPPRESSOR OF SWI4 1 HOMOLOG	6	1	3	5	4	3
PTHR12741:SF15	1,3-BETA-GLUCAN SYNTHASE COMPONENT FKS3	1	1	1	5	1	8
PTHR13018:SF87	DOMAIN PROTEIN, PUTATIVE (AFU_ORTHOLOGUE AFUA_3G11660)-RELATED	1	1	1	5	1	1
PTHR13166	PROTEIN C6ORF149	1	1	2	5	1	1
PTHR13166:SF7	LYR MOTIF-CONTAINING PROTEIN 4	1	1	2	5	1	1
PTHR15526	MUSKELIN	1	2	1	5	1	1
PTHR15526:SF5	MUSKELIN	1	2	1	5	1	1
PTHR16062:SF19	POLYBROMO	5	2	2	5	3	2
PTHR19306:SF6	STRUCTURAL MAINTENANCE OF CHROMOSOMES PROTEIN 6	2	2	1	5	1	0
PTHR21245:SF2	RNA-BINDING PROTEIN 18-RELATED	1	2	2	5	1	1
PTHR21646	UBIQUITIN CARBOXYL-TERMINAL HYDROLASE	1	2	1	5	2	3
PTHR21646:SF16	U4/U6.U5 TRI-SNRNP-ASSOCIATED PROTEIN 2	1	1	1	5	1	1
PTHR21704:SF22	MEDIATOR OF RNA POLYMERASE II TRANSCRIPTION SUBUNIT 13	1	5	1	5	1	1
PTHR22775:SF45	CHROMOSOME 8, WHOLE GENOME SHOTGUN SEQUENCE	2	1	1	5	1	1
PTHR22880	FALZ-RELATED BROMODOMAIN-CONTAINING PROTEINS	0	1	1	5	1	1
PTHR22930	UNCHARACTERIZED	2	4	0	5	18	0
PTHR22957:SF337	TBC1 DOMAIN FAMILY MEMBER 5	1	1	1	5	1	0
PTHR23002	ZINC FINGER CCHC DOMAIN CONTAINING PROTEIN	12	9	33	5	1	5
PTHR23003:SF14	MAINTENANCE PROTEIN, PUTATIVE-RELATED	1	1	2	5	1	1
PTHR23079:SF17	RNA-DEPENDENT RNA POLYMERASE	3	7	2	5	4	2
PTHR23138:SF157	RAN-SPECIFIC GTPASE-ACTIVATING PROTEIN 1	2	4	3	5	2	1
PTHR23189:SF84	PROTEIN MEI2-LIKE 4	1	1	2	5	1	1
PTHR23202:SF81	LD40663P	8	1	1	5	1	0
PTHR23244:SF456	GUANINE NUCLEOTIDE-BINDING PROTEIN SUBUNIT BETA 1-RELATED	1	1	1	5	1	1
PTHR23253:SF9	EUKARYOTIC TRANSLATION INITIATION FACTOR 4 GAMMA 2	4	5	5	5	5	2
PTHR23272:SF15	ZINC FINGER BED DOMAIN-CONTAINING PROTEIN DAYSLEEPER-LIKE ISOFORM X1	0	1	0	5	5	0
PTHR23290	UNCHARACTERIZED	1	1	1	5	1	1
PTHR23339:SF96	PALADIN	1	1	1	5	2	1
PTHR23502:SF22	TRANSPORTER, PUTATIVE (AFU_ORTHOLOGUE AFUA_2G17840)-RELATED	1	1	1	5	1	3
PTHR23504:SF15	PROTEIN ZINC INDUCED FACILITATOR-LIKE 1	9	9	9	5	4	11
PTHR24221:SF553	LD18126P	1	1	2	5	2	1
PTHR27002:SF522	OS12G0249900 PROTEIN	0	0	0	5	0	0
PTHR31321:SF108	PECTINESTERASE A	8	8	7	5	5	5
PTHR31323:SF11	CHROMOSOME 19, WHOLE GENOME SHOTGUN SEQUENCE	7	8	5	5	3	2
PTHR31685:SF2	PROTEIN YTP1	1	1	1	5	0	1
PTHR33099:SF7	SUBFAMILY NOT NAMED	11	27	13	5	3	0
PTHR33281	UPF0187 PROTEIN YNEE	3	5	3	5	3	6
PTHR33572:SF13	SEXUAL DEVELOPMENT REGULATOR VELC	2	2	1	5	2	0
PTHR34222:SF14	SUBFAMILY NOT NAMED	0	0	0	5	3	0
PTHR34676:SF12	ZINC FINGER, CCHC-TYPE, RIBONUCLEASE H-LIKE DOMAIN, GAG-PRE-INTEGRASE DOMAIN PROTEIN-RELATED	1	1	6	5	8	0
PTHR34676:SF9	SUBFAMILY NOT NAMED	1	0	0	5	22	0
PTHR37574	LIPASE B	6	8	6	5	2	11
PTHR37574:SF1	LIPASE B	6	8	6	5	2	11
PTHR37992	EXPRESSED PROTEIN	2	2	3	5	2	2
PTHR37992:SF1	EXPRESSED PROTEIN	2	2	3	5	2	2
PTHR38134	SLR1395 PROTEIN	1	1	1	5	1	1
PTHR38134:SF2	SLR1395 PROTEIN	1	1	1	5	1	1
PTHR40621:SF6	TRANSCRIPTION FACTOR KAPC-RELATED	2	5	4	5	3	3
PTHR42715:SF2	BETA-GLUCOSIDASE L-RELATED	2	2	2	5	1	1
PTHR42861:SF29	SECRETORY PATHWAY CALCIUM ATPASE, ISOFORM G	1	1	1	5	1	2
PTHR43206:SF1	4-AMINOBUTYRATE AMINOTRANSFERASE, MITOCHONDRIAL	1	1	1	5	1	1
PTHR43248:SF12	EPOXIDE HYDROLASE	5	1	2	5	2	3
PTHR43618:SF6	NADPH-DEPENDENT BETA-KETOACYL REDUCTASE (RHLG)-RELATED	3	5	3	5	3	1
PTHR43806:SF11	PROPROTEIN CONVERTASE SUBTILISIN/KEXIN TYPE 9	3	2	3	5	2	2
PTHR43829:SF9	AQUAPORIN OR AQUAGLYCEROPORIN RELATED	4	3	3	5	3	5
PTHR44156:SF14	F-BOX AND WD REPEAT DOMAIN-CONTAINING 7	1	0	2	5	1	1
PTHR45023	FAMILY NOT NAMED	10	27	20	5	8	1
PTHR45626:SF12	DNA REPAIR PROTEIN RAD16	2	1	1	5	0	1
PTHR45626:SF17	TRANSCRIPTION TERMINATION FACTOR 2	27	9	96	5	32	4
PTHR45678:SF9	CALCIUM-BINDING MITOCHONDRIAL CARRIER PROTEIN ARALAR1	2	1	2	5	1	1
PTHR45711:SF6	CHLORIDE CHANNEL PROTEIN	1	1	1	5	3	1
PTHR45812	DNA POLYMERASE ZETA CATALYTIC SUBUNIT	1	4	1	5	1	1
PTHR45812:SF1	DNA POLYMERASE ZETA CATALYTIC SUBUNIT	1	4	1	5	1	1
PTHR45931:SF3	SI:CH211-59O9.10	7	11	6	5	7	2
PTHR46169:SF1	SUBFAMILY NOT NAMED	0	2	0	5	5	0
PTHR46365	COPPER TRANSPORT PROTEIN ATOX1	1	1	1	5	1	1
PTHR46365:SF1	COPPER TRANSPORT PROTEIN ATOX1	1	1	1	5	1	1
PTHR46563:SF1	SUBFAMILY NOT NAMED	1	0	2	5	0	1
PTHR47332:SF1	SUBFAMILY NOT NAMED	15	9	9	5	5	11
PTHR47966:SF51	BETA-SITE APP-CLEAVING ENZYME, ISOFORM A-RELATED	5	3	6	5	3	8
PTHR47966:SF6	PUTATIVE-RELATED	7	8	5	5	5	7
PTHR48025	OS02G0815200 PROTEIN	0	0	1	5	2	1
PTHR48126	RE24507P	0	4	5	5	4	2
PTHR48126:SF1	RE24507P	0	4	5	5	4	2
PTHR48209	AGL056WP	4	7	5	5	1	16
PTHR48209:SF1	AGL056WP	4	7	5	5	1	16
PTHR10063:SF0	TUBERIN	1	1	1	4	1	1
PTHR10071	TRANSCRIPTION FACTOR GATA FAMILY MEMBER	0	1	4	4	1	2
PTHR10099:SF1	PHOSPHORIBOSYLFORMYLGLYCINAMIDINE SYNTHASE	2	1	1	4	2	1
PTHR10145:SF6	TRANSCRIPTION ELONGATION FACTOR SPT6	1	1	1	4	1	1
PTHR10182:SF3	PROTEIN MO25	1	1	1	4	1	3
PTHR10252:SF54	CHROMATIN ACCESSIBILITY COMPLEX PROTEIN 1	1	1	0	4	0	1
PTHR10270:SF161	TRANSCRIPTION FACTOR SOX-15-RELATED	3	4	3	4	3	3
PTHR10285:SF164	ATP-DEPENDENT KINASE YFH7	0	0	0	4	1	0
PTHR10362:SF35	HAL-LIKE PROTEIN DDB_G0273787/DDB_G0273081	2	2	2	4	15	4
PTHR10412:SF10	PROTEIN, PUTATIVE-RELATED	1	1	1	4	1	2
PTHR10422:SF39	CYTOCHROME C OXIDASE SUBUNIT 1-RELATED	0	2	0	4	0	0
PTHR10527:SF1	IMPORTIN SUBUNIT BETA-1	2	2	2	4	1	2
PTHR10553:SF2	SMALL NUCLEAR RIBONUCLEOPROTEIN G	1	1	1	4	1	1
PTHR10621:SF0	AT15685P-RELATED	2	2	1	4	2	1
PTHR10625:SF187	HISTONE DEACETYLASE	1	1	1	4	1	1
PTHR10663:SF373	SEC7 DOMAIN PROTEIN (AFU_ORTHOLOGUE AFUA_3G05700)	1	2	1	4	1	1
PTHR10670	DNA POLYMERASE EPSILON CATALYTIC SUBUNIT A	1	1	1	4	2	1
PTHR10670:SF0	DNA POLYMERASE EPSILON CATALYTIC SUBUNIT A	1	1	1	4	2	1
PTHR10799:SF923	HELICASE, LYMPHOID-SPECIFIC	1	1	2	4	1	3
PTHR10829:SF25	DREBRIN-LIKE PROTEIN	2	1	2	4	3	1
PTHR10855:SF2	COP9 SIGNALOSOME COMPLEX SUBUNIT 4	2	2	1	4	1	1
PTHR10870	CELL CYCLE CHECKPOINT PROTEIN RAD1	1	1	1	4	1	1
PTHR10870:SF0	CELL CYCLE CHECKPOINT PROTEIN RAD1	1	1	1	4	1	1
PTHR10887:SF486	REGULATOR OF NONSENSE TRANSCRIPTS 1-LIKE PROTEIN	1	1	1	4	1	1
PTHR10900:SF113	FASCICLIN DOMAIN FAMILY PROTEIN (AFU_ORTHOLOGUE AFUA_1G14300)	1	1	4	4	1	1
PTHR10972:SF177	OXYSTEROL-BINDING PROTEIN HOMOLOG 1-RELATED	1	1	1	4	2	1
PTHR11040:SF69	ZINC-REGULATED TRANSPORTER 2	2	2	2	4	1	1
PTHR11054:SF0	6-PHOSPHOGLUCONOLACTONASE	3	2	1	4	2	0
PTHR11254:SF398	E3 UBIQUITIN-PROTEIN LIGASE UPL2-LIKE ISOFORM X1	1	6	2	4	6	0
PTHR11353:SF26	T-COMPLEX PROTEIN 1 SUBUNIT DELTA	1	1	2	4	1	2
PTHR11361:SF21	MUTS PROTEIN HOMOLOG 4	1	1	1	4	1	1
PTHR11361:SF34	DNA MISMATCH REPAIR PROTEIN MSH6	1	2	1	4	2	1
PTHR11362:SF120	CHROMOSOME 1, WHOLE GENOME SHOTGUN SEQUENCE	1	1	3	4	1	4
PTHR11426:SF47	HISTONE H3.2	0	0	0	4	1	1
PTHR11439:SF352	SUBFAMILY NOT NAMED	0	0	0	4	17	0
PTHR11440:SF45	CHROMOSOME 9, WHOLE GENOME SHOTGUN SEQUENCE	2	5	2	4	2	2
PTHR11474:SF101	SUBFAMILY NOT NAMED	2	2	4	4	3	4
PTHR11474:SF76	TYROSINASE	3	4	1	4	2	1
PTHR11614:SF113	BIOSYNTHESIS PROTEIN, PUTATIVE (AFU_ORTHOLOGUE AFUA_1G01450)-RELATED	2	2	2	4	2	1
PTHR11728:SF8	GLYCEROL-3-PHOSPHATE DEHYDROGENASE [NAD(+)]-RELATED	0	1	1	4	1	2
PTHR11735:SF6	TRNA N6-ADENOSINE THREONYLCARBAMOYLTRANSFERASE, MITOCHONDRIAL-RELATED	2	2	1	4	1	1
PTHR11742:SF6	MANNOSYL-OLIGOSACCHARIDE ALPHA-1,2-MANNOSIDASE IA-RELATED	7	5	5	4	7	4
PTHR11774:SF6	PROTEIN FARNESYLTRANSFERASE SUBUNIT BETA	5	2	2	4	4	6
PTHR11802:SF116	CARBOXYPEPTIDASE	5	10	6	4	3	2
PTHR11804:SF40	SACCHAROLYSIN	1	1	1	4	1	1
PTHR11820	ACYLPYRUVASE	0	1	0	4	0	0
PTHR11842:SF11	MITOTIC SPINDLE ASSEMBLY CHECKPOINT PROTEIN MAD2A	2	2	2	4	2	2
PTHR11879:SF22	ASPARTATE AMINOTRANSFERASE, MITOCHONDRIAL	2	3	1	4	1	1
PTHR11909:SF409	CASEIN KINASE 1-LIKE PROTEIN 2	6	6	7	4	3	1
PTHR12001:SF44	GERANYLGERANYL PYROPHOSPHATE SYNTHASE	2	1	2	4	1	4
PTHR12049:SF5	PROTEIN ARGININE METHYLTRANSFERASE NDUFAF7 HOMOLOG, MITOCHONDRIAL	1	3	1	4	1	1
PTHR12117	HISTONE ACETYLTRANSFERASE COMPLEX	1	1	1	4	1	1
PTHR12117:SF0	PROLYL 3-HYDROXYLASE OGFOD1	1	1	1	4	1	1
PTHR12181:SF12	GH19076P	1	1	1	4	1	1
PTHR12202	UNCHARACTERIZED	2	1	3	4	1	1
PTHR12202:SF0	ESF1 HOMOLOG	2	1	3	4	1	1
PTHR12250	PHOSPHATIDYLINOSITOL GLYCAN, CLASS N	1	2	2	4	3	1
PTHR12250:SF0	GPI ETHANOLAMINE PHOSPHATE TRANSFERASE 1	1	2	2	4	3	1
PTHR12260:SF4	SUBFAMILY NOT NAMED	1	1	1	4	1	1
PTHR12346:SF0	SIN3A, ISOFORM G	2	2	2	4	3	2
PTHR12395:SF9	DECAPPING AND EXORIBONUCLEASE PROTEIN	3	3	1	4	1	1
PTHR12419:SF7	OTU DOMAIN-CONTAINING PROTEIN 3	3	3	2	4	2	1
PTHR12581	HIV-1 REV BINDING PROTEIN 2, 3	2	1	1	4	1	1
PTHR12581:SF0	KRR1 SMALL SUBUNIT PROCESSOME COMPONENT HOMOLOG	2	1	1	4	1	1
PTHR12661	PETER PAN-RELATED	6	2	3	4	4	3
PTHR12743:SF3	CYTOCHROME C HEME LYASE	1	2	1	4	1	1
PTHR12753:SF0	ALPHA N-TERMINAL PROTEIN METHYLTRANSFERASE 1-RELATED	0	1	1	4	1	0
PTHR12800:SF4	HSP90 CO-CHAPERONE CDC37	4	3	1	4	1	3
PTHR12829:SF2	N6-ADENOSINE-METHYLTRANSFERASE CATALYTIC SUBUNIT	1	1	1	4	1	1
PTHR12917	ASPARTYL PROTEASE DDI-RELATED	1	9	6	4	2	1
PTHR12947:SF4	FI19924P1	1	2	2	4	2	1
PTHR13194:SF18	COMPLEX I INTERMEDIATE-ASSOCIATED PROTEIN 30, MITOCHONDRIAL	1	1	1	4	1	1
PTHR13242	EUKARYOTIC TRANSLATION INITIATION FACTOR 3	1	1	1	4	1	0
PTHR13255	ATAXIN-10	1	1	1	4	1	1
PTHR13255:SF0	ATAXIN-10	1	1	1	4	1	1
PTHR13382:SF7	F-BOX AND LEUCINE-RICH REPEAT PROTEIN 17	2	1	1	4	1	3
PTHR13465:SF2	UPF0183 PROTEIN C16ORF70	1	3	2	4	1	1
PTHR13491:SF0	ZINC FINGER CCHC DOMAIN-CONTAINING PROTEIN 10	0	2	2	4	3	5
PTHR13681:SF26	SURVIVAL OF MOTOR NEURON-RELATED-SPLICING FACTOR 30	1	2	1	4	1	1
PTHR13890:SF0	MAGNESIUM TRANSPORTER MRS2 HOMOLOG, MITOCHONDRIAL	2	2	1	4	1	2
PTHR13964:SF38	CHROMATIN STRUCTURE-REMODELING COMPLEX SUBUNIT RSC9	2	2	2	4	2	2
PTHR14030:SF4	BUB1 KINASE, ISOFORM A-RELATED	4	2	2	4	2	3
PTHR14218	PROTEASE S8 TRIPEPTIDYL PEPTIDASE I CLN2	3	3	3	4	3	1
PTHR14456:SF2	INOSITOL-PENTAKISPHOSPHATE 2-KINASE	1	1	1	4	1	1
PTHR14580	MULTIPLE MYELOMA TUMOR-ASSOCIATED PROTEIN 2 FAMILY MEMBER	1	2	1	4	1	0
PTHR14580:SF0	MULTIPLE MYELOMA TUMOR-ASSOCIATED PROTEIN 2	1	1	1	4	1	0
PTHR14596:SF67	ZINC FINGER PROTEIN YER130C	2	3	5	4	2	0
PTHR14677:SF20	AN1-TYPE ZINC FINGER PROTEIN 1	2	2	2	4	2	1
PTHR15503:SF11	RETROTRANSPOSON GAG-LIKE PROTEIN 6	0	0	0	4	11	0
PTHR15706:SF2	BUD EMERGENCE PROTEIN 1	4	3	4	4	3	3
PTHR15728	DEADENYLATION COMPLEX CATALYTIC SUBUNIT PAN2	1	1	1	4	4	1
PTHR15728:SF0	PAN2-PAN3 DEADENYLATION COMPLEX CATALYTIC SUBUNIT PAN2	1	1	1	4	4	1
PTHR15929	UNCHARACTERIZED	2	1	1	4	1	3
PTHR15929:SF0	STORE-OPERATED CALCIUM ENTRY-ASSOCIATED REGULATORY FACTOR	2	1	1	4	1	3
PTHR16134	F-BOX/TPR REPEAT PROTEIN POF3	5	4	7	4	1	2
PTHR16166:SF125	VACUOLAR PROTEIN SORTING-ASSOCIATED PROTEIN 13C	0	2	0	4	0	0
PTHR16166:SF93	VACUOLAR PROTEIN SORTING-ASSOCIATED PROTEIN 13D	1	1	1	4	1	1
PTHR16201:SF11	PQ LOOP REPEAT PROTEIN (AFU_ORTHOLOGUE AFUA_3G10470)	1	1	1	4	1	1
PTHR16201:SF34	LYSOSOMAL AMINO ACID TRANSPORTER 1	1	1	1	4	1	1
PTHR16557:SF2	NUCLEIC ACID DIOXYGENASE ALKBH1	1	1	1	4	1	1
PTHR17920:SF17	DUF726 DOMAIN PROTEIN (AFU_ORTHOLOGUE AFUA_1G03760)	1	2	1	4	1	1
PTHR18866:SF33	METHYLCROTONOYL-COA CARBOXYLASE SUBUNIT ALPHA, MITOCHONDRIAL-RELATED	1	1	1	4	1	1
PTHR18884:SF52	CELL DIVISION CONTROL PROTEIN 11	7	5	4	4	3	3
PTHR18968:SF13	ACETOLACTATE SYNTHASE-LIKE PROTEIN	1	1	2	4	1	2
PTHR19271:SF16	CYTOCHROME B	0	2	0	4	0	0
PTHR19303:SF36	TIGGER TRANSPOSABLE ELEMENT-DERIVED PROTEIN 3	0	4	0	4	2	0
PTHR19308:SF14	EXPRESSED PROTEIN	2	2	2	4	1	1
PTHR19353:SF30	ACID DESATURASE, PUTATIVE (AFU_ORTHOLOGUE AFUA_2G02130)-RELATED	1	1	1	4	1	1
PTHR19850:SF28	GUANINE NUCLEOTIDE-BINDING PROTEIN SUBUNIT BETA-4	1	0	1	4	0	0
PTHR19876:SF54	COATOMER SUBUNIT BETA'-1	2	1	2	4	1	1
PTHR19965:SF35	THO COMPLEX SUBUNIT 4	0	2	3	4	1	0
PTHR21403:SF4	ATP PHOSPHORIBOSYLTRANSFERASE	1	2	1	4	1	1
PTHR21567:SF60	SUBFAMILY NOT NAMED	1	1	1	4	4	0
PTHR21704:SF20	NIPPED-B-LIKE PROTEIN	2	5	2	4	1	1
PTHR22746	RAB6A-GEF COMPLEX PARTNER PROTEIN 1	2	1	3	4	2	1
PTHR22746:SF10	RAB6A-GEF COMPLEX PARTNER PROTEIN 1	2	1	3	4	2	1
PTHR22842	WD40 REPEAT PROTEIN	1	2	2	4	1	1
PTHR22914:SF11	CHITIN SYNTHASE B	4	4	4	4	3	3
PTHR22914:SF41	CHITIN SYNTHASE 8	1	2	1	4	1	1
PTHR22930:SF135	OS01G0838900 PROTEIN	1	1	6	4	4	1
PTHR22930:SF169	DDE FAMILY ENDONUCLEASE	15	16	18	4	8	0
PTHR22950:SF646	VACUOLAR AMINO ACID TRANSPORTER 5-RELATED	1	1	1	4	1	1
PTHR22981:SF7	3-HYDROXYISOBUTYRATE DEHYDROGENASE, MITOCHONDRIAL	1	1	1	4	1	1
PTHR23073:SF120	26S PROTEASOME REGULATORY SUBUNIT 6B HOMOLOG	1	1	1	4	1	1
PTHR23176:SF117	ACTIVATING PROTEIN, PUTATIVE-RELATED	2	2	2	4	2	3
PTHR23189:SF98	PROTEIN MEI2-LIKE 4	1	1	0	4	1	1
PTHR23202	WASP INTERACTING PROTEIN-RELATED	9	10	18	4	7	5
PTHR23202:SF64	PROLINE-RICH PROTEIN, PUTATIVE-RELATED	2	1	6	4	1	1
PTHR23506:SF23	GH10249P	4	3	3	4	3	1
PTHR24055:SF356	MITOGEN-ACTIVATED PROTEIN KINASE 7	1	1	1	4	2	1
PTHR24075:SF0	TRANSLOCATION PROTEIN SEC63 HOMOLOG	1	1	2	4	2	1
PTHR24135:SF28	SEXUAL DIFFERENTIATION PROTEIN STE4	2	1	3	4	2	2
PTHR24193	ANKYRIN REPEAT PROTEIN	0	0	0	4	1	0
PTHR24343:SF302	FATTY ACYL-COA SYNTHETASE AND RNA PROCESSING-ASSOCIATED KINASE 1-RELATED	3	2	1	4	1	1
PTHR24351:SF220	SERINE/THREONINE-PROTEIN KINASE YPK2/YKR2	2	2	3	4	2	2
PTHR24356:SF357	SERINE/THREONINE-PROTEIN KINASE PPK33	2	1	1	4	1	1
PTHR24356:SF362	SERINE/THREONINE-PROTEIN KINASE WARTS	1	1	1	4	1	1
PTHR28089	PROTEIN ZDS1-RELATED	1	1	1	4	1	0
PTHR28089:SF1	PROTEIN ZDS1-RELATED	1	1	1	4	1	0
PTHR28097	PHEROMONE A FACTOR RECEPTOR	3	3	3	4	3	4
PTHR28097:SF1	PHEROMONE A FACTOR RECEPTOR	3	3	3	4	3	4
PTHR28260	SPINDLE POLE BODY COMPONENT SPC105	2	1	5	4	1	1
PTHR28260:SF1	SPINDLE POLE BODY COMPONENT SPC105	2	1	5	4	1	1
PTHR30344:SF1	6-PHOSPHOGLUCONOLACTONASE	4	4	3	4	1	7
PTHR31082:SF4	PHEROMONE-REGULATED MEMBRANE PROTEIN 10	2	6	3	4	2	3
PTHR31104:SF1	PEPTIDE-N4-(N-ACETYL-BETA-GLUCOSAMINYL)ASPARAGINE AMIDASE A PROTEIN	5	4	3	4	3	3
PTHR31683:SF67	PECTIN LYASE F-RELATED	5	4	5	4	1	4
PTHR31961	SENSITIVE TO HIGH EXPRESSION PROTEIN 9, MITOCHONDRIAL	1	1	1	4	1	1
PTHR31961:SF3	SENSITIVE TO HIGH EXPRESSION PROTEIN 9, MITOCHONDRIAL	1	1	1	4	1	1
PTHR32208:SF78	GLYOXALOXIDASE 1	2	4	2	4	2	2
PTHR33069:SF4	CHROMOSOME 1, WHOLE GENOME SHOTGUN SEQUENCE	3	4	3	4	2	9
PTHR33353:SF34	PUTATIVE (AFU_ORTHOLOGUE AFUA_1G12560)-RELATED	4	3	4	4	3	4
PTHR33927:SF1	TRANSMEMBRANE PROTEIN	7	6	7	4	4	7
PTHR34047:SF2	NUCLEAR INTRON MATURASE 1, MITOCHONDRIAL	0	0	0	4	0	0
PTHR34142	ENDO-BETA-1,4-GLUCANASE A	3	2	2	4	2	4
PTHR34142:SF1	ENDO-BETA-1,4-GLUCANASE A	6	4	3	4	1	0
PTHR35020:SF2	N-ACETYLGLUCOSAMINE-INDUCED PROTEIN 1	6	8	4	4	3	4
PTHR35152	FAMILY NOT NAMED	2	1	1	4	1	2
PTHR35152:SF1	DOMAIN SIGNALLING PROTEIN, PUTATIVE (AFU_ORTHOLOGUE AFUA_5G11310)-RELATED	2	1	1	4	1	2
PTHR35519:SF2	BLL7046 PROTEIN	1	1	1	4	1	1
PTHR37389:SF22	OS02G0587800 PROTEIN	0	1	0	4	1	0
PTHR37471	UNNAMED PRODUCT	5	3	2	4	3	4
PTHR37471:SF1	UNNAMED PRODUCT	5	3	2	4	3	4
PTHR38011:SF7	2,5-DIAMINO-6-RIBOSYLAMINO-4(3H)-PYRIMIDINONE 5'-PHOSPHATE REDUCTASE	1	1	1	4	1	2
PTHR38044	BOUQUET FORMATION PROTEIN 4	1	2	1	4	1	1
PTHR38044:SF1	BOUQUET FORMATION PROTEIN 4	1	2	1	4	1	1
PTHR38248	FUNK1 6	16	18	17	4	0	0
PTHR38248:SF2	FUNK1 6	16	18	17	4	0	0
PTHR38789	REPRESSIBLE PROTEIN GRG1, PUTATIVE (AFU_ORTHOLOGUE AFUA_5G14210)-RELATED	3	3	5	4	2	3
PTHR38789:SF1	REPRESSIBLE PROTEIN GRG1, PUTATIVE (AFU_ORTHOLOGUE AFUA_5G14210)-RELATED	3	3	5	4	2	3
PTHR39639	CHROMOSOME 16, WHOLE GENOME SHOTGUN SEQUENCE	2	3	3	4	1	0
PTHR39639:SF1	CHROMOSOME 16, WHOLE GENOME SHOTGUN SEQUENCE	2	3	3	4	1	0
PTHR42765:SF2	TYROSINE--TRNA LIGASE	1	2	1	4	1	1
PTHR42908:SF6	116 KDA U5 SMALL NUCLEAR RIBONUCLEOPROTEIN COMPONENT	3	1	2	4	5	1
PTHR43029:SF1	AMMONIUM TRANSPORTER	2	2	2	4	2	4
PTHR43047	TWO-COMPONENT HISTIDINE PROTEIN KINASE	2	2	4	4	2	2
PTHR43173:SF33	GLUCAN ENDO-1,3-ALPHA-GLUCOSIDASE AGN1-RELATED	2	2	3	4	2	3
PTHR43201:SF6	ACYL COA SYNTHETASE (EUROFUNG)	1	2	2	4	0	1
PTHR43341:SF20	AAT FAMILY AMINO ACID TRANSPORTER	4	4	5	4	3	6
PTHR43625:SF40	PYRIDOXAL REDUCTASE-RELATED	2	3	3	4	1	1
PTHR43730:SF3	BETA-MANNOSIDASE A	4	3	3	4	2	1
PTHR43807:SF20	FI04487P	1	2	2	4	1	1
PTHR43939	FAMILY NOT NAMED	1	1	4	4	2	2
PTHR43948:SF11	CHROMOSOME 10, WHOLE GENOME SHOTGUN SEQUENCE	3	2	2	4	2	2
PTHR44068	ZGC:194242	2	2	2	4	2	2
PTHR45615:SF40	MYOSIN HEAVY CHAIN, NON-MUSCLE	1	2	2	4	4	1
PTHR45624:SF45	YMC2P	1	3	2	4	1	1
PTHR45626:SF22	DNA REPAIR PROTEIN RAD5	1	1	1	4	1	0
PTHR45629:SF7	DNA EXCISION REPAIR PROTEIN ERCC-6-RELATED	3	4	5	4	5	4
PTHR45657:SF1	CRAL-TRIO DOMAIN-CONTAINING PROTEIN YKL091C-RELATED	5	2	3	4	2	2
PTHR45672:SF3	THIOREDOXIN DOMAIN-CONTAINING PROTEIN 5	2	2	2	4	2	1
PTHR45679:SF5	ER DEGRADATION-ENHANCING ALPHA-MANNOSIDASE-LIKE PROTEIN 1	2	2	1	4	1	3
PTHR45685:SF2	CHROMATIN-REMODELING ATPASE INO80	1	2	1	4	3	2
PTHR45745	PHOSPHOMANNOMUTASE 45A	3	1	1	4	1	1
PTHR45824:SF6	GH16843P	3	2	2	4	2	1
PTHR45856:SF10	SUBFAMILY NOT NAMED	3	3	2	4	1	4
PTHR45935:SF2	KRAB-A DOMAIN-CONTAINING PROTEIN 2	3	3	2	4	2	3
PTHR46017:SF1	ALPHA-MANNOSIDASE 2C1	1	2	1	4	1	1
PTHR46108:SF4	BLUE CHEESE	1	4	1	4	2	0
PTHR46187:SF3	ALKALINE CERAMIDASE 3	3	4	3	4	2	1
PTHR46471	CHITIN DEACETYLASE	7	11	7	4	6	7
PTHR46517:SF1	FRUCTOSE-2,6-BISPHOSPHATASE TIGAR	2	2	2	4	1	1
PTHR46569	E3 UBIQUITIN-PROTEIN LIGASE TRAIP	7	7	6	4	2	0
PTHR46569:SF1	E3 UBIQUITIN-PROTEIN LIGASE TRAIP	7	7	6	4	2	0
PTHR46771:SF5	DETERIN	1	2	1	4	1	2
PTHR46911:SF1	2-ISOPROPYLMALATE SYNTHASE	1	1	2	4	1	1
PTHR47174:SF3	BRIDGING INTEGRATOR 3	0	1	1	4	1	1
PTHR47241	FINGER PROTEIN, PUTATIVE-RELATED	0	0	0	4	2	0
PTHR47257	PH-RESPONSE TRANSCRIPTION FACTOR PACC/RIM101	2	5	6	4	3	3
PTHR47257:SF1	PH-RESPONSE TRANSCRIPTION FACTOR PACC/RIM101	2	5	6	4	3	3
PTHR47338:SF8	CHROMOSOME 1, WHOLE GENOME SHOTGUN SEQUENCE	2	1	1	4	1	2
PTHR47429	PROTEIN TWIN LOV 1	1	2	1	4	3	2
PTHR47448:SF1	DUAL SPECIFICITY MITOGEN-ACTIVATED PROTEIN KINASE KINASE DSOR1-LIKE PROTEIN	1	1	2	4	1	1
PTHR47808	INNER NUCLEAR MEMBRANE PROTEIN HEH2-RELATED	4	9	2	4	2	3
PTHR47808:SF2	INNER NUCLEAR MEMBRANE PROTEIN HEH2-RELATED	4	9	2	4	2	3
PTHR47966:SF10	ASPARTIC PROTEINASE SXA1	3	4	3	4	3	5
PTHR47969:SF15	CHROMOSOME-ASSOCIATED KINESIN KIF4A-RELATED	2	2	2	4	2	2
PTHR48016:SF27	STE PROTEIN KINASE	2	2	3	4	1	1
PTHR48077:SF3	TRYPTOPHAN SYNTHASE	2	2	2	4	2	3
PTHR48100:SF3	PHOSPHOGLYCERATE MUTASE PMU1-RELATED	1	2	1	4	1	1
PTHR48112:SF2	NON-HISTONE CHROMOSOMAL PROTEIN 6	6	6	4	4	3	3
PTHR48148	KERATINOCYTE PROLINE-RICH PROTEIN	2	1	8	4	1	2
PTHR48148:SF1	KERATINOCYTE PROLINE-RICH PROTEIN	2	1	8	4	1	2
PTHR48207	SUCCINATE--HYDROXYMETHYLGLUTARATE COA-TRANSFERASE	1	1	1	4	1	1
PTHR48207:SF1	SUCCINATE--HYDROXYMETHYLGLUTARATE COA-TRANSFERASE	1	1	1	4	1	1
PTHR10013:SF0	GENERAL VESICULAR TRANSPORT FACTOR P115	1	1	2	3	1	1
PTHR10019:SF5	SWI/SNF-RELATED MATRIX-ASSOCIATED ACTIN-DEPENDENT REGULATOR OF CHROMATIN SUBFAMILY B MEMBER 1	1	1	1	3	1	2
PTHR10026:SF112	CTD KINASE SUBUNIT BETA	1	2	1	3	1	1
PTHR10026:SF8	CYCLIN-H	3	2	1	3	1	1
PTHR10050:SF50	DOLICHYL-PHOSPHATE-MANNOSE--PROTEIN MANNOSYLTRANSFERASE 1-RELATED	1	3	1	3	1	1
PTHR10052:SF1	60S RIBOSOMAL PROTEIN L18A	3	1	1	3	1	2
PTHR10073:SF12	DNA MISMATCH REPAIR PROTEIN MLH1	2	2	1	3	1	1
PTHR10120:SF24	CAAX PRENYL PROTEASE 1 HOMOLOG	2	1	1	3	1	1
PTHR10134	CYTOCHROME B-C1 COMPLEX SUBUNIT RIESKE, MITOCHONDRIAL	1	1	1	3	1	2
PTHR10150	DNA REPAIR ENDONUCLEASE XPF	2	2	1	3	1	1
PTHR10150:SF0	DNA REPAIR ENDONUCLEASE XPF	2	2	1	3	1	1
PTHR10219:SF25	GLYCOLIPID TRANSFER PROTEIN	1	2	1	3	1	1
PTHR10252:SF8	NUCLEAR TRANSCRIPTION FACTOR Y SUBUNIT GAMMA	2	2	1	3	1	1
PTHR10277:SF48	HOMOCITRATE SYNTHASE, CYTOSOLIC ISOZYME-RELATED	1	1	1	3	1	1
PTHR10290:SF3	DNA TOPOISOMERASE 1	1	1	1	3	1	1
PTHR10332:SF10	EQUILIBRATIVE NUCLEOSIDE TRANSPORTER 1, ISOFORM A	1	1	2	3	0	1
PTHR10334:SF448	OS07G0125000 PROTEIN	4	2	2	3	2	3
PTHR10350:SF6	NUCLEAR PORE COMPLEX PROTEIN NUP155	1	0	1	3	1	0
PTHR10358:SF6	ENDOSULFINE, ISOFORM A	1	1	1	3	1	1
PTHR10371	NADH DEHYDROGENASE UBIQUINONE FLAVOPROTEIN 2, MITOCHONDRIAL	1	2	1	3	1	1
PTHR10371:SF3	NADH DEHYDROGENASE [UBIQUINONE] FLAVOPROTEIN 2, MITOCHONDRIAL	1	2	1	3	1	1
PTHR10422:SF18	CYTOCHROME C OXIDASE SUBUNIT 1	0	1	0	3	0	0
PTHR10485	MITOCHONDRIAL IMPORT INNER MEMBRANE TRANSLOCASE SUBUNIT TIM-17	0	2	1	3	0	0
PTHR10492:SF75	ATP-DEPENDENT DNA HELICASE	0	0	0	3	1	0
PTHR10492:SF76	ATP-DEPENDENT DNA HELICASE	1	2	5	3	2	0
PTHR10501:SF13	U1 SMALL NUCLEAR RIBONUCLEOPROTEIN A	2	4	2	3	3	2
PTHR10562:SF14	SMALL UBIQUITIN-RELATED MODIFIER 1	2	3	3	3	2	2
PTHR10587:SF109	CHITIN DEACETYLASE	3	2	3	3	2	5
PTHR10606:SF39	6-PHOSPHOFRUCTO-2-KINASE/FRUCTOSE-2,6-BISPHOSPHATASE YLR345W-RELATED	1	1	1	3	1	1
PTHR10643	KINETOCHORE PROTEIN NDC80	4	2	3	3	2	1
PTHR10643:SF2	KINETOCHORE PROTEIN NDC80 HOMOLOG	4	2	3	3	2	1
PTHR10644:SF2	CLEAVAGE AND POLYADENYLATION SPECIFICITY FACTOR SUBUNIT 1	3	3	1	3	1	1
PTHR10655:SF17	ACYL PROTEIN THIOESTERASE FAMILY	3	3	2	3	2	9
PTHR10660:SF2	LD45860P	1	1	1	3	2	2
PTHR10663:SF333	PROTEIN MON2 HOMOLOG	1	1	1	3	1	1
PTHR10676:SF385	DYNEIN, CYTOPLASMIC 1, HEAVY CHAIN 1	0	5	0	3	3	2
PTHR10693:SF20	AT27578P	1	1	1	3	1	1
PTHR10738	PROTEIN ARGININE N-METHYLTRANSFERASE 5	1	1	1	3	1	1
PTHR10744:SF1	37S RIBOSOMAL PROTEIN S17, MITOCHONDRIAL	1	2	1	3	1	0
PTHR10779:SF3	DYNEIN LIGHT CHAIN ROADBLOCK-RELATED	3	1	1	3	1	1
PTHR10829	CORTACTIN AND DREBRIN	1	0	1	3	1	0
PTHR10830:SF0	DOLICHYL-DIPHOSPHOOLIGOSACCHARIDE--PROTEIN GLYCOSYLTRANSFERASE 48 KDA SUBUNIT	1	1	1	3	1	1
PTHR10880	MORTALITY FACTOR 4-LIKE PROTEIN	2	1	1	3	1	0
PTHR10887:SF433	DNA REPLICATION ATP-DEPENDENT HELICASE/NUCLEASE DNA2	1	2	1	3	3	1
PTHR10909:SF250	ACYL-COENZYME A OXIDASE	1	3	1	3	1	1
PTHR10933:SF9	IMMUNOGLOBULIN (CD79A)-BINDING PROTEIN 1	1	1	1	3	1	2
PTHR10934	60S RIBOSOMAL PROTEIN L18	1	1	1	3	1	1
PTHR10953:SF6	NEDD8-ACTIVATING ENZYME E1 CATALYTIC SUBUNIT	3	2	1	3	1	1
PTHR10972:SF102	OXYSTEROL-BINDING PROTEIN-RELATED PROTEIN 9	1	2	1	3	1	1
PTHR10981:SF0	BATTENIN	2	1	1	3	1	1
PTHR11002:SF13	CARBONIC ANHYDRASE	2	3	1	3	1	2
PTHR11054	6-PHOSPHOGLUCONOLACTONASE	1	3	3	3	1	3
PTHR11067	INOSINE TRIPHOSPHATE PYROPHOSPHATASE/HAM1 PROTEIN	1	1	1	3	1	1
PTHR11067:SF9	INOSINE TRIPHOSPHATE PYROPHOSPHATASE	1	1	1	3	1	1
PTHR11073:SF1	CALNEXIN 14D-RELATED	1	1	1	3	1	1
PTHR11075	PEPTIDE CHAIN RELEASE FACTOR	1	1	1	3	1	1
PTHR11075:SF54	PEPTIDYL-TRNA HYDROLASE ICT1, MITOCHONDRIAL	1	1	1	3	1	1
PTHR11102:SF147	SEL1L ADAPTOR SUBUNIT OF ERAD E3 UBIQUITIN LIGASE	1	2	1	3	1	1
PTHR11127:SF2	60S RIBOSOMAL PROTEIN L14	1	1	1	3	1	1
PTHR11130:SF0	GLUTATHIONE SYNTHETASE	2	1	1	3	1	1
PTHR11135:SF0	ELONGATOR COMPLEX PROTEIN 3	0	0	0	3	0	0
PTHR11139:SF1	TRANSFORMATION/TRANSCRIPTION DOMAIN-ASSOCIATED PROTEIN	1	1	1	3	2	1
PTHR11188	ARRESTIN DOMAIN CONTAINING PROTEIN	0	0	0	3	0	0
PTHR11210:SF1	ANAPHASE-PROMOTING COMPLEX SUBUNIT 11	0	4	1	3	1	1
PTHR11223:SF2	EXPORTIN-1	1	2	1	3	1	1
PTHR11236:SF18	AMINODEOXYCHORISMATE SYNTHASE	1	1	2	3	1	1
PTHR11240:SF38	RIBONUCLEASE T2-LIKE	1	1	1	3	1	1
PTHR11264	URACIL-DNA GLYCOSYLASE	2	3	2	3	3	3
PTHR11266:SF80	PEROXISOMAL MEMBRANE PROTEIN 2	3	2	2	3	1	1
PTHR11271:SF6	GUANINE DEAMINASE	2	1	1	3	1	4
PTHR11274:SF0	GENERAL TRANSCRIPTION AND DNA REPAIR FACTOR IIH HELICASE SUBUNIT XPB	1	1	1	3	1	1
PTHR11351:SF29	SUBFAMILY NOT NAMED	2	2	2	3	3	1
PTHR11352:SF0	PROLIFERATING CELL NUCLEAR ANTIGEN	1	1	1	3	1	2
PTHR11353:SF21	T-COMPLEX PROTEIN 1 SUBUNIT ZETA	1	1	6	3	1	1
PTHR11359:SF0	AMP DEAMINASE	1	1	2	3	1	1
PTHR11360	MONOCARBOXYLATE TRANSPORTER	0	0	1	3	3	5
PTHR11360:SF78	TRANSPORTER (MCH2), PUTATIVE (AFU_ORTHOLOGUE AFUA_4G12260)-RELATED	5	3	4	3	1	0
PTHR11361:SF122	DNA MISMATCH REPAIR PROTEIN MSH3	1	1	3	3	1	0
PTHR11362:SF82	PHOSPHATIDYLETHANOLAMINE BINDING PROTEIN	6	6	7	3	4	2
PTHR11365:SF2	5-OXOPROLINASE	3	2	8	3	2	2
PTHR11406:SF0	PHOSPHOGLYCERATE KINASE	1	1	6	3	1	1
PTHR11439:SF268	ATP-DEPENDENT DNA HELICASE	0	0	0	3	56	0
PTHR11440:SF4	PHOSPHOLIPID:DIACYLGLYCEROL ACYLTRANSFERASE	1	3	2	3	1	1
PTHR11455:SF9	(6-4)-PHOTOLYASE, ISOFORM A	4	2	3	3	3	1
PTHR11467:SF102	HISTONE H1.0	0	1	1	3	1	1
PTHR11476	HISTIDYL-TRNA SYNTHETASE	1	1	1	3	1	0
PTHR11533:SF174	PUROMYCIN-SENSITIVE AMINOPEPTIDASE-RELATED	1	1	1	3	1	1
PTHR11566:SF21	DYNAMIN RELATED PROTEIN 1, ISOFORM A	4	3	2	3	1	0
PTHR11599:SF15	PROTEASOME SUBUNIT ALPHA TYPE-7-1-RELATED	1	1	1	3	0	1
PTHR11599:SF62	PROTEASOME SUBUNIT BETA TYPE-3	1	1	2	3	1	1
PTHR11614:SF169	MONOGLYCERIDE LIPASE	1	2	3	3	2	2
PTHR11630:SF66	DNA REPLICATION LICENSING FACTOR MCM4	1	1	2	3	1	1
PTHR11679:SF3	VACUOLAR PROTEIN SORTING-ASSOCIATED PROTEIN 45	1	3	1	3	4	1
PTHR11699	ALDEHYDE DEHYDROGENASE-RELATED	4	5	3	3	1	3
PTHR11709:SF136	L-ASCORBATE OXIDASE	3	2	4	3	6	3
PTHR11721:SF21	60S RIBOSOMAL PROTEIN L27A-3	0	1	2	3	1	0
PTHR11742:SF45	MANNOSYL-OLIGOSACCHARIDE ALPHA-1,2-MANNOSIDASE 1B	3	12	3	3	3	6
PTHR11802:SF113	CARBOXYPEPTIDASE Y	1	1	1	3	1	2
PTHR11802:SF392	CARBOXYPEPTIDASE	0	1	2	3	2	1
PTHR11808:SF15	CYSTATHIONINE GAMMA-LYASE	1	1	2	3	1	1
PTHR11829:SF343	FORK HEAD DOMAIN-CONTAINING PROTEIN FD4-RELATED	2	2	2	3	2	3
PTHR11835:SF48	HOMOISOCITRATE DEHYDROGENASE, MITOCHONDRIAL	0	1	1	3	1	1
PTHR11845:SF13	HD DOMAIN-CONTAINING PROTEIN 2	2	0	1	3	1	1
PTHR11850	HOMEOBOX PROTEIN TRANSCRIPTION FACTORS	1	1	0	3	0	2
PTHR11879	ASPARTATE AMINOTRANSFERASE	1	2	1	3	1	1
PTHR11915:SF435	SPECTRIN BETA CHAIN	2	1	2	3	1	1
PTHR11935	BETA LACTAMASE DOMAIN	1	1	1	3	1	0
PTHR11937:SF175	ACTIN-RELATED PROTEIN 3	1	1	1	3	1	1
PTHR11937:SF274	BRAHMA ASSOCIATED PROTEIN 55KD	1	1	1	3	1	1
PTHR11937:SF451	ACTIN-LIKE PROTEIN ARP9	1	1	1	3	1	1
PTHR11941:SF101	CARNITINYL-COA DEHYDRATASE	1	1	1	3	0	1
PTHR11947:SF25	[PYRUVATE DEHYDROGENASE (ACETYL-TRANSFERRING)] KINASE 2, MITOCHONDRIAL	1	1	1	3	1	3
PTHR11960	EUKARYOTIC TRANSLATION INITIATION FACTOR 4E RELATED	3	2	2	3	2	1
PTHR11960:SF18	EUKARYOTIC TRANSLATION INITIATION FACTOR 4E HOMOLOGOUS PROTEIN, ISOFORM B	2	4	4	3	1	2
PTHR11972:SF173	REDUCTASE TRANSMEMBRANE COMPONENT 2, PUTATIVE-RELATED	1	1	1	3	1	1
PTHR12058:SF0	ACTIN-RELATED PROTEIN 2/3 COMPLEX SUBUNIT 2	1	1	3	3	2	1
PTHR12083:SF9	BIFUNCTIONAL POLYNUCLEOTIDE PHOSPHATASE/KINASE	2	1	1	3	1	1
PTHR12106:SF27	VPS10 HOMOLOG 1-RELATED	1	2	1	3	1	1
PTHR12147:SF23	PEPTIDE HYDROLASE	1	0	2	3	1	0
PTHR12147:SF44	ENDOPLASMIC RETICULUM METALLOPEPTIDASE 1-RELATED	1	2	1	3	1	1
PTHR12176:SF16	EEF1A LYSINE METHYLTRANSFERASE 4	1	1	2	3	0	0
PTHR12189:SF2	MRNA CAP GUANINE-N7 METHYLTRANSFERASE	1	1	1	3	1	1
PTHR12210:SF70	CTD NUCLEAR ENVELOPE PHOSPHATASE 1	5	5	6	3	1	1
PTHR12271	POLY A POLYMERASE CID PAP -RELATED	1	1	1	3	1	0
PTHR12292:SF2	RWD DOMAIN-CONTAINING PROTEIN 1	1	1	1	3	1	1
PTHR12295:SF30	PROTEIN FURRY	2	1	7	3	1	1
PTHR12318	TESTOSTERONE-REGULATED PROTEIN RP2	1	1	1	3	2	1
PTHR12318:SF0	NUCLEOSIDE DIPHOSPHATE-LINKED MOIETY X MOTIF 19	1	1	1	3	2	1
PTHR12320:SF1	PROTEIN PHOSPHATASE PTC7 HOMOLOG	2	3	2	3	2	2
PTHR12341:SF7	5'-3' EXORIBONUCLEASE 1	2	2	4	3	6	1
PTHR12357:SF3	YTH DOMAIN-CONTAINING PROTEIN 1	1	1	1	3	1	1
PTHR12375:SF30	LD04387P	1	1	1	3	2	1
PTHR12400:SF51	INOSITOL POLYPHOSPHATE MULTIKINASE	3	4	4	3	2	1
PTHR12409	PREFOLDIN SUBUNIT 3	1	1	2	3	1	1
PTHR12409:SF0	PREFOLDIN SUBUNIT 3	1	1	2	3	1	1
PTHR12413:SF2	DOLICHYL PYROPHOSPHATE GLC1MAN9GLCNAC2 ALPHA-1,3-GLUCOSYLTRANSFERASE-RELATED	1	1	1	3	1	1
PTHR12419:SF4	OTU DOMAIN-CONTAINING PROTEIN 5	4	12	6	3	0	0
PTHR12434	MEDIATOR OF RNA POLYMERASE II TRANSCRIPTION SUBUNIT 22	1	1	1	3	1	1
PTHR12434:SF6	MEDIATOR OF RNA POLYMERASE II TRANSCRIPTION SUBUNIT 22	1	1	1	3	1	1
PTHR12466	CDC73 DOMAIN PROTEIN	1	2	1	3	1	1
PTHR12466:SF8	PARAFIBROMIN	1	2	1	3	1	1
PTHR12468	GPI MANNOSYLTRANSFERASE 2	0	0	0	3	1	0
PTHR12515:SF5	PROTEIN SMAUG	2	2	4	3	5	1
PTHR12549	JMJC DOMAIN-CONTAINING HISTONE DEMETHYLATION PROTEIN	0	0	0	3	0	0
PTHR12549:SF11	JMJC DOMAIN-CONTAINING HISTONE DEMETHYLASE 2, ISOFORM A	1	3	1	3	1	8
PTHR12553:SF49	ZINC PHOSPHODIESTERASE ELAC PROTEIN 2	2	4	2	3	2	1
PTHR12558:SF10	CELL DIVISION CYCLE PROTEIN 23 HOMOLOG	1	1	1	3	1	1
PTHR12558:SF9	CELL DIVISION CYCLE PROTEIN 16 HOMOLOG	1	1	1	3	1	2
PTHR12604:SF2	X-RAY REPAIR CROSS-COMPLEMENTING PROTEIN 6	2	1	1	3	1	0
PTHR12604:SF4	X-RAY REPAIR CROSS-COMPLEMENTING PROTEIN 5	1	2	1	3	1	0
PTHR12616:SF1	VACUOLAR PROTEIN SORTING-ASSOCIATED PROTEIN 41 HOMOLOG	1	1	1	3	1	2
PTHR12616:SF8	VPS8 SUBUNIT OF CORVET COMPLEX	1	1	1	3	1	1
PTHR12658	BETA-TUBULIN COFACTOR D	2	1	1	3	1	1
PTHR12658:SF0	TUBULIN-SPECIFIC CHAPERONE D	3	1	1	3	1	1
PTHR12673:SF247	CYTOKINESIS PROTEIN DON1	2	2	3	3	2	2
PTHR12673:SF259	SUBFAMILY NOT NAMED	3	4	3	3	7	2
PTHR12771:SF3	CED-12	2	1	1	3	1	1
PTHR12774:SF2	PEROXISOMAL BIOGENESIS FACTOR 19	1	3	2	3	1	0
PTHR12792:SF0	SEPARIN	1	1	1	3	1	1
PTHR12806	EAP30 SUBUNIT OF ELL COMPLEX	1	1	1	3	1	1
PTHR12814	RNA-BINDING PROTEIN NOB1	1	1	1	3	1	1
PTHR12815:SF18	SORTING AND ASSEMBLY MACHINERY COMPONENT 50 HOMOLOG	1	1	3	3	1	1
PTHR12826:SF13	RNA-BINDING PROTEIN PNO1	1	1	1	3	1	1
PTHR12827	MEIOTIC CHECKPOINT REGULATOR TSG24 FAMILY MEMBER	0	1	0	3	2	0
PTHR12827:SF3	ANAPHASE-PROMOTING COMPLEX SUBUNIT 1	2	2	1	3	3	1
PTHR12849:SF0	LARIAT DEBRANCHING ENZYME	1	4	3	3	1	1
PTHR12884	60S RIBOSOMAL PROTEIN L29	2	1	1	3	1	1
PTHR12891	DNA REPAIR/TRANSCRIPTION PROTEIN MET18/MMS19	2	2	1	3	3	1
PTHR12891:SF0	MMS19 NUCLEOTIDE EXCISION REPAIR PROTEIN HOMOLOG	2	2	1	3	3	1
PTHR12894	CNH DOMAIN CONTAINING	0	1	1	3	1	1
PTHR12894:SF34	VACUOLAR PROTEIN SORTING-ASSOCIATED PROTEIN 3	1	1	1	3	1	1
PTHR12901	SPERM PROTEIN HOMOLOG	1	1	0	3	1	4
PTHR12928:SF0	FSHD REGION GENE 1	1	1	2	3	1	1
PTHR12930:SF0	RING FINGER PROTEIN 113A1-RELATED	2	0	0	3	1	1
PTHR12959:SF11	GPI TRANSAMIDASE COMPONENT PIG-T	4	3	1	3	1	0
PTHR12961	CONSERVED OLIGOMERIC GOLGI COMPLEX COMPONENT 2	1	0	1	3	0	1
PTHR12984:SF6	SCY1-LIKE PROTEIN 2	1	2	1	3	1	1
PTHR12992:SF38	PEROXISOMAL COENZYME A DIPHOSPHATASE 1, PEROXISOMAL	2	5	4	3	3	2
PTHR13018:SF128	CALCIUM PERMEABLE STRESS-GATED CATION CHANNEL 1	2	1	1	3	1	1
PTHR13022:SF0	EUKARYOTIC TRANSLATION INITIATION FACTOR 3 SUBUNIT K	2	1	1	3	1	1
PTHR13037	FORMIN	3	1	5	3	3	1
PTHR13044:SF14	CRYPTOCEPHAL, ISOFORM A	3	2	3	3	0	0
PTHR13050	USE1-LIKE PROTEIN	0	2	1	3	0	0
PTHR13169:SF0	UBIQUITIN-LIKE PROTEIN 3	1	1	1	3	1	1
PTHR13173	WW DOMAIN BINDING PROTEIN 4	1	1	1	3	1	1
PTHR13173:SF10	WW DOMAIN-BINDING PROTEIN 4	1	1	1	3	1	1
PTHR13213	MYB-BINDING PROTEIN 1A FAMILY MEMBER	2	1	1	3	0	1
PTHR13213:SF2	MYB-BINDING PROTEIN 1A	2	1	1	3	0	1
PTHR13237:SF7	NEUROGUIDIN	1	1	1	3	1	1
PTHR13256	N-ACETYLTRANSFERASE 9	1	1	2	3	1	1
PTHR13256:SF16	N-ACETYLTRANSFERASE 9	1	1	2	3	1	1
PTHR13261:SF0	BRCA2 AND CDKN1A-INTERACTING PROTEIN	1	1	1	3	1	1
PTHR13265:SF0	HPR1	1	1	1	3	1	1
PTHR13271:SF90	PROTEIN-LYSINE N-METHYLTRANSFERASE EFM1	1	1	1	3	1	1
PTHR13298	CYTOSOLIC REGULATOR PIANISSIMO	1	2	1	3	1	1
PTHR13298:SF11	RAPAMYCIN-INSENSITIVE COMPANION OF MTOR	1	2	1	3	1	1
PTHR13393	SAM-DEPENDENT METHYLTRANSFERASE	1	1	1	3	1	2
PTHR13393:SF0	RNA N6-ADENOSINE-METHYLTRANSFERASE METTL16	1	1	1	3	1	2
PTHR13396:SF5	NEDD4 FAMILY INTERACTING PROTEIN	1	1	1	3	1	1
PTHR13451:SF0	CROSSOVER JUNCTION ENDONUCLEASE MUS81	3	3	2	3	2	2
PTHR13476:SF0	CHROMATIN MODIFICATION-RELATED PROTEIN MEAF6	1	2	2	3	1	1
PTHR13483:SF11	ZINC FINGER HIT DOMAIN-CONTAINING PROTEIN 3	1	1	1	3	1	0
PTHR13484	FIP1-LIKE 1 PROTEIN	2	1	0	3	1	3
PTHR13509:SF3	PROTEIN TRANSPORT PROTEIN SEC61 SUBUNIT BETA	0	1	0	3	1	2
PTHR13513:SF9	E3 UBIQUITIN-PROTEIN LIGASE UBR7-RELATED	2	0	1	3	1	2
PTHR13533:SF1	N-ACETYLNEURAMINATE 9-O-ACETYLTRANSFERASE	1	1	1	3	1	1
PTHR13563	TRNA (GUANINE-9-) METHYLTRANSFERASE	1	0	1	3	0	0
PTHR13586:SF0	TRAILER HITCH, ISOFORM H	1	1	1	3	1	0
PTHR13593:SF121	EXPRESSED PROTEIN	1	2	1	3	1	1
PTHR13604	DC12-RELATED	1	2	3	3	1	1
PTHR13604:SF0	ABASIC SITE PROCESSING PROTEIN HMCES	1	2	3	3	1	1
PTHR13693:SF3	LD36009P	2	1	2	3	2	3
PTHR13693:SF77	8-AMINO-7-OXONONANOATE SYNTHASE	1	2	1	3	1	1
PTHR13803:SF38	SECRETORY 24CD, ISOFORM C	1	1	1	3	1	1
PTHR13832:SF743	SUBFAMILY NOT NAMED	1	2	1	3	1	1
PTHR13884:SF13	SUBFAMILY NOT NAMED	2	7	1	3	3	1
PTHR14017:SF1	LD02225P	3	2	4	3	3	1
PTHR14042:SF24	PROTEIN DOPEY-1 HOMOLOG	1	1	2	3	1	1
PTHR14043:SF2	HOMEOBOX PROTEIN CUT	1	2	1	3	1	1
PTHR14083:SF0	YIP1-INTERACTING FACTOR HOMOLOG	1	1	1	3	1	1
PTHR14107:SF16	AT02583P	1	1	1	3	2	1
PTHR14149:SF17	GTPASE-ACTIVATING PROTEIN	1	3	4	3	1	5
PTHR14218:SF19	SERINE PROTEASE AORO, PUTATIVE (AFU_ORTHOLOGUE AFUA_6G10250)-RELATED	1	3	2	3	2	2
PTHR14218:SF37	HYPOTHETICAL TRIPEPTIDYL-PEPTIDASE (EUROFUNG)	0	0	0	3	0	0
PTHR14222:SF2	CONDENSIN COMPLEX SUBUNIT 1	2	1	4	3	1	3
PTHR14226:SF29	NEUROPATHY TARGET ESTERASE SWS	1	1	2	3	1	1
PTHR14256:SF1	GEO09626P1	2	2	2	3	2	1
PTHR14269:SF11	CARDIOLIPIN SYNTHASE (CMP-FORMING)	1	1	1	3	1	1
PTHR14336:SF8	DUAL ADAPTER FOR PHOSPHOTYROSINE AND 3-PHOSPHOTYROSINE AND 3-PHOSPHOINOSITIDE	1	2	1	3	1	1
PTHR15081:SF1	NUCLEAR AUTOANTIGENIC SPERM PROTEIN	1	4	3	3	2	1
PTHR15114	REPLICATION PROTEIN A3	4	3	4	3	4	2
PTHR15114:SF1	REPLICATION PROTEIN A 14 KDA SUBUNIT	4	3	4	3	4	2
PTHR15157:SF5	UV RADIATION RESISTANCE-ASSOCIATED GENE PROTEIN	3	1	1	3	1	2
PTHR15180:SF1	GENERAL TRANSCRIPTION FACTOR 3C POLYPEPTIDE 1	1	0	1	3	1	1
PTHR15228:SF25	SPERMATHECAL PHYSIOLOGY VARIANT	3	4	2	3	3	2
PTHR15315:SF93	EARLY GIRL, ISOFORM A-RELATED	1	1	1	3	1	1
PTHR15439:SF11	E3 UBIQUITIN-PROTEIN LIGASE RBBP6-LIKE ISOFORM X1	0	0	2	3	0	0
PTHR15441	RIBONUCLEASE P PROTEIN SUBUNIT P14	1	1	1	3	1	0
PTHR15441:SF1	RIBONUCLEASE P PROTEIN SUBUNIT P14	1	1	1	3	1	0
PTHR15588:SF9	U6 SNRNA-ASSOCIATED SM-LIKE PROTEIN LSM8	1	1	1	3	1	1
PTHR15608	SPLICING FACTOR U2AF-ASSOCIATED PROTEIN 2	0	2	1	3	1	1
PTHR15608:SF0	HIV TAT-SPECIFIC FACTOR 1	0	2	1	3	1	1
PTHR15696:SF0	TELOMERASE-BINDING PROTEIN EST1A	1	1	1	3	1	0
PTHR16161	UNCHARACTERIZED	3	3	2	3	2	2
PTHR16161:SF0	TRANSCRIPTIONAL PROTEIN SWT1	2	3	2	3	2	2
PTHR16255:SF1	REQUIRED FOR MEIOTIC NUCLEAR DIVISION PROTEIN 1 HOMOLOG	0	1	1	3	1	1
PTHR16779	BETA-1,4-MANNOSYLTRANSFERASE EGH	0	1	0	3	0	0
PTHR17920:SF3	TRANSMEMBRANE AND COILED-COIL DOMAIN-CONTAINING PROTEIN 4	1	1	1	3	1	1
PTHR18896:SF128	PHOSPHOLIPASE	1	1	1	3	1	1
PTHR18934:SF208	OS05G0389800 PROTEIN	3	2	3	3	1	3
PTHR18934:SF233	PRE-MRNA-SPLICING FACTOR ATP-DEPENDENT RNA HELICASE PRP16	1	6	1	3	1	1
PTHR19211:SF5	ELONGATION FACTOR 3A-RELATED	3	3	2	3	1	1
PTHR19302:SF33	GAMMA-TUBULIN COMPLEX COMPONENT 5	3	2	5	3	2	1
PTHR19316:SF18	HSP70-BINDING PROTEIN 1	1	1	1	3	1	1
PTHR19359:SF107	CYTOCHROME B5 ISOFORM B	0	2	2	3	1	0
PTHR19375:SF380	ENDOPLASMIC RETICULUM CHAPERONE BIP	1	1	2	3	1	1
PTHR19411:SF0	PROTEIN BUD31 HOMOLOG	1	1	1	3	1	1
PTHR19443:SF16	HEXOKINASE TYPE 1-RELATED	3	1	1	3	1	2
PTHR19818	ZINC FINGER PROTEIN ZIC AND GLI	3	1	4	3	1	6
PTHR19879	TRANSCRIPTION INITIATION FACTOR TFIID	1	1	1	3	1	1
PTHR19919	WD REPEAT CONTAINING PROTEIN	1	1	1	3	1	0
PTHR19957:SF38	LD23667P	1	1	1	3	1	1
PTHR20208:SF10	STRUCTURE-SPECIFIC ENDONUCLEASE SUBUNIT SLX1	1	1	2	3	1	1
PTHR20426	RIBOSOME BIOGENESIS PROTEIN TSR3 HOMOLOG	1	1	1	3	1	1
PTHR20426:SF0	RIBOSOME BIOGENESIS PROTEIN TSR3 HOMOLOG	1	1	1	3	1	1
PTHR20916:SF16	DNA-BINDING PROTEIN K10	1	1	1	3	1	0
PTHR20959	TRANSPORT AND GOLGI ORGANIZATION PROTEIN 6 FAMILY MEMBER	1	3	1	3	1	1
PTHR20959:SF1	TRANSPORT AND GOLGI ORGANIZATION PROTEIN 6 HOMOLOG	1	3	1	3	1	1
PTHR20963:SF42	CHROMOSOME 23, WHOLE GENOME SHOTGUN SEQUENCE	2	3	2	3	4	2
PTHR20978:SF0	SPLICING FACTOR 3B SUBUNIT 5	0	1	0	3	1	1
PTHR21094:SF0	GOLGI SNAP RECEPTOR COMPLEX MEMBER 1	1	1	1	3	1	0
PTHR21231:SF3	GPN-LOOP GTPASE 2	1	1	1	3	1	1
PTHR21320	CYTOCHROME C OXIDASE ASSEMBLY PROTEIN COX11-RELATED	1	1	1	3	1	1
PTHR21349	50S RIBOSOMAL PROTEIN L21	1	1	1	3	1	0
PTHR21404	HEN1	1	1	1	3	1	1
PTHR21404:SF3	SMALL RNA 2'-O-METHYLTRANSFERASE	1	1	1	3	1	1
PTHR21426:SF12	EXOCYST COMPLEX COMPONENT 8	1	1	2	3	2	1
PTHR21521	UNCHARACTERIZED	1	1	1	3	1	1
PTHR21521:SF0	ZGC:112496	1	1	1	3	1	1
PTHR21569:SF1	28S RIBOSOMAL PROTEIN S9, MITOCHONDRIAL	1	2	1	3	1	1
PTHR21597	THO2 PROTEIN	1	1	2	3	4	1
PTHR21705:SF11	UPF0518 PROTEIN CG3558	1	2	1	3	1	1
PTHR21711	MITOCHONDRIAL INNER MEMBRANE PROTEASE	1	1	1	3	1	1
PTHR21711:SF0	MITOCHONDRIAL INNER MEMBRANE PROTEASE ATP23 HOMOLOG	1	1	1	3	1	1
PTHR21713:SF4	GH09281P-RELATED	1	1	1	3	1	0
PTHR22691:SF8	PROTEIN SPT2 HOMOLOG	2	1	2	3	1	1
PTHR22761:SF5	CHARGED MULTIVESICULAR BODY PROTEIN 6	1	2	1	3	1	3
PTHR22779:SF6	SD17342P	2	1	3	3	1	0
PTHR22781:SF12	AP-3 COMPLEX SUBUNIT DELTA-1	1	1	1	3	1	0
PTHR22811:SF14	LP01981P-RELATED	1	1	1	3	1	1
PTHR22840	WD REPEAT-CONTAINING PROTEIN 36	2	5	1	3	1	1
PTHR22840:SF12	WD REPEAT-CONTAINING PROTEIN 36	2	5	1	3	1	1
PTHR22902:SF27	SI:CH73-111K22.3	0	1	1	3	1	1
PTHR22912:SF151	DIHYDROLIPOYL DEHYDROGENASE, MITOCHONDRIAL	1	1	1	3	1	1
PTHR22957:SF502	RABGAP/TBC DOMAIN-CONTAINING PROTEIN	1	2	2	3	1	1
PTHR23002:SF108	MINICIRCLE SEQUENCE BINDING PROTEIN (UMSBP), PUTATIVE-RELATED	1	2	1	3	3	0
PTHR23003	RNA RECOGNITION MOTIF RRM DOMAIN CONTAINING PROTEIN	0	1	0	3	2	0
PTHR23003:SF17	RNA-BINDING PROTEIN PIN4	1	1	3	3	1	1
PTHR23057	JUXTAPOSED WITH ANOTHER ZINC FINGER PROTEIN 1	0	1	1	3	0	2
PTHR23061	DNA POLYMERASE 2 ALPHA 70 KDA SUBUNIT	3	4	1	3	1	1
PTHR23061:SF12	DNA POLYMERASE ALPHA SUBUNIT B	3	4	1	3	1	1
PTHR23101:SF25	RAB5 GDP/GTP EXCHANGE FACTOR	1	1	1	3	1	2
PTHR23105:SF31	RIBOSOMAL L1 DOMAIN-CONTAINING PROTEIN 1	1	1	1	3	1	1
PTHR23112:SF37	SUBFAMILY NOT NAMED	4	4	3	3	2	3
PTHR23113:SF343	CELL DIVISION CONTROL PROTEIN 25	1	2	1	3	1	2
PTHR23115:SF236	ELONGATION FACTOR 1-ALPHA 1	1	1	2	3	1	1
PTHR23118:SF20	CITRATE LYASE SUBUNIT (EUROFUNG)	0	5	1	3	4	0
PTHR23127:SF0	H/ACA RIBONUCLEOPROTEIN COMPLEX SUBUNIT DKC1	1	1	1	3	1	1
PTHR23133	IMIDAZOLEGLYCEROL-PHOSPHATE DEHYDRATASE HIS7	1	3	2	3	1	1
PTHR23152:SF4	2-OXOGLUTARATE DEHYDROGENASE E1 COMPONENT DHKTD1, MITOCHONDRIAL-RELATED	1	3	4	3	2	3
PTHR23159	CENTROSOMAL PROTEIN 2	1	1	1	3	0	4
PTHR23176:SF105	GTPASE ACTIVATOR (BEM3), PUTATIVE (AFU_ORTHOLOGUE AFUA_6G06400)-RELATED	1	1	1	3	1	4
PTHR23222	PROHIBITIN	1	1	1	3	3	1
PTHR23272:SF136	ZINC FINGER BED DOMAIN-CONTAINING PROTEIN DAYSLEEPER-LIKE	0	1	0	3	4	0
PTHR23306	TUMOR SUSCEPTIBILITY GENE 101 PROTEIN-RELATED	1	1	0	3	1	0
PTHR23308:SF36	SMAD NUCLEAR-INTERACTING PROTEIN 1	1	2	1	3	1	2
PTHR23323:SF24	VACUOLAR PROTEIN SORTING-ASSOCIATED PROTEIN 11 HOMOLOG	2	1	3	3	2	1
PTHR23355:SF9	DIS3-LIKE EXONUCLEASE 2	1	4	4	3	1	1
PTHR23359:SF70	ADENYLATE KINASE 1, ISOFORM B	2	3	2	3	1	2
PTHR23423:SF27	PROTEIN LAZ1 HOMOLOG 1	3	4	2	3	2	2
PTHR23427:SF1	SURFEIT LOCUS PROTEIN 4	4	2	2	3	2	2
PTHR23427:SF2	SURFEIT LOCUS PROTEIN 1	1	1	2	3	1	1
PTHR24006:SF727	UBIQUITIN CARBOXYL-TERMINAL HYDROLASE 42	1	1	1	3	1	1
PTHR24006:SF833	OS01G0771400 PROTEIN	5	2	2	3	2	1
PTHR24012:SF753	RNA-BINDING POST-TRANSCRIPTIONAL REGULATOR CSX1	2	2	4	3	2	2
PTHR24031:SF240	ATP-DEPENDENT RNA HELICASE DDX49-RELATED	1	1	2	3	1	1
PTHR24031:SF292	ATP-DEPENDENT RNA HELICASE DDX54	1	2	1	3	1	1
PTHR24031:SF89	ATP-DEPENDENT RNA HELICASE CG8611-RELATED	1	4	1	3	1	1
PTHR24056:SF457	SUBFAMILY NOT NAMED	1	1	1	3	1	2
PTHR24064:SF570	INORGANIC PHOSPHATE TRANSPORTER PHO84	2	2	4	3	4	2
PTHR24068:SF147	UBIQUITIN-CONJUGATING ENZYME E2 K	1	1	1	3	1	1
PTHR24072:SF186	GTP-BINDING PROTEIN RHO3	1	2	0	3	1	1
PTHR24074:SF29	LD30543P	3	4	3	3	2	7
PTHR24075:SF6	ACTIVATING SIGNAL COINTEGRATOR 1 COMPLEX SUBUNIT 3	0	0	0	3	0	1
PTHR24089:SF57	CALCIUM-BINDING MITOCHONDRIAL CARRIER PROTEIN SCAMC-2	3	1	1	3	1	1
PTHR24107:SF2	MAP-HOMOLOGOUS PROTEIN 1	1	1	1	3	1	2
PTHR24343:SF436	SERINE/THREONINE-PROTEIN KINASE HAL4/SAT4	1	2	1	3	1	2
PTHR24343:SF449	SERINE/THREONINE PROTEIN KINASE, VARIANT	2	1	1	3	2	1
PTHR24346:SF61	SERINE/THREONINE-PROTEIN KINASE PSK1-RELATED	1	1	3	3	1	1
PTHR24361:SF433	MTK1/MEKK4 HOMOLOG	1	1	1	3	1	1
PTHR24413:SF229	GH01369P	3	3	3	3	3	22
PTHR27001:SF840	PROLINE-RICH RECEPTOR-LIKE PROTEIN KINASE PERK10	4	1	1	3	4	4
PTHR28025	DASH COMPLEX SUBUNIT DAD1	1	1	2	3	1	1
PTHR28025:SF1	DASH COMPLEX SUBUNIT DAD1	1	1	2	3	1	1
PTHR28027:SF1	CAMP INDEPENDENT REGULATORY PROTEIN (AFU_ORTHOLOGUE AFUA_3G09640)	1	1	2	3	1	1
PTHR28082:SF2	ZINC FINGER PROTEIN	1	1	2	3	1	1
PTHR28086	UPF0662 PROTEIN YPL260W	1	1	1	3	1	1
PTHR28086:SF1	UPF0662 PROTEIN YPL260W	1	1	1	3	1	1
PTHR28139	UPF0768 PROTEIN YBL029C-A	4	2	2	3	3	2
PTHR28139:SF1	UPF0768 PROTEIN YBL029C-A	4	2	2	3	3	2
PTHR28142	MITOCHONDRIAL INNER MEMBRANE I-AAA PROTEASE SUPERCOMPLEX SUBUNIT MGR3-RELATED	1	1	3	3	4	1
PTHR28142:SF1	MITOCHONDRIAL INNER MEMBRANE I-AAA PROTEASE SUPERCOMPLEX SUBUNIT MGR3-RELATED	1	1	3	3	4	1
PTHR28206	NUCLEOPORIN POM152	1	2	2	3	1	1
PTHR28206:SF1	NUCLEOPORIN POM152	1	2	2	3	1	1
PTHR28242:SF52	PHOSPHORELAY INTERMEDIATE PROTEIN YPD1	4	6	2	3	2	2
PTHR28580:SF1	GENERAL TRANSCRIPTION FACTOR IIH SUBUNIT 5	1	0	2	3	1	0
PTHR28595	39S RIBOSOMAL PROTEIN L54, MITOCHONDRIAL	2	1	1	3	1	1
PTHR28595:SF1	39S RIBOSOMAL PROTEIN L54, MITOCHONDRIAL	2	1	1	3	1	1
PTHR28657:SF5	INDOLEAMINE 2,3-DIOXYGENASE	2	3	2	3	2	2
PTHR31017:SF1	LATE SECRETORY PATHWAY PROTEIN AVL9 HOMOLOG	1	1	1	3	1	1
PTHR31169:SF8	OS05G0300700 PROTEIN	9	5	8	3	4	1
PTHR31313:SF78	CHROMOSOME 9, WHOLE GENOME SHOTGUN SEQUENCE	1	1	1	3	1	1
PTHR31356:SF0	CYTOCHROME C PEROXIDASE, MITOCHONDRIAL	2	2	4	3	2	1
PTHR31366	UPF0739 PROTEIN C1ORF74	1	1	1	3	1	1
PTHR31366:SF2	UPF0739 PROTEIN C1ORF74	1	1	1	3	1	1
PTHR31451:SF44	SUBFAMILY NOT NAMED	2	3	2	3	2	2
PTHR31465	PROTEIN RTA1-RELATED	1	1	1	3	1	0
PTHR31573	ALPHA-KETOGLUTARATE-DEPENDENT DIOXYGENASE ALKB HOMOLOG 2	0	1	1	3	1	2
PTHR31605	GLYCEROL-3-PHOSPHATE O-ACYLTRANSFERASE 1	3	3	3	3	2	1
PTHR31669:SF232	OS02G0262500 PROTEIN	0	0	0	3	1	0
PTHR31802	32 KDA HEAT SHOCK PROTEIN-RELATED	4	8	4	3	2	2
PTHR31809	BUD13 HOMOLOG	1	2	2	3	1	2
PTHR31809:SF0	BUD13 HOMOLOG	1	2	2	3	1	2
PTHR31836:SF22	SUBFAMILY NOT NAMED	3	3	4	3	3	4
PTHR31962:SF6	CHROMOSOME 21, WHOLE GENOME SHOTGUN SEQUENCE	2	2	2	3	2	2
PTHR32054:SF0	UBIQUITIN-LIKE DOMAIN-CONTAINING CTD PHOSPHATASE 1	2	1	1	3	1	1
PTHR32100:SF35	OMEGA-6 FATTY ACID DESATURASE, CHLOROPLASTIC	2	6	3	3	2	3
PTHR32170:SF3	PROTEASOME ACTIVATOR COMPLEX SUBUNIT 4	1	2	1	3	1	1
PTHR32251:SF15	3-OXO-5-ALPHA-STEROID 4-DEHYDROGENASE (DUF1295)	1	1	1	3	1	1
PTHR32332:SF28	DIOXYGENASE FAMILY OXIDOREDUCTASE, PUTATIVE (AFU_ORTHOLOGUE AFUA_5G09600)-RELATED	1	1	1	3	1	1
PTHR32361	FERRIC/CUPRIC REDUCTASE TRANSMEMBRANE COMPONENT	3	3	3	3	2	3
PTHR32468:SF0	K(+)/H(+) ANTIPORTER 1	0	1	1	3	1	1
PTHR33569	UREASE	2	2	5	3	1	1
PTHR33569:SF1	UREASE	2	2	5	3	1	1
PTHR33753:SF2	1,4-BETA-D-GLUCAN CELLOBIOHYDROLASE B	8	8	5	3	2	5
PTHR33911:SF1	RRNA-PROCESSING PROTEIN EFG1	1	1	1	3	0	1
PTHR33979:SF2	OS02G0221600 PROTEIN	3	3	3	3	3	2
PTHR34587:SF2	SUBFAMILY NOT NAMED	4	3	4	3	3	7
PTHR34676:SF7	BNAANNG17590D PROTEIN	0	0	1	3	1	0
PTHR35185	SERINE/THREONINE-RICH PROTEIN ADG2-RELATED	0	3	4	3	2	9
PTHR35185:SF1	SERINE/THREONINE-RICH PROTEIN ADG2-RELATED	4	3	4	3	2	2
PTHR35567:SF1	MALATE DEHYDROGENASE (AFU_ORTHOLOGUE AFUA_2G13800)	4	2	2	3	3	1
PTHR35778	SIGNALING MUCIN HKR1-RELATED	1	1	1	3	1	0
PTHR35778:SF1	SIGNALING MUCIN HKR1-RELATED	1	1	1	3	1	0
PTHR36424	PHEROMONE-REGULATED MEMBRANE PROTEIN 6	2	2	3	3	2	1
PTHR36424:SF1	PHEROMONE-REGULATED MEMBRANE PROTEIN 6	2	1	3	3	2	1
PTHR36576:SF1	UPF0654 PROTEIN C11D3.01C-RELATED	3	2	2	3	1	1
PTHR37331	YALI0F11671P	1	1	1	3	1	1
PTHR37331:SF1	YALI0F11671P	1	1	1	3	1	1
PTHR37451:SF1	MRV2P	1	1	1	3	1	1
PTHR37612:SF6	FIBROIN HEAVY CHAIN FIB-H LIKE PROTEIN	4	0	1	3	0	4
PTHR38041:SF1	CHORISMATE MUTASE	2	2	1	3	0	1
PTHR38046	CRYPTIC LOCI REGULATOR 2	4	4	3	3	5	2
PTHR38046:SF1	CRYPTIC LOCI REGULATOR 2	4	4	3	3	5	2
PTHR38120	EXPRESSED PROTEIN	2	2	2	3	2	0
PTHR38120:SF1	EXPRESSED PROTEIN	2	2	2	3	2	0
PTHR38645	CHROMOSOME 9, WHOLE GENOME SHOTGUN SEQUENCE	1	2	2	3	1	1
PTHR38645:SF1	CHROMOSOME 9, WHOLE GENOME SHOTGUN SEQUENCE	1	2	2	3	1	1
PTHR39476	NADH:UBIQUINONE OXIDOREDUCTASE 6.6KD SUBUNIT	1	1	0	3	1	0
PTHR39476:SF1	NADH:UBIQUINONE OXIDOREDUCTASE 6.6KD SUBUNIT	1	1	0	3	1	0
PTHR39477	CHROMOSOME 8, WHOLE GENOME SHOTGUN SEQUENCE	1	1	1	3	2	1
PTHR39477:SF1	CHROMOSOME 8, WHOLE GENOME SHOTGUN SEQUENCE	1	1	1	3	2	1
PTHR40079	MANNAN ENDO-1,4-BETA-MANNOSIDASE E-RELATED	0	0	0	3	0	2
PTHR40079:SF4	MANNAN ENDO-1,4-BETA-MANNOSIDASE E-RELATED	6	10	9	3	7	7
PTHR40375	SPORULATION-SPECIFIC PROTEIN 22	0	3	1	3	1	1
PTHR40375:SF1	SPORULATION-SPECIFIC PROTEIN 22	0	3	1	3	1	1
PTHR40621:SF8	AP-1-LIKE TRANSCRIPTION FACTOR YAP3-RELATED	4	2	2	3	3	4
PTHR41807	GLUTATHIONE TRANSFERASE 3	1	1	1	3	1	1
PTHR41807:SF1	GLUTATHIONE TRANSFERASE 3	1	1	1	3	1	1
PTHR42032	YALI0E30679P	2	2	1	3	1	2
PTHR42032:SF1	YALI0E30679P	2	2	1	3	1	2
PTHR42071	FAMILY NOT NAMED	1	1	1	3	1	3
PTHR42071:SF1	SUBFAMILY NOT NAMED	1	1	1	3	1	3
PTHR42100	OXIDOREDUCTASE 178 KDA SUBUNIT, PUTATIVE (AFU_ORTHOLOGUE AFUA_8G04320)-RELATED	1	1	1	3	1	1
PTHR42100:SF1	OXIDOREDUCTASE 178 KDA SUBUNIT, PUTATIVE (AFU_ORTHOLOGUE AFUA_8G04320)-RELATED	1	1	1	3	1	1
PTHR42695:SF5	GLUTAMINE AMIDOTRANSFERASE YLR126C-RELATED	1	1	1	3	0	1
PTHR42765:SF1	ISOLEUCINE--TRNA LIGASE, MITOCHONDRIAL	1	2	5	3	1	2
PTHR42780:SF1	ISOLEUCINE--TRNA LIGASE, CYTOPLASMIC	2	6	1	3	1	1
PTHR42804	ALDEHYDE DEHYDROGENASE	1	2	1	3	2	1
PTHR42804:SF1	ALDEHYDE DEHYDROGENASE-RELATED	1	2	1	3	2	1
PTHR42862	DELTA-1-PYRROLINE-5-CARBOXYLATE DEHYDROGENASE 1, ISOFORM A-RELATED	1	1	2	3	1	1
PTHR42862:SF1	DELTA-1-PYRROLINE-5-CARBOXYLATE DEHYDROGENASE 1, ISOFORM A-RELATED	1	1	2	3	1	1
PTHR42902:SF1	MALATE SYNTHASE 1, GLYOXYSOMAL-RELATED	1	1	1	3	1	1
PTHR42908:SF3	ELONGATION FACTOR-LIKE GTPASE 1	2	2	1	3	1	1
PTHR42919:SF8	N-ALPHA-ACETYLTRANSFERASE 50	1	1	2	3	0	2
PTHR42931	PUTATIVE (AFU_ORTHOLOGUE AFUA_2G14520)-RELATED	8	1	1	3	1	4
PTHR42931:SF1	PUTATIVE (AFU_ORTHOLOGUE AFUA_2G14520)-RELATED	8	1	1	3	1	4
PTHR42944	ADENINE DNA GLYCOSYLASE	1	2	1	3	1	1
PTHR42944:SF1	ADENINE DNA GLYCOSYLASE	1	2	1	3	1	1
PTHR42968:SF10	WD REPEAT-CONTAINING PROTEIN WDR-5.2-RELATED	0	1	1	3	0	1
PTHR43138	ACETYLTRANSFERASE, GNAT FAMILY	1	1	1	3	1	0
PTHR43149:SF1	DELTA(3,5)-DELTA(2,4)-DIENOYL-COA ISOMERASE, MITOCHONDRIAL	1	1	1	3	1	0
PTHR43172	ADENYLOSUCCINATE LYASE	1	1	2	3	1	1
PTHR43172:SF1	ADENYLOSUCCINATE LYASE	1	1	2	3	1	1
PTHR43173:SF10	ALPHA 1,3 GLUCANASE, GH71 FAMILY (EUROFUNG)-RELATED	2	5	2	3	2	2
PTHR43187	GLUTAMINE AMIDOTRANSFERASE DUG3-RELATED	3	7	3	3	2	1
PTHR43187:SF1	GLUTAMINE AMIDOTRANSFERASE DUG3-RELATED	3	7	3	3	2	1
PTHR43201:SF5	PEROXISOMAL-COENZYME A SYNTHETASE	1	1	1	3	1	1
PTHR43400:SF8	FUMARATE REDUCTASE 1-RELATED	2	1	1	3	1	1
PTHR43475	METHYLTHIORIBOSE-1-PHOSPHATE ISOMERASE	4	3	3	3	3	1
PTHR43475:SF1	METHYLTHIORIBOSE-1-PHOSPHATE ISOMERASE	0	1	1	3	1	1
PTHR43481:SF2	SUBFAMILY NOT NAMED	4	3	3	3	3	3
PTHR43503:SF9	PEROXIREDOXIN PRX1, MITOCHONDRIAL	1	2	1	3	1	1
PTHR43618:SF4	SHORT CHAIN DEHYDROGENASE/REDUCTASE FAMILY (AFU_ORTHOLOGUE AFUA_5G12480)	3	2	2	3	3	4
PTHR43655:SF14	MITOCHONDRIAL RESPIRATORY CHAIN COMPLEXES ASSEMBLY PROTEIN YTA12	0	0	0	3	0	0
PTHR43706:SF33	CHROMOSOME 10, WHOLE GENOME SHOTGUN SEQUENCE	1	1	1	3	1	1
PTHR43712:SF2	PUTATIVE (AFU_ORTHOLOGUE AFUA_4G14580)-RELATED	7	7	5	3	4	1
PTHR43725	UDP-GLUCOSE 4-EPIMERASE	2	2	2	3	2	1
PTHR43766:SF1	TRYPTOPHAN--TRNA LIGASE, MITOCHONDRIAL	1	2	2	3	2	1
PTHR43785	GAMMA-GLUTAMYLPUTRESCINE SYNTHETASE	1	2	1	3	1	1
PTHR43791:SF38	MONONUCLEOTIDE PERMEASE, PUTATIVE-RELATED	2	1	1	3	1	4
PTHR43795:SF80	SUBFAMILY NOT NAMED	1	1	1	3	1	1
PTHR43806:SF46	CLAN SB, FAMILY S8, SUBTILISIN-LIKE SERINE PEPTIDASE	4	0	0	3	1	0
PTHR43828:SF6	C.ELEGANS CHROMODOMAIN PROTEIN	1	1	2	3	1	1
PTHR43866:SF1	METHYLMALONATE-SEMIALDEHYDE DEHYDROGENASE [ACYLATING], MITOCHONDRIAL-LIKE	0	2	0	3	2	10
PTHR43888:SF14	DNAJ-RELATED PROTEIN SCJ1	1	1	1	3	1	1
PTHR43939:SF56	SUBFAMILY NOT NAMED	1	3	2	3	1	0
PTHR43941	STRUCTURAL MAINTENANCE OF CHROMOSOMES PROTEIN 2	3	1	1	3	0	1
PTHR43948:SF10	MRJ, ISOFORM E	2	1	2	3	1	2
PTHR44111	ELONGATOR COMPLEX PROTEIN 2	1	1	1	3	1	1
PTHR44111:SF1	ELONGATOR COMPLEX PROTEIN 2	1	1	1	3	1	1
PTHR44163	U3 SMALL NUCLEOLAR RNA-ASSOCIATED PROTEIN 4 HOMOLOG	1	1	3	3	2	1
PTHR44163:SF1	U3 SMALL NUCLEOLAR RNA-ASSOCIATED PROTEIN 4 HOMOLOG	1	1	3	3	2	1
PTHR44942:SF4	S-ADENOSYLMETHIONINE-DEPENDENT METHYLTRANSFERASE CRG1-RELATED	3	2	2	3	2	1
PTHR45125:SF3	F21J9.4-RELATED	44	3	5	3	11	0
PTHR45624:SF10	MITOCHONDRIAL BASIC AMINO ACIDS TRANSPORTER	1	2	1	3	2	1
PTHR45624:SF26	CARRIER PROTEIN, PUTATIVE (AFU_ORTHOLOGUE AFUA_1G07710)-RELATED	1	1	1	3	1	0
PTHR45628:SF7	VOLTAGE-DEPENDENT CALCIUM CHANNEL TYPE A SUBUNIT ALPHA-1	1	1	6	3	1	1
PTHR45642:SF105	YALI0D02255P	3	4	4	3	3	9
PTHR45649:SF30	AMINO-ACID PERMEASE BAT1	5	4	4	3	1	2
PTHR45649:SF9	AMINO-ACID PERMEASE 2	2	2	4	3	2	1
PTHR45674:SF6	EXPRESSED PROTEIN	1	1	1	3	1	1
PTHR45727:SF2	NPC INTRACELLULAR CHOLESTEROL TRANSPORTER 1	1	2	1	3	1	1
PTHR45732:SF16	SUBFAMILY NOT NAMED	1	0	0	3	1	0
PTHR45748:SF7	1-PHOSPHATIDYLINOSITOL 3-PHOSPHATE 5-KINASE-RELATED	2	1	1	3	3	2
PTHR45777	METHIONINE AMINOPEPTIDASE 2	1	1	1	3	1	1
PTHR45848	DUAL SPECIFICITY PROTEIN PHOSPHATASE 12 FAMILY MEMBER	1	2	2	3	1	1
PTHR45859:SF1	TRANSLATION INITIATION FACTOR EIF-2B SUBUNIT BETA	2	1	1	3	1	1
PTHR45861:SF1	DNA POLYMERASE ALPHA CATALYTIC SUBUNIT	1	1	1	3	1	1
PTHR45939:SF1	CARRIER PROTEIN, PUTATIVE (AFU_ORTHOLOGUE AFUA_1G03440)-RELATED	1	1	1	3	1	1
PTHR45969:SF28	EMB|CAB89405.1-RELATED	2	3	2	3	1	0
PTHR45989	TRANSLATION INITIATION FACTOR EIF-2B SUBUNIT GAMMA	0	0	0	3	0	0
PTHR45989:SF1	TRANSLATION INITIATION FACTOR EIF-2B SUBUNIT GAMMA	1	1	1	3	1	1
PTHR45990	DNA REPAIR PROTEIN REV1	1	2	2	3	2	2
PTHR45990:SF1	DNA REPAIR PROTEIN REV1	1	2	2	3	2	2
PTHR46081	FAMILY NOT NAMED	1	2	1	3	1	1
PTHR46140:SF1	VACUOLAR TRANSPORTER CHAPERONE 1-RELATED	1	3	2	3	2	2
PTHR46402:SF2	SET AND MYND DOMAIN-CONTAINING PROTEIN 5	1	1	1	3	1	1
PTHR46430:SF3	CHITIN SYNTHASE REGULATORY FACTOR 3	1	1	1	3	1	1
PTHR46572:SF1	RHO1 GUANINE NUCLEOTIDE EXCHANGE FACTOR TUS1	1	5	3	3	2	2
PTHR46572:SF2	RHO1 GDP-GTP EXCHANGE PROTEIN 1-RELATED	5	2	1	3	1	1
PTHR46738	UBIQUITIN-ASSOCIATED DOMAIN-CONTAINING PROTEIN 1	0	0	0	3	0	0
PTHR46738:SF1	UBIQUITIN-ASSOCIATED DOMAIN-CONTAINING PROTEIN 1	0	0	0	3	0	0
PTHR47260:SF1	UPF0644 PROTEIN PB2B4.06	1	1	1	3	1	1
PTHR47263	ADENYLATE CYCLASE ACTIVATION PROTEIN GIT1	1	4	1	3	1	1
PTHR47263:SF1	ADENYLATE CYCLASE ACTIVATION PROTEIN GIT1	1	4	1	3	1	1
PTHR47351	CHITIN BIOSYNTHESIS PROTEIN CHS5	1	2	1	3	1	1
PTHR47351:SF1	CHITIN BIOSYNTHESIS PROTEIN CHS5	1	2	1	3	1	1
PTHR47417:SF1	SMR DOMAIN-CONTAINING PROTEIN YPL199C	1	1	2	3	1	1
PTHR47428	REGULATORY PROTEIN MIG1-RELATED	2	2	1	3	1	1
PTHR47428:SF1	REGULATORY PROTEIN MIG1-RELATED	2	2	1	3	1	1
PTHR47549:SF2	GOLGI APPARATUS MEMBRANE PROTEIN TVP38	3	4	4	3	2	3
PTHR47550	DUAL SPECIFICITY PROTEIN PHOSPHATASE PPS1	1	1	10	3	1	1
PTHR47550:SF1	DUAL SPECIFICITY PROTEIN PHOSPHATASE PPS1	1	1	10	3	1	1
PTHR47611:SF1	HAT DIMERISATION DOMAIN, C-TERMINAL	0	13	0	3	14	0
PTHR47667	REGULATOR OF TY1 TRANSPOSITION PROTEIN 107	1	2	2	3	1	2
PTHR47667:SF1	REGULATOR OF TY1 TRANSPOSITION PROTEIN 107	1	2	2	3	1	2
PTHR47675	MOLYBDOPTERIN BINDING DOMAIN PROTEIN (AFU_ORTHOLOGUE AFUA_5G11210)	1	1	1	3	1	1
PTHR47675:SF1	MOLYBDOPTERIN BINDING DOMAIN PROTEIN (AFU_ORTHOLOGUE AFUA_5G11210)	1	1	1	3	1	1
PTHR47677	CYTOCHROME C OXIDASE ASSEMBLY FACTOR 6	2	3	1	3	1	1
PTHR47677:SF1	CYTOCHROME C OXIDASE ASSEMBLY FACTOR 6	2	3	1	3	1	1
PTHR47782:SF12	ZN(II)2CYS6 TRANSCRIPTION FACTOR (EUROFUNG)-RELATED	1	1	1	3	1	1
PTHR47807	PROTEIN TBF1	5	3	2	3	4	3
PTHR47807:SF1	PROTEIN TBF1	5	3	2	3	4	3
PTHR47815	UNIVERSAL STRESS PROTEIN A FAMILY PROTEIN C25B2.10	1	1	1	3	1	1
PTHR47815:SF1	UNIVERSAL STRESS PROTEIN A FAMILY PROTEIN C25B2.10	1	1	1	3	1	1
PTHR47839	DOMAIN PROTEIN, PUTATIVE (AFU_ORTHOLOGUE AFUA_6G04830)-RELATED	1	5	1	3	2	1
PTHR47839:SF1	DOMAIN PROTEIN, PUTATIVE (AFU_ORTHOLOGUE AFUA_6G04830)-RELATED	1	5	1	3	2	1
PTHR47932	ATPASE EXPRESSION PROTEIN 3	2	1	4	3	1	1
PTHR47958:SF89	ATP-DEPENDENT RNA HELICASE DDX20-RELATED	0	0	0	3	0	0
PTHR47958:SF96	ATP-DEPENDENT RNA HELICASE DDX23-RELATED	1	1	1	3	1	1
PTHR47968:SF36	CENTROMERE PROTEIN E	3	2	4	3	3	3
PTHR47982:SF32	PROLINE-RICH RECEPTOR-LIKE PROTEIN KINASE PERK8	0	2	1	3	0	0
PTHR47982:SF47	PROLINE-RICH RECEPTOR-LIKE PROTEIN KINASE PERK5	9	4	6	3	5	2
PTHR48039:SF2	RNA-BINDING PROTEIN 28	1	1	2	3	1	1
PTHR48081:SF8	AB HYDROLASE SUPERFAMILY PROTEIN C4A8.06C	1	1	2	3	1	3
PTHR48112:SF13	NON-HISTONE PROTEIN 10	2	1	1	3	1	1
PTHR48125:SF4	LP07818P1	2	3	12	3	2	2
PTHR10003	SUPEROXIDE DISMUTASE CU-ZN -RELATED	0	0	0	2	1	0
PTHR10012:SF5	SERINE/THREONINE-PROTEIN PHOSPHATASE 2A ACTIVATOR 2	2	2	1	2	1	1
PTHR10015:SF361	TRANSCRIPTION FACTOR SKN7	2	3	2	2	3	2
PTHR10048:SF15	PHOSPHATIDYLINOSITOL 4-KINASE ALPHA-RELATED	1	1	1	2	1	2
PTHR10060:SF15	DEOXYRIBONUCLEASE TATDN1-RELATED	1	2	1	2	1	2
PTHR10067	PHOSPHATIDYLSERINE DECARBOXYLASE	1	0	0	2	1	1
PTHR10067:SF6	PHOSPHATIDYLSERINE DECARBOXYLASE PROENZYME, MITOCHONDRIAL	3	2	2	2	1	1
PTHR10072	IRON-SULFUR CLUSTER ASSEMBLY PROTEIN	1	2	1	2	1	1
PTHR10073:SF52	MISMATCH REPAIR ENDONUCLEASE PMS2-RELATED	2	2	1	2	1	1
PTHR10102:SF0	DNA-DIRECTED RNA POLYMERASE, MITOCHONDRIAL	2	1	2	2	2	1
PTHR10110:SF127	SODIUM/HYDROGEN EXCHANGER	1	1	1	2	1	1
PTHR10114	60S RIBOSOMAL PROTEIN L36	1	1	1	2	1	1
PTHR10130:SF0	GH08708P	3	4	3	2	2	2
PTHR10159:SF519	DUAL-SPECIFICITY PROTEIN PHOSPHATASE SDP1-RELATED	2	2	5	2	2	3
PTHR10177:SF472	G2/MITOTIC-SPECIFIC CYCLIN-3-RELATED	2	3	4	2	2	2
PTHR10218:SF242	GUANINE NUCLEOTIDE-BINDING PROTEIN ALPHA-1 SUBUNIT	4	5	4	2	3	2
PTHR10218:SF310	G PROTEIN ALPHA I SUBUNIT	0	0	0	2	0	0
PTHR10223:SF0	26S PROTEASOME NON-ATPASE REGULATORY SUBUNIT 4	1	1	2	2	1	1
PTHR10231:SF92	SUBFAMILY NOT NAMED	1	1	1	2	1	0
PTHR10245:SF15	ENDOTHELIAL DIFFERENTIATION-RELATED FACTOR 1	1	1	1	2	1	1
PTHR10263:SF18	V-TYPE PROTON ATPASE 21 KDA PROTEOLIPID SUBUNIT	1	1	1	2	1	1
PTHR10263:SF5	V-TYPE PROTON ATPASE 16 KDA PROTEOLIPID SUBUNIT	1	1	1	2	1	1
PTHR10272:SF0	PLATELET-ACTIVATING FACTOR ACETYLHYDROLASE	1	1	1	2	1	0
PTHR10279:SF10	ORNITHINE DECARBOXYLASE ANTIZYME	1	1	1	2	1	1
PTHR10283:SF92	LOW-AFFINITY PHOSPHATE TRANSPORTER PHO91	2	2	1	2	1	0
PTHR10285:SF158	SD05789P2	1	1	1	2	1	1
PTHR10285:SF162	ATP-DEPENDENT KINASE TDA10-RELATED	1	1	1	2	1	1
PTHR10288:SF249	PAB1-BINDING PROTEIN 2	1	1	1	2	1	1
PTHR10291:SF0	DEHYDRODOLICHYL DIPHOSPHATE SYNTHASE COMPLEX SUBUNIT DHDDS	2	2	4	2	1	1
PTHR10293:SF16	GLUTAREDOXIN-RELATED PROTEIN 5, MITOCHONDRIAL	1	0	1	2	1	1
PTHR10335:SF4	RRNA 2'-O-METHYLTRANSFERASE FIBRILLARIN	1	0	0	2	0	1
PTHR10340:SF34	SPHINGOMYELIN PHOSPHODIESTERASE	1	1	1	2	1	1
PTHR10351	TRANSCRIPTION FACTOR BTF3 FAMILY MEMBER	1	1	3	2	1	1
PTHR10374:SF30	LACTOYLGLUTATHIONE LYASE	2	1	2	2	1	1
PTHR10394:SF3	40S RIBOSOMAL PROTEIN S8	1	1	1	2	1	2
PTHR10410:SF6	COP9 SIGNALOSOME COMPLEX SUBUNIT 5	1	2	1	2	1	1
PTHR10442:SF0	40S RIBOSOMAL PROTEIN S21	1	1	1	2	0	1
PTHR10457:SF7	N-ACETYLGALACTOSAMINE KINASE	1	1	1	2	1	2
PTHR10465:SF0	TRANSMEMBRANE GTPASE MARF-RELATED	1	2	1	2	1	1
PTHR10472:SF5	D-AMINOACYL-TRNA DEACYLASE 1	1	1	1	2	0	1
PTHR10476:SF2	CHARGED MULTIVESICULAR BODY PROTEIN 1B	3	2	1	2	2	1
PTHR10491	DTDP-4-DEHYDRORHAMNOSE REDUCTASE	1	2	2	2	1	3
PTHR10491:SF4	METHIONINE ADENOSYLTRANSFERASE 2 SUBUNIT BETA	1	2	2	2	1	3
PTHR10516:SF413	PEPTIDYLPROLYL ISOMERASE	0	1	1	2	0	0
PTHR10527:SF5	KARYOPHERIN (IMPORTIN) BETA 3	1	1	1	2	2	1
PTHR10527:SF6	IMPORTIN-4	3	4	2	2	1	1
PTHR10529:SF262	ADAPTOR PROTEIN COMPLEX 1, MU SUBUNIT	2	1	1	2	0	1
PTHR10534	PYRIDOXAL KINASE	0	1	1	2	1	1
PTHR10539:SF0	26S PROTEASOME NON-ATPASE REGULATORY SUBUNIT 13	1	1	1	2	1	1
PTHR10540:SF6	EUKARYOTIC TRANSLATION INITIATION FACTOR 3 SUBUNIT F	1	2	1	2	1	1
PTHR10571	UDP-N-ACETYLGLUCOSAMINE--DOLICHYL-PHOSPHATE N-ACETYLGLUCOSAMINEPHOSPHOTRANSFERASE	1	1	1	2	0	1
PTHR10584:SF166	RIBOKINASE	1	1	1	2	1	2
PTHR10587:SF98	CHROMOSOME 16, WHOLE GENOME SHOTGUN SEQUENCE	1	1	1	2	1	1
PTHR10590:SF4	CONCENTRATIVE NUCLEOSIDE TRANSPORTER 1-RELATED	3	1	2	2	1	1
PTHR10602	EUKARYOTIC TRANSLATION INITIATION FACTOR 2 SUBUNIT 1	1	2	1	2	1	1
PTHR10615:SF180	HISTONE ACETYLTRANSFERASE SAS2	0	0	1	2	1	1
PTHR10617	ELECTRON TRANSFER FLAVOPROTEIN-UBIQUINONE OXIDOREDUCTASE	4	3	1	2	2	1
PTHR10617:SF107	ELECTRON TRANSFER FLAVOPROTEIN-UBIQUINONE OXIDOREDUCTASE, MITOCHONDRIAL	4	3	1	2	2	1
PTHR10619	F-ACTIN-CAPPING PROTEIN SUBUNIT BETA	1	1	1	2	1	1
PTHR10619:SF0	F-ACTIN-CAPPING PROTEIN SUBUNIT BETA	1	1	1	2	1	1
PTHR10623	MICROTUBULE-ASSOCIATED PROTEIN RP/EB FAMILY MEMBER	1	1	1	2	1	1
PTHR10625:SF208	HISTONE DEACETYLASE HOS2-RELATED	1	1	1	2	1	1
PTHR10631:SF3	TRNA (GUANINE(26)-N(2))-DIMETHYLTRANSFERASE	1	1	2	2	1	1
PTHR10635:SF0	COATOMER SUBUNIT BETA	1	1	1	2	1	1
PTHR10644	DNA REPAIR/RNA PROCESSING CPSF FAMILY	0	1	0	2	1	1
PTHR10644:SF1	SPLICING FACTOR 3B SUBUNIT 3	2	3	4	2	1	1
PTHR10648	SERINE/THREONINE-PROTEIN PHOSPHATASE PP2A 65 KDA REGULATORY SUBUNIT	0	2	0	2	0	1
PTHR10655:SF67	PHOSPHOLIPASE/CARBOXYLESTERASE SUPERFAMILY (AFU_ORTHOLOGUE AFUA_5G09340)	1	1	1	2	1	1
PTHR10663:SF328	MIP16918P	1	2	1	2	2	1
PTHR10663:SF375	LD29171P	1	1	1	2	2	1
PTHR10666:SF291	SUBFAMILY NOT NAMED	1	1	1	2	1	1
PTHR10671	EPITHELIAL MEMBRANE PROTEIN-RELATED	0	0	1	2	1	1
PTHR10678:SF2	26S PROTEASOME NON-ATPASE REGULATORY SUBUNIT 11	2	1	1	2	1	1
PTHR10678:SF3	COP9 SIGNALOSOME COMPLEX SUBUNIT 2	1	1	1	2	1	2
PTHR10694:SF8	LYSINE-SPECIFIC DEMETHYLASE LID	1	1	2	2	1	2
PTHR10696:SF25	OXIDOREDUCTASE AIM17-RELATED	1	1	1	2	1	1
PTHR10696:SF3	TRIMETHYLLYSINE DIOXYGENASE, MITOCHONDRIAL	1	2	1	2	1	1
PTHR10701:SF0	SMALL NUCLEAR RIBONUCLEOPROTEIN-ASSOCIATED PROTEIN B'	1	1	1	2	1	1
PTHR10701:SF5	FI06540P	1	1	1	2	1	1
PTHR10707:SF10	AT07685P-RELATED	1	1	1	2	1	1
PTHR10732	40S RIBOSOMAL PROTEIN S17	2	1	1	2	1	1
PTHR10739:SF13	GH25855P-RELATED	1	1	1	2	1	1
PTHR10758:SF2	26S PROTEASOME NON-ATPASE REGULATORY SUBUNIT 3	1	2	1	2	1	1
PTHR10763:SF26	CELL DIVISION CONTROL PROTEIN 6 HOMOLOG	1	2	1	2	1	0
PTHR10778:SF10	SOLUTE CARRIER FAMILY 35 MEMBER B1	1	4	1	2	1	1
PTHR10784:SF0	EUKARYOTIC TRANSLATION INITIATION FACTOR 6	2	1	1	2	1	1
PTHR10792:SF8	RIBOSOME BIOGENESIS PROTEIN RLP24-RELATED	2	3	2	2	1	1
PTHR10799:SF814	B-TFIID TATA-BOX-BINDING PROTEIN-ASSOCIATED FACTOR 1	2	1	2	2	9	0
PTHR10799:SF856	ISWI CHROMATIN-REMODELING COMPLEX ATPASE ISW1	0	1	1	2	1	1
PTHR10799:SF964	SWI/SNF-RELATED MATRIX-ASSOCIATED ACTIN-DEPENDENT REGULATOR OF CHROMATIN SUBFAMILY A CONTAINING DEAD/H BOX 1	1	1	1	2	1	1
PTHR10829:SF49	COACTOSIN	0	1	0	2	0	0
PTHR10836:SF76	GLYCERALDEHYDE-3-PHOSPHATE DEHYDROGENASE-RELATED	1	2	1	2	1	2
PTHR10845:SF192	DOUBLE HIT, ISOFORM B	1	2	2	2	1	2
PTHR10855:SF1	26S PROTEASOME NON-ATPASE REGULATORY SUBUNIT 12	1	1	2	2	1	1
PTHR10856:SF0	CORONIN	1	2	1	2	1	1
PTHR10887:SF487	SUBFAMILY NOT NAMED	1	2	1	2	5	2
PTHR10890:SF3	CYSTEINE--TRNA LIGASE, CYTOPLASMIC	1	1	2	2	1	1
PTHR10894:SF0	NUCLEOLAR PROTEIN 56	1	1	1	2	1	1
PTHR10896:SF65	GALACTOSYLGALACTOSYLXYLOSYLPROTEIN 3-BETA-GLUCURONOSYLTRANSFERASE I	4	5	3	2	2	3
PTHR10902:SF0	RIBOSOMAL PROTEIN L35A	1	1	0	2	1	1
PTHR10920:SF12	TRNA (CYTIDINE(32)/GUANOSINE(34)-2'-O)-METHYLTRANSFERASE-RELATED	1	1	2	2	1	1
PTHR10927:SF1	RIBOSOME MATURATION PROTEIN SBDS	1	1	1	2	1	0
PTHR10937:SF10	GLUTAMINE--FRUCTOSE-6-PHOSPHATE AMINOTRANSFERASE [ISOMERIZING] 2	1	1	1	2	1	1
PTHR10953:SF195	UBIQUITIN-LIKE MODIFIER-ACTIVATING ENZYME 1	1	1	1	2	1	1
PTHR10954	RIBONUCLEASE H2 SUBUNIT A	0	0	0	2	0	0
PTHR10957:SF1	FI02061P	1	1	1	2	1	1
PTHR10963:SF22	GLYCOSIDASE CRH2-RELATED	1	1	2	2	3	1
PTHR10969:SF77	AUTOPHAGY-RELATED PROTEIN	0	1	1	2	1	1
PTHR10978:SF5	SUCCINATE DEHYDROGENASE CYTOCHROME B560 SUBUNIT, MITOCHONDRIAL	1	1	1	2	1	1
PTHR10983:SF59	LYSOCARDIOLIPIN ACYLTRANSFERASE 1	1	1	2	2	1	1
PTHR10989:SF16	AT02829P-RELATED	1	1	1	2	1	0
PTHR10996:SF165	D-3-PHOSPHOGLYCERATE DEHYDROGENASE 1-RELATED	1	2	1	2	1	1
PTHR10997:SF18	D-IMPORTIN 7/RANBP7	1	3	1	2	1	1
PTHR10997:SF9	IMPORTIN-9	0	0	0	2	1	1
PTHR11001	MITOCHONDRIAL FISSION PROCESS PROTEIN 1	2	1	2	2	1	0
PTHR11001:SF2	MITOCHONDRIAL FISSION PROCESS PROTEIN 1	2	1	2	2	1	0
PTHR11021:SF0	SMALL NUCLEAR RIBONUCLEOPROTEIN F	1	2	1	2	1	1
PTHR11028	VACUOLAR ATP SYNTHASE SUBUNIT AC39	2	1	1	2	1	1
PTHR11038:SF16	MITOCHONDRIAL IMPORT INNER MEMBRANE TRANSLOCASE SUBUNIT TIM10	1	1	1	2	1	1
PTHR11042:SF164	EIF-2-ALPHA KINASE GCN2	1	1	1	2	1	0
PTHR11048:SF28	4-HYDROXYBENZOATE POLYPRENYLTRANSFERASE, MITOCHONDRIAL	4	2	2	2	2	6
PTHR11061:SF30	TRNA (URACIL(54)-C(5))-METHYLTRANSFERASE	1	1	1	2	2	1
PTHR11070:SF2	ATP-DEPENDENT DNA HELICASE SRS2	1	2	1	2	2	1
PTHR11071:SF494	PEPTIDYL-PROLYL CIS-TRANS ISOMERASE-RELATED	2	2	1	2	1	1
PTHR11079:SF156	INACTIVE TRNA-SPECIFIC ADENOSINE DEAMINASE-LIKE PROTEIN 3-RELATED	1	1	1	2	1	1
PTHR11085:SF3	NAD-DEPENDENT PROTEIN DEACETYLASE SIRTUIN-2	1	1	1	2	0	1
PTHR11085:SF41	CHROMOSOME 16, WHOLE GENOME SHOTGUN SEQUENCE	1	1	2	2	1	1
PTHR11089:SF9	NUCLEOLAR GTP-BINDING PROTEIN 2	2	1	1	2	1	1
PTHR11093:SF2	RUVB-LIKE 2	1	1	2	2	1	1
PTHR11097:SF14	EXOSOME COMPLEX COMPONENT RRP45	1	1	1	2	1	1
PTHR11122:SF13	GLUCOSE-6-PHOSPHATE 1-EPIMERASE	1	1	2	2	3	1
PTHR11125:SF7	TRANSCRIPTION ELONGATION FACTOR SPT5	1	1	1	2	1	1
PTHR11132:SF427	SOLUTE CARRIER FAMILY 35 MEMBER E1	1	1	1	2	1	1
PTHR11133:SF22	SACCHAROPINE DEHYDROGENASE [NAD(+), L-LYSINE-FORMING]	1	1	1	2	1	1
PTHR11136:SF5	FOLYLPOLYGLUTAMATE SYNTHASE, MITOCHONDRIAL	1	1	1	2	1	1
PTHR11140:SF0	PRE-MRNA-PROCESSING-SPLICING FACTOR 8	1	5	1	2	1	3
PTHR11141:SF0	PROTEIN TRANSPORT PROTEIN SEC23	1	0	1	2	1	0
PTHR11143	60S RIBOSOMAL PROTEIN L26 FAMILY MEMBER	1	1	1	2	1	1
PTHR11153:SF6	SIDEROFLEXIN-5	1	1	1	2	1	1
PTHR11158:SF29	PRELI DOMAIN-CONTAINING PROTEIN 1, MITOCHONDRIAL	1	1	1	2	1	1
PTHR11165:SF24	S-PHASE KINASE-ASSOCIATED PROTEIN 1	1	2	0	2	1	1
PTHR11203:SF11	CLEAVAGE AND POLYADENYLATION SPECIFICITY FACTOR SUBUNIT 3	1	2	2	2	1	1
PTHR11205:SF36	40S RIBOSOMAL PROTEIN S5	1	1	2	2	1	1
PTHR11208:SF45	SPLICING FACTOR 1	1	1	1	2	1	1
PTHR11210:SF45	OS01G0106800 PROTEIN	2	1	2	2	1	1
PTHR11214:SF3	HEXOSYLTRANSFERASE	1	2	1	2	2	1
PTHR11215:SF1	UPF0160 PROTEIN MYG1, MITOCHONDRIAL	1	1	1	2	0	3
PTHR11225:SF4	NUCLEAR PORE COMPLEX PROTEIN NUP93	1	1	1	2	1	2
PTHR11226:SF0	UDP-GLUCOSE:GLYCOPROTEIN GLUCOSYLTRANSFERASE	1	1	1	2	1	1
PTHR11227:SF17	AUTOPHAGY-RELATED 18A, ISOFORM E	1	2	1	2	1	2
PTHR11229	50S RIBOSOMAL PROTEIN L3	1	1	1	2	1	1
PTHR11239:SF1	DNA-DIRECTED RNA POLYMERASE II SUBUNIT RPB9	1	2	1	2	1	1
PTHR11239:SF12	DNA-DIRECTED RNA POLYMERASE III SUBUNIT RPC10	0	1	2	2	1	1
PTHR11239:SF14	DNA-DIRECTED RNA POLYMERASE I SUBUNIT RPA12	1	1	1	2	1	2
PTHR11246:SF3	CROOKED NECK-LIKE PROTEIN 1	1	2	1	2	1	1
PTHR11246:SF5	PRE-MRNA-SPLICING FACTOR SYF1	2	1	1	2	1	4
PTHR11254	HECT DOMAIN UBIQUITIN-PROTEIN LIGASE	0	0	0	2	4	0
PTHR11259:SF1	RAS-RELATED GTP-BINDING A	2	3	1	2	1	1
PTHR11306:SF55	GEO08227P1-RELATED	2	1	2	2	1	0
PTHR11347	CYCLIC NUCLEOTIDE PHOSPHODIESTERASE	0	0	1	2	1	0
PTHR11349:SF91	NUCLEOSIDE DIPHOSPHATE KINASE	1	1	1	2	1	1
PTHR11353:SF19	CHAPERONIN-CONTAINING TCP1, SUBUNIT 8 (THETA)	1	1	1	2	1	1
PTHR11353:SF23	T-COMPLEX PROTEIN 1 SUBUNIT BETA	1	2	1	2	3	1
PTHR11360:SF264	AUTOPHAGY-RELATED PROTEIN 22	2	2	2	2	1	0
PTHR11361:SF130	DNA MISMATCH REPAIR PROTEIN MSH1, MITOCHONDRIAL	1	2	1	2	1	2
PTHR11361:SF20	MUTS PROTEIN HOMOLOG 5	1	1	2	2	1	1
PTHR11363:SF13	60S RIBOSOMAL PROTEIN L3-1	1	1	1	2	1	1
PTHR11373:SF26	METAL-DEPENDENT PHOSPHOHYDROLASE	1	1	2	2	1	1
PTHR11380:SF15	TRANSCRIPTION INITIATION FACTOR TFIID SUBUNIT 13	2	1	1	2	1	1
PTHR11384:SF13	PEROXISOMAL MEMBRANE PROTEIN RELATED	1	1	1	2	1	1
PTHR11384:SF36	FATTY ACID ABC TRANSPORTER, PUTATIVE (EUROFUNG)-RELATED	1	1	5	2	1	2
PTHR11387:SF2	CYTOCHROME C OXIDASE SUBUNIT	0	0	0	2	1	1
PTHR11390:SF21	DNA TOPOISOMERASE 3-ALPHA	1	1	2	2	1	3
PTHR11404	SUPEROXIDE DISMUTASE 2	2	2	2	2	0	3
PTHR11405:SF4	CARBAMOYL-PHOSPHATE SYNTHASE ARGININE-SPECIFIC SMALL CHAIN	1	0	1	2	2	1
PTHR11405:SF51	CARBAMOYL-PHOSPHATE SYNTHASE ARGININE-SPECIFIC LARGE CHAIN	1	3	2	2	5	2
PTHR11432:SF3	NADH-UBIQUINONE OXIDOREDUCTASE CHAIN 1	0	2	0	2	0	0
PTHR11439:SF308	SUBFAMILY NOT NAMED	0	0	0	2	28	0
PTHR11439:SF343	SUBFAMILY NOT NAMED	0	0	0	2	19	0
PTHR11452	ALPHA-GALACTOSIDASE/ALPHA-N-ACETYLGALACTOSAMINIDASE	1	2	1	2	1	3
PTHR11452:SF81	ALPHA-GALACTOSIDASE 8-RELATED	6	2	5	2	2	3
PTHR11465:SF9	CATALASE	3	1	3	2	1	1
PTHR11472:SF41	ATP-DEPENDENT DNA HELICASE DDX11-RELATED	1	2	1	2	1	1
PTHR11485:SF34	SIGNAL RECOGNITION PARTICLE RECEPTOR SUBUNIT BETA	1	1	1	2	1	1
PTHR11524	60S RIBOSOMAL PROTEIN L7	1	1	1	2	1	1
PTHR11538:SF26	FERREDOXIN-FOLD ANTICODON-BINDING DOMAIN-CONTAINING PROTEIN 1	1	1	1	2	1	1
PTHR11540	MALATE AND LACTATE DEHYDROGENASE	1	1	1	2	1	3
PTHR11545:SF2	39S RIBOSOMAL PROTEIN L13, MITOCHONDRIAL	1	1	1	2	1	5
PTHR11548:SF2	THYMIDYLATE SYNTHASE	1	3	2	2	1	1
PTHR11552:SF138	DEHYDROGENASE PKFF-RELATED	3	2	4	2	2	0
PTHR11552:SF210	DEHYDROGENASE, PUTATIVE (AFU_ORTHOLOGUE AFUA_4G00610)-RELATED	6	7	3	2	1	5
PTHR11557:SF0	PORPHOBILINOGEN DEAMINASE	1	6	3	2	1	1
PTHR11559	CARBOXYLESTERASE	0	0	0	2	0	1
PTHR11559:SF370	CARBOXYLIC ESTER HYDROLASE-RELATED	1	2	1	2	1	0
PTHR11566:SF133	VACUOLAR PROTEIN SORTING-ASSOCIATED PROTEIN 1	1	4	1	2	1	3
PTHR11566:SF195	DYNAMIN-RELATED PROTEIN DNM1	2	4	4	2	2	1
PTHR11573:SF24	RIBONUCLEOSIDE-DIPHOSPHATE REDUCTASE	0	0	1	2	0	1
PTHR11579:SF0	PROTEIN-L-ISOASPARTATE(D-ASPARTATE) O-METHYLTRANSFERASE	1	2	1	2	1	1
PTHR11594:SF7	40S RIBOSOMAL PROTEIN S27-RELATED	2	1	1	2	1	1
PTHR11595:SF21	ELONGATION FACTOR 1-BETA	1	1	2	2	1	1
PTHR11599:SF10	PROTEASOME SUBUNIT ALPHA TYPE-3	1	4	2	2	1	1
PTHR11599:SF12	PROTEASOME SUBUNIT ALPHA TYPE-1	2	1	1	2	1	1
PTHR11599:SF16	PROTEASOME SUBUNIT ALPHA TYPE-2	1	1	1	2	1	1
PTHR11599:SF4	PROTEASOME SUBUNIT BETA	1	1	1	2	1	1
PTHR11599:SF59	PROTEASOME SUBUNIT BETA TYPE-1	1	1	2	2	1	1
PTHR11599:SF6	PROTEASOME SUBUNIT BETA TYPE-2	1	1	1	2	1	1
PTHR11601:SF34	CYSTEINE DESULFURASE, MITOCHONDRIAL	2	1	1	2	1	1
PTHR11604:SF0	PROFILIN	1	1	1	2	1	1
PTHR11609:SF13	BNAA03G17360D PROTEIN	1	1	2	2	1	1
PTHR11618:SF13	TRANSCRIPTION INITIATION FACTOR IIB	2	2	2	2	1	1
PTHR11624:SF96	PYRUVATE DEHYDROGENASE E1 COMPONENT SUBUNIT BETA, MITOCHONDRIAL	0	1	1	2	1	1
PTHR11626:SF2	SQUALENE SYNTHASE	1	1	1	2	1	1
PTHR11630:SF26	DNA REPLICATION LICENSING FACTOR MCM7	1	2	1	2	1	2
PTHR11630:SF43	DNA REPLICATION LICENSING FACTOR MCM6	1	1	1	2	1	3
PTHR11630:SF73	DNA REPLICATION LICENSING FACTOR MCM6	0	0	0	2	0	0
PTHR11645:SF0	PYRROLINE-5-CARBOXYLATE REDUCTASE 2	1	1	3	2	1	2
PTHR11652:SF1	MITOCHONDRIAL RIBOSOMAL PROTEIN, SMALL	1	1	1	2	1	1
PTHR11652:SF14	40S RIBOSOMAL PROTEIN S23	2	1	2	2	1	2
PTHR11655:SF14	REPLICATION FACTOR C SUBUNIT 1	1	1	2	2	1	1
PTHR11659:SF0	GLUTAMYL-TRNA(GLN) AMIDOTRANSFERASE SUBUNIT B, MITOCHONDRIAL	1	1	3	2	1	1
PTHR11661:SF1	39S RIBOSOMAL PROTEIN L11, MITOCHONDRIAL	1	1	1	2	1	1
PTHR11661:SF21	60S RIBOSOMAL PROTEIN L12	1	1	1	2	1	1
PTHR11668:SF423	SERINE/THREONINE-PROTEIN PHOSPHATASE PPQ	1	1	2	2	1	1
PTHR11669:SF1	REPLICATION FACTOR C SUBUNIT 3	1	2	1	2	1	1
PTHR11669:SF9	REPLICATION FACTOR C SUBUNIT 5	1	2	1	2	1	1
PTHR11671	V-TYPE ATP SYNTHASE SUBUNIT D	1	3	1	2	1	1
PTHR11673:SF6	EUKARYOTIC TRANSLATION INITIATION FACTOR 5A	1	2	2	2	1	1
PTHR11680:SF35	SERINE HYDROXYMETHYLTRANSFERASE, CYTOSOLIC	2	1	2	2	1	3
PTHR11686:SF9	RE13973P	2	2	2	2	2	1
PTHR11693:SF22	ATP SYNTHASE SUBUNIT GAMMA, MITOCHONDRIAL	1	2	1	2	1	1
PTHR11709:SF326	SUBFAMILY NOT NAMED	1	1	1	2	1	1
PTHR11711:SF355	ARF/SAR FAMILY PROTEIN	2	1	2	2	1	1
PTHR11731:SF193	DIPEPTIDYL-PEPTIDASE 4-RELATED	1	2	1	2	1	1
PTHR11732:SF284	REDUCTASE, PUTATIVE (AFU_ORTHOLOGUE AFUA_5G08290)-RELATED	1	3	1	2	2	1
PTHR11736:SF14	MAGE PROTEIN	2	1	1	2	1	1
PTHR11739:SF15	CITRATE SYNTHASE 3, MITOCHONDRIAL	1	1	1	2	1	1
PTHR11742:SF55	ENDOPLASMIC RETICULUM MANNOSYL-OLIGOSACCHARIDE 1,2-ALPHA-MANNOSIDASE	1	1	2	2	1	1
PTHR11780:SF11	NADH DEHYDROGENASE [UBIQUINONE] FLAVOPROTEIN 1, MITOCHONDRIAL	1	1	1	2	1	1
PTHR11782:SF108	NUCLEOSIDE-DIPHOSPHATASE MIG-23	1	1	1	2	1	1
PTHR11787:SF4	RAB PROTEINS GERANYLGERANYLTRANSFERASE COMPONENT A	1	1	0	2	3	1
PTHR11787:SF8	RAB GDP DISSOCIATION INHIBITOR	1	1	1	2	1	2
PTHR11804:SF5	MITOCHONDRIAL INTERMEDIATE PEPTIDASE	1	1	1	2	1	1
PTHR11808:SF35	ENZYME FAMILY PROTEIN, PUTATIVE (AFU_ORTHOLOGUE AFUA_5G13810)-RELATED	1	2	1	2	1	1
PTHR11808:SF50	CYSTATHIONINE BETA-LYASE	1	3	1	2	1	1
PTHR11811:SF50	6-PHOSPHOGLUCONATE DEHYDROGENASE, DECARBOXYLATING	1	1	2	2	2	1
PTHR11815	SUCCINYL-COA SYNTHETASE BETA CHAIN	0	0	0	2	0	0
PTHR11834:SF0	PROTEIN SCALLOPED	1	1	1	2	1	1
PTHR11850:SF299	HOMEOBOX PROTEIN CUP9-RELATED	0	1	1	2	0	0
PTHR11863:SF123	LATHOSTEROL OXIDASE	2	0	1	2	2	1
PTHR11871	PROTEIN PHOSPHATASE PP2A REGULATORY SUBUNIT B	1	1	1	2	1	1
PTHR11886:SF62	DYNEIN LIGHT CHAIN	1	1	1	2	1	1
PTHR11895:SF7	GLUTAMYL-TRNA(GLN) AMIDOTRANSFERASE SUBUNIT A, MITOCHONDRIAL	1	1	1	2	1	2
PTHR11902	ENOLASE	1	1	1	2	1	1
PTHR11909:SF155	GILGAMESH, ISOFORM L	1	1	1	2	1	1
PTHR11910:SF1	ATP SYNTHASE SUBUNIT O, MITOCHONDRIAL	1	2	1	2	1	1
PTHR11932:SF123	CULLIN 4, ISOFORM A	1	1	1	2	1	0
PTHR11941:SF54	ENOYL-COA HYDRATASE, MITOCHONDRIAL	1	2	1	2	1	1
PTHR11943	GALACTOSE-1-PHOSPHATE URIDYLYLTRANSFERASE	1	7	1	2	1	1
PTHR11943:SF1	GALACTOSE-1-PHOSPHATE URIDYLYLTRANSFERASE	1	7	1	2	1	1
PTHR11947:SF3	[PYRUVATE DEHYDROGENASE (ACETYL-TRANSFERRING)] KINASE, MITOCHONDRIAL	1	1	1	2	2	1
PTHR11963:SF40	CYTOSOL AMINOPEPTIDASE	3	1	1	2	1	1
PTHR11964:SF11	S-ADENOSYLMETHIONINE SYNTHASE ISOFORM TYPE-1	0	1	2	2	0	1
PTHR11972:SF39	NADPH OXIDASE 1	1	2	2	2	2	3
PTHR11985:SF15	GLYCEROL-3-PHOSPHATE DEHYDROGENASE, MITOCHONDRIAL	1	1	2	2	1	2
PTHR11986:SF79	ACETYLORNITHINE AMINOTRANSFERASE, MITOCHONDRIAL	1	2	1	2	1	1
PTHR11988:SF27	GH27708P	25	20	25	2	1	0
PTHR11993	NADH-UBIQUINONE OXIDOREDUCTASE 49 KDA SUBUNIT	1	1	1	2	1	1
PTHR11994:SF8	60S RIBOSOMAL PROTEIN L11	1	1	1	2	1	0
PTHR11995:SF27	NADH DEHYDROGENASE [UBIQUINONE] IRON-SULFUR PROTEIN 7, MITOCHONDRIAL	0	1	1	2	0	1
PTHR12001:SF69	DECAPRENYL-DIPHOSPHATE SYNTHASE SUBUNIT 1	1	2	11	2	1	1
PTHR12039:SF0	NICOTINAMIDE/NICOTINIC ACID MONONUCLEOTIDE ADENYLYLTRANSFERASE 2	1	1	1	2	1	3
PTHR12042	LACTOSYLCERAMIDE 4-ALPHA-GALACTOSYLTRANSFERASE ALPHA- 1,4-GALACTOSYLTRANSFERASE	0	0	1	2	0	0
PTHR12049:SF7	PROTEIN ARGININE METHYLTRANSFERASE NDUFAF7, MITOCHONDRIAL	1	2	1	2	1	1
PTHR12052:SF9	SUBFAMILY NOT NAMED	2	1	1	2	1	1
PTHR12056:SF2	DNA-DIRECTED RNA POLYMERASES I, II, AND III SUBUNIT RPABC4	0	1	1	2	1	1
PTHR12064:SF67	PROTEIN MAM3	2	1	1	2	1	1
PTHR12064:SF68	METAL TRANSPORTER CNNM-5	1	1	1	2	1	1
PTHR12083:SF20	POLYNUCLEOTIDE KINASE 3-PHOSPHATASE, EUKARYOTA	1	1	1	2	1	1
PTHR12097	SPLICING FACTOR 3B, SUBUNIT 1-RELATED	1	1	1	2	1	1
PTHR12112:SF20	SUBFAMILY NOT NAMED	1	2	1	2	1	1
PTHR12126:SF11	NADH DEHYDROGENASE [UBIQUINONE] 1 ALPHA SUBCOMPLEX SUBUNIT 9, MITOCHONDRIAL	1	1	1	2	1	1
PTHR12131:SF1	ATP-DEPENDENT RNA HELICASE SUPV3L1, MITOCHONDRIAL	2	1	1	2	1	1
PTHR12131:SF8	HELICASE SKI2W	2	1	2	2	1	1
PTHR12162	NIBRIN-RELATED	1	1	0	2	1	0
PTHR12162:SF0	NIBRIN	1	1	0	2	1	0
PTHR12169:SF2	AFG1P	1	2	1	2	1	1
PTHR12170:SF2	E3 UBIQUITIN-PROTEIN TRANSFERASE MAEA	1	3	1	2	1	1
PTHR12192:SF2	GLUTATHIONE-SPECIFIC GAMMA-GLUTAMYLCYCLOTRANSFERASE 1	2	1	1	2	1	1
PTHR12197	HISTONE-LYSINE N-METHYLTRANSFERASE SMYD	1	1	1	2	1	0
PTHR12203:SF94	DUF821 DOMAIN PROTEIN	2	1	1	2	1	1
PTHR12210:SF121	HALOACID DEHALOGENASE-LIKE HYDROLASE (HAD) SUPERFAMILY PROTEIN	1	3	1	2	1	1
PTHR12217	EUKARYOTIC TRANSLATION INITIATION FACTOR 2D	1	2	1	2	1	1
PTHR12217:SF4	EUKARYOTIC TRANSLATION INITIATION FACTOR 2D	1	2	1	2	1	1
PTHR12225	ADHESION REGULATING MOLECULE 1 110 KDA CELL MEMBRANE GLYCOPROTEIN	1	1	1	2	2	1
PTHR12225:SF0	PROTEASOMAL UBIQUITIN RECEPTOR ADRM1	1	1	1	2	2	1
PTHR12246	PALMITOYLTRANSFERASE ZDHHC16	1	1	2	2	1	1
PTHR12246:SF13	PALMITOYLTRANSFERASE ZDHHC16	1	1	2	2	1	1
PTHR12263:SF0	V-TYPE PROTON ATPASE SUBUNIT	1	0	1	2	0	1
PTHR12270:SF25	GLYCOSYLTRANSFERASE-LIKE PROTEIN LARGE	2	2	2	2	2	2
PTHR12277:SF64	SUPERFAMILY HYDROLASE, PUTATIVE (AFU_ORTHOLOGUE AFUA_3G01760)-RELATED	1	2	1	2	0	1
PTHR12286:SF5	SACCHAROPINE DEHYDROGENASE-LIKE OXIDOREDUCTASE	1	1	1	2	1	3
PTHR12296:SF27	DENN (AEX-3) DOMAIN PROTEIN (AFU_ORTHOLOGUE AFUA_6G11200)	1	2	2	2	3	1
PTHR12311:SF8	SUBFAMILY NOT NAMED	1	1	1	2	1	1
PTHR12317:SF0	DIACYLGLYCEROL O-ACYLTRANSFERASE 1	1	1	1	2	1	1
PTHR12350:SF19	HISTONE-LYSINE N-METHYLTRANSFERASE	2	2	1	2	1	2
PTHR12356:SF3	NUCLEAR MIGRATION PROTEIN NUDC	1	2	1	2	1	1
PTHR12363:SF33	IMPORTIN-13	1	2	7	2	1	1
PTHR12363:SF34	IMPORTIN BETA-LIKE PROTEIN KAP122	1	1	1	2	4	1
PTHR12374:SF20	TRANSCRIPTIONAL ADAPTER 2-ALPHA	1	3	2	2	6	1
PTHR12378:SF10	IP06716P-RELATED	1	1	1	2	1	1
PTHR12383:SF16	MITOCHONDRIAL INNER MEMBRANE PROTEASE SUBUNIT 1	2	1	3	2	1	0
PTHR12385:SF88	CHOLINE TRANSPORTER-LIKE PROTEIN CTL1	1	1	1	2	1	2
PTHR12386:SF12	ATP SYNTHASE SUBUNIT	1	3	1	2	1	1
PTHR12387:SF0	26S PROTEASOME NON-ATPASE REGULATORY SUBUNIT 8	1	1	1	2	1	2
PTHR12398:SF20	PROTEIN PHOSPHATASE 1, REGULATORY (INHIBITOR) SUBUNIT 2	1	2	1	2	1	2
PTHR12412	CAP BINDING PROTEIN	1	1	1	2	1	1
PTHR12412:SF2	NUCLEAR CAP-BINDING PROTEIN SUBUNIT 1	1	1	1	2	1	1
PTHR12419:SF10	DEUBIQUITINASE OTUD6B	1	1	2	2	1	1
PTHR12430:SF0	MITOCHONDRIAL IMPORT RECEPTOR SUBUNIT TOM20 HOMOLOG B	1	1	1	2	1	1
PTHR12435:SF2	PROTEIN KTI12 HOMOLOG	1	1	1	2	2	1
PTHR12452	42-9-9 PROTEIN-RELATED	0	1	0	2	1	1
PTHR12459:SF15	INTEGRAL MEMBRANE PROTEIN (AFU_ORTHOLOGUE AFUA_2G12300)	3	1	1	2	1	1
PTHR12483:SF27	COPPER TRANSPORTER 1A, ISOFORM C-RELATED	2	2	2	2	1	3
PTHR12507:SF3	RAB6A-GEF COMPLEX PARTNER PROTEIN 2	1	1	1	2	1	1
PTHR12514:SF1	TRANSCRIPTION AND MRNA EXPORT FACTOR ENY2	1	1	1	2	0	1
PTHR12558:SF13	CELL DIVISION CYCLE PROTEIN 27 HOMOLOG	1	2	2	2	1	1
PTHR12560:SF0	CERAMIDE SYNTHASE 1	2	2	1	2	2	0
PTHR12570:SF56	PROTEASOME ACTIVATOR SUBUNIT 3/P28 GAMMA	1	2	1	2	1	1
PTHR12585	SCC1 / RAD21 FAMILY MEMBER	0	1	1	2	2	2
PTHR12586	CDP-DIACYLGLYCEROL--SERINE O-PHOSPHATIDYLTRANSFERASE	2	2	1	2	1	1
PTHR12586:SF1	CDP-DIACYLGLYCEROL--GLYCEROL-3-PHOSPHATE 3-PHOSPHATIDYLTRANSFERASE, MITOCHONDRIAL	2	2	1	2	1	1
PTHR12603:SF0	CCR4-NOT TRANSCRIPTION COMPLEX SUBUNIT 4	1	2	1	2	1	1
PTHR12608:SF1	TRANSMEMBRANE PROTEIN 165	3	1	1	2	1	1
PTHR12609:SF0	CYTOSKELETON-ASSOCIATED PROTEIN 5	1	2	3	2	2	1
PTHR12620:SF8	U2 SMALL NUCLEAR RNA AUXILIARY FACTOR 1	1	1	1	2	1	1
PTHR12629:SF0	APS, ISOFORM A	1	3	1	2	0	1
PTHR12636	NEP1/MRA1	1	1	1	2	1	1
PTHR12646:SF0	DOL-P-MAN:MAN(5)GLCNAC(2)-PP-DOL ALPHA-1,3-MANNOSYLTRANSFERASE	1	1	2	2	1	3
PTHR12652:SF10	PEROXIN 11	1	1	1	2	1	1
PTHR12653:SF0	NADH DEHYDROGENASE [UBIQUINONE] 1 ALPHA SUBCOMPLEX SUBUNIT 5	1	1	1	2	1	1
PTHR12668:SF4	TRANSMEMBRANE PROTEIN 14C	1	1	1	2	1	1
PTHR12692:SF0	GH11935P	1	1	1	2	1	1
PTHR12700:SF12	ATP SYNTHASE SUBUNIT D, MITOCHONDRIAL	1	1	1	2	1	1
PTHR12703:SF4	TRANSMEMBRANE PROTEIN 33	1	1	1	2	1	1
PTHR12705	ORIGIN RECOGNITION COMPLEX SUBUNIT 5	1	1	1	2	1	1
PTHR12705:SF0	ORIGIN RECOGNITION COMPLEX SUBUNIT 5	1	1	1	2	1	1
PTHR12707	PINN	1	1	1	2	1	1
PTHR12707:SF0	PININ	1	1	1	2	1	1
PTHR12709:SF5	DNA-DIRECTED RNA POLYMERASE I SUBUNIT RPA43	1	1	1	2	1	1
PTHR12726:SF0	CERAMIDE GLUCOSYLTRANSFERASE	3	2	2	2	1	1
PTHR12743:SF0	CYTOCHROME C-TYPE HEME LYASE	1	0	0	2	0	0
PTHR12748	ORIGIN RECOGNITION COMPLEX SUBUNIT 3	1	1	1	2	1	0
PTHR12755:SF3	POLYNUCLEOTIDE 5'-HYDROXYL-KINASE NOL9	1	2	1	2	1	1
PTHR12755:SF6	POLYRIBONUCLEOTIDE 5'-HYDROXYL-KINASE CLP1	2	1	1	2	1	1
PTHR12760:SF0	ER MEMBRANE PROTEIN COMPLEX SUBUNIT 2	2	1	1	2	1	3
PTHR12772	DNA REPLICATION COMPLEX GINS PROTEIN PSF2	3	3	2	2	1	1
PTHR12772:SF0	DNA REPLICATION COMPLEX GINS PROTEIN PSF2	3	3	2	2	1	1
PTHR12775:SF0	REPLICATION TERMINATION FACTOR 2	1	2	1	2	1	1
PTHR12786:SF2	SPLICING FACTOR 3A SUBUNIT 3	1	3	2	2	1	1
PTHR12790:SF0	RNA POLYMERASE I-SPECIFIC TRANSCRIPTION INITIATION FACTOR RRN3-RELATED	1	2	1	2	0	1
PTHR12791:SF44	PROTEIN TRANSPORT PROTEIN SFT1	2	1	0	2	1	0
PTHR12801:SF135	RNA EXONUCLEASE 4	3	2	3	2	2	1
PTHR12802:SF41	BRAHMA ASSOCIATED PROTEIN 155 KDA	1	1	1	2	1	1
PTHR12821:SF0	BYSTIN	1	1	1	2	1	1
PTHR12822:SF2	PROTEIN YIPF	1	3	1	2	1	2
PTHR12825:SF0	VESICLE TRANSPORT PROTEIN SEC20	1	2	3	2	1	1
PTHR12828:SF3	PROTEASOME MATURATION PROTEIN	1	1	1	2	1	1
PTHR12829:SF4	METHYLTRANSFERASE-LIKE PROTEIN 4	1	1	2	2	1	1
PTHR12839:SF7	REGULATOR OF NONSENSE TRANSCRIPTS 2	1	0	1	2	0	0
PTHR12847:SF3	NECAP-LIKE PROTEIN CG9132	1	1	2	2	1	1
PTHR12847:SF5	CCR4-ASSOCIATED FACTOR 16	1	1	1	2	1	1
PTHR12855:SF10	DNA METHYLTRANSFERASE 1-ASSOCIATED PROTEIN 1	2	1	1	2	1	2
PTHR12860	SIGNAL RECOGNITION PARTICLE 68 KDA PROTEIN	1	1	1	2	1	1
PTHR12860:SF0	SIGNAL RECOGNITION PARTICLE SUBUNIT SRP68	1	1	1	2	1	1
PTHR12864:SF29	RAN-BINDING PROTEINS 9/10 HOMOLOG	1	2	1	2	1	1
PTHR12867:SF6	ASPARAGINE LINKED GLYCOSYLATION (ALG) HOMOLOG, NEMATODE	0	1	1	2	1	1
PTHR12875:SF0	GOLGI TO ER TRAFFIC PROTEIN 4 HOMOLOG	1	2	1	2	1	1
PTHR12883:SF0	COILED-COIL DOMAIN-CONTAINING PROTEIN 47	1	1	1	2	1	1
PTHR12886	PIG-M MANNOSYLTRANSFERASE	1	3	3	2	1	1
PTHR12886:SF0	GPI MANNOSYLTRANSFERASE 1	1	3	3	2	1	1
PTHR12896	PAX6 NEIGHBOR PROTEIN PAXNEB	1	2	1	2	1	1
PTHR12896:SF1	ELONGATOR COMPLEX PROTEIN 4	1	2	1	2	1	1
PTHR12910:SF2	NADH DEHYDROGENASE [UBIQUINONE] 1 ALPHA SUBCOMPLEX SUBUNIT 12	2	1	1	2	1	1
PTHR12919:SF20	37S RIBOSOMAL PROTEIN S16, MITOCHONDRIAL	1	1	1	2	1	1
PTHR12925:SF0	PROTEIN HIKESHI	1	2	1	2	1	1
PTHR12943:SF27	HOMOCYSTEINE-INDUCED ENDOPLASMIC RETICULUM PROTEIN, ISOFORM A	1	2	2	2	1	1
PTHR12975	TRANSPORT PROTEIN TRAPP	1	1	4	2	2	2
PTHR12975:SF6	TRAFFICKING PROTEIN PARTICLE COMPLEX SUBUNIT 8	1	1	4	2	2	2
PTHR12977:SF4	HISTONE-LYSINE N-METHYLTRANSFERASE SUV4-20	2	3	2	2	1	0
PTHR12983	RING FINGER 10 FAMILY MEMBER	1	1	1	2	1	2
PTHR12983:SF9	RING FINGER PROTEIN 10	1	1	1	2	1	2
PTHR12991	NITROGEN PERMEASE REGULATOR 2/TUMOR SUPPRESSOR CANDIDATE 4	1	1	1	2	1	2
PTHR12991:SF10	GATOR COMPLEX PROTEIN NPRL2	1	1	1	2	1	2
PTHR13000:SF0	NUCLEOPORIN P54	1	1	1	2	1	0
PTHR13019	UNCHARACTERIZED	1	1	1	2	1	1
PTHR13027:SF7	FI21343P1	2	1	1	2	1	1
PTHR13036	BETA1,4 MANNOSYLTRANSFERASE	0	3	2	2	1	1
PTHR13037:SF21	PROTEIN CAPPUCCINO	0	0	2	2	0	0
PTHR13043:SF1	EXOCYST COMPLEX COMPONENT 2	1	4	1	2	1	2
PTHR13046	PROTEASE U48 CAAX PRENYL PROTEASE RCE1	1	1	1	2	1	1
PTHR13046:SF0	CAAX PRENYL PROTEASE 2	1	1	1	2	1	1
PTHR13048:SF0	TRAFFICKING PROTEIN PARTICLE COMPLEX SUBUNIT	2	1	1	2	1	1
PTHR13087:SF0	FLJ22626-LIKE	0	0	0	2	1	1
PTHR13090	UNCHARACTERIZED	0	1	1	2	1	1
PTHR13090:SF1	ARGININE-HYDROXYLASE NDUFAF5, MITOCHONDRIAL	0	1	1	2	1	1
PTHR13102	NUCLEOLAR PROTEIN 9	1	1	1	2	1	1
PTHR13102:SF0	NUCLEOLAR PROTEIN 9	1	1	1	2	1	1
PTHR13108:SF9	CONDENSIN COMPLEX SUBUNIT 2	2	1	1	2	1	1
PTHR13115:SF8	RNA POLYMERASE-ASSOCIATED PROTEIN RTF1 HOMOLOG	1	1	1	2	1	1
PTHR13119:SF12	PROTEIN SUPPRESSOR OF SABLE	1	4	0	2	1	1
PTHR13120:SF5	BNAC03G71910D PROTEIN	1	1	1	2	1	1
PTHR13124:SF12	39S RIBOSOMAL PROTEIN L46, MITOCHONDRIAL	1	2	1	2	1	1
PTHR13132:SF29	ALPHA-(1,6)-FUCOSYLTRANSFERASE	1	1	1	2	1	4
PTHR13137	DC11 ACN9 HOMOLOG	1	1	1	2	1	1
PTHR13137:SF6	SUCCINATE DEHYDROGENASE ASSEMBLY FACTOR 3, MITOCHONDRIAL	1	1	1	2	1	1
PTHR13140:SF706	DILUTE CLASS UNCONVENTIONAL MYOSIN, ISOFORM C	1	2	2	2	1	3
PTHR13144	TEX261 PROTEIN	2	1	1	2	1	1
PTHR13144:SF0	PROTEIN TEX261	2	1	1	2	1	1
PTHR13152	TFIIH, POLYPEPTIDE 4	2	1	1	2	1	1
PTHR13152:SF0	GENERAL TRANSCRIPTION FACTOR IIH SUBUNIT 4	2	1	1	2	1	1
PTHR13165:SF0	SERRATE RNA EFFECTOR MOLECULE HOMOLOG	2	1	2	2	1	1
PTHR13182:SF8	ZINC FINGER PROTEIN 622	1	1	3	2	1	1
PTHR13190	AUTOPHAGY-RELATED 2, ISOFORM A	0	0	0	2	0	1
PTHR13211	UNCHARACTERIZED	1	1	1	2	1	1
PTHR13211:SF0	TELOMERASE CAJAL BODY PROTEIN 1	1	1	1	2	1	1
PTHR13234:SF8	GAMMA-INTERFERON-INDUCIBLE LYSOSOMAL THIOL REDUCTASE	1	1	1	2	1	2
PTHR13237:SF8	SOMETHING ABOUT SILENCING PROTEIN 10	1	3	1	2	2	1
PTHR13239:SF4	AT25231P	1	4	1	2	1	1
PTHR13243	HSPC111 PROTEIN-RELATED	2	1	1	2	1	1
PTHR13243:SF1	NUCLEOLAR PROTEIN 16	2	1	1	2	1	1
PTHR13267	ZINC FINGER PROTEIN 277	2	0	1	2	1	0
PTHR13267:SF3	ZINC FINGER PROTEIN 277	2	0	1	2	1	0
PTHR13269	UNCHARACTERIZED	1	2	1	2	1	1
PTHR13269:SF6	NUCLEOPORIN NDC1	1	2	1	2	1	1
PTHR13271:SF55	SET DOMAIN-CONTAINING PROTEIN 4	2	1	1	2	1	1
PTHR13273:SF14	ANAMORSIN	1	3	1	2	1	1
PTHR13288	SPLICING FACTOR 45 SPF45	1	1	3	2	1	1
PTHR13288:SF8	SPLICING FACTOR 45	1	1	3	2	1	1
PTHR13292	UNCHARACTERIZED	0	0	0	2	1	0
PTHR13296:SF0	PRE-MRNA-SPLICING FACTOR SPF27	1	1	1	2	1	0
PTHR13302	CONSERVED OLIGOMERIC GOLGI COMPLEX COMPONENT 3	1	2	4	2	1	2
PTHR13302:SF8	CONSERVED OLIGOMERIC GOLGI COMPLEX SUBUNIT 3	1	3	4	2	1	2
PTHR13303:SF0	PREFOLDIN SUBUNIT 2	1	1	1	2	1	1
PTHR13305:SF0	H/ACA RIBONUCLEOPROTEIN COMPLEX SUBUNIT 3	1	1	2	2	1	1
PTHR13313	CYTOCHROME C OXIDASE SUBUNIT VIIC	0	1	1	2	1	0
PTHR13349	UNCHARACTERIZED	1	2	1	2	1	1
PTHR13349:SF2	TRANSLATION MACHINERY-ASSOCIATED PROTEIN 16	1	2	1	2	1	1
PTHR13353:SF5	TRANSMEMBRANE PROTEIN 19	1	1	1	2	0	1
PTHR13355:SF8	GLUCOSAMINE 6-PHOSPHATE N-ACETYLTRANSFERASE	1	1	1	2	1	1
PTHR13361:SF1	WW DOMAIN-BINDING PROTEIN 11	0	0	0	2	0	0
PTHR13373	FROUNT PROTEIN-RELATED	1	1	1	2	1	1
PTHR13373:SF21	NUCLEAR PORE COMPLEX PROTEIN NUP85	1	1	1	2	1	1
PTHR13377:SF3	TRANSMEMBRANE PROTEIN 115	1	1	1	2	1	2
PTHR13381:SF0	MEDIATOR OF RNA POLYMERASE II TRANSCRIPTION SUBUNIT 21	1	1	1	2	1	0
PTHR13382:SF12	DNA REPAIR PROTEIN RHP7	1	1	1	2	1	1
PTHR13384:SF16	GROWTH REGULATION PROTEIN	1	2	1	2	1	1
PTHR13384:SF19	G PATCH DOMAIN-CONTAINING PROTEIN 1	1	1	1	2	1	1
PTHR13412	T-CELL IMMUNOMODULATORY PROTEIN HOMOLOG	1	1	1	2	1	1
PTHR13412:SF0	T-CELL IMMUNOMODULATORY PROTEIN	1	1	1	2	1	1
PTHR13454	PROTEIN MCM10 HOMOLOG	0	1	1	2	1	1
PTHR13454:SF11	PROTEIN MCM10 HOMOLOG	0	1	1	2	1	1
PTHR13464	TRANSCRIPTIONAL REGULATOR PROTEIN HCNGP	1	1	1	2	1	1
PTHR13464:SF0	SAP30-BINDING PROTEIN	1	1	1	2	1	1
PTHR13475	NEUGRIN	1	2	1	2	1	1
PTHR13475:SF3	NEUGRIN	1	2	1	2	1	1
PTHR13483:SF3	BOX C/D SNORNA PROTEIN 1	1	1	1	2	1	1
PTHR13486	TELOMERE LENGTH AND SILENCING PROTEIN 1 TLS1 FAMILY MEMBER	1	1	1	2	1	1
PTHR13486:SF2	TELOMERE LENGTH AND SILENCING PROTEIN 1 HOMOLOG	1	1	1	2	1	1
PTHR13489	UNCHARACTERIZED	1	1	1	2	1	1
PTHR13489:SF0	MINI-CHROMOSOME MAINTENANCE COMPLEX-BINDING PROTEIN	1	1	1	2	1	1
PTHR13522	UNCHARACTERIZED	1	1	1	2	1	0
PTHR13522:SF3	U6 SNRNA PHOSPHODIESTERASE	1	1	1	2	1	0
PTHR13523	COILED-COIL-HELIX-COILED-COIL-HELIX DOMAIN CONTAINING 2/NUR77	1	2	1	2	1	1
PTHR13581:SF5	MRG/MORF4L-BINDING PROTEIN	1	1	1	2	1	1
PTHR13605:SF4	ER MEMBRANE PROTEIN COMPLEX SUBUNIT 7	1	1	1	2	1	1
PTHR13636:SF0	TRANSMEMBRANE PROTEIN 258	1	1	1	2	1	0
PTHR13675:SF1	SUCCINATE DEHYDROGENASE ASSEMBLY FACTOR 1, MITOCHONDRIAL	1	1	1	2	0	0
PTHR13678:SF2	VACUOLAR PROTEIN SORTING-ASSOCIATED PROTEIN 37A	1	1	1	2	1	1
PTHR13743	BEIGE/BEACH-RELATED	0	0	0	2	0	0
PTHR13748:SF31	COBW DOMAIN-CONTAINING PROTEIN 1-RELATED	1	1	1	2	1	1
PTHR13780:SF125	MEIOTICALLY UP-REGULATED GENE 70 PROTEIN	0	0	2	2	0	0
PTHR13803:SF1	PROTEIN TRANSPORT PROTEIN SEC24A	0	0	0	2	0	0
PTHR13829	SNRNP CORE PROTEIN FAMILY MEMBER	1	1	1	2	1	1
PTHR13829:SF2	U6 SNRNA-ASSOCIATED SM-LIKE PROTEIN LSM2	1	1	1	2	1	1
PTHR13832:SF565	AT28366P-RELATED	1	1	2	2	2	1
PTHR13832:SF747	[PYRUVATE DEHYDROGENASE [ACETYL-TRANSFERRING]]-PHOSPHATASE 2, MITOCHONDRIAL	2	1	1	2	1	2
PTHR13914:SF0	HYDROXYPROLINE DEHYDROGENASE	1	1	1	2	1	1
PTHR13930:SF0	S-ADENOSYL-L-METHIONINE-DEPENDENT TRNA 4-DEMETHYLWYOSINE SYNTHASE	0	0	0	2	1	1
PTHR13946:SF16	DNA-DIRECTED RNA POLYMERASE II SUBUNIT RPB11	0	8	1	2	1	1
PTHR13950:SF9	RABCONNECTIN-3A	2	2	1	2	1	1
PTHR13954:SF6	INOSITOL-REQUIRING ENZYME-1	1	1	2	2	1	0
PTHR13980:SF15	FACT COMPLEX SUBUNIT SPT16	5	3	3	2	2	3
PTHR13989:SF16	REPLICATION PROTEIN A2	2	1	1	2	1	1
PTHR13992:SF39	SMRTER, ISOFORM G	1	3	1	2	1	0
PTHR14068:SF0	EUKARYOTIC TRANSLATION INITIATION FACTOR 3 SUBUNIT B	1	1	2	2	1	1
PTHR14084:SF0	KYNURENINASE	1	3	1	2	1	1
PTHR14089:SF8	RNA-BINDING PROTEIN MRN1	1	1	1	2	1	2
PTHR14134:SF2	E3 UBIQUITIN-PROTEIN LIGASE RAD18	2	1	1	2	1	1
PTHR14140:SF27	E3 UBIQUITIN-PROTEIN LIGASE ORTHRUS 1-RELATED	3	4	7	2	1	1
PTHR14145:SF1	26S PROTEASOME NON-ATPASE REGULATORY SUBUNIT 6	1	1	1	2	1	1
PTHR14155	RING FINGER DOMAIN-CONTAINING	1	0	1	2	1	0
PTHR14167:SF89	ENDOPHILIN-A	2	2	2	2	3	1
PTHR14190:SF7	VACUOLAR PROTEIN SORTING-ASSOCIATED PROTEIN 52 HOMOLOG	3	2	2	2	1	1
PTHR14211:SF7	RIBOSOME BIOGENESIS PROTEIN NOP53	0	3	1	2	1	0
PTHR14226:SF66	PATATIN-LIKE PHOSPHOLIPASE DOMAIN-CONTAINING PROTEIN SPAC1786.01C	2	3	2	2	2	1
PTHR14344	WD REPEAT PROTEIN	2	3	1	2	2	0
PTHR14344:SF3	WD REPEAT-CONTAINING PROTEIN 6	2	3	1	2	2	0
PTHR14360:SF1	PROTEIN FMP32, MITOCHONDRIAL	1	1	2	2	1	2
PTHR14381	DACTYLIN	1	0	1	2	0	0
PTHR14381:SF1	F-BOX/WD REPEAT-CONTAINING PROTEIN 4	1	0	1	2	0	0
PTHR14387:SF0	THYROID ADENOMA-ASSOCIATED PROTEIN HOMOLOG	2	1	1	2	1	1
PTHR14398:SF0	ZINC FINGER PROTEIN SWM	1	1	1	2	1	0
PTHR14418:SF5	CONDENSIN COMPLEX SUBUNIT 3	1	1	1	2	1	2
PTHR14430:SF0	RAB GUANINE NUCLEOTIDE EXCHANGE FACTOR SEC2	1	1	1	2	1	4
PTHR14614:SF94	RIBOSOMAL LYSINE N-METHYLTRANSFERASE 5	1	1	1	2	1	1
PTHR14898:SF0	ENHANCER OF POLYCOMB-LIKE PROTEIN	1	2	1	2	1	1
PTHR14950:SF44	ENDORIBONUCLEASE DICER HOMOLOG 1	2	1	1	2	1	1
PTHR15071:SF13	AUTOPHAGY-RELATED PROTEIN ATG27 (EUROFUNG)	1	1	1	2	1	1
PTHR15075:SF2	ALPHA-1,6-MANNOSYLGLYCOPROTEIN 6-BETA-N-ACETYLGLUCOSAMINYLTRANSFERASE	1	1	1	2	1	2
PTHR15137	TRANSCRIPTION INITIATION FACTOR TFIID	3	2	1	2	1	0
PTHR15137:SF9	TRANSCRIPTION INITIATION FACTOR TFIID SUBUNIT 2	3	2	1	2	1	0
PTHR15138:SF14	IP01149P-RELATED	0	2	1	2	1	1
PTHR15139	TUBULIN FOLDING COFACTOR C	1	2	1	2	1	1
PTHR15139:SF0	TUBULIN-SPECIFIC CHAPERONE C	1	2	1	2	1	1
PTHR15141:SF76	TRANSCRIPTION ELONGATION FACTOR B POLYPEPTIDE 3	1	1	1	2	1	0
PTHR15154	HAMARTIN	2	4	0	2	1	1
PTHR15154:SF2	HAMARTIN	2	4	0	2	1	1
PTHR15175	NEUTROPHIL CYTOSOLIC FACTOR 2, NEUTROPHIL NADPH OXIDASE FACTOR 2	0	0	1	2	2	1
PTHR15176:SF3	SUBFAMILY NOT NAMED	2	0	1	2	0	1
PTHR15224:SF1	NADH DEHYDROGENASE [UBIQUINONE] IRON-SULFUR PROTEIN 5	1	1	1	2	1	1
PTHR15238:SF1	54S RIBOSOMAL PROTEIN L39, MITOCHONDRIAL	1	0	2	2	0	1
PTHR15315:SF76	SUBFAMILY NOT NAMED	1	2	1	2	1	1
PTHR15316:SF1	SPLICING FACTOR 3A SUBUNIT 1	1	2	1	2	1	2
PTHR15321	TUMOR SUPPRESSOR P53-BINDING PROTEIN 1	2	1	1	2	1	0
PTHR15321:SF3	TP53-BINDING PROTEIN 1	2	1	1	2	1	0
PTHR15346	DYNACTIN SUBUNIT	1	2	2	2	1	1
PTHR15346:SF0	DYNACTIN SUBUNIT 2	1	2	2	2	1	1
PTHR15350:SF5	COP9 SIGNALOSOME COMPLEX SUBUNIT 7	1	7	2	2	1	1
PTHR15371:SF0	MITOCHONDRIAL IMPORT INNER MEMBRANE TRANSLOCASE SUBUNIT TIM23-RELATED	1	1	1	2	1	1
PTHR15377:SF3	TRANSCRIPTION ELONGATION REGULATOR HOMOLOG	1	3	1	2	1	1
PTHR15396	RIBONUCLEASE P PROTEIN SUBUNIT P40	2	2	1	2	1	1
PTHR15396:SF1	RIBONUCLEASE P PROTEIN SUBUNIT P40	2	2	1	2	1	1
PTHR15439:SF0	E3 UBIQUITIN-PROTEIN LIGASE RBBP6	1	3	2	2	2	2
PTHR15451:SF19	ERGOSTEROL BIOSYNTHETIC PROTEIN 28-RELATED	1	1	1	2	1	1
PTHR15458	PHOSPHATIDYLETHANOLAMINE N-METHYLTRANSFERASE	1	1	1	2	1	1
PTHR15496:SF2	GENERAL TRANSCRIPTION FACTOR 3C POLYPEPTIDE 4	1	3	1	2	1	0
PTHR15590	CX9C MOTIF-CONTAINING PROTEIN 4	0	0	0	2	0	1
PTHR15590:SF0	CX9C MOTIF-CONTAINING PROTEIN 4	0	0	0	2	0	1
PTHR15615:SF82	PHO85 CYCLIN PHO80	2	2	3	2	2	2
PTHR15629:SF32	SH3 DOMAIN PROTEIN (AFU_ORTHOLOGUE AFUA_2G10320)	1	1	2	2	1	1
PTHR15629:SF7	SUBFAMILY NOT NAMED	1	1	1	2	1	1
PTHR15633:SF2	NUCLEOLAR PROTEIN 11	1	1	1	2	1	0
PTHR15642	CYTOCHROME C OXIDASE ASSEMBLY FACTOR 3, MITOCHONDRIAL	1	1	1	2	1	0
PTHR15642:SF3	CYTOCHROME C OXIDASE ASSEMBLY FACTOR 3 HOMOLOG, MITOCHONDRIAL	1	1	1	2	1	0
PTHR15704:SF7	TETRATRICOPEPTIDE REPEAT PROTEIN 37	1	1	1	2	1	1
PTHR15735:SF12	CDC42-INTERACTING PROTEIN 4, ISOFORM B	2	4	1	2	1	1
PTHR15744:SF0	KH HOMOLOGY DOMAIN-CONTAINING PROTEIN 4	0	1	0	2	0	0
PTHR15830	TELOMERE LENGTH REGULATION PROTEIN TEL2 FAMILY MEMBER	1	1	1	2	1	1
PTHR15830:SF10	TELOMERE LENGTH REGULATION PROTEIN TEL2 HOMOLOG	1	1	1	2	1	1
PTHR15837:SF0	RAN GUANINE NUCLEOTIDE RELEASE FACTOR	2	4	1	2	1	1
PTHR15856:SF51	MBD-R2	1	1	2	2	2	0
PTHR15887:SF1	TRANSMEMBRANE PROTEIN 69	2	1	1	2	1	1
PTHR15892:SF2	39S RIBOSOMAL PROTEIN L30, MITOCHONDRIAL	1	2	1	2	1	1
PTHR15938	TBP-1 INTERACTING PROTEIN	1	1	1	2	1	1
PTHR15938:SF0	HOMOLOGOUS-PAIRING PROTEIN 2 HOMOLOG	1	1	1	2	1	1
PTHR15952:SF11	EXPORTIN-T	1	1	1	2	1	1
PTHR16008	F-BOX ONLY PROTEIN 4	2	1	0	2	1	2
PTHR16083:SF27	LEUCINE-RICH REPEAT PROTEIN SOC-2 HOMOLOG-LIKE PROTEIN	0	0	0	2	2	1
PTHR16140:SF0	NON-STRUCTURAL MAINTENANCE OF CHROMOSOMES ELEMENT 4	2	2	1	2	1	1
PTHR16171:SF7	DNA REPAIR PROTEIN COMPLEMENTING XP-G CELLS	1	3	2	2	1	1
PTHR16201:SF35	VACUOLAR AMINO ACID TRANSPORTER YPQ1-RELATED	1	1	1	2	2	1
PTHR16220	WD REPEAT PROTEIN 8-RELATED	1	3	1	2	1	1
PTHR16220:SF0	WD REPEAT-CONTAINING PROTEIN WRAP73	1	3	1	2	1	1
PTHR16228:SF7	SOLUTE CARRIER FAMILY 41 MEMBER 1-LIKE PROTEIN	1	1	1	2	1	1
PTHR16291	NUCLEAR CAP-BINDING PROTEIN SUBUNIT 3	1	1	1	2	1	1
PTHR16291:SF0	NUCLEAR CAP-BINDING PROTEIN SUBUNIT 3	1	1	1	2	1	1
PTHR16308:SF13	PROTEIN LINGERER	1	3	1	2	1	1
PTHR16461	TOLL-INTERACTING PROTEIN	1	1	1	2	1	1
PTHR16461:SF5	TOLL-INTERACTING PROTEIN	1	1	1	2	1	1
PTHR16487:SF0	SERINE/THREONINE-PROTEIN PHOSPHATASE 4 REGULATORY SUBUNIT 2	1	1	1	2	1	0
PTHR16719:SF0	CYTOCHROME C OXIDASE COPPER CHAPERONE	1	1	1	2	0	1
PTHR16771:SF0	26S PROTEASOME COMPLEX SUBUNIT SEM1	1	1	1	2	1	1
PTHR16777	PROTEIN ECT2	1	1	1	2	1	1
PTHR16777:SF2	PROTEIN ECT2	1	1	1	2	1	1
PTHR16779:SF1	BETA-1,4-MANNOSYLTRANSFERASE EGH	3	3	3	2	2	1
PTHR17098:SF2	NADH DEHYDROGENASE [UBIQUINONE] 1 ALPHA SUBCOMPLEX SUBUNIT 1	1	1	1	2	1	1
PTHR17130	MITOCHONDRIAL OUTER MEMBRANE PROTEIN 25	2	1	1	2	1	1
PTHR17130:SF14	CYTOCHROME C OXIDASE ASSEMBLY PROTEIN COX16 HOMOLOG, MITOCHONDRIAL	2	1	1	2	1	1
PTHR17598	DNA POLYMERASE DELTA SUBUNIT 3	1	1	1	2	1	1
PTHR17598:SF13	DNA POLYMERASE DELTA SUBUNIT 3	1	1	1	2	1	1
PTHR17602:SF4	RIBOSOME BIOGENESIS REGULATORY PROTEIN HOMOLOG	1	1	1	2	1	1
PTHR17630:SF44	PROTEIN AIM2	3	1	2	2	2	2
PTHR17985:SF8	TRANSPORT AND GOLGI ORGANIZATION PROTEIN 2 HOMOLOG	2	1	2	2	1	1
PTHR18063:SF6	UBIQUITIN CARBOXYL-TERMINAL HYDROLASE MIY1	2	0	2	2	1	0
PTHR18444	UPF0538 FAMILY MEMBER	1	1	1	2	1	1
PTHR18444:SF9	UPF0538 PROTEIN C2ORF76	1	1	1	2	1	1
PTHR18843:SF7	SI:DKEYP-82A1.6-RELATED	0	0	0	2	0	0
PTHR18867:SF12	DNA REPAIR PROTEIN RAD50	2	3	1	2	1	2
PTHR18884:SF109	CELL DIVISION CONTROL PROTEIN 12	1	1	1	2	1	1
PTHR18896:SF113	PHOSPHOLIPASE D1	1	1	1	2	1	1
PTHR18898	NUCLEOPROTEIN TPR-RELATED	1	0	0	2	0	3
PTHR18898:SF2	NUCLEOPROTEIN TPR	2	1	1	2	2	2
PTHR18916:SF6	DYNACTIN SUBUNIT 1	1	2	2	2	1	0
PTHR18919:SF107	3-KETOACYL-COA THIOLASE, MITOCHONDRIAL	1	1	1	2	1	1
PTHR18934:SF99	DEAH (ASP-GLU-ALA-HIS) BOX POLYPEPTIDE 37	1	1	1	2	1	2
PTHR19134	RECEPTOR-TYPE TYROSINE-PROTEIN PHOSPHATASE	1	3	1	2	1	2
PTHR19134:SF509	TYROSINE-PROTEIN PHOSPHATASE 2	1	2	1	2	1	0
PTHR19282:SF452	LD03691P	1	2	0	2	1	1
PTHR19288:SF75	FI11325P-RELATED	2	1	1	2	1	1
PTHR19302:SF13	GAMMA-TUBULIN COMPLEX COMPONENT 2	1	1	6	2	1	1
PTHR19303:SF17	TIGGER TRANSPOSABLE ELEMENT-DERIVED PROTEIN 7	0	17	0	2	2	1
PTHR19370:SF171	NADH-CYTOCHROME B5 REDUCTASE-LIKE	1	1	1	2	0	1
PTHR19375:SF370	MEDIATOR OF RNA POLYMERASE II TRANSCRIPTION SUBUNIT 37C-RELATED	1	1	1	2	1	1
PTHR19375:SF385	HEAT SHOCK PROTEIN SSA3-RELATED	1	2	2	2	1	1
PTHR19375:SF435	RIBOSOME-ASSOCIATED COMPLEX SUBUNIT SSZ1	1	2	1	2	1	1
PTHR19376:SF11	DNA-DIRECTED RNA POLYMERASE I SUBUNIT RPA1	1	1	1	2	1	1
PTHR19432:SF35	LP09277P	1	1	1	2	1	1
PTHR19846:SF0	U4/U6 SMALL NUCLEAR RIBONUCLEOPROTEIN PRP4	1	1	1	2	1	1
PTHR19849:SF0	PHOSPHOLIPASE A2-ACTIVATING PROTEIN	3	1	1	2	1	1
PTHR19854:SF15	TRANSDUCIN BETA-LIKE PROTEIN 3	1	1	1	2	1	1
PTHR19857:SF8	MITOCHONDRIAL DIVISION PROTEIN 1-RELATED	1	1	3	2	2	1
PTHR19862	WD REPEAT-CONTAINING PROTEIN 48	1	1	1	2	1	0
PTHR19868	RECEPTOR FOR ACTIVATED PROTEIN KINASE C RACK1	1	1	1	2	1	1
PTHR19876:SF1	COATOMER SUBUNIT ALPHA	1	1	1	2	1	4
PTHR19876:SF43	F-BOX/WD REPEAT-CONTAINING PROTEIN POF1	1	3	4	2	1	1
PTHR19918:SF1	FIZZY-RELATED PROTEIN HOMOLOG	1	1	1	2	1	1
PTHR19919:SF0	DDB1- AND CUL4-ASSOCIATED FACTOR 7	0	0	0	2	0	1
PTHR19957:SF124	HL02043P	1	1	1	2	2	1
PTHR19965:SF64	YALI0F19624P	17	12	7	2	1	1
PTHR20275:SF0	NAD KINASE	1	3	1	2	1	1
PTHR20275:SF26	NADH KINASE POS5, MITOCHONDRIAL	2	1	2	2	1	1
PTHR20855:SF52	ADIPONECTIN RECEPTOR PROTEIN	1	1	1	2	1	1
PTHR20922:SF13	DNL-TYPE ZINC FINGER PROTEIN	1	1	1	2	1	1
PTHR20930	OVARIAN CARCINOMA ANTIGEN CA125-RELATED	1	2	2	2	2	1
PTHR20941	FOLATE SYNTHESIS PROTEINS	2	1	1	2	3	3
PTHR20963:SF18	ACID PHOSPHATASE PHO11-RELATED	1	1	2	2	1	0
PTHR20981	60S RIBOSOMAL PROTEIN L21	1	1	1	2	1	1
PTHR21011:SF1	28S RIBOSOMAL PROTEIN S6, MITOCHONDRIAL	1	1	0	2	1	1
PTHR21013	ATP SYNTHASE MITOCHONDRIAL F1 COMPLEX ASSEMBLY FACTOR 2/ATP12 PROTEIN, MITOCHONDRIAL PRECURSOR	1	2	1	2	1	1
PTHR21013:SF10	ATP SYNTHASE MITOCHONDRIAL F1 COMPLEX ASSEMBLY FACTOR 2	1	2	1	2	1	1
PTHR21026:SF2	39S RIBOSOMAL PROTEIN L32, MITOCHONDRIAL	1	1	1	2	1	1
PTHR21032:SF0	G PATCH DOMAIN-CONTAINING PROTEIN 11	1	5	1	2	1	0
PTHR21040:SF8	BCDNA.GH04120	1	1	1	2	1	1
PTHR21043:SF0	MITOCHONDRIAL ASSEMBLY OF RIBOSOMAL LARGE SUBUNIT PROTEIN 1	1	1	1	2	1	1
PTHR21085	CHORISMATE SYNTHASE	1	2	1	2	1	1
PTHR21152:SF24	SERINE--PYRUVATE AMINOTRANSFERASE	1	1	1	2	1	1
PTHR21192	NUCLEAR PROTEIN E3-3	1	5	1	2	1	1
PTHR21193	OXIDOREDUCTASE-LIKE DOMAIN-CONTAINING PROTEIN 1	1	1	1	2	1	1
PTHR21193:SF3	OXIDOREDUCTASE-LIKE DOMAIN-CONTAINING PROTEIN 1	1	1	1	2	1	1
PTHR21206	SLD5 PROTEIN	1	1	1	2	1	1
PTHR21206:SF0	DNA REPLICATION COMPLEX GINS PROTEIN SLD5	1	1	1	2	1	1
PTHR21212:SF0	SEIPIN	1	2	1	2	1	1
PTHR21213:SF0	GEO09665P1-RELATED	1	1	1	2	1	1
PTHR21230:SF26	VESICLE TRANSPORT V-SNARE 13	1	1	1	2	0	1
PTHR21231:SF8	GPN-LOOP GTPASE 1	1	1	1	2	1	1
PTHR21242	TRANSCRIPTION INITIATION FACTOR TFIID SUBUNIT 10	1	2	1	2	1	1
PTHR21242:SF0	TRANSCRIPTION INITIATION FACTOR TFIID SUBUNIT 10	1	2	1	2	1	1
PTHR21277:SF5	TRANSCRIPTIONAL ADAPTER 1	1	1	1	2	1	1
PTHR21286	NUCLEAR PORE COMPLEX PROTEIN NUP160	1	2	1	2	1	1
PTHR21286:SF0	NUCLEAR PORE COMPLEX PROTEIN NUP160	1	2	1	2	1	1
PTHR21292:SF1	EXOCYST COMPLEX COMPONENT 3	1	4	2	2	1	2
PTHR21294:SF8	ELECTRON TRANSFER FLAVOPROTEIN SUBUNIT BETA	1	3	0	2	5	1
PTHR21321:SF1	EXOSOME COMPLEX COMPONENT RRP40	0	1	1	2	1	1
PTHR21330	UNCHARACTERIZED	1	1	1	2	1	1
PTHR21330:SF1	E3 SUMO-PROTEIN LIGASE NSE2	1	1	1	2	1	1
PTHR21377:SF0	PROTEIN FAM210B, MITOCHONDRIAL	3	2	3	2	1	1
PTHR21427:SF19	UBIQUINONE BIOSYNTHESIS PROTEIN COQ9, MITOCHONDRIAL	1	1	1	2	1	1
PTHR21497:SF24	E3 UBIQUITIN-PROTEIN LIGASE UBR1	3	1	1	2	1	5
PTHR21512:SF5	TRAFFICKING PROTEIN PARTICLE COMPLEX SUBUNIT 9	0	1	2	2	2	0
PTHR21528:SF0	DEHYDRODOLICHYL DIPHOSPHATE SYNTHASE COMPLEX SUBUNIT NUS1	1	1	1	2	1	1
PTHR21535:SF51	MANGANESE RESISTANCE PROTEIN MNR2	2	1	3	2	1	1
PTHR21559:SF21	DYSTROGLYCAN, ISOFORM D	1	1	0	2	0	0
PTHR21575	PROTEIN HID1	1	0	1	2	1	1
PTHR21575:SF12	PROTEIN HID1	1	1	1	2	1	1
PTHR21646:SF24	UBIQUITIN CARBOXYL-TERMINAL HYDROLASE	1	1	1	2	1	3
PTHR21664	CHRONIC MYELOGENOUS LEUKEMIA TUMOR ANTIGEN 66	1	2	0	2	1	2
PTHR21664:SF1	NUDC DOMAIN-CONTAINING PROTEIN 1	1	2	0	2	1	2
PTHR21708:SF30	2-REDUCTASE FAMILY PROTEIN, PUTATIVE (AFU_ORTHOLOGUE AFUA_3G00740)-RELATED	2	2	2	2	1	1
PTHR21737:SF4	CACTIN	2	1	1	2	3	1
PTHR21738	UNCHARACTERIZED	1	2	1	2	1	2
PTHR21738:SF0	RIBOSOMAL RNA PROCESSING PROTEIN 36 HOMOLOG	1	2	1	2	1	2
PTHR22093	LEUKOCYTE RECEPTOR CLUSTER LRC MEMBER 1	1	1	1	2	1	1
PTHR22093:SF0	LEUKOCYTE RECEPTOR CLUSTER MEMBER 1	1	1	1	2	1	1
PTHR22166:SF12	ENDOPLASMIC RETICULUM JUNCTION FORMATION PROTEIN LUNAPARK	1	2	1	2	1	1
PTHR22572:SF104	MANNOSE-1-PHOSPHATE GUANYLTRANSFERASE ALPHA	2	1	1	2	1	1
PTHR22572:SF154	GLUCOSE-1-PHOSPHATE ADENYLYLTRANSFERASE FAMILY PROTEIN-RELATED	0	0	0	2	0	0
PTHR22589:SF67	PEROXISOMAL CARNITINE O-OCTANOYLTRANSFERASE	3	4	2	2	6	1
PTHR22599:SF8	MOB KINASE ACTIVATOR-LIKE 1	1	1	1	2	1	1
PTHR22601:SF80	OPT FAMILY SMALL OLIGOPEPTIDE TRANSPORTER	2	5	2	2	2	2
PTHR22726:SF18	EXPRESSED PROTEIN	2	1	1	2	1	2
PTHR22734:SF3	RIBOSOME PRODUCTION FACTOR 1	1	1	1	2	1	2
PTHR22741:SF10	COILED-COIL DOMAIN-CONTAINING PROTEIN CG32809	2	2	1	2	2	2
PTHR22749:SF6	RIBOFLAVIN KINASE	1	1	1	2	1	1
PTHR22761:SF9	EXPRESSED PROTEIN	1	1	1	2	1	1
PTHR22765:SF288	ERAD-ASSOCIATED E3 UBIQUITIN-PROTEIN LIGASE HRD1B	1	1	0	2	0	1
PTHR22765:SF334	RECEPTOR HOMOLOGY REGION, TRANSMEMBRANE DOMAIN- AND RING DOMAIN-CONTAINING PROTEIN 1	1	1	1	2	1	0
PTHR22767:SF3	N-ALPHA-ACETYLTRANSFERASE 25, NATB AUXILIARY SUBUNIT	1	1	1	2	1	1
PTHR22780:SF4	AP-2 COMPLEX SUBUNIT ALPHA	1	1	1	2	1	1
PTHR22793:SF12	MYOCARDIN-RELATED TRANSCRIPTION FACTOR, ISOFORM H	3	1	1	2	1	1
PTHR22808:SF1	TRNA (CYTOSINE(34)-C(5))-METHYLTRANSFERASE	0	5	1	2	1	2
PTHR22809:SF11	METHYLTRANSFERASE-LIKE PROTEIN	1	1	1	2	1	1
PTHR22836:SF0	PRE-MRNA 3' END PROCESSING PROTEIN WDR33	1	2	1	2	1	1
PTHR22838:SF0	WD REPEAT-CONTAINING PROTEIN 26	1	1	2	2	1	1
PTHR22852:SF0	DENTICLELESS PROTEIN HOMOLOG	1	1	1	2	0	0
PTHR22870:SF394	RETINITIS PIGMENTOSA GTPASE REGULATOR A-RELATED	1	0	1	2	1	0
PTHR22880:SF175	BROMODOMAIN TESTIS-SPECIFIC PROTEIN	0	0	1	2	0	8
PTHR22883:SF43	PALMITOYLTRANSFERASE APP	0	0	0	2	2	1
PTHR22904:SF394	STRESS-INDUCED-PHOSPHOPROTEIN 1	1	0	0	2	0	0
PTHR22914:SF26	CHITIN SYNTHASE 7	4	1	5	2	1	1
PTHR22914:SF40	CHITIN SYNTHASE 4	1	2	2	2	1	1
PTHR22929:SF0	TRANSCRIPTION FACTOR TFIIIB COMPONENT B'' HOMOLOG	1	2	1	2	1	1
PTHR22930:SF157	NUCLEASE HARBI1-RELATED	0	1	1	2	5	0
PTHR22930:SF176	NUCLEASE HARBI1-RELATED	0	0	0	2	5	0
PTHR22930:SF201	NUCLEASE HARBI1-LIKE PROTEIN	1	6	0	2	4	0
PTHR22936:SF69	RHOMBOID-LIKE PROTEIN	1	1	1	2	1	1
PTHR22950:SF661	EXPRESSED PROTEIN	1	1	1	2	1	1
PTHR22951:SF5	PHOSPHATIDYLINOSITOL-BINDING CLATHRIN ASSEMBLY PROTEIN LAP	1	1	1	2	1	1
PTHR22957:SF263	MITOTIC CHECK POINT PROTEIN BUB2	1	2	1	2	1	2
PTHR22958:SF23	DEPENDENT KINASE INHIBITOR PHO81, PUTATIVE (AFU_ORTHOLOGUE AFUA_4G06020)-RELATED	1	1	2	2	1	1
PTHR22967:SF57	NUMB-ASSOCIATED KINASE, ISOFORM A	1	2	2	2	0	1
PTHR23001:SF7	EUKARYOTIC TRANSLATION INITIATION FACTOR 5	3	2	2	2	1	1
PTHR23003:SF3	FI21236P1	3	2	3	2	0	4
PTHR23003:SF34	NUCLEOLIN	2	2	1	2	1	0
PTHR23023:SF62	FLAVIN-BINDING MONOOXYGENASE-LIKE PROTEIN (AFU_ORTHOLOGUE AFUA_6G14280)	2	2	1	2	3	3
PTHR23051:SF0	SOLUTE CARRIER FAMILY 35 MEMBER F5	2	1	1	2	1	1
PTHR23055:SF103	NEURONAL CALCIUM SENSOR 1	1	3	1	2	1	1
PTHR23063:SF43	LYSOPHOSPHATIDIC ACID:OLEOYL-COA ACYLTRANSFERASE 1	1	1	1	2	1	1
PTHR23065:SF54	SUPPRESSOR OF YEAST PROFILIN DELETION	1	1	1	2	1	0
PTHR23065:SF7	CYTOKINESIS PROTEIN 2	3	3	3	2	3	3
PTHR23069:SF0	TAT-BINDING HOMOLOG 7	1	1	1	2	1	1
PTHR23071	PHOSPHATIDYLINOSITOL GLYCAN	1	1	1	2	1	1
PTHR23071:SF1	GPI ETHANOLAMINE PHOSPHATE TRANSFERASE 3	1	1	1	2	1	0
PTHR23073:SF102	BNAA02G04630D PROTEIN	1	1	1	2	5	1
PTHR23073:SF13	26S PROTEASOME REGULATORY SUBUNIT 7	1	1	1	2	1	1
PTHR23073:SF88	26S PROTEASE REGULATORY SUBUNIT S10B HOMOLOG B	0	0	0	2	0	0
PTHR23074:SF83	VACUOLAR PROTEIN SORTING-ASSOCIATED PROTEIN 4A	2	3	1	2	1	1
PTHR23077:SF27	ATPASE FAMILY PROTEIN 2 HOMOLOG	1	1	1	2	1	1
PTHR23077:SF9	PEROXISOME ASSEMBLY FACTOR 2	1	1	1	2	1	1
PTHR23078	VESICULAR-FUSION PROTEIN NSF	0	0	0	2	0	0
PTHR23081:SF0	RNA POLYMERASE II SUBUNIT A C-TERMINAL DOMAIN PHOSPHATASE	0	4	2	2	1	1
PTHR23088:SF27	DEAMINATED GLUTATHIONE AMIDASE	1	1	1	2	1	1
PTHR23142:SF1	PRE-MRNA-SPLICING FACTOR 38A	1	1	2	2	1	1
PTHR23157:SF25	GRIP AND COILED-COIL DOMAIN-CONTAINING PROTEIN 1	1	0	0	2	1	0
PTHR23163:SF0	E3 UBIQUITIN-PROTEIN LIGASE BRE1	1	1	2	2	1	2
PTHR23168:SF0	MITOTIC SPINDLE ASSEMBLY CHECKPOINT PROTEIN MAD1	1	1	2	2	1	0
PTHR23176:SF113	RHO GTPASE ACTIVATING PROTEIN AT 16F, ISOFORM E-RELATED	1	1	1	2	1	1
PTHR23195:SF15	YEATS DOMAIN-CONTAINING PROTEIN 4	1	1	1	2	1	1
PTHR23198:SF17	NUCLEAR PORE COMPLEX PROTEIN NUP98-NUP96	1	3	1	2	1	1
PTHR23204:SF7	CLEAVAGE AND POLYADENYLATION SPECIFICITY FACTOR SUBUNIT 6	0	5	1	2	0	1
PTHR23216	NUCLEOLAR AND COILED-BODY PHOSPHOPROTEIN 1	1	2	1	2	0	2
PTHR23222:SF0	PHB	1	1	1	2	1	1
PTHR23233:SF84	FI23031P1-RELATED	2	0	4	2	1	3
PTHR23244:SF444	WALL ANCHORED PROTEIN, PUTATIVE-RELATED	0	0	0	2	1	0
PTHR23245:SF31	TRNA WYBUTOSINE-SYNTHESIZING PROTEIN 3 HOMOLOG	1	1	1	2	1	1
PTHR23249:SF15	TRAFFICKING PROTEIN PARTICLE COMPLEX SUBUNIT 4	1	1	1	2	1	1
PTHR23264	NUCLEOTIDE-BINDING PROTEIN NBP35 YEAST -RELATED	1	1	1	2	1	2
PTHR23270:SF10	PROTEIN RRP5 HOMOLOG	2	2	1	2	2	1
PTHR23271:SF1	U3 SMALL NUCLEOLAR RNA-ASSOCIATED PROTEIN 6 HOMOLOG	1	1	1	2	1	1
PTHR23272:SF13	ZINC FINGER BED DOMAIN-CONTAINING PROTEIN RICESLEEPER 1-LIKE	0	2	1	2	4	0
PTHR23272:SF130	OS01G0698300 PROTEIN	2	2	2	2	1	0
PTHR23284:SF0	PROLACTIN REGULATORY ELEMENT-BINDING PROTEIN	1	1	1	2	1	1
PTHR23293:SF9	FAD SYNTHASE	2	1	1	2	1	0
PTHR23310:SF94	GEO10176P1	1	2	2	2	1	2
PTHR23322:SF1	FAS-ASSOCIATED FACTOR 2	1	2	2	2	1	1
PTHR23326:SF1	CCR4-NOT TRANSCRIPTION COMPLEX SUBUNIT 3	1	1	2	2	1	1
PTHR23327	RING FINGER PROTEIN 127	0	1	0	2	0	0
PTHR23342:SF4	AMINO-ACID ACETYLTRANSFERASE, MITOCHONDRIAL	1	1	1	2	1	1
PTHR23353	RAB-GAP/TBC-RELATED	1	1	1	2	0	1
PTHR23355:SF35	EXOSOME COMPLEX EXONUCLEASE RRP44	1	1	2	2	3	1
PTHR23355:SF42	EXORIBONUCLEASE II, MITOCHONDRIAL	1	1	1	2	1	1
PTHR23389:SF6	REPLICATION FACTOR C SUBUNIT 1	1	2	1	2	1	2
PTHR23403:SF6	NEUTRAL TREHALASE-RELATED	3	2	2	2	2	4
PTHR23405:SF4	PROTEIN MAK16 HOMOLOG	1	1	1	2	1	1
PTHR23406:SF34	MALIC ENZYME-RELATED	2	1	1	2	1	1
PTHR23407:SF1	5-FORMYLTETRAHYDROFOLATE CYCLO-LIGASE	3	1	1	2	1	1
PTHR23420:SF20	ADENOSYLHOMOCYSTEINASE	1	1	1	2	1	1
PTHR23421:SF122	BETA-GALACTOSIDASE A-RELATED	1	1	1	2	1	1
PTHR23423:SF10	TRANSMEMBRANE PROTEIN 184C	2	1	1	2	1	1
PTHR23428:SF125	HISTONE H2B 3-RELATED	0	0	1	2	0	0
PTHR23428:SF252	HISTONE H2B	1	3	1	2	1	1
PTHR23430:SF303	HISTONE H2AX	2	0	2	2	0	0
PTHR23502:SF48	MULTIDRUG TRANSPORTER, PUTATIVE (AFU_ORTHOLOGUE AFUA_5G02700)-RELATED	1	1	2	2	1	1
PTHR23504:SF31	MAJOR FACILITATOR SUPERFAMILY DOMAIN-CONTAINING PROTEIN 10	1	2	1	2	1	1
PTHR23507:SF1	ZGC:174356	1	0	1	2	1	1
PTHR23508	CARBOXYLIC ACID TRANSPORTER PROTEIN HOMOLOG	2	2	1	2	1	1
PTHR24006:SF806	UBIQUITIN CARBOXYL-TERMINAL HYDROLASE 1	2	3	2	2	2	2
PTHR24016:SF0	CONSERVED OLIGOMERIC GOLGI COMPLEX SUBUNIT 4	1	2	1	2	1	5
PTHR24031:SF720	EUKARYOTIC INITIATION FACTOR 4A-II	1	1	1	2	1	1
PTHR24031:SF91	ATP-DEPENDENT RNA HELICASE DDX24	1	1	1	2	1	1
PTHR24055:SF453	SRSF PROTEIN KINASE 1A-RELATED	0	0	0	2	0	0
PTHR24056:SF107	CYCLIN-DEPENDENT KINASE 10	0	1	0	2	1	2
PTHR24056:SF233	CYCLIN-DEPENDENT KINASE 12	1	1	1	2	1	1
PTHR24056:SF447	SERINE/THREONINE-PROTEIN KINASE CSK1	1	1	1	2	1	1
PTHR24058:SF22	DUAL SPECIFICITY TYROSINE-PHOSPHORYLATION-REGULATED KINASE 4	1	2	1	2	1	1
PTHR24064:SF200	METABOLITE TRANSPORT PROTEIN C1271.09-RELATED	1	1	1	2	1	1
PTHR24067:SF154	UBIQUITIN-CONJUGATING ENZYME E2 G2	1	1	1	2	1	1
PTHR24067:SF257	UBIQUITIN CONJUGATING ENZYME	2	4	2	2	2	1
PTHR24067:SF319	UBIQUITIN-CONJUGATING ENZYME E2 2	1	0	0	2	1	1
PTHR24068:SF263	UBIQUITIN-CONJUGATING ENZYME E2 36-LIKE ISOFORM X1	1	1	1	2	0	1
PTHR24068:SF346	BNAA01G32320D PROTEIN	2	2	2	2	2	2
PTHR24070:SF226	GTP-BINDING PROTEIN RHEB HOMOLOG	2	1	1	2	1	1
PTHR24071:SF19	GTP-BINDING NUCLEAR PROTEIN	1	1	1	2	1	1
PTHR24073:SF285	RAS-RELATED PROTEIN RAB-18	2	1	1	2	1	1
PTHR24075:SF5	U5 SMALL NUCLEAR RIBONUCLEOPROTEIN 200 KDA HELICASE	2	4	1	2	1	1
PTHR24078:SF549	PROTEIN SIS1	2	1	2	2	1	3
PTHR24089:SF705	GRAVES DISEASE CARRIER PROTEIN	1	2	1	2	1	1
PTHR24092:SF153	PHOSPHOLIPID-TRANSPORTING ATPASE	3	3	4	2	1	3
PTHR24092:SF5	PHOSPHOLIPID-TRANSPORTING ATPASE	1	2	3	2	1	1
PTHR24095:SF245	ACETYL-COENZYME A SYNTHETASE 2	0	0	0	2	0	1
PTHR24113:SF5	RAN GTPASE-ACTIVATING PROTEIN 1	2	2	1	2	1	1
PTHR24115:SF328	KINESIN-LIKE PROTEIN KIF1B	2	1	3	2	1	1
PTHR24161:SF17	PALMITOYLTRANSFERASE HIP14	1	1	1	2	1	1
PTHR24215:SF10	RHO-GTPASE-ACTIVATING PROTEIN LRG1	3	4	2	2	1	1
PTHR24221:SF503	ATP-BINDING CASSETTE SUB-FAMILY B MEMBER 6, MITOCHONDRIAL	0	0	0	2	1	1
PTHR24343:SF307	SERINE/THREONINE-PROTEIN KINASE GIN4-RELATED	1	1	1	2	1	1
PTHR24343:SF324	SERINE/THREONINE-PROTEIN KINASE PRR1	1	1	1	2	1	1
PTHR24343:SF330	SNF1-ACTIVATING KINASE 1	1	1	1	2	2	1
PTHR24343:SF445	CALCIUM/CALMODULIN-DEPENDENT PROTEIN KINASE CMKC (EUROFUNG)	1	2	2	2	2	2
PTHR24347:SF246	SERINE/THREONINE-PROTEIN KINASE TDA1	1	2	1	2	1	1
PTHR24350	SERINE/THREONINE-PROTEIN KINASE IAL-RELATED	0	0	0	2	0	0
PTHR24351	RIBOSOMAL PROTEIN S6 KINASE	1	2	0	2	3	17
PTHR24356:SF358	SERINE/THREONINE-PROTEIN KINASE SCH9	1	2	2	2	2	2
PTHR24365:SF540	YALI0F06028P	1	1	2	2	1	0
PTHR24379:SF67	BLOODY FINGERS-RELATED	1	1	3	2	0	0
PTHR24393:SF66	FINGER DOMAIN PROTEIN, PUTATIVE (AFU_ORTHOLOGUE AFUA_6G02690)-RELATED	1	5	1	2	3	3
PTHR24403:SF82	ZINC FINGER-CONTAINING UBIQUITIN PEPTIDASE 1	1	2	2	2	1	2
PTHR24404	ZINC FINGER PROTEIN	1	1	1	2	0	1
PTHR28013	PROTEIN DCV1-RELATED	1	2	3	2	3	1
PTHR28015	ATP SYNTHASE ASSEMBLY FACTOR FMC1, MITOCHONDRIAL	2	1	1	2	1	1
PTHR28015:SF1	ATP SYNTHASE ASSEMBLY FACTOR FMC1, MITOCHONDRIAL	2	1	1	2	1	1
PTHR28035	MITOCHONDRIAL DISTRIBUTION AND MORPHOLOGY PROTEIN 10	1	1	1	2	1	1
PTHR28035:SF1	MITOCHONDRIAL DISTRIBUTION AND MORPHOLOGY PROTEIN 10	1	1	1	2	1	1
PTHR28036	DASH COMPLEX SUBUNIT DAD2	2	1	1	2	1	1
PTHR28036:SF1	DASH COMPLEX SUBUNIT DAD2	2	1	1	2	1	1
PTHR28038	ADL329WP	0	1	0	2	1	0
PTHR28038:SF1	ADL329WP	0	1	0	2	1	0
PTHR28049	TRANSMEMBRANE PROTEIN YOR223W	1	1	1	2	1	0
PTHR28049:SF1	TRANSMEMBRANE PROTEIN YOR223W	1	1	1	2	1	0
PTHR28051	PROTEIN MTL1-RELATED	0	0	1	2	1	1
PTHR28051:SF1	PROTEIN MTL1-RELATED	3	2	2	2	0	0
PTHR28090:SF2	PROTEIN ROT1	1	2	1	2	1	1
PTHR28106:SF1	MITOCHONDRIAL ATPASE COMPLEX SUBUNIT ATP10	1	1	2	2	1	1
PTHR28112	SRP-INDEPENDENT TARGETING PROTEIN 3	2	1	1	2	1	1
PTHR28112:SF1	SRP-INDEPENDENT TARGETING PROTEIN 3	2	1	1	2	1	1
PTHR28113	DASH COMPLEX SUBUNIT DAM1	1	1	1	2	1	1
PTHR28113:SF1	DASH COMPLEX SUBUNIT DAM1	1	1	1	2	1	1
PTHR28136:SF1	NUCLEUS EXPORT PROTEIN BRR6	1	1	1	2	1	0
PTHR28141:SF1	2',3'-CYCLIC-NUCLEOTIDE 3'-PHOSPHODIESTERASE	1	1	1	2	1	0
PTHR28163	PROTEIN PET117 HOMOLOG, MITOCHONDRIAL	1	1	1	2	1	0
PTHR28163:SF1	PROTEIN PET117 HOMOLOG, MITOCHONDRIAL	1	1	1	2	1	0
PTHR28165	NON-CLASSICAL EXPORT PROTEIN 2-RELATED	0	0	0	2	0	0
PTHR28187	PROTEIN RCR1-RELATED	0	0	1	2	1	0
PTHR28187:SF1	PROTEIN RCR1-RELATED	0	0	1	2	1	0
PTHR28190	NUCLEAR MIGRATION PROTEIN NUM1	1	0	1	2	1	1
PTHR28200	DASH COMPLEX SUBUNIT ASK1	1	3	1	2	1	2
PTHR28200:SF1	DASH COMPLEX SUBUNIT ASK1	1	3	1	2	1	2
PTHR28207	ATP SYNTHASE SUBUNIT H, MITOCHONDRIAL	1	1	3	2	1	1
PTHR28207:SF1	ATP SYNTHASE SUBUNIT H, MITOCHONDRIAL	1	1	3	2	1	1
PTHR28229	TRANSLOCATION PROTEIN SEC66	1	1	1	2	1	2
PTHR28229:SF1	TRANSLOCATION PROTEIN SEC66	1	1	1	2	1	2
PTHR28235	PROTEIN FYV4, MITOCHONDRIAL	1	1	1	2	1	1
PTHR28235:SF1	PROTEIN FYV4, MITOCHONDRIAL	1	1	1	2	1	1
PTHR28243	AGL049CP	1	1	2	2	1	1
PTHR28243:SF1	AGL049CP	1	1	2	2	1	1
PTHR28268	MICOS SUBUNIT MIC26	1	1	1	2	1	0
PTHR28268:SF1	MICOS SUBUNIT MIC26	1	1	1	2	1	0
PTHR28271	54S RIBOSOMAL PROTEIN L31, MITOCHONDRIAL	1	1	1	2	1	1
PTHR28271:SF1	54S RIBOSOMAL PROTEIN L31, MITOCHONDRIAL	1	1	1	2	1	1
PTHR28288:SF2	PROTEASE B INHIBITOR 2	3	3	2	2	3	1
PTHR28525	REACTIVE OXYGEN SPECIES MODULATOR 1	1	1	1	2	1	2
PTHR28570:SF3	ASPARTYL AMINOPEPTIDASE	1	1	1	2	0	2
PTHR28605	CTF8, CHROMOSOME TRANSMISSION FIDELITY FACTOR 8 HOMOLOG (S. CEREVISIAE)	1	1	1	2	1	1
PTHR28605:SF1	CTF8, CHROMOSOME TRANSMISSION FIDELITY FACTOR 8 HOMOLOG (S. CEREVISIAE)	1	1	1	2	1	1
PTHR30249:SF0	PLASTIDAL GLYCOLATE/GLYCERATE TRANSLOCATOR 1, CHLOROPLASTIC	1	2	3	2	1	3
PTHR30344:SF4	CYCLASE, PUTATIVE (AFU_ORTHOLOGUE AFUA_6G11580)-RELATED	1	6	1	2	1	1
PTHR30521:SF4	DEFERROCHELATASE/PEROXIDASE EFEB	8	2	3	2	1	2
PTHR30540:SF95	POTASSIUM TRANSPORTER 10	1	1	2	2	1	1
PTHR30546:SF23	PROTEIN RFS1-RELATED	1	1	1	2	1	1
PTHR30574:SF1	UPF0394 INNER MEMBRANE PROTEIN YEDE	2	0	1	2	1	0
PTHR30575	PEPTIDASE M20	0	0	0	2	0	0
PTHR30615:SF8	UPF0047 PROTEIN C4A8.02C	1	0	1	2	0	0
PTHR31001:SF55	CHROMOSOME 12, WHOLE GENOME SHOTGUN SEQUENCE	1	1	1	2	1	1
PTHR31027	NUCLEAR SEGREGATION PROTEIN BFR1	1	1	1	2	1	2
PTHR31027:SF2	NUCLEAR SEGREGATION PROTEIN BFR1	1	1	1	2	1	2
PTHR31030	PLASMA MEMBRANE FUSION PROTEIN PRM1	0	1	1	2	1	1
PTHR31030:SF1	PLASMA MEMBRANE FUSION PROTEIN PRM1	0	1	1	2	1	1
PTHR31061:SF24	LD22376P	1	2	1	2	1	1
PTHR31069:SF12	ASPERLIN BIOSYNTHESIS CLUSTER PROTEIN G	2	1	1	2	2	0
PTHR31138:SF1	CHROMOSOME 19, WHOLE GENOME SHOTGUN SEQUENCE	3	3	2	2	2	1
PTHR31145:SF6	INTEGRAL MEMBRANE PROTEIN (AFU_ORTHOLOGUE AFUA_7G01610)	1	1	1	2	1	1
PTHR31162	MALIC ACID TRANSPORT PROTEIN-RELATED	1	1	0	2	1	1
PTHR31184:SF2	HUNTINGTIN-INTERACTING PROTEIN K	1	1	1	2	1	1
PTHR31297:SF37	EXO-1,3-BETA-GLUCANASE-RELATED	1	1	1	2	1	4
PTHR31344:SF0	NUCLEAR PORE COMPLEX PROTEIN NUP205	1	5	1	2	1	1
PTHR31395	SHISA	0	1	0	2	1	2
PTHR31404	MITOCHONDRIAL GENOME MAINTENANCE PROTEIN MGM101	1	1	1	2	1	1
PTHR31404:SF0	MITOCHONDRIAL GENOME MAINTENANCE PROTEIN MGM101	1	1	1	2	1	1
PTHR31431	NUCLEOPORIN NUP188 HOMOLOG	1	1	1	2	1	0
PTHR31431:SF1	NUCLEOPORIN NUP188 HOMOLOG	1	1	1	2	1	0
PTHR31451:SF40	SUBFAMILY NOT NAMED	2	3	3	2	1	1
PTHR31469:SF4	OS07G0633600 PROTEIN	1	1	1	2	0	0
PTHR31490:SF35	BETA-1,4-ENDOXYLANASE (EUROFUNG)	0	5	4	2	5	6
PTHR31495:SF0	PEROXYGENASE 3-RELATED	1	1	1	2	1	1
PTHR31531	E3 UBIQUITIN-PROTEIN LIGASE E3D FAMILY MEMBER	2	1	2	2	1	2
PTHR31531:SF2	E3 UBIQUITIN-PROTEIN LIGASE E3D	2	1	2	2	1	2
PTHR31534:SF3	SUBFAMILY NOT NAMED	0	1	0	2	0	1
PTHR31559:SF0	PYRIDOXAL 5'-PHOSPHATE SYNTHASE SUBUNIT SNO1-RELATED	1	1	2	2	1	1
PTHR31571:SF2	HISTONE ACETYLTRANSFERASE RTT109	1	2	2	2	1	1
PTHR31684	COILED-COIL DOMAIN-CONTAINING PROTEIN 43	1	1	1	2	1	0
[truncated: 7,178 more rows]
