# Supplementary material for: Comparative Genome Analyses of Plant Rust Pathogen Genomes Reveal a Confluence of Pathogenicity Factors to Quell Host Plant Defense Responses
Source: Plants (Basel). 2022 Jul 28;11(15):1962. doi: 10.3390/plants11151962 (PMC9370660; doi:10.3390/plants11151962)
Supplement: Supplementary file 1 [file plants-11-01962-s001.zip › Table S5 Repeat elements analysis of Puccinia spp..xlsx]

## Sheet: Sheet1
Supplemental Table S5: Repeat analysis of Puccinia spp.
	Puccinia sorghi			Puccinia novopanici			Puccinia hordei			Puccinia graminis tritici 75-36-700-3			Puccinia graminis tritici 21-0			Puccinia graminis tritici Ug99			Puccinia striiformis 38S102			Puccinia striiformis CY32			Puccinia striiformis 78			Puccinia triticina BBBD1			Puccinia coronata			Melampsora laricis
Size of the genome (bp)	99534058			99934463			206919034			88724376			176850170			176235062			75577821			130484873			117391083			135343689				150467806			101129028
GC% of the genome (%)	43.15			43.97			41.65			43.35			43.5			43.53			44.23			44.77			44.42			46.72				44.76			41
	# of elements	length occupied	% of sequence	# of elements	length occupied	% of sequence	# of elements	length occupied	% of sequence	# of elements	length occupied	% of sequence	# of elements	length occupied	% of sequence	# of elements	length occupied	% of sequence	# of elements	length occupied	% of sequence	# of elements	length occupied	% of sequence	# of elements	length occupied	% of sequence	# of elements	length occupied	% of sequence	# of elements	length occupied	% of sequence	# of elements	length occupied	% of sequence
Retroelements	2109	431103bp	0.0043	1521	282607 bp	0.0028	7644	1753564 bp	0.0085	1542	291730 bp	0.0033	3439	694586 bp	0.0039	3449	728739 bp	0.0041	964	235436 bp	0.0031	2024	509420 bp	0.0039	1384	315811 bp	0.0027	2289	472774 bp	0.0035	4365	880038 bp	0.0058	1709	489469 bp	0.0048
SINEs:	61	3330bp	0	57	3230 bp	0	67	3359 bp	0	20	1058 bp	0	37	1988 bp	0	42	2383 bp	0	39	1879 bp	0	61	3002 bp	0	41	1995 bp	0	19	1144 bp	0	17	750 bp	0	21	1243 bp	0
Penelope	7	541bp	0	17	1342 bp	0	89	6911 bp	0	21	1484 bp	0	45	2844 bp	0	41	2804 bp	0	1	124 bp	0	2	248 bp	0	1	124 bp	0	13	1008 bp	0	165	22999 bp	0.0002	10	1693 bp	0
LINEs:	150	8643bp	0.0001	202	12308 bp	0.0001	482	31447 bp	0.0002	147	9165 bp	0.0001	343	21137 bp	0.0001	303	19013 bp	0.0001	102	5919 bp	0.0001	187	10565 bp	0.0001	155	11981 bp	0.0001	106	6903 bp	0.0001	432	38115 bp	0.0003	268	12660 bp	0.0001
CRE/SLACS	0	0bp	0	0	0 bp	0	0	0 bp	0	0	0 bp	0	0	0 bp	0	0	0 bp	0	0	0 bp	0	0	0 bp	0	0	0 bp	0	0	0 bp	0	0	0 bp	0	0	0 bp	0
L2/CR1/Rex	16	887bp	0	12	490 bp	0	34	1947 bp	0	16	924 bp	0	42	2105 bp	0	32	1887 bp	0	15	889 bp	0	23	1318 bp	0	35	2967 bp	0	5	319 bp	0	40	2593 bp	0	16	852 bp	0
R1/LOA/Jockey	12	647bp	0	21	1256 bp	0	71	4526 bp	0	15	1008 bp	0	39	2387 bp	0	33	2066 bp	0	10	498 bp	0	23	1192 bp	0	23	1780 bp	0	17	1011 bp	0	23	1504 bp	0	14	1032 bp	0
R2/R4/NeSL	1	88bp	0	5	269 bp	0	2	111 bp	0	3	253 bp	0	7	590 bp	0	4	332 bp	0	1	43 bp	0	1	43 bp	0	1	43 bp	0	2	120 bp	0	0	0 bp	0	2	123 bp	0
RTE/Bov-B	2	96bp	0	5	271 bp	0	8	545 bp	0	1	52 bp	0	3	214 bp	0	1	105 bp	0	4	229 bp	0	5	270 bp	0	6	1164 bp	0	2	101 bp	0	10	718 bp	0	7	333 bp	0
L1/CIN4	86	5084bp	0.0001	80	5780 bp	0.0001	223	13857 bp	0.0001	62	3886 bp	0	144	8764 bp	0	125	7513 bp	0	49	3137 bp	0	91	5497 bp	0	60	4513 bp	0	58	3904 bp	0	150	8189 bp	0.0001	203	7859 bp	0.0001
LTR elements:	1898	419130bp	0.0042	1262	267069 bp	0.0027	7095	1718758 bp	0.0083	1375	281507 bp	0.0032	3059	671461 bp	0.0038	3104	707343 bp	0.004	823	227638 bp	0.003	1776	495853 bp	0.0038	1188	301835 bp	0.0026	2164	464727 bp	0.0034	3916	841173 bp	0.0056	1420	475566 bp	0.0047
BEL/Pao	27	1454bp	0	32	1959 bp	0	47	2443 bp	0	27	1430 bp	0	64	3318 bp	0	63	3106 bp	0	18	983 bp	0	33	1739 bp	0	64	8035 bp	0.0001	40	2168 bp	0	55	3184 bp	0	27	1486 bp	0
Ty1/Copia	165	18577bp	0.0002	249	32911 bp	0.0003	469	60613 bp	0.0003	142	19949 bp	0.0002	280	38037 bp	0.0002	286	39175 bp	0.0002	61	9316 bp	0.0001	114	13945 bp	0.0001	132	16440 bp	0.0001	287	33939 bp	0.0003	279	29915 bp	0.0002	157	30830 bp	0.0003
Gypsy/DIRS1	1489	382422bp	0.0038	765	215956 bp	0.0022	5993	1608156 bp	0.0078	987	241860 bp	0.0027	2249	587724 bp	0.0033	2264	622471 bp	0.0035	600	205968 bp	0.0027	1385	460535 bp	0.0035	849	265176 bp	0.0023	1597	409209 bp	0.003	3116	743459 bp	0.0049	1099	432908 bp	0.0043
Retroviral	130	7781bp	0.0001	117	6509 bp	0.0001	368	28068 bp	0.0001	155	10215 bp	0.0001	293	20601 bp	0.0001	324	21564 bp	0.0001	81	4733 bp	0.0001	146	9293 bp	0.0001	86	5156 bp	0	169	10298 bp	0.0001	305	44294 bp	0.0003	90	5796 bp	0.0001
DNA transposons	436	24756bp	0.0002	511	31680 bp	0.0003	1117	132160 bp	0.0006	402	23165 bp	0.0003	853	50902 bp	0.0003	855	51135 bp	0.0003	253	14557 bp	0.0002	398	24388 bp	0.0002	281	20385 bp	0.0002	228	13689 bp	0.0001	2830	408425 bp	0.0027	251	18043 bp	0.0002
hobo-Activator	129	6793bp	0.0001	160	9549 bp	0.0001	217	13242 bp	0.0001	139	7231 bp	0.0001	272	15018 bp	0.0001	278	16105 bp	0.0001	86	4381 bp	0.0001	127	6508 bp	0	92	6404 bp	0.0001	95	5773 bp	0	288	15322 bp	0.0001	79	4975 bp	0
Tc1-IS630-Pogo	81	6255bp	0.0001	68	4443 bp	0	82	6100 bp	0	35	2858 bp	0	83	6425 bp	0	80	6264 bp	0	49	2697 bp	0	77	6031 bp	0	47	5266 bp	0	13	708 bp	0	1760	328000 bp	0.0022	49	3196 bp	0
En-Spm	0	0bp	0	0	0 bp	0	0	0 bp	0	0	0 bp	0	0	0 bp	0	0	0 bp	0	0	0 bp	0	0	0 bp	0	0	0 bp	0	0	0 bp	0	0	0 bp	0	0	0 bp	0
MuDR-IS905	0	0bp	0	0	0 bp	0	0	0 bp	0	0	0 bp	0	0	0 bp	0	0	0 bp	0	0	0 bp	0	0	0 bp	0	0	0 bp	0	0	0 bp	0	0	0 bp	0	0	0 bp	0
PiggyBac	3	154bp	0	9	462 bp	0	7	476 bp	0	1	30 bp	0	4	144 bp	0	8	324 bp	0	0	0 bp	0	0	0 bp	0	2	196 bp	0	1	74 bp	0	3	107 bp	0	3	108 bp	0
Tourist/Harbinger	28	1697bp	0	58	3455 bp	0	er 84	4663 bp	0	24	1241 bp	0	62	3108 bp	0	58	2944 bp	0	17	936 bp	0	26	1441 bp	0	20	1115 bp	0	14	751 bp	0	69	3087 bp	0	18	913 bp	0
Other (Mirage,P-element, Transib)	0	0bp	0	3	131 bp	0	4	262 bp	0	3	180 bp	0	3	188 bp	0	3	188 bp	0	0	0 bp	0	1	69 bp	0	0	0 bp	0	0	0 bp	0	8	328 bp	0	0	0 bp	0
Rolling-circles	13	774bp	0	71	7226 bp	0.0001	470	66971 bp	0.0003	48	3977 bp	0	146	13551 bp	0.0001	133	10465 bp	0.0001	25	2765 bp	0	45	5537 bp	0	36	3919 bp	0	90	10465 bp	0.0001	75	5571 bp	0	51	5739 bp	0.0001
Unclassified:	4	292bp	0	2	153 bp	0	6	383 bp	0	2	119 bp	0	11	647 bp	0	7	424 bp	0	2	74 bp	0	4	156 bp	0	3	166 bp	0	6	323 bp	0	3	261 bp	0	1	98 bp	0
Total interspersed repeats		456151bp	0.0046		314440 bp	0.0031	repeats:	1886107 bp	0.0091	peats:	315014 bp	0.0036		746135 bp	0.0042		780298 bp	0.0044		250067 bp	0.0033		533964 bp	0.0041		336362 bp	0.0029		486786 bp	0.0036		1288724 bp	0.0086		507610 bp	0.005
Small RNA:	118	13956bp	0.0001	214	27499 bp	0.0003	265	50305 bp	0.0002	143	18573 bp	0.0002	589	290700 bp	0.0016	383	124688 bp	0.0007	182	29797 bp	0.0004	211	16855 bp	0.0001	209	24596 bp	0.0002	409	39999 bp	0.0003	210	29606 bp	0.0002	289	150803 bp	0.0015
Satellites:	60	4256bp	0	246	18808 bp	0.0002	79	9202 bp	0	47	4298 bp	0	102	8731 bp	0	113	9619 bp	0.0001	69	5021 bp	0.0001	91	6631 bp	0.0001	72	6379 bp	0.0001	91	9392 bp	0.0001	118	15582 bp	0.0001	62	14278 bp	0.0001
Simple repeats:	20098	853363bp	0.0086	31718	1538958 bp	0.0154	73766	4314563 bp	0.0209	25531	1097325 bp	0.0124	58386	2583224 bp	0.0146	59308	2576012 bp	0.0146	18926	865903 bp	0.0115	27874	1204625 bp	0.0092	19902	883069 bp	0.0075	19756	866955 bp	0.0064	44612	2001391 bp	0.0133	20398	919284 bp	0.0091
Low complexity:	4585	238519bp	0.0024	6496	354120 bp	0.0035	15956	1097581 bp	0.0053	5569	298649 bp	0.0034	12623	693298 bp	0.0039	12588	692109 bp	0.0039	4180	232600 bp	0.0031	6115	340318 bp	0.0026	4516	251661 bp	0.0021	4033	213488 bp	0.0016	7700	395745 bp	0.0026	4463	241023 bp	0.0024
