# Supplementary material for: Comparative Genome Analyses of Plant Rust Pathogen Genomes Reveal a Confluence of Pathogenicity Factors to Quell Host Plant Defense Responses
Source: Plants (Basel). 2022 Jul 28;11(15):1962. doi: 10.3390/plants11151962 (PMC9370660; doi:10.3390/plants11151962)
Supplement: Supplementary file 1 [file plants-11-01962-s001.zip › Table S6 Secretory proteins Puccinia genomes.xlsx]

## Sheet: Sheet12
Supplemental Table S6: Secretor proteins in all Puccinia spp.
secretors	Pn-IDs	Pgt 21 Annot	Pn-annot	Pc	Pgt 21	Pgt 75	Pgt Ug99	Pn	Ps	Pst 78	Pt 77	Grand Total
KAA1064054.1	-	hypothetical protein PGT21_000801			1					1	1	3
KAA1064383.1	PCEMA_002898.t1	hypothetical protein PGT21_001063	-	2	1	1	1			1	2	8
KAA1064389.1	-	hypothetical protein PGT21_001328			1	1	1			1		4
KAA1064396.1	-	hypothetical protein PGT21_001490		2	1	1	1			1	1	7
KAA1064397.1	PCEMA_014209.t1	hypothetical protein PGT21_001512	-		1		1	1	1	1	1	6
KAA1064412.1	-	hypothetical protein PGT21_002055			1	1	1					3
KAA1064422.1	PCEMA_000154.t1	hypothetical protein PGT21_002479	-		1	1		12	7	4	2	27
KAA1064441.1	-	hypothetical protein PGT21_003085			1	1	1					3
KAA1064474.1	-	hypothetical protein PGT21_004224			1	1	1					3
KAA1064475.1	-	hypothetical protein PGT21_004268		2	1	1	1		1	1	1	8
KAA1064493.1	-	hypothetical protein PGT21_005217			1	1	1					3
KAA1064494.1	PCEMA_001326.t1	hypothetical protein PGT21_005230	-		1	1		2		1	1	6
KAA1064499.1	PCEMA_001331.t1	hypothetical protein PGT21_005324	NADH dehydrogenase (Ubiquinone) complex I		1	1	1	3	1	2	2	11
KAA1064506.1	-	Lysophospholipase 1			1	1	2				1	5
KAA1064507.1	PCEMA_003700.t1	hypothetical protein PGT21_005804	Lysophospholipase	2	1	1	1	1			1	7
KAA1064519.1	-	hypothetical protein PGT21_006263			1		3					4
KAA1064520.1	-	hypothetical protein PGT21_006302			1	1	1					3
KAA1064530.1	-	hypothetical protein PGT21_006835			1	2	1			1		5
KAA1064545.1	-	hypothetical protein PGT21_007370			1	2	1					4
KAA1064546.1	-	hypothetical protein PGT21_007384			1	1	1		1			4
KAA1064550.1	-	hypothetical protein PGT21_007423		5	1	2	1				1	10
KAA1064552.1	PCEMA_001307.t1	hypothetical protein PGT21_007462	-		1	1					1	3
KAA1064605.1	PCEMA_007336.t1	hypothetical protein PGT21_009280	Galactose oxidase	1	1	1	1	2	1			7
KAA1064621.1	-	hypothetical protein PGT21_009753			1	1	1					3
KAA1064622.1	-	hypothetical protein PGT21_009776		6	1	2	2			2		13
KAA1064656.1	-	hypothetical protein PGT21_010873			1	1	1				1	4
KAA1064682.1	-	hypothetical protein PGT21_011589			1	1	1		1	1		5
KAA1064686.1	-	hypothetical protein PGT21_011673			1	1	1					3
KAA1064699.1	-	hypothetical protein PGT21_012098			1	1	1					3
KAA1064706.1	-	hypothetical protein PGT21_012244			1		1			1		3
KAA1064711.1	-	hypothetical protein PGT21_012363			1	1	1			1		4
KAA1064718.1	-	chitin deacetylase			1	1	1				1	4
KAA1064734.1	PCEMA_013305.t1	hypothetical protein PGT21_012992	-		1		1	1			1	4
KAA1064740.1	-	hypothetical protein PGT21_013177			1	1	1			1		4
KAA1064745.1	PCEMA_007010.t1	hypothetical protein PGT21_013259	-		1		1	2		2		6
KAA1064758.1	PCEMA_002951.t1	hypothetical protein PGT21_013784	-		1		1			2		4
KAA1064765.1	-	hypothetical protein PGT21_014024			1	1				1		3
KAA1064776.1	-	hypothetical protein PGT21_014352			1	2	2					5
KAA1064795.1	-	hypothetical protein PGT21_015113			1	1	1				1	4
KAA1064847.1	-	hypothetical protein PGT21_016516			1	1	1					3
KAA1064849.1	-	hypothetical protein PGT21_016550			1	1	1					3
KAA1064852.1	-	hypothetical protein PGT21_016590			1	1	1					3
KAA1064853.1	-	hypothetical protein PGT21_016627			1		1			1		3
KAA1064895.1	-	hypothetical protein PGT21_018723		9	1		1				3	14
KAA1064907.1	PCEMA_000375.t1	hypothetical protein PGT21_018983	-	2	1		1	1	1			6
KAA1064933.1	-	hypothetical protein PGT21_019525			1	1	1					3
KAA1064939.1	-	hypothetical protein PGT21_019718			1	1	1			2		5
KAA1064941.1	-	hypothetical protein PGT21_019763		2	1	1						4
KAA1064946.1	PCEMA_004952.t1	hypothetical protein PGT21_019917	-		1	1	1				1	4
KAA1064949.1	-	hypothetical protein PGT21_020051			1	1	1					3
KAA1064953.1	-	hypothetical protein PGT21_020131		1	1	1	1				2	6
KAA1064968.1	-	hypothetical protein PGT21_020433			1	1	1					3
KAA1065002.1	PCEMA_004088.t1	hypothetical protein PGT21_021382	-	2	1	1	1	1		1	1	8
KAA1065007.1	-	hypothetical protein PGT21_021445			1		1			1		3
KAA1065029.1	-	hypothetical protein PGT21_021953			1	1	1			2	2	7
KAA1065031.1	-	hypothetical protein PGT21_022043			1	1	2					4
KAA1065060.1	-	hypothetical protein PGT21_023375		2	1	1	1				1	6
KAA1065087.1	-	hypothetical protein PGT21_024344			1	1	2			1		5
KAA1065092.1	-	hypothetical protein PGT21_024754			1		2					3
KAA1065501.1	-	hypothetical protein PGT21_001053			1		2					3
KAA1065516.1	-	hypothetical protein PGT21_001483			1		3					4
KAA1065533.1	-	hypothetical protein PGT21_002410			1		2					3
KAA1065542.1	-	hypothetical protein PGT21_002674		2	1		1			1	1	6
KAA1065554.1	-	hypothetical protein PGT21_003046									7	7
KAA1065561.1	PCEMA_009067.t1	hypothetical protein PGT21_003249	Carboxypeptidase		1	1	2	1				5
KAA1065570.1	-	hypothetical protein PGT21_003592			1	1	1			1		4
KAA1065574.1	PCEMA_001615.t1	hypothetical protein PGT21_050335	Os-5g-2179-- protein	1					3			4
KAA1065598.1	-	hypothetical protein PGT21_004451				1	2					3
KAA1065619.1	-	hypothetical protein PGT21_005010			1	1	1			1		4
KAA1065620.1	-	hypothetical protein PGT21_005040			1		1				1	3
KAA1065635.1	PCEMA_012919.t1	hypothetical protein PGT21_005845	-		1		1				1	3
KAA1065639.1	PCEMA_010432.t1	hypothetical protein PGT21_005919	Trehalose-6-phosphate synthase domain protein	3	1		1		1		1	7
KAA1065641.1	-	hypothetical protein PGT21_005967			1		2				1	4
KAA1065645.1	PCEMA_000087.t1	hypothetical protein PGT21_006083	-	2	1		3	1		1	1	9
KAA1065667.1	PCEMA_005960.t1	hypothetical protein PGT21_006829	-	1	1		2	2	1	1	1	9
KAA1065673.1	-	hypothetical protein PGT21_007362			1		2					3
KAA1065677.1	-	hypothetical protein PGT21_007455			1		1				1	3
KAA1065683.1	-	hypothetical protein PGT21_007578			1	1	1					3
KAA1065685.1	-	hypothetical protein PGT21_007651			1	1	2				2	6
KAA1065702.1	-	hypothetical protein PGT21_008090			1		2			1	1	5
KAA1065749.1	-	hypothetical protein PGT21_009154			1		2					3
KAA1065783.1	-	hypothetical protein PGT21_009960			1		2					3
KAA1065785.1	-	hypothetical protein PGT21_009996			1		1				2	4
KAA1065815.1	-	hypothetical protein PGT21_011037			1		2					3
KAA1065821.1	-	hypothetical protein PGT21_011190			1		3				1	5
KAA1065864.1	-	hypothetical protein PGT21_013432		2	1		1			2		6
KAA1065883.1	-	hypothetical protein PGT21_014176			1	1	2					4
KAA1065889.1	-	hypothetical protein PGT21_014345			1		2					3
KAA1065891.1	-	hypothetical protein PGT21_014390			1		2		1	2	2	8
KAA1065896.1	-	hypothetical protein PGT21_014646			1		2					3
KAA1065908.1	PCEMA_000423.t1	hypothetical protein PGT21_015139	-	3	1		2	1		2	1	10
KAA1065941.1	-	hypothetical protein PGT21_016154			1	1	2			1		5
KAA1065949.1	-	hypothetical protein PGT21_016443			1		2			1		4
KAA1065952.1	PCEMA_000093.t1	hypothetical protein PGT21_016511	GDSL esterase/lipase		1		1			1	1	4
KAA1065954.1	PCEMA_004318.t1	hypothetical protein PGT21_016542	SET domain-containing protein 5	1	1	1	2		1	3	2	11
KAA1065959.1	PCEMA_000053.t1	hypothetical protein PGT21_016632	-		1	2	2	2				7
KAA1065970.1	-	hypothetical protein PGT21_017019			1	1	1				1	4
KAA1065971.1	-	hypothetical protein PGT21_017031		1	1		1		1			4
KAA1065985.1	PCEMA_006931.t1	coatomer subunit beta	Coatomer subunit beta	2						1		3
KAA1066003.1	-	hypothetical protein PGT21_017964		1	1	1	1					4
KAA1066005.1	-	hypothetical protein PGT21_018137			1	1	2					4
KAA1066006.1	-	hypothetical protein PGT21_018206			1		1			1		3
KAA1066007.1	PCEMA_001371.t1	hypothetical protein PGT21_018222	-	2	1		2	2		1		8
KAA1066017.1	-	hypothetical protein PGT21_018489			1	1	1					3
KAA1066024.1	-	hypothetical protein PGT21_018766			1	1	2					4
KAA1066066.1	-	hypothetical protein PGT21_019746			1		1			1		3
KAA1066084.1	PCEMA_014218.t1	hypothetical protein PGT21_020699	-		1	1	1	1	1		1	6
KAA1066103.1	-	putative lipase atg15		1	1		2		1	1	1	7
KAA1066111.1	-	hypothetical protein PGT21_021679		2	1	1	1			1		6
KAA1066117.1	-	hypothetical protein PGT21_021993			1	1	1					3
KAA1066120.1	PCEMA_001778.t1	hypothetical protein PGT21_022050	SET domain-containing protein 5						1	1	1	3
KAA1066129.1	-	hypothetical protein PGT21_022402			1	1	3			1	2	8
KAA1066130.1	-	hypothetical protein PGT21_022470			1	1	1					3
KAA1066153.1	-	hypothetical protein PGT21_023296			1		1			1		3
KAA1066156.1	PCEMA_006932.t1	hypothetical protein PGT21_023351	-		1		1	1	1	1	1	6
KAA1066162.1	-	hypothetical protein PGT21_023646			1		2					3
KAA1066166.1	-	hypothetical protein PGT21_023749		1	1		1					3
KAA1066211.1	PCEMA_008135.t1	hypothetical protein PGT21_025054	Protein rds1	3	1		1	1	1	1		8
KAA1066224.1	-	hypothetical protein PGT21_025588		2	1		2				1	6
KAA1066225.1	-	hypothetical protein PGT21_025616			1					2		3
KAA1066242.1	-	hypothetical protein PGT21_026093			1		2					3
KAA1066247.1	-	hypothetical protein PGT21_026236			1	1	1			1		4
KAA1066270.1	-	hypothetical protein PGT21_027288			1		1			1		3
KAA1066272.1	-	hypothetical protein PGT21_027345			1	1	1					3
KAA1066305.1	-	hypothetical protein PGT21_028063			1	1	2			1		5
KAA1066310.1	-	hypothetical protein PGT21_028147			1		2					3
KAA1066324.1	-	hypothetical protein PGT21_028436			1	1	1					3
KAA1066325.1	-	hypothetical protein PGT21_028531		2	1	1	2				1	7
KAA1066332.1	-	hypothetical protein PGT21_028632			1	1	2					4
KAA1066344.1	-	hypothetical protein PGT21_028813		2	1		1					4
KAA1066346.1	-	hypothetical protein PGT21_028872			1		2					3
KAA1066376.1	-	hypothetical protein PGT21_029497			1	1	2					4
KAA1066387.1	PCEMA_001639.t1	hypothetical protein PGT21_029636	-		1	1	3			1		6
KAA1066389.1	-	hypothetical protein PGT21_029654			1	1	3					5
KAA1066393.1	PCEMA_003702.t1	hypothetical protein PGT21_029716	-		1	1	3			2	1	8
KAA1066395.1	-	hypothetical protein PGT21_029760			1		2					3
KAA1066407.1	-	hypothetical protein PGT21_029999		2	1	1	1					5
KAA1066450.1	PCEMA_003888.t1	hypothetical protein PGT21_030829	Galactose oxidase	2				1				3
KAA1066456.1	-	hypothetical protein PGT21_030880			1		1			1		3
KAA1066462.1	PCEMA_018431.t1	hypothetical protein PGT21_031013	Galactose oxidase	1	1		1				1	4
KAA1066466.1	-	hypothetical protein PGT21_031073		3	1		1					5
KAA1066488.1	-	hypothetical protein PGT21_031560			1	1	2			1		5
KAA1066538.1	-	hypothetical protein PGT21_033218			1	1	1			1		4
KAA1066547.1	-	hypothetical protein PGT21_033439			1		2					3
KAA1066563.1	-	hypothetical protein PGT21_033713			1	1	2					4
KAA1066564.1	-	hypothetical protein PGT21_033730			1		2					3
KAA1066568.1	PCEMA_009116.t1	hypothetical protein PGT21_033796	Endochitinase	1	1	2	1	1	1	1	2	10
KAA1066585.1	-	hypothetical protein PGT21_034056			1	1	2					4
KAA1067075.1	-	hypothetical protein PGT21_000700			1		2					3
KAA1067352.1	-	hypothetical protein PGT21_002011			1		1		1			3
KAA1067358.1	PCEMA_008394.t1	hypothetical protein PGT21_002287	-	2	1		1	1		1		6
KAA1067367.1	-	hypothetical protein PGT21_002604			1		1			1		3
KAA1067383.1	-	hypothetical protein PGT21_003203			1		1			1		3
KAA1067390.1	-	Lysophospholipase 2			1		2					3
KAA1067397.1	-	hypothetical protein PGT21_003806			1		1		1			3
KAA1067404.1	-	hypothetical protein PGT21_003958			1		2					3
KAA1067405.1	-	hypothetical protein PGT21_003980			1		1			2		4
KAA1067425.1	-	hypothetical protein PGT21_005102			1		1			1		3
KAA1067432.1	PCEMA_001697.t1	hypothetical protein PGT21_005314	-		1	1	2	1		3		8
KAA1067440.1	PCEMA_005859.t1	hypothetical protein PGT21_005587	-		1		2					3
KAA1067468.1	-	hypothetical protein PGT21_006409			1		1				1	3
KAA1067478.1	-	hypothetical protein PGT21_006723			1		1			2		4
KAA1067485.1	-	hypothetical protein PGT21_007035			1		1			1		3
KAA1067494.1	-	hypothetical protein PGT21_007254			1	1	2					4
KAA1067516.1	-	hypothetical protein PGT21_008020			1		2					3
KAA1067538.1	-	hypothetical protein PGT21_008541			1	1	2					4
KAA1067567.1	-	hypothetical protein PGT21_009748			1		2					3
KAA1067573.1	PCEMA_009015.t1	hypothetical protein PGT21_009972	Glucanase		1		1	2		1	1	6
KAA1067586.1	PCEMA_015621.t1	hypothetical protein PGT21_010420	-		1		2					3
KAA1067618.1	-	hypothetical protein PGT21_011575			1		1			1		3
KAA1067619.1	-	hypothetical protein PGT21_011611			1		2					3
KAA1067623.1	-	hypothetical protein PGT21_011695		2	1		1			1		5
KAA1067627.1	PCEMA_010742.t1	hypothetical protein PGT21_011785	-	2	1	1	2	2	1	2	1	12
KAA1067691.1	-	hypothetical protein PGT21_014703			1		1			2		4
KAA1067697.1	-	hypothetical protein PGT21_014872			1		2					3
KAA1067704.1	-	hypothetical protein PGT21_015001			1		1				1	3
KAA1067732.1	-	hypothetical protein PGT21_015741			1		2					3
KAA1067750.1	-	hypothetical protein PGT21_016190			1		1				1	3
KAA1067751.1	-	hypothetical protein PGT21_016214		2	1		2					5
KAA1067769.1	-	hypothetical protein PGT21_016592			1		1			1		3
KAA1067777.1	-	hypothetical protein PGT21_016797			1		2					3
KAA1067778.1	-	hypothetical protein PGT21_016820			1		2					3
KAA1067782.1	-	hypothetical protein PGT21_016851			1		2					3
KAA1067792.1	-	hypothetical protein PGT21_017258		2	1		1					4
KAA1067805.1	PCEMA_015162.t1	hypothetical protein PGT21_017538	-	2			2			1	1	6
KAA1067807.1	-	hypothetical protein PGT21_017565			1		2					3
KAA1067815.1	-	hypothetical protein PGT21_017806			1		2					3
KAA1067821.1	-	hypothetical protein PGT21_018108		1	1		1					3
KAA1067823.1	-	hypothetical protein PGT21_018146			1	1	1			1	1	5
KAA1067829.1	-	hypothetical protein PGT21_018254			1		2					3
KAA1067840.1	PCEMA_006473.t1	hypothetical protein PGT21_018441	-		1	1	1			1		4
KAA1067841.1	-	hypothetical protein PGT21_018484			1		2					3
KAA1067843.1	-	hypothetical protein PGT21_018538			1		2					3
KAA1067876.1	-	hypothetical protein PGT21_020440			1	1	5					7
KAA1067886.1	-	hypothetical protein PGT21_020736		1	1	1	4			1		8
KAA1067904.1	-	hypothetical protein PGT21_021152			1		2					3
KAA1067919.1	-	hypothetical protein PGT21_021541			1		2					3
KAA1067933.1	-	hypothetical protein PGT21_022130			1		2					3
KAA1067936.1	-	hypothetical protein PGT21_022240			1		2					3
KAA1067941.1	-	hypothetical protein PGT21_022381			1		2					3
KAA1067943.1	-	hypothetical protein PGT21_022399			1		2					3
KAA1067944.1	-	hypothetical protein PGT21_022410			1		2					3
KAA1067947.1	-	hypothetical protein PGT21_022525		2	1		1		1	2		7
KAA1067972.1	-	hypothetical protein PGT21_023623			1		2					3
KAA1068000.1	-	hypothetical protein PGT21_024570			1	1	2			1		5
KAA1068001.1	-	hypothetical protein PGT21_024581			1		1			1	1	4
KAA1068003.1	-	hypothetical protein PGT21_024630			1	1	1			1		4
KAA1068018.1	PCEMA_005421.t1	hypothetical protein PGT21_025167	Palmitoyl-protein thioesterase 1	2	1		1			1	1	6
KAA1068810.1	PCEMA_013561.t1	hypothetical protein PGT21_002532	Chitooligosaccharide deacetylase	2	1	1	1	1	1	1	1	9
KAA1068813.1	-	hypothetical protein PGT21_002613			1	1	2					4
KAA1068816.1	PCEMA_001636.t1	hypothetical protein PGT21_002750	-		1	1	1	1			2	6
KAA1068827.1	-	hypothetical protein PGT21_003141			1	1	1					3
KAA1068852.1	-	hypothetical protein PGT21_003685			1	1	1					3
KAA1068867.1	-	hypothetical protein PGT21_004278			1	1	1				1	4
KAA1068873.1	-	hypothetical protein PGT21_004527			1	1	1					3
KAA1068875.1	-	hypothetical protein PGT21_004571			1	1	1					3
KAA1068896.1	-	hypothetical protein PGT21_005104			1	1				2		4
KAA1068927.1	-	hypothetical protein PGT21_006008			1	1	1			2		5
KAA1068937.1	-	hypothetical protein PGT21_006427			1	1	1					3
KAA1068953.1	-	hypothetical protein PGT21_006982			1	1			2		1	5
KAA1068958.1	PCEMA_004661.t1	hypothetical protein PGT21_007150	-		1	1	2	3	1		9	17
KAA1068961.1	-	hypothetical protein PGT21_007185			1	1	1					3
KAA1068965.1	-	hypothetical protein PGT21_007255		2	1	1	1					5
KAA1068970.1	-	hypothetical protein PGT21_007335			1	1	1					3
KAA1068988.1	-	hypothetical protein PGT21_007952			1	1	1					3
KAA1069000.1	-	hypothetical protein PGT21_050361			1	1	2					4
KAA1069003.1	-	hypothetical protein PGT21_050362			1	1	1				1	4
KAA1069044.1	-	hypothetical protein PGT21_010042			1	1	1			2		5
KAA1069102.1	-	hypothetical protein PGT21_011432		2	1	1	1			1	1	7
KAA1069158.1	-	hypothetical protein PGT21_014719			1		1			4		6
KAA1069186.1	PCEMA_011789.t1	Lysophospholipase 1	Lysophospholipase	2				3	1	1	3	10
KAA1069190.1	PCEMA_013862.t1	Lysophospholipase 1	Lysophospholipase		1	1		1	1	1	1	6
KAA1069194.1	-	Lysophospholipase 1			1	1	1					3
KAA1069195.1	PCEMA_001078.t1	Lysophospholipase 1	Lysophospholipase 3		1	1	1	2	1			6
KAA1069196.1	-	Lysophospholipase 1			1	1	1					3
KAA1069198.1	-	hypothetical protein PGT21_015951								4		4
KAA1069199.1	-	hypothetical protein PGT21_015991			1	1	1					3
KAA1069200.1	PCEMA_012508.t1	hypothetical protein PGT21_016041	Catalase		1	1	1			1		4
KAA1069229.1	PCEMA_004314.t1	hypothetical protein PGT21_016887	Catalase		1	1		1			1	4
KAA1069262.1	-	hypothetical protein PGT21_019100			1	2	1					4
KAA1069305.1	-	hypothetical protein PGT21_020395			1	1	1			1		4
KAA1069313.1	-	hypothetical protein PGT21_020613			1	1	1				2	5
KAA1069362.1	-	hypothetical protein PGT21_022190			1	1	1			1		4
KAA1069364.1	-	hypothetical protein PGT21_022213			1	1	1					3
KAA1069378.1	-	hypothetical protein PGT21_022732			1	1	2					4
KAA1069379.1	-	hypothetical protein PGT21_022746			1		3			1		5
KAA1069383.1	-	hypothetical protein PGT21_022834		2	1	1				1	3	8
KAA1069406.1	PCEMA_015237.t1	hypothetical protein PGT21_023534	-	2	1	1	1			1	1	7
KAA1069413.1	-	hypothetical protein PGT21_023796		12	1	1	1		2	1	9	27
KAA1069430.1	-	hypothetical protein PGT21_024259			1		1				1	3
KAA1069438.1	-	stretch-activated cation channel mid1			1	1	1			1		4
KAA1069448.1	-	hypothetical protein PGT21_024652		2	1	1	2			1		7
KAA1069462.1	-	hypothetical protein PGT21_025371			1		2					3
KAA1069513.1	-	hypothetical protein PGT21_026840			1	1	1					3
KAA1069519.1	-	hypothetical protein PGT21_026990			1	1	1					3
KAA1069520.1	-	hypothetical protein PGT21_027002		2	1		1					4
KAA1069521.1	-	hypothetical protein PGT21_027056			1	1	1			1		4
KAA1069525.1	-	hypothetical protein PGT21_027158		1	1		1			1		4
KAA1069530.1	-	hypothetical protein PGT21_027322			1	1	1					3
KAA1069541.1	-	hypothetical protein PGT21_027794			1	1	1					3
KAA1069557.1	-	hypothetical protein PGT21_028104		4	1		1		1		2	9
KAA1069572.1	PCEMA_004272.t1	hypothetical protein PGT21_028239	-		1	1	1	1	1		1	6
KAA1069582.1	-	hypothetical protein PGT21_028489			1	1	1		1	1		5
KAA1069600.1	-	hypothetical protein PGT21_029037			1	1	1					3
KAA1069609.1	-	hypothetical protein PGT21_029452		2	1	1	1					5
KAA1069610.1	-	hypothetical protein PGT21_029463		2	1	1			1			5
KAA1069613.1	PCEMA_006560.t1	hypothetical protein PGT21_029485	-		1	1		2				4
KAA1069629.1	-	hypothetical protein PGT21_030133			1		2					3
KAA1069641.1	-	hypothetical protein PGT21_030529		2	1	1				1		5
KAA1069645.1	-	hypothetical protein PGT21_030593		1	1	1	1					4
KAA1069653.1	-	protein disulfide-isomerase precursor		2	1	1						4
KAA1069666.1	PCEMA_011711.t1	hypothetical protein PGT21_031118	-	2	1	1	1	1	1			7
KAA1069678.1	-	hypothetical protein PGT21_031324			1					1	1	3
KAA1069695.1	-	lumenal Hsp70 protein			1	1	1			1	1	5
KAA1069731.1	-	hypothetical protein PGT21_032265			1	2	1					4
KAA1069740.1	PCEMA_009255.t1	hypothetical protein PGT21_032476	Carboxylic ester hydrolase	2	1	1	1	1	1	2		9
KAA1069759.1	-	hypothetical protein PGT21_032909			1	1	1		1	1		5
KAA1069761.1	-	hypothetical protein PGT21_032938		2	1					1		4
KAA1069765.1	-	hypothetical protein PGT21_032988			1	1	1					3
KAA1069790.1	-	hypothetical protein PGT21_033419		2	1		1					4
KAA1069798.1	-	hypothetical protein PGT21_033538		1	1	1	1					4
KAA1069799.1	-	hypothetical protein PGT21_033558		3	1					1	4	9
KAA1069807.1	-	hypothetical protein PGT21_033613			1	1	1					3
KAA1069829.1	-	hypothetical protein PGT21_033890			1	1	1				1	4
KAA1069830.1	-	hypothetical protein PGT21_033933			1	1	1					3
KAA1070201.1	PCEMA_006436.t1	hypothetical protein PGT21_003199	-					2		1		3
KAA1070225.1	-	hypothetical protein PGT21_004412			1		2				1	4
KAA1070245.1	-	hypothetical protein PGT21_005001			1	1	1					3
KAA1070250.1	-	hypothetical protein PGT21_005120			1		1				1	3
KAA1070273.1	PCEMA_004146.t1	hypothetical protein PGT21_006348	Aspartic protease	2	1	1	1	2	1	1	1	10
KAA1070294.1	-	hypothetical protein PGT21_007284			1		1			1		3
KAA1070295.1	-	hypothetical protein PGT21_007331		2	1		1				1	5
KAA1070308.1	-	hypothetical protein PGT21_007797			1		1			2		4
KAA1070342.1	-	hypothetical protein PGT21_009015			1	2	1		1			5
KAA1070346.1	-	hypothetical protein PGT21_009101			1	1			1			3
KAA1070367.1	-	hypothetical protein PGT21_009871			1		3					4
KAA1070371.1	-	hypothetical protein PGT21_010001			1		2					3
KAA1070381.1	-	hypothetical protein PGT21_010471		1	1		1					3
KAA1070388.1	-	hypothetical protein PGT21_010646			1	1	1					3
KAA1070406.1	PCEMA_005583.t1	hypothetical protein PGT21_011421	-		1		2	4	2			9
KAA1070422.1	-	hypothetical protein PGT21_012009			1		1				1	3
KAA1070438.1	-	hypothetical protein PGT21_012255			1		2					3
KAA1070457.1	-	hypothetical protein PGT21_012644			1	1	1					3
KAA1070473.1	PCEMA_000945.t1	hypothetical protein PGT21_012948	Glycoside hydrolase family 18	2						1		3
KAA1070533.1	-	hypothetical protein PGT21_015145			1		2					3
KAA1070563.1	-	hypothetical protein PGT21_016024			1		1			1		3
KAA1070571.1	-	hypothetical protein PGT21_016329		2	1		1			1		5
KAA1070573.1	-	hypothetical protein PGT21_016370			1	1	2					4
KAA1070577.1	PCEMA_011864.t1	hypothetical protein PGT21_016526	-		1		1	1				3
KAA1070593.1	-	hypothetical protein PGT21_017283			1		1			1		3
KAA1070603.1	-	hypothetical protein PGT21_017654			1	1	1					3
KAA1070613.1	-	hypothetical protein PGT21_017943		1	1		1					3
KAA1070621.1	-	hypothetical protein PGT21_018110			1		1			1	2	5
KAA1070629.1	-	hypothetical protein PGT21_018401			1		2					3
KAA1070672.1	-	hypothetical protein PGT21_020718			1		1			1		3
KAA1070689.1	-	hypothetical protein PGT21_021139			1		1			1		3
KAA1070695.1	-	hypothetical protein PGT21_021327			1	1	2					4
KAA1070700.1	-	hypothetical protein PGT21_021406			1		3			1		5
KAA1070704.1	-	hypothetical protein PGT21_021551		2	1		1			1		5
KAA1070707.1	-	hypothetical protein PGT21_021695		2	1		2					5
KAA1070723.1	PCEMA_005599.t1	ATPase with role in protein import into the ER	Glucose-regulated	2	1	1	1		1	1	2	9
KAA1070740.1	-	hypothetical protein PGT21_022880			1	1	2					4
KAA1070753.1	-	hypothetical protein PGT21_023216		2	1	1	2		1	1	1	9
KAA1070779.1	-	hypothetical protein PGT21_023780			1		2					3
KAA1070781.1	-	hypothetical protein PGT21_023804			1		2					3
KAA1070788.1	PCEMA_001088.t1	hypothetical protein PGT21_023925	Superoxide dismutase	2	1	1	1	1	1		1	8
KAA1070791.1	PCEMA_001087.t1	hypothetical protein PGT21_023986	Superoxide dismutase		1	2	1					4
KAA1070792.1	-	hypothetical protein PGT21_024030		2					1	1		4
KAA1070814.1	-	hypothetical protein PGT21_024837			1		2					3
KAA1070815.1	-	hypothetical protein PGT21_024849			1		2					3
KAA1070821.1	-	hypothetical protein PGT21_025018		1	1		1			1		4
KAA1070826.1	-	hypothetical protein PGT21_025169			1	1	1				1	4
KAA1070828.1	-	hypothetical protein PGT21_025277			1		1			1	1	4
KAA1070841.1	-	hypothetical protein PGT21_025524			1	1	2					4
KAA1070845.1	-	hypothetical protein PGT21_025589			1		1			1		3
KAA1070854.1	-	hypothetical protein PGT21_025816			1		1				2	4
KAA1070864.1	PCEMA_004934.t1	hypothetical protein PGT21_026136	-		1	1	1	1	1	1	1	7
KAA1070865.1	-	hypothetical protein PGT21_026150			1	1	1					3
KAA1071252.1	-	hypothetical protein PGT21_001225		2	1		2		1			6
KAA1071263.1	-	hypothetical protein PGT21_001635			1		2					3
KAA1071264.1	PCEMA_006055.t1	hypothetical protein PGT21_001705	-	2	1		2	1	1	1	1	9
KAA1071267.1	PCEMA_000647.t1	hypothetical protein PGT21_001783	-	2	1		2	1	2	1		9
KAA1071283.1	-	hypothetical protein PGT21_002168			1		2					3
KAA1071285.1	-	hypothetical protein PGT21_002186		2	1				2			5
KAA1071297.1	PCEMA_001855.t1	hypothetical protein PGT21_002595	-		1		1	2				4
KAA1071360.1	-	hypothetical protein PGT21_005052			1	1	2					4
KAA1071371.1	-	hypothetical protein PGT21_005250			1		1			1	1	4
KAA1071388.1	-	hypothetical protein PGT21_005687			1		1				1	3
KAA1071390.1	PCEMA_002884.t1	hypothetical protein PGT21_005773	-	2	1	1	2	1	1	1	1	10
KAA1071401.1	-	hypothetical protein PGT21_006039			1		1			1		3
KAA1071408.1	-	hypothetical protein PGT21_006322			1		1			2		4
KAA1071422.1	PCEMA_008131.t1	DnaJ- protein scj1	Dnaj-related protein scj1	2				3			1	6
KAA1071433.1	PCEMA_000276.t1	hypothetical protein PGT21_007267	-	1				3		2		6
KAA1071434.1	PCEMA_001936.t1	hypothetical protein PGT21_007295	-	2	1		2	3		1	1	10
KAA1071436.1	-	hypothetical protein PGT21_007333			1	1	2		1			5
KAA1071438.1	-	hypothetical protein PGT21_007432			1		2			1	1	5
KAA1071444.1	-	hypothetical protein PGT21_007520			1	1	2					4
KAA1071446.1	-	hypothetical protein PGT21_007548			1		2				1	4
KAA1071461.1	-	hypothetical protein PGT21_008181			1		2					3
KAA1071498.1	-	hypothetical protein PGT21_009908			1	1	1			4		7
KAA1071503.1	-	hypothetical protein PGT21_010034		1	1		1			1	1	5
KAA1071527.1	PCEMA_003803.t1	hypothetical protein PGT21_010649	Beta-mannosidase a					2	1	1		4
KAA1071533.1	PCEMA_003817.t1	hypothetical protein PGT21_010815	Beta-mannosidase a	1	1		1			1	1	5
KAA1071551.1	-	hypothetical protein PGT21_011375			1	1	1		1			4
KAA1071557.1	-	hypothetical protein PGT21_011474			1		2					3
KAA1071626.1	-	hypothetical protein PGT21_013289			1		2					3
KAA1071629.1	-	hypothetical protein PGT21_013372			1		1				1	3
KAA1071639.1	-	hypothetical protein PGT21_013617			1	1	1					3
KAA1071654.1	-	hypothetical protein PGT21_014337			1		2					3
KAA1071718.1	-	hypothetical protein PGT21_017400			1		2					3
KAA1071719.1	-	hypothetical protein PGT21_017416			1	1	1					3
KAA1071770.1	PCEMA_000928.t1	hypothetical protein PGT21_018893	-	2	1		1	2	1		1	8
KAA1071800.1	-	hypothetical protein PGT21_019715		1	1		1			1	2	6
KAA1071833.1	PCEMA_011694.t1	hypothetical protein PGT21_020702	Xylanase	1	1		1	1	1	1	1	7
KAA1071838.1	-	hypothetical protein PGT21_020983			1	1	2					4
KAA1071849.1	-	hypothetical protein PGT21_021223		2		1					1	4
KAA1071867.1	-	hypothetical protein PGT21_021655			1	1	2					4
KAA1071888.1	-	hypothetical protein PGT21_022121			1		2					3
KAA1071927.1	-	hypothetical protein PGT21_022995			1	2	1					4
KAA1071933.1	-	hypothetical protein PGT21_023254			1	1	2					4
KAA1071941.1	PCEMA_006911.t1	hypothetical protein PGT21_023456	Alpha-galactosidase	4	1		1	1	1	1	1	10
KAA1071957.1	PCEMA_004446.t1	hypothetical protein PGT21_023855	-	2	1		1	2		2	2	10
KAA1071959.1	-	hypothetical protein PGT21_023976			1		2					3
KAA1071974.1	-	hypothetical protein PGT21_024477			1		1			1		3
KAA1072008.1	-	hypothetical protein PGT21_025613			1		2		1	1		5
KAA1072015.1	-	hypothetical protein PGT21_025830			1		2					3
KAA1072034.1	-	hypothetical protein PGT21_026477			1		2					3
KAA1072056.1	-	hypothetical protein PGT21_026798			1	1	2					4
KAA1072064.1	-	hypothetical protein PGT21_027096			1	1	2				1	5
KAA1072065.1	-	hypothetical protein PGT21_027117		2	1		2		1		1	7
KAA1072089.1	PCEMA_008068.t1	hypothetical protein PGT21_027571	-		1	1	1	1		1	1	6
KAA1072113.1	-	hypothetical protein PGT21_028197			1		2					3
KAA1072132.1	-	hypothetical protein PGT21_028655		2	1		1			1		5
KAA1072134.1	-	hypothetical protein PGT21_028689		2	1		1			1		5
KAA1072143.1	-	hypothetical protein PGT21_028795			1		2			4	1	8
KAA1072147.1	-	hypothetical protein PGT21_028882				1				1	1	3
KAA1072150.1	-	hypothetical protein PGT21_028940			1		1			1		3
KAA1072171.1	-	hypothetical protein PGT21_029211		2	1		1			1		5
KAA1072234.1	PCEMA_007634.t1	hypothetical protein PGT21_030807	-		1		1	1	1			4
KAA1072241.1	-	hypothetical protein PGT21_030893			1		3					4
KAA1072257.1	-	hypothetical protein PGT21_031217			1		1			1		3
KAA1072266.1	PCEMA_011371.t1	hypothetical protein PGT21_031471	-		1	1	2					4
KAA1072280.1	-	hypothetical protein PGT21_031693			1		2					3
KAA1072288.1	-	hypothetical protein PGT21_031850			1	1					2	4
KAA1072334.1	-	hypothetical protein PGT21_032793			1		2					3
KAA1072335.1	-	hypothetical protein PGT21_032808			1		1			2		4
KAA1072338.1	-	hypothetical protein PGT21_032830			1		1		1		1	4
KAA1072379.1	PCEMA_017810.t1	hypothetical protein PGT21_033521	Polygalacturonase	1	1	1	1	1		1	1	7
KAA1072406.1	-	hypothetical protein PGT21_034021		1	1		1					3
KAA1072410.1	-	hypothetical protein PGT21_034048			1	1	1			1		4
KAA1072421.1	-	hypothetical protein PGT21_034165			1	1	1					3
KAA1072424.1	-	hypothetical protein PGT21_034221			1	1	1					3
KAA1072432.1	-	hypothetical protein PGT21_034300		2	1		1			2	1	7
KAA1072756.1	-	hypothetical protein PGT21_000377		2	1		1					4
KAA1073210.1	-	hypothetical protein PGT21_003884							1	2		3
KAA1073219.1	-	hypothetical protein PGT21_004227			1	1	1					3
KAA1073236.1	-	hypothetical protein PGT21_005399			1	1					3	5
KAA1073260.1	-	hypothetical protein PGT21_006692			1	1				1		3
KAA1073267.1	-	hypothetical protein PGT21_006889			1	2				1		4
KAA1073279.1	-	hypothetical protein PGT21_007248			1	1	1					3
KAA1073280.1	-	hypothetical protein PGT21_007272			1	1	1					3
KAA1073286.1	-	hypothetical protein PGT21_007418		1	1		1		1			4
KAA1073287.1	PCEMA_000212.t1	hypothetical protein PGT21_007438	-	2	1	1	1	1				6
KAA1073331.1	PCEMA_003301.t1	hypothetical protein PGT21_008706	Tyrosinase ustq	2	1		1	1		2	1	8
KAA1073350.1	-	hypothetical protein PGT21_009608			1	1	1					3
KAA1073357.1	-	hypothetical protein PGT21_009806		2	1		1					4
KAA1073387.1	-	hypothetical protein PGT21_010539			1	1	1					3
KAA1073417.1	PCEMA_006028.t1	hypothetical protein PGT21_011415	Glucosidase 2 subunit alpha		1	2			1			4
KAA1073420.1	-	hypothetical protein PGT21_011526		2	1	1	1			1		6
KAA1073465.1	-	hypothetical protein PGT21_012993			1	1	1			1	1	5
KAA1073466.1	PCEMA_000031.t1	hypothetical protein PGT21_013005	3-phytase a	2	1	1	1	2	1	1	2	11
KAA1073489.1	-	hypothetical protein PGT21_013507			1	1	1					3
KAA1073534.1	PCEMA_015853.t1	hypothetical protein PGT21_014815	-	2	1	1	1	1		1	1	8
KAA1073543.1	PCEMA_000441.t1	hypothetical protein PGT21_015029	-		1		1	2		1		5
KAA1073545.1	-	hypothetical protein PGT21_015064			1		2					3
KAA1073548.1	-	hypothetical protein PGT21_015180			1	1	1					3
KAA1073551.1	PCEMA_008969.t1	hypothetical protein PGT21_015224	-		1	2	1	2	1	1		8
KAA1073561.1	-	hypothetical protein PGT21_015501			1	1	1					3
KAA1073566.1	PCEMA_004657.t1	hypothetical protein PGT21_015671	Glycosyl family 5		1		1			1		3
KAA1073583.1	-	hypothetical protein PGT21_016529			1		3					4
KAA1073608.1	-	hypothetical protein PGT21_017634			1	1				1		3
KAA1073635.1	-	hypothetical protein PGT21_019368			1	2	1					4
KAA1073691.1	PCEMA_005104.t1	hypothetical protein PGT21_022650	-		1	1	1	1			1	5
KAA1073721.1	PCEMA_005191.t1	hypothetical protein PGT21_023504	-	2	1	1	1	2	1	2	1	11
KAA1073753.1	PCEMA_016657.t1	hypothetical protein PGT21_024584	-		1	1	1	1		3	4	11
KAA1073764.1	-	hypothetical protein PGT21_024842			1	1	2					4
KAA1073771.1	PCEMA_014242.t1	hypothetical protein PGT21_025174	-							3		3
KAA1073795.1	PCEMA_002786.t1	hypothetical protein PGT21_025881	-		1	1	1	1			1	5
KAA1073797.1	-	hypothetical protein PGT21_025911			1	1	1					3
KAA1074322.1	PCEMA_004911.t1	hypothetical protein PGT21_001210	-	2				1		2		5
KAA1074324.1	PCEMA_007603.t1	hypothetical protein PGT21_001240	-		1	1	1	1			1	5
KAA1074331.1	-	hypothetical protein PGT21_001480			1		1			1	1	4
KAA1074383.1	-	hypothetical protein PGT21_003394			1		2					3
KAA1074386.1	-	hypothetical protein PGT21_003459			1	1	1					3
KAA1074392.1	-	hypothetical protein PGT21_003705			1	1	1					3
KAA1074396.1	-	hypothetical protein PGT21_003933			1	1	1					3
KAA1074398.1	PCEMA_004948.t1	hypothetical protein PGT21_004011	-		1		1	1				3
KAA1074416.1	-	hypothetical protein PGT21_004644			1		1			1		3
KAA1074417.1	-	hypothetical protein PGT21_004662			1	1					2	4
KAA1074424.1	-	hypothetical protein PGT21_004844			1		2					3
KAA1074434.1	-	hypothetical protein PGT21_005327			1		1			1		3
KAA1074437.1	PCEMA_010016.t1	hypothetical protein PGT21_005433	-	2	1		1	1				5
KAA1074449.1	-	hypothetical protein PGT21_005617			1	1	1					3
KAA1074453.1	PCEMA_003902.t1	hypothetical protein PGT21_005835	-		1	1	2	3	1	3	3	14
KAA1074488.1	-	hypothetical protein PGT21_007572								3		3
KAA1074511.1	PCEMA_003601.t1	hypothetical protein PGT21_008337	Peptide-N4-(N-acetyl-beta-glucosaminyl)asparagine amidase A	2	1	2	2	2	1	1		11
KAA1074524.1	-	hypothetical protein PGT21_008808			1	2	1				1	5
KAA1074546.1	-	hypothetical protein PGT21_009597			1	1	1			1		4
KAA1074565.1	-	hypothetical protein PGT21_010221			1		1				1	3
KAA1074640.1	-	hypothetical protein PGT21_014319			1		1			1		3
KAA1074658.1	-	hypothetical protein PGT21_014945			1		1			2		4
KAA1074668.1	-	hypothetical protein PGT21_015215			1	1	1					3
KAA1074676.1	-	hypothetical protein PGT21_015450		2	1							3
KAA1074684.1	-	hypothetical protein PGT21_015742			1		2					3
KAA1074693.1	-	hypothetical protein PGT21_016104			1	1	1					3
KAA1074694.1	-	hypothetical protein PGT21_016132			1	1	1					3
KAA1074704.1	-	hypothetical protein PGT21_016262		2	1	1	1					5
KAA1074710.1	-	hypothetical protein PGT21_016695			1	1					1	3
KAA1074713.1	PCEMA_014594.t1	hypothetical protein PGT21_016752	-	1	1	1	1		1	1	1	7
KAA1074778.1	-	hypothetical protein PGT21_020015			1	1	1					3
KAA1074781.1	-	hypothetical protein PGT21_020082			1	1	1					3
KAA1074787.1	PCEMA_000300.t1	hypothetical protein PGT21_020538	UPF-48- protein C35D1-.1	2	1	1	2			1	1	8
KAA1074799.1	-	hypothetical protein PGT21_020860			1	1	1					3
KAA1074825.1	-	hypothetical protein PGT21_022076			1	1	1					3
KAA1074855.1	-	hypothetical protein PGT21_023115			1	1	1					3
KAA1074866.1	-	hypothetical protein PGT21_023421			1	1				2		4
KAA1074963.1	-	hypothetical protein PGT21_025743			1	2	1			2		6
KAA1074983.1	-	hypothetical protein PGT21_026282			1	1	1					3
KAA1074991.1	-	hypothetical protein PGT21_026516		2	1	1	1			2	1	8
KAA1074994.1	PCEMA_016323.t1	hypothetical protein PGT21_026636	Allergen asp f 7		1	2	1					4
KAA1075000.1	PCEMA_011784.t1	hypothetical protein PGT21_026806	Allergen asp f 7 like	1	1		1	1	1	1		6
KAA1075027.1	PCEMA_004063.t1	hypothetical protein PGT21_027454	Outward-rectifier potassium channel tok1	2					1			3
KAA1075044.1	-	hypothetical protein PGT21_027695		1	1	1						3
KAA1075057.1	-	hypothetical protein PGT21_027871			1		2					3
KAA1075071.1	-	hypothetical protein PGT21_028117			1	1	1					3
KAA1075073.1	-	hypothetical protein PGT21_028141			1	1	1					3
KAA1075080.1	-	hypothetical protein PGT21_028401			1	1	1					3
KAA1075083.1	-	hypothetical protein PGT21_028431			1	1			1	1	1	5
KAA1075114.1	PCEMA_014222.t1	hypothetical protein PGT21_029300	Putative j domain-containing protein c2e1p5.-3	2	1	1	1	1		1		7
KAA1075130.1	-	hypothetical protein PGT21_029734			1	1	1					3
KAA1075132.1	PCEMA_009552.t1	hypothetical protein PGT21_029745	-	2	1		1	1		1	7	13
KAA1075140.1	PCEMA_005429.t1	hypothetical protein PGT21_029822	-		1	1	1	1	1		1	6
KAA1075146.1	-	hypothetical protein PGT21_029966			1		2					3
KAA1075150.1	PCEMA_001799.t1	hypothetical protein PGT21_029995	-		1		2					3
KAA1075167.1	-	hypothetical protein PGT21_030373		1	1		1			1	1	5
KAA1075182.1	-	hypothetical protein PGT21_030651			1	1	1					3
KAA1075189.1	-	hypothetical protein PGT21_030805			1	1	1					3
KAA1075192.1	-	hypothetical protein PGT21_030850			1	2	2					5
KAA1075196.1	-	dolichyl-diphosphooligosaccharide--protein glycosyltransferase subunit 1		2	1	1	1					5
KAA1075201.1	-	hypothetical protein PGT21_031001			1	1	1			2		5
KAA1075202.1	PCEMA_003133.t1	N-acetyl-glucosamine-6-phosphate deacetylase	Beta-hexosaminidase		1	1	1	2		1		6
KAA1075217.1	-	hypothetical protein PGT21_031356			1		1				1	3
KAA1075238.1	PCEMA_007315.t1	hypothetical protein PGT21_031962	-		1		1			1		3
KAA1075239.1	-	hypothetical protein PGT21_031970			1	2	1					4
KAA1075243.1	-	hypothetical protein PGT21_032038			1	1	1					3
KAA1075277.1	PCEMA_011733.t1	hypothetical protein PGT21_032695	-	2	1	1	2	1	1	1	1	10
KAA1075284.1	-	hypothetical protein PGT21_032826			1	1	1			1		4
KAA1075285.1	-	hypothetical protein PGT21_032865								1	3	4
KAA1075288.1	-	hypothetical protein PGT21_032906			1	1	1		1		1	5
KAA1075289.1	-	hypothetical protein PGT21_032930			1	1	1			5		8
KAA1075307.1	PCEMA_016523.t1	hypothetical protein PGT21_033487	-	1	1				1	1	1	5
KAA1075326.1	-	hypothetical protein PGT21_033733		3	1		1					5
KAA1075359.1	PCEMA_018973.t1	hypothetical protein PGT21_034205	-		1		1	1	1	1		5
KAA1075360.1	PCEMA_001861.t1	hypothetical protein PGT21_034212	-		1	1	1	1		1		5
KAA1075363.1	PCEMA_012949.t1	hypothetical protein PGT21_034276	Putative na(+)/h(+) antiporter c3a11.-9	2	1	1	1	1	1		1	8
KAA1075379.1	PCEMA_017652.t1	hypothetical protein PGT21_034475	-		1	1	1	1		1		5
KAA1075717.1	-	hypothetical protein PGT21_000140		2	1	1	1				2	7
KAA1076290.1	PCEMA_013068.t1	hypothetical protein PGT21_001429	-	2				3	1	2	1	9
KAA1076300.1	PCEMA_001605.t1	hypothetical protein PGT21_001784	-	2	1		1	3				7
KAA1076324.1	PCEMA_003701.t1	hypothetical protein PGT21_002646	-	2	1		2	1		1		7
KAA1076372.1	-	hypothetical protein PGT21_004778			1		3				3	7
KAA1076395.1	-	hypothetical protein PGT21_005828			1		2					3
KAA1076396.1	-	hypothetical protein PGT21_005850			1		2					3
KAA1076409.1	PCEMA_001224.t1	hypothetical protein PGT21_006275	L-ascorbate oxidase		1		2		2		2	7
KAA1076429.1	-	hypothetical protein PGT21_006925			1	1	1				1	4
KAA1076439.1	-	hypothetical protein PGT21_007203			1	1	1					3
KAA1076440.1	PCEMA_000213.t1	hypothetical protein PGT21_007222	-		1		1			1	2	5
KAA1076470.1	-	hypothetical protein PGT21_008110			1		1				1	3
KAA1076493.1	-	hypothetical protein PGT21_009164			1	1	1					3
KAA1076510.1	-	hypothetical protein PGT21_009775			1		2					3
KAA1076519.1	PCEMA_001208.t1	hypothetical protein PGT21_010174	-	2	1		2	1		2		8
KAA1076529.1	PCEMA_000833.t1	hypothetical protein PGT21_010376	Tyrosinase ustq		1		1	1	1	1	1	6
KAA1076538.1	-	hypothetical protein PGT21_010706			1	1	2					4
KAA1076541.1	PCEMA_005815.t1	hypothetical protein PGT21_010798	Chitin deacetylase	4	1		3		1	1	1	11
KAA1076572.1	PCEMA_003739.t1	hypothetical protein PGT21_012053	Carboxylic ester hydrolase	2		1	1			2	1	7
KAA1076583.1	-	hypothetical protein PGT21_012356			1		2			1		4
KAA1076585.1	-	hypothetical protein PGT21_012417			1		2			1		4
KAA1076586.1	-	hypothetical protein PGT21_012430		1	1		1				2	5
KAA1076595.1	-	hypothetical protein PGT21_012731			1		1		1	1	1	5
KAA1076604.1	-	hypothetical protein PGT21_013032			1		1			1		3
KAA1076629.1	PCEMA_004879.t1	hypothetical protein PGT21_013679	-		1		1				1	3
KAA1076649.1	-	hypothetical protein PGT21_014371			1	1	1			2		5
KAA1076685.1	PCEMA_009565.t1	hypothetical protein PGT21_015994	-		1	1	1	1				4
KAA1076693.1	-	hypothetical protein PGT21_016191			1	1	2					4
KAA1076702.1	-	hypothetical protein PGT21_016380			1	1	1				1	4
KAA1076719.1	PCEMA_008971.t1	alpha mannosidase-like protein	alpha-1,2-Mannosidase	2				2	1			5
KAA1076720.1	-	hypothetical protein PGT21_016804			1		2					3
KAA1076742.1	-	hypothetical protein PGT21_017418			1		3					4
KAA1076758.1	-	hypothetical protein PGT21_017925			1		1				1	3
KAA1076770.1	-	hypothetical protein PGT21_018432			1		2			1		4
KAA1076772.1	-	hypothetical protein PGT21_018456			1	1	1					3
KAA1076774.1	-	hypothetical protein PGT21_018474			1	1				1		3
KAA1076798.1	-	hypothetical protein PGT21_019425			1		2					3
KAA1076805.1	-	hypothetical protein PGT21_019634			1		2					3
KAA1076809.1	-	hypothetical protein PGT21_019690		2	1		1					4
KAA1076853.1	PCEMA_005105.t1	hypothetical protein PGT21_022252	Carboxypeptidase	2	1		2			1	1	7
KAA1076896.1	PCEMA_005190.t1	hypothetical protein PGT21_023308	Tyrosinase ustq	2	1		1		1	2	1	8
KAA1076915.1	-	hypothetical protein PGT21_024019		1	1	1	1		1	1	2	8
KAA1076931.1	-	hypothetical protein PGT21_024424			1		1				1	3
KAA1076936.1	PCEMA_009979.t1	hypothetical protein PGT21_024650	-	3	1		1	1		1		7
KAA1076949.1	-	hypothetical protein PGT21_024942								4		4
KAA1076951.1	-	hypothetical protein PGT21_025136		2	1	1	1					5
KAA1076975.1	-	hypothetical protein PGT21_025852		2	1		1			1		5
KAA1076977.1	-	hypothetical protein PGT21_025889			1		1			4		6
KAA1077262.1	PCEMA_000326.t1	hypothetical protein PGT21_001091	Allergen asp f 7 like		1	1		3		1		6
KAA1077264.1	PCEMA_000991.t1	hypothetical protein PGT21_001184	-		1		2			1	1	5
KAA1077282.1	PCEMA_000587.t1	hypothetical protein PGT21_001944	-	3	1	1	2	1	3	2	1	14
KAA1077285.1	-	hypothetical protein PGT21_001978					1			3		4
KAA1077286.1	PCEMA_007160.t1	hypothetical protein PGT21_002002	Protein per1 like	2	1	1			1	1	1	7
KAA1077288.1	PCEMA_004923.t1	hypothetical protein PGT21_002029	-		1	1		1		1		4
KAA1077305.1	-	hypothetical protein PGT21_002599			1	1	1					3
KAA1077337.1	-	hypothetical protein PGT21_003665			1		2					3
KAA1077355.1	-	hypothetical protein PGT21_004337			1	1	1					3
KAA1077365.1	-	hypothetical protein PGT21_004847			1	1	2		1			5
KAA1077378.1	PCEMA_003441.t1	hypothetical protein PGT21_005272	Proprotein convertase subtilisin/kexin type 5	1	1	1	1					4
KAA1077386.1	-	hypothetical protein PGT21_005503			1	1	1					3
KAA1077413.1	PCEMA_008132.t1	hypothetical protein PGT21_006901	-		1		1	3				5
KAA1077426.1	PCEMA_012796.t1	hypothetical protein PGT21_007302	-	2	1	1	2	1	1	3	1	12
KAA1077429.1	-	hypothetical protein PGT21_007448			1	1	1					3
KAA1077430.1	PCEMA_001937.t1	hypothetical protein PGT21_007475	-	2	1			2	1	3	2	11
KAA1077433.1	-	hypothetical protein PGT21_007609		2	1	1						4
KAA1077475.1	-	hypothetical protein PGT21_009595			1		2					3
KAA1077486.1	-	hypothetical protein PGT21_010040			1	1	1					3
KAA1077495.1	-	hypothetical protein PGT21_010262			1		1			1		3
KAA1077522.1	-	hypothetical protein PGT21_010709			1	1	1					3
KAA1077523.1	-	hypothetical protein PGT21_010721			1	1	1					3
KAA1077547.1	PCEMA_009434.t1	hypothetical protein PGT21_011592	Beta-mannosidase a		1		1				1	3
KAA1077550.1	-	hypothetical protein PGT21_011640		2	1	1	1			1		6
KAA1077556.1	-	hypothetical protein PGT21_011776			1	1	1				1	4
KAA1077567.1	-	hypothetical protein PGT21_012075			1		2					3
KAA1077589.1	-	hypothetical protein PGT21_012678			1	1	1					3
KAA1077594.1	-	hypothetical protein PGT21_012816			1	1	1					3
KAA1077619.1	-	hypothetical protein PGT21_013750			1	1	1					3
KAA1077644.1	-	hypothetical protein PGT21_014656			1					1	2	4
KAA1077647.1	-	hypothetical protein PGT21_014771			1	1	1				1	4
KAA1077761.1	-	hypothetical protein PGT21_019273			1		2					3
KAA1077800.1	PCEMA_001758.t1	hypothetical protein PGT21_020369	Barwin-like endoglucanase			1		1	1	1		4
KAA1077808.1	-	hypothetical protein PGT21_020599		3	1	1	2			1	1	9
KAA1077827.1	-	hypothetical protein PGT21_021318			1	1	2			1		5
KAA1077832.1	PCEMA_013986.t1	hypothetical protein PGT21_021490	-		1	1	1	2	1			6
KAA1077858.1	-	hypothetical protein PGT21_022264			1	1	2		1			5
KAA1077864.1	-	hypothetical protein PGT21_022456		1	1	1	1					4
KAA1077950.1	-	hypothetical protein PGT21_024596			1		2			1		4
KAA1077962.1	-	hypothetical protein PGT21_025231		3	1	1	1					6
KAA1077966.1	-	hypothetical protein PGT21_025298			1					2		3
KAA1077974.1	-	hypothetical protein PGT21_025492			1	1	1					3
KAA1077977.1	-	hypothetical protein PGT21_025641			1	1	1				1	4
KAA1077979.1	-	hypothetical protein PGT21_025725		2	1	1	1			1	1	7
KAA1077985.1	-	hypothetical protein PGT21_025931			1	1	1					3
KAA1078004.1	-	hypothetical protein PGT21_026583				1	2					3
KAA1078010.1	-	hypothetical protein PGT21_026683		2	1	1	2		1	2		9
KAA1078012.1	-	hypothetical protein PGT21_026714		4						2		6
KAA1078023.1	PCEMA_003305.t1	hypothetical protein PGT21_026950	-	4	1	1	2	3	2	2	1	16
KAA1078026.1	PCEMA_010303.t1	hypothetical protein PGT21_027033	Iron/zinc purple acid phosphatase protein			1		1			3	5
KAA1078033.1	PCEMA_010009.t1	hypothetical protein PGT21_027342	-	1		1			1	2	1	6
KAA1078038.1	-	hypothetical protein PGT21_027448			1		2					3
KAA1078050.1	-	hypothetical protein PGT21_027638			1	1	1					3
KAA1078058.1	-	hypothetical protein PGT21_027867			1	1	1					3
KAA1078086.1	PCEMA_012010.t1	hypothetical protein PGT21_028439	-	2	1			2	1	5		11
KAA1078088.1	PCEMA_002930.t1	hypothetical protein PGT21_028459	-		1	1				1		3
KAA1078100.1	-	hypothetical protein PGT21_028609			1	1	1				1	4
KAA1078103.1	-	hypothetical protein PGT21_028678			1		2					3
KAA1078117.1	-	hypothetical protein PGT21_028850			1	1	1					3
KAA1078163.1	PCEMA_005026.t1	hypothetical protein PGT21_029826	Berberine-like protein	2	1	1	1	1	1			7
KAA1078172.1	PCEMA_002066.t1	hypothetical protein PGT21_029978	-		1		1	1	1			4
KAA1078174.1	PCEMA_009151.t1	hypothetical protein PGT21_030011	Chitin deacetylase		1	1	1	2			1	6
KAA1078178.1	-	hypothetical protein PGT21_030072			1	1	1				1	4
KAA1078191.1	-	hypothetical protein PGT21_030279			1		1			1		3
KAA1078194.1	-	hypothetical protein PGT21_030300			1	1	2			2	2	8
KAA1078201.1	PCEMA_005472.t1	Cell wall alpha-1,3-glucan synthase ags1	Cell wall alpha-1,3-glucan synthase ags1	2	1	1	2	2	1	1	1	11
KAA1078205.1	-	hypothetical protein PGT21_030535			1	1	1					3
KAA1078222.1	-	hypothetical protein PGT21_030912			1	1	1					3
KAA1078223.1	-	hypothetical protein PGT21_030949			1	1	2					4
KAA1078225.1	-	hypothetical protein PGT21_030997			1	1	2					4
KAA1078243.1	-	hypothetical protein PGT21_031561			1		2					3
KAA1078253.1	PCEMA_003412.t1	hypothetical protein PGT21_031885	Receptor likey region, transmembrane domain-and ring domain-containing protein 3	2	1	1	1		2	2	2	11
KAA1078262.1	-	hypothetical protein PGT21_032055			1	1	1					3
KAA1078304.1	-	hypothetical protein PGT21_033064			1	1	1					3
KAA1078306.1	-	hypothetical protein PGT21_033106			1		2				1	4
KAA1078325.1	PCEMA_000654.t1	hypothetical protein PGT21_033445	-	2	1		1		1	1	1	7
KAA1078332.1	-	hypothetical protein PGT21_033692			1	1	1					3
KAA1078362.1	-	hypothetical protein PGT21_033991		2	1	1	1			1		6
KAA1078373.1	-	hypothetical protein PGT21_034210			1	1	1					3
KAA1078391.1	-	hypothetical protein PGT21_034467			1	1	2					4
KAA1078428.1	-	hypothetical protein PGT21_034950			1		1				2	4
KAA1078437.1	-	hypothetical protein PGT21_035109			1	1	1					3
KAA1078440.1	-	hypothetical protein PGT21_035135			1	2	1					4
KAA1078446.1	-	hypothetical protein PGT21_035176			1	2	1		1			5
KAA1078463.1	PCEMA_009860.t1	hypothetical protein PGT21_035337	-	2	1	1	1	1	1	1	2	10
KAA1078468.1	-	hypothetical protein PGT21_035393		2	1		2			2		7
KAA1079204.1	-	hypothetical protein PGT21_003716		1	1	1	2			1	1	7
KAA1079206.1	PCEMA_002049.t1	hypothetical protein PGT21_003796	-	2	1	1	2	1	1		1	9
KAA1079209.1	-	hypothetical protein PGT21_003839					1			3		4
KAA1079212.1	-	hypothetical protein PGT21_003928			1	1	1			2		5
KAA1079213.1	-	hypothetical protein PGT21_003948			1	1	1					3
KAA1079219.1	PCEMA_000048.t1	hypothetical protein PGT21_050081	-					5	8	1		14
KAA1079221.1	-	hypothetical protein PGT21_004329			1		1			1	1	4
KAA1079230.1	-	hypothetical protein PGT21_004633		1	1	1	1					4
KAA1079233.1	-	hypothetical protein PGT21_004697			1	1					1	3
KAA1079234.1	PCEMA_003240.t1	hypothetical protein PGT21_004721	Beta-galactosidase	4	1	2	1				1	9
KAA1079238.1	PCEMA_002942.t1	hypothetical protein PGT21_005082	Putative membrane protein		1	1	1	1				4
KAA1079250.1	-	hypothetical protein PGT21_005329			1	1	1					3
KAA1079265.1	PCEMA_004663.t1	hypothetical protein PGT21_005898	-		1	1		4			1	7
KAA1079282.1	PCEMA_007473.t1	hypothetical protein PGT21_006573	-		1			2				3
KAA1079286.1	PCEMA_002068.t1	hypothetical protein PGT21_006662	-		1	1		4		2		8
KAA1079292.1	PCEMA_006587.t1	hypothetical protein PGT21_006836	-	2				1	1	2		6
KAA1079295.1	-	hypothetical protein PGT21_006926		2	1						1	4
KAA1079302.1	-	hypothetical protein PGT21_007024			1	1	1					3
KAA1079305.1	-	hypothetical protein PGT21_007070			1	1	1					3
KAA1079311.1	PCEMA_003544.t1	Superoxide dismutase	Putative na(+)/h(+) antiporter c3a11.-9		1		1	1				3
KAA1079316.1	PCEMA_002278.t1	hypothetical protein PGT21_007769	Titin	1	1	1	2		1			6
KAA1079321.1	-	hypothetical protein PGT21_007877			1	1	1					3
KAA1079330.1	-	hypothetical protein PGT21_008305			1	1	1			1		4
KAA1079391.1	-	hypothetical protein PGT21_009934			1	1	1					3
KAA1079393.1	-	hypothetical protein PGT21_009986			1	1	1					3
KAA1079475.1	-	hypothetical protein PGT21_012577			1	1	1			1		4
KAA1079484.1	-	hypothetical protein PGT21_012856			1		2					3
KAA1079516.1	-	hypothetical protein PGT21_014377		1	1		1					3
KAA1079539.1	PCEMA_013292.t1	hypothetical protein PGT21_015332	-		1			1		1		3
KAA1079570.1	PCEMA_003197.t1	hypothetical protein PGT21_016292	-		1	1	1		1	1	1	6
KAA1079583.1	-	hypothetical protein PGT21_016741			1	1	1					3
KAA1079615.1	-	hypothetical protein PGT21_017506			1	1	2					4
KAA1079619.1	-	hypothetical protein PGT21_017591			1	1	1					3
KAA1079620.1	PCEMA_012902.t1	hypothetical protein PGT21_017602	-	1	1	1	1	1		1		6
KAA1079622.1	-	hypothetical protein PGT21_017736			1	1	2				1	5
KAA1079625.1	PCEMA_015367.t1	hypothetical protein PGT21_017927	Udp-glucose:glycoprotein glucosyltransferase	2	1	1		2	1	1	1	9
KAA1079672.1	PCEMA_001241.t1	hypothetical protein PGT21_020450	-		1	1	1	2		1		6
KAA1079674.1	-	hypothetical protein PGT21_020507				1	1			1		3
KAA1079706.1	-	hypothetical protein PGT21_021992			1	1	1					3
KAA1079718.1	-	hypothetical protein PGT21_022315			1		1				1	3
KAA1079719.1	-	hypothetical protein PGT21_022321			1	1	1					3
KAA1079720.1	-	hypothetical protein PGT21_022338			1	1	1					3
KAA1079722.1	-	hypothetical protein PGT21_022377			1	1	1					3
KAA1079728.1	-	hypothetical protein PGT21_022609			1	1	1					3
KAA1079732.1	-	hypothetical protein PGT21_022656		1	1	1	1		1	1	1	7
KAA1079756.1	-	hypothetical protein PGT21_023251			1	1	1					3
KAA1079767.1	-	hypothetical protein PGT21_023608			1	1	1					3
KAA1079772.1	-	hypothetical protein PGT21_023792			1	1	1			1		4
KAA1079802.1	-	hypothetical protein PGT21_024788			1	1	1					3
KAA1079804.1	-	hypothetical protein PGT21_024809			1	1	1					3
KAA1079818.1	-	hypothetical protein PGT21_025242			1	1	1			1	2	6
KAA1079820.1	-	hypothetical protein PGT21_025271			1	1	1					3
KAA1079827.1	-	Leucine aminopeptidase 1		1	1	1						3
KAA1079832.1	-	hypothetical protein PGT21_025488			1		1			1		3
KAA1079841.1	-	hypothetical protein PGT21_025643		5	1	1	1					8
KAA1079842.1	-	hypothetical protein PGT21_025654								3		3
KAA1079860.1	-	hypothetical protein PGT21_025922			1	1	1					3
KAA1080283.1	PCEMA_003335.t1	hypothetical protein PGT21_001084	-		1		1	2	1			5
KAA1080299.1	-	hypothetical protein PGT21_001485			1	1	1					3
KAA1080300.1	PCEMA_003101.t1	hypothetical protein PGT21_001505	-		1	1	3			1	1	7
KAA1080320.1	-	hypothetical protein PGT21_002199			1	1	2				2	6
KAA1080361.1	-	hypothetical protein PGT21_004214			1	2	2			1		6
KAA1080366.1	PCEMA_003336.t1	hypothetical protein PGT21_004345	Transmembrane protein	2	1	2		3		2	1	11
KAA1080383.1	-	hypothetical protein PGT21_004936			1	2	1					4
KAA1080401.1	PCEMA_009925.t1	hypothetical protein PGT21_005533	-	4	1	1	1	2			2	11
KAA1080403.1	PCEMA_001105.t1	hypothetical protein PGT21_005579	-		1	1	2			1		5
KAA1080416.1	-	hypothetical protein PGT21_006170			1	1	1			1		4
KAA1080420.1	-	hypothetical protein PGT21_006261			1	1	2					4
KAA1080421.1	-	hypothetical protein PGT21_006280			1	1	2					4
KAA1080431.1	PCEMA_012254.t1	hypothetical protein PGT21_006535	-		1	1	1				1	4
KAA1080479.1	-	hypothetical protein PGT21_008882			1	2	1					4
KAA1080483.1	-	hypothetical protein PGT21_008982			1	1	1					3
KAA1080520.1	-	hypothetical protein PGT21_010304			1	1	1					3
KAA1080537.1	PCEMA_003353.t1	hypothetical protein PGT21_010826	-	1	1	1	2	3		1	1	10
KAA1080541.1	-	hypothetical protein PGT21_011009			1		2			1	1	5
KAA1080552.1	-	hypothetical protein PGT21_011265			1		1			1		3
KAA1080557.1	-	hypothetical protein PGT21_011440			1		2					3
KAA1080602.1	-	hypothetical protein PGT21_014226			1		2					3
KAA1080603.1	-	hypothetical protein PGT21_014233			1		2					3
KAA1080643.1	-	hypothetical protein PGT21_015588			1	1	1					3
KAA1080708.1	-	hypothetical protein PGT21_017838			1	1	1					3
KAA1080715.1	-	hypothetical protein PGT21_017965			1	1	2					4
KAA1080717.1	-	hypothetical protein PGT21_018030			1		2					3
KAA1080722.1	-	hypothetical protein PGT21_018124			1		2					3
KAA1080723.1	-	hypothetical protein PGT21_018148			1	1	1					3
KAA1080734.1	-	hypothetical protein PGT21_018761		1	1		1					3
KAA1080735.1	-	hypothetical protein PGT21_018776		1	1	1	2					5
KAA1080736.1	-	hypothetical protein PGT21_018791		2	1		1			2	1	7
KAA1080761.1	-	hypothetical protein PGT21_019570			1		2			1		4
KAA1080765.1	-	hypothetical protein PGT21_019671			1	1	1					3
KAA1080802.1	-	hypothetical protein PGT21_021568			1		4				1	6
KAA1080871.1	-	hypothetical protein PGT21_024329			1		1			1		3
KAA1080873.1	-	hypothetical protein PGT21_024357		1			1			1		3
KAA1080886.1	-	hypothetical protein PGT21_024721			1	1	1					3
KAA1080909.1	-	hypothetical protein PGT21_025218			1	1	3			1	1	7
KAA1080925.1	-	hypothetical protein PGT21_025443			1	1	1				1	4
KAA1080944.1	-	hypothetical protein PGT21_026016			1		2					3
KAA1080962.1	-	hypothetical protein PGT21_026402			1		2					3
KAA1080971.1	-	hypothetical protein PGT21_026555			1		2					3
KAA1080981.1	-	hypothetical protein PGT21_026869			1		1			1		3
KAA1080989.1	PCEMA_013849.t1	hypothetical protein PGT21_027119	Protein TOO MANY MOUTHS		1		1	1				3
KAA1081009.1	-	hypothetical protein PGT21_027462			1		1			1	2	5
KAA1081011.1	-	hypothetical protein PGT21_027480			1	1	1					3
KAA1081025.1	PCEMA_000411.t1	hypothetical protein PGT21_027838	Allergen asp f 7	2	1		1	1			2	7
KAA1081026.1	-	hypothetical protein PGT21_027877			1	1	1					3
KAA1081033.1	-	hypothetical protein PGT21_028002		1	1	1	1					4
KAA1081039.1	-	hypothetical protein PGT21_028142			1	1	2				1	5
KAA1081043.1	-	hypothetical protein PGT21_028173		3	1	1	2		1			8
KAA1081065.1	-	hypothetical protein PGT21_028696			1		2					3
KAA1081072.1	-	hypothetical protein PGT21_028817			1	1	1					3
KAA1081078.1	-	hypothetical protein PGT21_028899			1		2					3
KAA1081094.1	PCEMA_015972.t1	hypothetical protein PGT21_029213	-	1	1	1	1	1	1		1	7
KAA1081117.1	-	hypothetical protein PGT21_029675			1		2					3
KAA1081130.1	PCEMA_002389.t1	hypothetical protein PGT21_029877	-		1	1	2	2	1	1	1	9
KAA1081143.1	-	hypothetical protein PGT21_030299			1	1	2					4
KAA1081148.1	PCEMA_014687.t1	hypothetical protein PGT21_030346	-	2	1	2	2	1		1		9
KAA1081149.1	PCEMA_018660.t1	hypothetical protein PGT21_030363	-		1	2	2	1	1	1	1	9
KAA1081150.1	-	hypothetical protein PGT21_030463			1		1				1	3
KAA1081162.1	-	hypothetical protein PGT21_030649			1	1	1				9	12
KAA1081172.1	-	hypothetical protein PGT21_030800		2	1		1					4
KAA1081178.1	-	hypothetical protein PGT21_030909			1	1	1					3
KAA1081197.1	-	hypothetical protein PGT21_031112			1	1	1					3
KAA1081203.1	-	hypothetical protein PGT21_031244			1		1			1	3	6
KAA1081204.1	PCEMA_006168.t1	hypothetical protein PGT21_031261	Subtilisin-like protease SBT1.6	5	1		1	4			1	12
KAA1081215.1	-	hypothetical protein PGT21_031475			1		2				1	4
KAA1081218.1	PCEMA_002134.t1	hypothetical protein PGT21_031492	-	3	1		1	6	2		2	15
KAA1081227.1	-	hypothetical protein PGT21_031650			1		1			1		3
KAA1081252.1	-	hypothetical protein PGT21_032186		1	1	1	1					4
KAA1081254.1	-	hypothetical protein PGT21_032273			1	1	2			1		5
KAA1081303.1	PCEMA_004613.t1	hypothetical protein PGT21_033398	-	1	1	1	1	3	1	2	1	11
KAA1081304.1	PCEMA_006315.t1	hypothetical protein PGT21_050297	-					1	1	1		3
KAA1081308.1	-	hypothetical protein PGT21_050298			1	1	1					3
KAA1081342.1	-	hypothetical protein PGT21_034385			1	1	1					3
KAA1081348.1	PCEMA_007042.t1	serine protease	Subtilisin-like protease CPC735_-3124-	2	1	1	2	2		1	1	10
KAA1081349.1	-	hypothetical protein PGT21_034476			1		2			2		5
KAA1081357.1	-	hypothetical protein PGT21_034588		1	1		1			2		5
KAA1081359.1	-	hypothetical protein PGT21_034612			1		1			2		4
KAA1081361.1	-	hypothetical protein PGT21_034671			1	1	2					4
KAA1081371.1	-	hypothetical protein PGT21_034766		3	1		2					6
KAA1081375.1	-	hypothetical protein PGT21_034814			1	1	2			2	1	7
KAA1081394.1	-	hypothetical protein PGT21_035162			1		2					3
KAA1081398.1	PCEMA_006366.t1	hypothetical protein PGT21_035175	-		1	1	2	1	1			6
KAA1081404.1	-	hypothetical protein PGT21_035239		1	1	1	1				1	5
KAA1081405.1	PCEMA_018608.t1	hypothetical protein PGT21_035242	-		1		1	1	1	1	1	6
KAA1081409.1	-	hypothetical protein PGT21_035287			1		1			2		4
KAA1081421.1	PCEMA_005680.t1	hypothetical protein PGT21_035419	-	4	1		1				1	7
KAA1081446.1	-	hypothetical protein PGT21_035712		2	1		2			1		6
KAA1081757.1	-	hypothetical protein PGT21_000576			1		2				1	4
KAA1082398.1	-	hypothetical protein PGT21_002050					3			1		4
KAA1082465.1	-	hypothetical protein PGT21_004168			1		2					3
KAA1082466.1	PCEMA_003239.t1	hypothetical protein PGT21_004202	Beta-galactosidase		1		2	1	1			5
KAA1082475.1	-	hypothetical protein PGT21_004618			1		1		1	1	1	5
KAA1082479.1	PCEMA_000359.t1	hypothetical protein PGT21_004716	-	2	1	1	2	2	1	1	1	11
KAA1082490.1	-	hypothetical protein PGT21_005014			1		2					3
KAA1082496.1	PCEMA_007472.t1	hypothetical protein PGT21_005382	-		1		1			3		5
KAA1082503.1	-	hypothetical protein PGT21_005583			1		1			1		3
KAA1082516.1	-	hypothetical protein PGT21_005925			1		1			1		3
KAA1082517.1	PCEMA_009089.t1	hypothetical protein PGT21_005947	-		1		1	1			5	8
KAA1082526.1	-	Superoxide dismutase		2	1	1	1				1	6
KAA1082535.1	-	hypothetical protein PGT21_006312			1	1	1					3
KAA1082537.1	-	hypothetical protein PGT21_006345			1		1			2		4
KAA1082578.1	-	hypothetical protein PGT21_007403			1		2			1		4
KAA1082584.1	-	hypothetical protein PGT21_007545			1		3					4
KAA1082612.1	PCEMA_005555.t1	hypothetical protein PGT21_008300	-		1		1	1		1		4
KAA1082662.1	-	hypothetical protein PGT21_009783			1	1	2					4
KAA1082701.1	PCEMA_005796.t1	hypothetical protein PGT21_011218	Carboxypeptidase	3	1	1	2	1	1	1	1	11
KAA1082737.1	-	hypothetical protein PGT21_012642			1	1	2				1	5
KAA1082749.1	PCEMA_018742.t1	hypothetical protein PGT21_013247	-	2	1		1	1	1	1	1	8
KAA1082761.1	-	hypothetical protein PGT21_013811			1		2					3
KAA1082763.1	-	hypothetical protein PGT21_013828			1		2					3
KAA1082767.1	-	hypothetical protein PGT21_013932			1		1			2		4
KAA1082779.1	-	hypothetical protein PGT21_014398			1		1				2	4
KAA1082794.1	PCEMA_013276.t1	hypothetical protein PGT21_014842	PR-1	2	1	1	2		1	1	1	9
KAA1082795.1	-	hypothetical protein PGT21_014881			1		1			1		3
KAA1082814.1	-	hypothetical protein PGT21_015339			1		3					4
KAA1082815.1	-	hypothetical protein PGT21_015376			1		2					3
KAA1082817.1	-	hypothetical protein PGT21_015391			1		2					3
KAA1082822.1	-	hypothetical protein PGT21_015522			1		2					3
KAA1082844.1	PCEMA_017414.t1	hypothetical protein PGT21_016404	-	2	1	1	2	1				7
KAA1082845.1	-	hypothetical protein PGT21_016422		6	1	1						8
KAA1082847.1	-	hypothetical protein PGT21_016447			1		1		1		1	4
KAA1082851.1	-	hypothetical protein PGT21_016754			1	1	1			2	1	6
KAA1082861.1	-	hypothetical protein PGT21_016939			1		2					3
KAA1082908.1	-	hypothetical protein PGT21_020033		1	1		1					3
KAA1082909.1	PCEMA_015148.t1	hypothetical protein PGT21_020100	-	2	1	1	2	1				7
KAA1082912.1	PCEMA_004722.t1	hypothetical protein PGT21_020166	-	2	1		1	1	1		2	8
KAA1082928.1	-	hypothetical protein PGT21_020641			1	1	2					4
KAA1082933.1	-	hypothetical protein PGT21_020753			1	1	1			2	1	6
KAA1082939.1	-	hypothetical protein PGT21_020942			1		1				1	3
KAA1082945.1	-	hypothetical protein PGT21_021145			1	1	1					3
KAA1082950.1	PCEMA_004026.t1	hypothetical protein PGT21_021248	-	1	1	1	2	1		3	1	10
KAA1082952.1	-	hypothetical protein PGT21_021308			1		2					3
KAA1082957.1	-	hypothetical protein PGT21_021367			1	1	1					3
KAA1082981.1	-	hypothetical protein PGT21_021934			1		1			2		4
KAA1082997.1	PCEMA_000204.t1	hypothetical protein PGT21_022337	-		1	1	2			1		5
KAA1082999.1	-	hypothetical protein PGT21_022394		1	1		1					3
KAA1083002.1	PCEMA_000202.t1	hypothetical protein PGT21_022621	-		1		1		1			3
KAA1083007.1	-	hypothetical protein PGT21_022705			1		2					3
KAA1083038.1	PCEMA_001528.t1	Peptidyl-prolyl cis-trans isomerase B	Peptidyl-prolyl cis-trans isomerase		1	1	2	1	1		1	7
KAA1083041.1	-	hypothetical protein PGT21_023740			1	2	1					4
KAA1083046.1	-	hypothetical protein PGT21_023880			1		1				1	3
KAA1083048.1	-	hypothetical protein PGT21_023895			1		1			1		3
KAA1083054.1	PCEMA_010000.t1	Leucine aminopeptidase 1	Leucine aminopeptidase 1	1	1		2	1		1	1	7
KAA1083060.1	-	hypothetical protein PGT21_024266			1	1	2					4
KAA1083068.1	-	hypothetical protein PGT21_024384			1		1				1	3
KAA1083080.1	PCEMA_012581.t1	hypothetical protein PGT21_024592	-		1	2	1	1				5
KAA1083085.1	-	hypothetical protein PGT21_024665			1		1			3		5
KAA1083094.1	PCEMA_017813.t1	hypothetical protein PGT21_024886	-	2	1	1	2	1		1	1	9
KAA1083142.1	-	hypothetical protein PGT21_026188			1		3					4
KAA1083613.1	-	hypothetical protein PGT21_001468			1		1			1		3
KAA1083629.1	-	Fungalysin/Thermolysin Extracellular metalloproteinase 5			1		1			1		3
KAA1083632.1	-	hypothetical protein PGT21_001923			1	2	2				2	7
KAA1083707.1	-	hypothetical protein PGT21_004519			1	1					1	3
KAA1083715.1	-	Phosphatidylglycerol/phosphatidylinositol transfer protein			1		1			1	1	4
KAA1083742.1	-	hypothetical protein PGT21_005672			1	1	2				1	5
KAA1083743.1	-	hypothetical protein PGT21_005690		1	1		1					3
KAA1083744.1	-	hypothetical protein PGT21_005703			1		2					3
KAA1083786.1	PCEMA_004248.t1	hypothetical protein PGT21_006843	-		1	1	2	1			1	6
KAA1083789.1	-	hypothetical protein PGT21_007073			1		2					3
KAA1083798.1	-	hypothetical protein PGT21_007249			1		1			1		3
KAA1083821.1	PCEMA_001997.t1	hypothetical protein PGT21_008009	-		1	1	2	1	1		1	7
KAA1083830.1	-	hypothetical protein PGT21_008221			1	1	1					3
KAA1083836.1	PCEMA_003762.t1	hypothetical protein PGT21_008499	Barwin-related endoglucanase		1		1		1	1	1	5
KAA1083840.1	-	hypothetical protein PGT21_008742			1		1				1	3
KAA1083847.1	PCEMA_001459.t1	hypothetical protein PGT21_008933	Putative ripening-related protein 7	2	1		1	1	1	1		7
KAA1083853.1	-	hypothetical protein PGT21_009220			1		1			2		4
KAA1083856.1	-	hypothetical protein PGT21_009345			1		1				1	3
KAA1083862.1	-	hypothetical protein PGT21_009731			1		1			1		3
KAA1083924.1	-	hypothetical protein PGT21_011774			1		1			4		6
KAA1083977.1	PCEMA_007107.t1	hypothetical protein PGT21_013326	-		1		1	1		1		4
KAA1083992.1	-	hypothetical protein PGT21_013830			1	1	1		2			5
KAA1083993.1	PCEMA_004270.t1	hypothetical protein PGT21_013841	-	7	1	1	2	4	2	4	3	24
KAA1084007.1	-	hypothetical protein PGT21_014237			1		2					3
KAA1084012.1	PCEMA_004181.t1	hypothetical protein PGT21_014415	-		1	1	1	2	1	1	1	8
KAA1084019.1	PCEMA_001244.t1	hypothetical protein PGT21_014577	-		1		1	2	1	1		6
KAA1084035.1	-	hypothetical protein PGT21_015002			1		2					3
KAA1084055.1	PCEMA_011766.t1	hypothetical protein PGT21_015783	-		1	1	1					3
KAA1084085.1	-	hypothetical protein PGT21_017033			1		2					3
KAA1084086.1	PCEMA_005831.t1	hypothetical protein PGT21_017033	-	2	1		1	1				5
KAA1084137.1	-	hypothetical protein PGT21_018770			1		2					3
KAA1084162.1	-	hypothetical protein PGT21_019512			1		1				1	3
KAA1084179.1	-	hypothetical protein PGT21_020198								4		4
KAA1084186.1	-	hypothetical protein PGT21_020322			1		1			2		4
KAA1084188.1	-	hypothetical protein PGT21_020392			1	1	1					3
KAA1084222.1	PCEMA_011921.t1	hypothetical protein PGT21_021418	Choline dehydrogenase, mitochondrial		1		1	1	1		2	6
KAA1084246.1	-	hypothetical protein PGT21_022359			1		2			1		4
KAA1084259.1	PCEMA_014760.t1	hypothetical protein PGT21_022645	-	2	1		1	2	1	1		8
KAA1084263.1	-	hypothetical protein PGT21_022754			1		2					3
KAA1084285.1	-	hypothetical protein PGT21_023268		2	1		1				1	5
KAA1084286.1	-	hypothetical protein PGT21_023277			1		2					3
KAA1084306.1	-	hypothetical protein PGT21_024016			1		1			1		3
KAA1084332.1	PCEMA_001234.t1	hypothetical protein PGT21_024734	-	2						1	1	4
KAA1084345.1	-	hypothetical protein PGT21_025111		1	1		1			1		4
KAA1084367.1	-	hypothetical protein PGT21_025708					2			1	1	4
KAA1084384.1	-	hypothetical protein PGT21_026183			1		2					3
KAA1084387.1	PCEMA_006316.t1	hypothetical protein PGT21_026252	-	2	1	1	2	1	1	1	1	10
KAA1084390.1	-	hypothetical protein PGT21_026312			1		2					3
KAA1084414.1	-	hypothetical protein PGT21_027154			1	1	1					3
KAA1084465.1	-	hypothetical protein PGT21_028618			1	1	1			1		4
KAA1084467.1	-	hypothetical protein PGT21_028668			1		1			1		3
KAA1084487.1	-	hypothetical protein PGT21_029166			1	1	1					3
KAA1084488.1	-	hypothetical protein PGT21_029180			1	1	1			1		4
KAA1084491.1	-	hypothetical protein PGT21_029263			1		1			1		3
KAA1084495.1	-	hypothetical protein PGT21_029297			1		2					3
KAA1084496.1	-	hypothetical protein PGT21_029315			1		2					3
KAA1084499.1	-	hypothetical protein PGT21_029376			1		2				1	4
KAA1084507.1	-	hypothetical protein PGT21_029805			1		2					3
KAA1084518.1	-	hypothetical protein PGT21_030044			1		3					4
KAA1084538.1	-	hypothetical protein PGT21_030429								1	2	3
KAA1084571.1	-	hypothetical protein PGT21_031056			1		3					4
KAA1084572.1	-	hypothetical protein PGT21_031065			1		2					3
KAA1084615.1	-	hypothetical protein PGT21_032972		1	1		1				1	4
KAA1084631.1	-	hypothetical protein PGT21_033271			1		2			1		4
KAA1084639.1	-	hypothetical protein PGT21_033371			1		2					3
KAA1084654.1	-	hypothetical protein PGT21_033611			1		2					3
KAA1084665.1	-	hypothetical protein PGT21_033793			1		2					3
KAA1084680.1	-	hypothetical protein PGT21_034108			1		1		1		1	4
KAA1084699.1	-	hypothetical protein PGT21_034390		2	1		1		1		1	6
KAA1084723.1	-	hypothetical protein PGT21_034826		1	1	1	1					4
KAA1084756.1	PCEMA_012729.t1	hypothetical protein PGT21_035120	-		1		1	1				3
KAA1084774.1	-	hypothetical protein PGT21_035274			1		2					3
KAA1084776.1	-	hypothetical protein PGT21_035281			1		1			2		4
KAA1084790.1	-	hypothetical protein PGT21_035421			1		2					3
KAA1084794.1	-	hypothetical protein PGT21_035509			1		2					3
KAA1084798.1	-	hypothetical protein PGT21_035533		4	1	2	1			3	1	12
KAA1084799.1	-	hypothetical protein PGT21_035539		2	1	1	1			1		6
KAA1084802.1	-	hypothetical protein PGT21_035566			1	1	1					3
KAA1084805.1	-	hypothetical protein PGT21_035595			1	2	2					5
KAA1084815.1	PCEMA_016770.t1	hypothetical protein PGT21_035721	Carboxypeptidase		1	1	1	1		1	1	6
KAA1084825.1	-	UDP-galactose transporter			1		1				1	3
KAA1084830.1	-	hypothetical protein PGT21_035838			1	1	1					3
KAA1084944.1	-	hypothetical protein PGT21_000659			1	1	1					3
KAA1085010.1	-	hypothetical protein PGT21_000868			1		1				1	3
KAA1085266.1	-	hypothetical protein PGT21_001281			1		1				1	3
KAA1085275.1	PCEMA_014210.t1	hypothetical protein PGT21_001492	-		1		1	2				4
KAA1085276.1	-	hypothetical protein PGT21_001514			1	1	1			1		4
KAA1085300.1	PCEMA_010836.t1	hypothetical protein PGT21_002444	-	4			1					5
KAA1085325.1	-	hypothetical protein PGT21_003127			1		1				1	3
KAA1085336.1	-	hypothetical protein PGT21_003725			1		2					3
KAA1085341.1	PCEMA_006500.t1	hypothetical protein PGT21_003935	Chitin deacetylase		1		1	1				3
KAA1085342.1	-	hypothetical protein PGT21_003963			1	1	2					4
KAA1085352.1	-	hypothetical protein PGT21_004205			1		1			2		4
KAA1085372.1	PCEMA_000351.t1	hypothetical protein PGT21_004963	Lysophospholipase		1		2	1		2		6
KAA1085397.1	-	hypothetical protein PGT21_005749			1		2					3
KAA1085399.1	-	hypothetical protein PGT21_005808			1		1			2		4
KAA1085462.1	-	hypothetical protein PGT21_007964			1		2					3
KAA1085470.1	PCEMA_005656.t1	hypothetical protein PGT21_008368	Galactose oxidase	1	1		1	1				4
KAA1085483.1	-	hypothetical protein PGT21_008806			1		1			1	1	4
KAA1085507.1	-	hypothetical protein PGT21_009578			1		2					3
KAA1085530.1	-	hypothetical protein PGT21_010147			1		2					3
KAA1085539.1	-	hypothetical protein PGT21_010389		2	1		1				1	5
KAA1085558.1	PCEMA_014455.t1	hypothetical protein PGT21_011132	-		1		2	1	1			5
KAA1085569.1	-	hypothetical protein PGT21_011396			1		2					3
KAA1085572.1	PCEMA_003351.t1	chitin deacetylase	Chitin deacetylase	1	1		1		1			4
KAA1085580.1	-	hypothetical protein PGT21_011890			1	1	2					4
KAA1085586.1	PCEMA_013304.t1	hypothetical protein PGT21_012235	-		1	1	1					3
KAA1085597.1	PCEMA_007197.t1	hypothetical protein PGT21_012449	-		1		1	2				4
KAA1085608.1	-	hypothetical protein PGT21_012746			1		2					3
KAA1085614.1	PCEMA_000410.t1	hypothetical protein PGT21_012860	-		1	1	2	4	1	2	1	12
KAA1085621.1	-	hypothetical protein PGT21_012979			1		2					3
KAA1085624.1	PCEMA_009875.t1	hypothetical protein PGT21_013191	-		1		1	1		1	3	7
KAA1085640.1	-	hypothetical protein PGT21_013707			1		2					3
KAA1085643.1	-	hypothetical protein PGT21_013756			1		1				1	3
KAA1085662.1	PCEMA_000346.t1	hypothetical protein PGT21_014310	-	1	1	1	2	5	1	1	2	14
KAA1085663.1	PCEMA_002031.t1	hypothetical protein PGT21_014322	-	5	1	1	2	6	3	1		19
KAA1085666.1	PCEMA_008288.t1	hypothetical protein PGT21_014374	-		1		1	1		1	1	5
KAA1085669.1	-	hypothetical protein PGT21_014463			1		2			1		4
KAA1085674.1	-	hypothetical protein PGT21_014836			1	1	1					3
KAA1085680.1	-	hypothetical protein PGT21_015084			1	2	1					4
KAA1085725.1	-	hypothetical protein PGT21_017519			1		3					4
KAA1085737.1	PCEMA_007381.t1	hypothetical protein PGT21_017959	-	2	1	1	2	1		1	1	9
KAA1085743.1	-	praja ring finger 2, E3 ubiquitin protein ligase			1	2	1					4
KAA1085746.1	PCEMA_012352.t1	hypothetical protein PGT21_018141	-		1	1	1		1	2		6
KAA1085758.1	PCEMA_005067.t1	Pfam:DUF821	Beta-1,2-xylosyltransferase 1	2				2	1			5
KAA1085773.1	-	hypothetical protein PGT21_018842			1	1	1					3
KAA1085774.1	-	hypothetical protein PGT21_018864			1		2					3
KAA1085791.1	-	hypothetical protein PGT21_019817		2	1		2		1		1	7
KAA1085794.1	-	hypothetical protein PGT21_019928			1		2					3
KAA1085795.1	-	hypothetical protein PGT21_019935		1	1		1			1		4
KAA1085807.1	-	hypothetical protein PGT21_020399			1		1				1	3
KAA1085827.1	-	hypothetical protein PGT21_020877			1		1				1	3
KAA1085839.1	-	hypothetical protein PGT21_021374			1		2					3
KAA1085856.1	-	hypothetical protein PGT21_021718			1		2			1	1	5
KAA1085876.1	-	hypothetical protein PGT21_022124			1	1	2					4
KAA1085899.1	-	hypothetical protein PGT21_023279			1	1	2					4
KAA1085929.1	-	hypothetical protein PGT21_024571		3	1		1					5
KAA1085937.1	PCEMA_006472.t1	hypothetical protein PGT21_024818	Lipase		1		1	1		1		4
KAA1085960.1	-	hypothetical protein PGT21_025644			1		2					3
KAA1086529.1	-	hypothetical protein PGT21_050113			1	2						3
KAA1086533.1	-	hypothetical protein PGT21_050114			1	2				1		4
KAA1086536.1	-	hypothetical protein PGT21_002514			1	1				1		3
KAA1086554.1	-	hypothetical protein PGT21_003295			1	1	1				1	4
KAA1086568.1	PCEMA_006346.t1	hypothetical protein PGT21_003771	Abc transporter g family member	2	1	1	1		1		1	7
KAA1086569.1	PCEMA_015309.t1	hypothetical protein PGT21_003832	-		1	1		1		1		4
KAA1086594.1	PCEMA_018790.t1	hypothetical protein PGT21_004595	-	2	1	2	1	1		2	1	10
KAA1086651.1	-	hypothetical protein PGT21_006976			1	1	1		1		1	5
KAA1086655.1	-	hypothetical protein PGT21_007069			1	1	1				1	4
KAA1086668.1	PCEMA_003897.t1	hypothetical protein PGT21_007551	-		1	1	1	1			1	5
KAA1086669.1	PCEMA_003895.t1	hypothetical protein PGT21_007581	-	1		1	1	1	1	1		6
KAA1086707.1	-	hypothetical protein PGT21_009349			1	1	1					3
KAA1086708.1	-	hypothetical protein PGT21_009363			1	1	2					4
KAA1086739.1	-	hypothetical protein PGT21_010336			1		4					5
KAA1086746.1	-	hypothetical protein PGT21_010630			1		2					3
KAA1086753.1	-	hypothetical protein PGT21_010805		2	1						1	4
KAA1086783.1	-	hypothetical protein PGT21_011699			1	1	1					3
KAA1086826.1	-	hypothetical protein PGT21_012939			1		1			1		3
KAA1086833.1	-	hypothetical protein PGT21_013077			1		1			1		3
KAA1086836.1	-	hypothetical protein PGT21_013104			1	1	1					3
KAA1086848.1	-	hypothetical protein PGT21_013327			1	1	1					3
KAA1086866.1	-	hypothetical protein PGT21_014151			1	1	1					3
KAA1086883.1	-	hypothetical protein PGT21_014609			1	1	1					3
KAA1086913.1	PCEMA_011862.t1	hypothetical protein PGT21_015378	Thioredoxin domain-containing protein 5		1	1	1				1	4
KAA1086920.1	PCEMA_015259.t1	hypothetical protein PGT21_015576	Thioredoxinlike protein putative	1	1	1	1	2	1	1	1	9
KAA1086942.1	-	hypothetical protein PGT21_016509			1	1	1			1		4
KAA1086973.1	-	hypothetical protein PGT21_017734			1	1	1					3
KAA1086977.1	-	hypothetical protein PGT21_017914			1	1	1					3
KAA1087053.1	-	hypothetical protein PGT21_020617		1	1	1	1		1	1		6
KAA1087055.1	-	hypothetical protein PGT21_020691		1	1					1		3
KAA1087065.1	-	hypothetical protein PGT21_021025		1	1	1	1					4
KAA1087066.1	-	hypothetical protein PGT21_021046			1					1	1	3
KAA1087080.1	PCEMA_001630.t1	hypothetical protein PGT21_021384	-					1	1		1	3
KAA1087088.1	-	hypothetical protein PGT21_021651		1	1	1	1					4
KAA1087099.1	-	hypothetical protein PGT21_022078			1	1	1					3
KAA1087121.1	-	hypothetical protein PGT21_023109			1	2	2					5
KAA1087130.1	-	hypothetical protein PGT21_023317		2	1	2	2			2		9
KAA1087131.1	-	hypothetical protein PGT21_023361			1	1	1					3
KAA1087148.1	-	hypothetical protein PGT21_023745			1					1	1	3
KAA1087212.1	PCEMA_004689.t1	putative lipase atg15	Putative lipase atg15	1	1	1		1				4
KAA1087222.1	-	hypothetical protein PGT21_026060			1	1	1					3
KAA1087262.1	PCEMA_002240.t1	Lysophospholipase 1	Lysophospholipase 3	2	1	1	2		1	1	1	9
KAA1087270.1	PCEMA_017741.t1	hypothetical protein PGT21_027618	Calnexin		1	1	1	1	1	1	1	7
KAA1087274.1	-	hypothetical protein PGT21_027698			1	1	1			1	1	5
KAA1087277.1	-	hypothetical protein PGT21_027741		1	1	1	1		1			5
KAA1087281.1	PCEMA_001200.t1	Subunit of the glycosylphosphatidylinositol transamidase complex-like protein	GPI transamidase component PIG-T	3	1		1	1	1	1	1	9
KAA1087290.1	-	hypothetical protein PGT21_027993			1	1	1					3
KAA1087337.1	-	hypothetical protein PGT21_029258		1	1	1	1				1	5
KAA1087338.1	-	hypothetical protein PGT21_029271			1	1	1					3
KAA1087352.1	-	hypothetical protein PGT21_029621			1	1					1	3
KAA1087353.1	-	hypothetical protein PGT21_029633			1					2		3
KAA1087354.1	-	hypothetical protein PGT21_029660				1	2					3
KAA1087376.1	-	hypothetical protein PGT21_030183			1		1		1	2	2	7
KAA1087382.1	-	hypothetical protein PGT21_030319			1	1	1					3
KAA1087441.1	-	hypothetical protein PGT21_031606		2	1		1			1	2	7
KAA1087458.1	-	hypothetical protein PGT21_031933			1	1	2					4
KAA1087459.1	-	hypothetical protein PGT21_031950			1					2		3
KAA1087468.1	PCEMA_003490.t1	hypothetical protein PGT21_032113	-	2	1			2		1	1	7
KAA1087482.1	-	hypothetical protein PGT21_032298			1	1	1					3
KAA1087526.1	PCEMA_008646.t1	hypothetical protein PGT21_033127	Secreted protein	2	1	1	2	1			1	8
KAA1087534.1	-	hypothetical protein PGT21_033241			1	1	3			1		6
KAA1087538.1	-	hypothetical protein PGT21_033287		2	1				1			4
KAA1087540.1	PCEMA_001419.t1	hypothetical protein PGT21_033321	Er membrane protein complex subunit 1-like	1	1	1				1		4
KAA1087545.1	-	hypothetical protein PGT21_033382			1		2					3
KAA1087555.1	PCEMA_002121.t1	hypothetical protein PGT21_033578	Small secreted protein		1		1	1	1	2	1	7
KAA1087612.1	PCEMA_004875.t1	hypothetical protein PGT21_034546	-		1	2	1	1		1	2	8
KAA1087618.1	-	hypothetical protein PGT21_034626		1	1	1	1			2	1	7
KAA1087622.1	-	hypothetical protein PGT21_034690			1	1	1					3
KAA1087642.1	-	hypothetical protein PGT21_034939			1	1	1			2	1	6
KAA1087663.1	-	hypothetical protein PGT21_035073			1	1	1					3
KAA1087699.1	-	hypothetical protein PGT21_035826			1	1	1					3
KAA1087707.1	-	hypothetical protein PGT21_035968				1				1	3	5
KAA1087713.1	-	hypothetical protein PGT21_036025		1	1	1	2		1			6
KAA1087714.1	PCEMA_001608.t1	hypothetical protein PGT21_036037	-		1			1			1	3
KAA1087716.1	-	hypothetical protein PGT21_036045			1	1				2		4
KAA1087732.1	-	autophagy protein			1	1	1					3
KAA1087733.1	-	hypothetical protein PGT21_036162			1		1			1		3
KAA1087741.1	-	hypothetical protein PGT21_036225			1	1	2					4
KAA1088979.1	-	hypothetical protein PGT21_002909			1	2						3
KAA1088995.1	-	hypothetical protein PGT21_003273			1					2		3
KAA1089023.1	-	hypothetical protein PGT21_004415		2	1		1			1	1	6
KAA1089026.1	PCEMA_007759.t1	hypothetical protein PGT21_004524	-		1	1				1	1	4
KAA1089044.1	-	hypothetical protein PGT21_004941			1	1	2			1		5
KAA1089052.1	-	hypothetical protein PGT21_005189			1	1	3					5
KAA1089054.1	-	hypothetical protein PGT21_005312			1		2					3
KAA1089069.1	-	maturation of Asn-linked oligosaccharides protein			1	1					1	3
KAA1089070.1	PCEMA_006960.t1	maturation of Asn-linked oligosaccharides protein, variant 2	alpha-1,2-Mannosidase		1		1	1				3
KAA1089074.1	PCEMA_012703.t1	hypothetical protein PGT21_006080	Lysophospholipase 3	2	1				1	1	1	6
KAA1089081.1	-	hypothetical protein PGT21_006421			1	1	1					3
KAA1089082.1	-	hypothetical protein PGT21_006449			1	1	1			1		4
KAA1089085.1	-	Lysophospholipase 1			1	1					1	3
KAA1089097.1	PCEMA_014106.t1	Lysophospholipase 1	Lysophospholipase 3	2	1	1	1	1		1		7
KAA1089100.1	-	hypothetical protein PGT21_007095			1	1	1				1	4
KAA1089109.1	-	hypothetical protein PGT21_007394		2	1	1	1		1	1	2	9
KAA1089139.1	PCEMA_017621.t1	hypothetical protein PGT21_008130	-		1	1	2				1	5
KAA1089141.1	PCEMA_008409.t1	Lysophospholipase 1	Lysophospholipase	3			1					4
KAA1089144.1	-	Lysophospholipase 1		2	1	1	1					5
KAA1089194.1	-	hypothetical protein PGT21_009900			1		1			1		3
KAA1089234.1	-	hypothetical protein PGT21_010978			1	1	1					3
KAA1089235.1	-	hypothetical protein PGT21_010997			1	1	1					3
KAA1089242.1	PCEMA_000715.t1	hypothetical protein PGT21_011354	Superoxide dismutase		1	1	1	1	1			5
KAA1089246.1	-	hypothetical protein PGT21_011450			1		2					3
KAA1089296.1	-	hypothetical protein PGT21_013290		2	1		1				1	5
KAA1089310.1	-	hypothetical protein PGT21_013717			1	1	1					3
KAA1089321.1	-	hypothetical protein PGT21_013942			1	1	1					3
KAA1089325.1	-	hypothetical protein PGT21_014059		2	1	1	1			1		6
KAA1089328.1	-	hypothetical protein PGT21_014114			1	1	1					3
KAA1089365.1	PCEMA_008090.t1	hypothetical protein PGT21_015597	-	2	1			2		1		6
KAA1089368.1	PCEMA_012876.t1	hypothetical protein PGT21_015677	-		1	1		1				3
KAA1089369.1	-	hypothetical protein PGT21_015696			1	1	1			1		4
KAA1089407.1	-	hypothetical protein PGT21_017456			1	1	1		1		1	5
KAA1089416.1	PCEMA_001055.t1	hypothetical protein PGT21_017714	Extracellular dioxygenase		1	1	1		1	1		5
KAA1089418.1	-	hypothetical protein PGT21_017753			1	1				2	1	5
KAA1089431.1	PCEMA_013549.t1	hypothetical protein PGT21_018009	Glycoside hydrolase family 18 protein	1	1	1		1	1	1	2	8
KAA1089435.1	-	hypothetical protein PGT21_018149			1	1	1					3
KAA1089497.1	-	hypothetical protein PGT21_020208			1		1			1		3
KAA1089514.1	-	hypothetical protein PGT21_020716			1	2	3					6
KAA1089523.1	-	hypothetical protein PGT21_020919			1					1	1	3
KAA1089538.1	-	hypothetical protein PGT21_021315			1		3					4
KAA1089546.1	-	hypothetical protein PGT21_021688			1	1	1					3
KAA1089613.1	-	hypothetical protein PGT21_024962		6	1		1			1		9
KAA1089624.1	-	hypothetical protein PGT21_025321			1	1	1					3
KAA1089630.1	PCEMA_002679.t1	hypothetical protein PGT21_025484	Glucanase	1	1	1	2	1	1	2	1	10
KAA1089679.1	PCEMA_010174.t1	laccase, multicopper oxidase, benzenediol:oxygen oxidorectuctase	Laccase-1	2	1	1		1		1		6
KAA1089689.1	-	hypothetical protein PGT21_027137		2	1							3
KAA1089691.1	PCEMA_010690.t1	hypothetical protein PGT21_027162	-		1			1		1		3
KAA1089700.1	-	hypothetical protein PGT21_027669			1	1	2				1	5
KAA1089701.1	PCEMA_008917.t1	sphingosine N-acyltransferase lac1	Iron transport multicopper oxidase fio1		1		1	2	1	1		6
KAA1089704.1	-	hypothetical protein PGT21_027737			1					2		3
KAA1089705.1	-	hypothetical protein PGT21_027747			1		2				1	4
KAA1089709.1	-	hypothetical protein PGT21_027874			1		2					3
KAA1089712.1	-	hypothetical protein PGT21_027912		1	1		2					4
KAA1089728.1	PCEMA_007546.t1	hypothetical protein PGT21_028288	Endoglucanase A	3	1		1	2		1		8
KAA1089729.1	-	hypothetical protein PGT21_028308			1	1	1					3
KAA1089756.1	-	hypothetical protein PGT21_029002			1	1	1			1	1	5
KAA1090432.1	-	hypothetical protein PGT21_001098		2	1		1		1	1	1	7
KAA1090434.1	-	hypothetical protein PGT21_001137		2	1		1				1	5
KAA1090452.1	-	hypothetical protein PGT21_001597			1		2					3
KAA1090457.1	-	hypothetical protein PGT21_001731			1	1	1		1	1	1	6
KAA1090472.1	-	hypothetical protein PGT21_002310		1	1		1				1	4
KAA1090483.1	-	hypothetical protein PGT21_002725			1		1		1	1		4
KAA1090492.1	-	hypothetical protein PGT21_003074		2	1	1	1			1		6
KAA1090501.1	-	hypothetical protein PGT21_003483			1	1	2					4
KAA1090503.1	-	hypothetical protein PGT21_003581			1	1	1					3
KAA1090510.1	-	hypothetical protein PGT21_003726			1		2					3
KAA1090511.1	-	hypothetical protein PGT21_003750		2	1	1	1		1	1		7
KAA1090518.1	-	hypothetical protein PGT21_003920			1		1			1		3
KAA1090520.1	-	hypothetical protein PGT21_004026			1	1	1					3
KAA1090532.1	PCEMA_007401.t1	hypothetical protein PGT21_004478	-		1		1	1				3
KAA1090543.1	-	hypothetical protein PGT21_004732				1	1				1	3
KAA1090551.1	-	chitin deacetylase		2	1		1				1	5
KAA1090554.1	-	hypothetical protein PGT21_005011		2	1	1	2			1		7
KAA1090558.1	-	hypothetical protein PGT21_005202			1	1	2					4
KAA1090561.1	-	hypothetical protein PGT21_005246		2	1		1					4
KAA1090562.1	-	hypothetical protein PGT21_005281			1		2				1	4
KAA1090566.1	-	hypothetical protein PGT21_005396			1	1	2					4
KAA1090581.1	-	hypothetical protein PGT21_005862		2	1		2			1		6
KAA1090590.1	-	hypothetical protein PGT21_006168			1	1	2			1	1	6
KAA1090607.1	-	hypothetical protein PGT21_006815			1		2			1	1	5
KAA1090608.1	-	hypothetical protein PGT21_006856			1	1	1					3
KAA1090667.1	-	hypothetical protein PGT21_009797			1	1	1				1	4
KAA1090674.1	-	hypothetical protein PGT21_010425			1		1				1	3
KAA1090684.1	-	hypothetical protein PGT21_010621			1		1				1	3
KAA1090695.1	PCEMA_006016.t1	hypothetical protein PGT21_010959	Pectinesterase	2	1		1	2	1	1	1	9
KAA1090697.1	-	hypothetical protein PGT21_010996			1	1	2					4
KAA1090702.1	-	Protein OS-9		2	1		1					4
KAA1090716.1	PCEMA_016881.t1	hypothetical protein PGT21_011561	Pectinesterase		1		1				1	3
KAA1090752.1	-	hypothetical protein PGT21_012641			1		2					3
KAA1090770.1	-	hypothetical protein PGT21_013284		2	1		2			1		6
KAA1090771.1	-	hypothetical protein PGT21_013296			1		2					3
KAA1090823.1	PCEMA_011774.t1	hypothetical protein PGT21_014772	Superoxide dismutase [Cu-Zn]		1		1	1				3
KAA1090828.1	PCEMA_004204.t1	GPI inositol deacylase	GPI inositol-deacylase	1			4					5
KAA1090834.1	-	hypothetical protein PGT21_015134			1	1	2					4
KAA1090850.1	-	hypothetical protein PGT21_015626			1		1			1		3
KAA1090884.1	PCEMA_010991.t1	hypothetical protein PGT21_016945	-	2		1			1		1	5
KAA1090885.1	-	hypothetical protein PGT21_016962			1		2				1	4
KAA1090890.1	PCEMA_016734.t1	hypothetical protein PGT21_017059	-		1		3				1	5
KAA1090898.1	-	hypothetical protein PGT21_017242			1	1	2					4
KAA1090907.1	PCEMA_002876.t1	hypothetical protein PGT21_017507	-	2	1		2	1	1	1	1	9
KAA1090932.1	-	hypothetical protein PGT21_018286			1		2					3
KAA1090933.1	-	hypothetical protein PGT21_018297			1	2	1					4
KAA1090966.1	-	hypothetical protein PGT21_019427			1		2			1	3	7
KAA1090986.1	-	hydrolase 76 protein			1		2					3
KAA1091036.1	-	hypothetical protein PGT21_021493			1		2					3
KAA1091041.1	PCEMA_009504.t1	hypothetical protein PGT21_021557	Set domain-containing protein 5	2				1	1	1		5
KAA1091073.1	-	hypothetical protein PGT21_022719			1		2					3
KAA1091089.1	-	hypothetical protein PGT21_023950			1		2					3
KAA1091138.1	PCEMA_008707.t1	hypothetical protein PGT21_026639	-						1	1	1	3
KAA1091156.1	PCEMA_003386.t1	hypothetical protein PGT21_027276	-	3	1	1	2	1				8
KAA1091163.1	PCEMA_017207.t1	hypothetical protein PGT21_027427	-					1		1	3	5
KAA1091164.1	-	hypothetical protein PGT21_027437			1	2	2					5
KAA1091174.1	PCEMA_004774.t1	hypothetical protein PGT21_027709	-		1	1	1					3
KAA1091188.1	-	hypothetical protein PGT21_027950			1		2					3
KAA1091195.1	-	hypothetical protein PGT21_028101		1	1		1					3
KAA1091203.1	-	hypothetical protein PGT21_028406		2	1					1	2	6
KAA1091214.1	-	hypothetical protein PGT21_028601				1	2			1		4
KAA1091215.1	-	hypothetical protein PGT21_028619			1		2		1		1	5
KAA1091217.1	PCEMA_013029.t1	hypothetical protein PGT21_028657	-	2	1	1	5		1	1	1	12
KAA1091245.1	-	hypothetical protein PGT21_029488			1		2					3
KAA1091255.1	-	hypothetical protein PGT21_029588			1	1	1			2		5
KAA1091280.1	-	hypothetical protein PGT21_030177			1		2					3
KAA1091288.1	-	hypothetical protein PGT21_030374			1		2					3
KAA1091299.1	-	hypothetical protein PGT21_030640			1		2			6	2	11
KAA1091313.1	-	hypothetical protein PGT21_031092		1	1		1			3		6
KAA1091323.1	-	hypothetical protein PGT21_031258			1	1	1					3
KAA1091339.1	-	hypothetical protein PGT21_031611			1	1	2			1		5
KAA1091341.1	-	hypothetical protein PGT21_031657			1		2					3
KAA1091354.1	PCEMA_008751.t1	hypothetical protein PGT21_031922	Fasciclin-domain-containing protein		1	1	1	1	1	1	1	7
KAA1091357.1	PCEMA_006593.t1	hypothetical protein PGT21_032012	Phosphoglycerate mutase		1		1			1		3
KAA1091375.1	-	hypothetical protein PGT21_032376		2	1		1					4
KAA1091383.1	-	hypothetical protein PGT21_032486			1	1	2		1			5
KAA1091385.1	-	hypothetical protein PGT21_032520			1	1	1					3
KAA1091391.1	-	hypothetical protein PGT21_032584			1		1			1		3
KAA1091396.1	-	hypothetical protein PGT21_032701			1	1	1					3
KAA1091397.1	-	hypothetical protein PGT21_032766			1	1	1			1		4
KAA1091404.1	-	hypothetical protein PGT21_032984			1	1	1					3
KAA1091443.1	-	hypothetical protein PGT21_033833			1	1	2			1		5
KAA1091444.1	-	ferroxidase fet3			1		1		1	1	1	5
KAA1091458.1	-	hypothetical protein PGT21_034122			1	1	1			1		4
KAA1091508.1	-	hypothetical protein PGT21_034968			1	1	1					3
KAA1091553.1	-	hypothetical protein PGT21_035561			1		1		1			3
KAA1091554.1	-	hypothetical protein PGT21_035561			1		2					3
KAA1091567.1	-	hypothetical protein PGT21_035732			1		2					3
KAA1091571.1	PCEMA_001409.t1	hypothetical protein PGT21_035763	-	2	1	1	1	1	1	1	1	9
KAA1091582.1	-	hypothetical protein PGT21_035920		2	1		1				1	5
KAA1091583.1	-	hypothetical protein PGT21_035940			1		2					3
KAA1091596.1	-	hypothetical protein PGT21_036074			1		2					3
KAA1091601.1	-	hypothetical protein PGT21_036132		1	1		1					3
KAA1091627.1	-	hypothetical protein PGT21_036369			1	1	2					4
KAA1091660.1	-	hypothetical protein PGT21_036601		1	1		1			1	1	5
KAA1092401.1	PCEMA_005205.t1	hypothetical protein PGT21_001406	-	2	1	1	2	1	1	1	1	10
KAA1092406.1	-	hypothetical protein PGT21_001688		3								3
KAA1092420.1	-	hypothetical protein PGT21_002138			1		3					4
KAA1092423.1	-	hypothetical protein PGT21_002194		1	1		1					3
KAA1092424.1	-	hypothetical protein PGT21_002222		1	1		2					4
KAA1092425.1	-	hypothetical protein PGT21_002312			1		2					3
KAA1092426.1	-	hypothetical protein PGT21_002359			1		2					3
KAA1092438.1	-	hypothetical protein PGT21_002797			1		2					3
KAA1092446.1	-	hypothetical protein PGT21_003041			1		2					3
KAA1092447.1	-	hypothetical protein PGT21_003070			1	1	2					4
KAA1092456.1	-	hypothetical protein PGT21_003522			1		2				1	4
KAA1092463.1	-	hypothetical protein PGT21_003813			1	1	1					3
KAA1092466.1	-	hypothetical protein PGT21_003925		2	1	1	2		1	1	3	11
KAA1092467.1	PCEMA_001853.t1	hypothetical protein PGT21_003966	Endoplasmic oxidoreductin-1		1		1		1			3
KAA1092469.1	-	hypothetical protein PGT21_004007			1		1			3		5
KAA1092472.1	PCEMA_005359.t1	hypothetical protein PGT21_004130	Polarized growth protein rax2		1		2	1	1			5
KAA1092480.1	PCEMA_017902.t1	hypothetical protein PGT21_004413	-					2	1			3
KAA1092488.1	-	hypothetical protein PGT21_004630			1		1			1		3
KAA1092490.1	-	hypothetical protein PGT21_004731		2	1	1	3			1	2	10
KAA1092492.1	PCEMA_000251.t1	hypothetical protein PGT21_004858	Lysophospholipase 3	2	1		1	2	1	3	1	11
KAA1092493.1	-	hypothetical protein PGT21_004858			1	1	2			1		5
KAA1092507.1	-	hypothetical protein PGT21_005489			1		2					3
KAA1092508.1	-	hypothetical protein PGT21_005500			1		1			1		3
KAA1092516.1	-	maturation of Asn-linked oligosaccharides protein		6	1		4			7		18
KAA1092523.1	-	hypothetical protein PGT21_006075			1		1			1		3
KAA1092540.1	-	hypothetical protein PGT21_006610			1		1				1	3
KAA1092567.1	-	hypothetical protein PGT21_007395			1		1				1	3
KAA1092583.1	PCEMA_005061.t1	hypothetical protein PGT21_007829	-	2	1		1		1	1	1	7
KAA1092586.1	PCEMA_003468.t1	Lysophospholipase 1	Lysophospholipase	2	1		1	1	1	1	1	8
KAA1092589.1	PCEMA_014496.t1	Lysophospholipase 1	Lysophospholipase 3		1		1			1	1	4
KAA1092635.1	-	hypothetical protein PGT21_009166			1		2					3
KAA1092640.1	-	hypothetical protein PGT21_009347			1		2					3
KAA1092696.1	PCEMA_003131.t1	hypothetical protein PGT21_011476	-		1	1	2		1	1		6
KAA1092703.1	-	hypothetical protein PGT21_011715			1	1	2					4
KAA1092712.1	-	hypothetical protein PGT21_011921			1	1	2			1		5
KAA1092714.1	-	hypothetical protein PGT21_011998			1	1	2			1	1	6
KAA1092722.1	-	hypothetical protein PGT21_012156			1		1				1	3
KAA1092724.1	PCEMA_004682.t1	hypothetical protein PGT21_012173	Secreted protein		1	1	1	1	1	1	1	7
KAA1092729.1	-	hypothetical protein PGT21_012272			1	2	1				1	5
KAA1092749.1	-	hypothetical protein PGT21_012901								4		4
KAA1092761.1	-	hypothetical protein PGT21_013346		2	1	1	2					6
KAA1092766.1	-	hypothetical protein PGT21_013511			1		2					3
KAA1092768.1	-	hypothetical protein PGT21_013597			1	1	2					4
KAA1092770.1	-	hypothetical protein PGT21_013624			1	1	1			1	1	5
KAA1092776.1	-	hypothetical protein PGT21_013771			1	1	1					3
KAA1092797.1	-	hypothetical protein PGT21_014294			1	1	1			4		7
KAA1092801.1	-	hypothetical protein PGT21_014444			1		1				1	3
KAA1092804.1	-	hypothetical protein PGT21_014565			1	1	1			1		4
KAA1092832.1	-	hypothetical protein PGT21_015507			1		2					3
KAA1092842.1	PCEMA_008635.t1	hypothetical protein PGT21_015850	Hydrolase tropi		1		1		1		1	4
KAA1092846.1	-	hypothetical protein PGT21_015986			1	1	2		1			5
KAA1092849.1	PCEMA_008091.t1	hypothetical protein PGT21_016049	Autophagy-related protein 27		1		3	1	1	1	1	8
KAA1092855.1	-	hypothetical protein PGT21_016209			1	1	2				1	5
KAA1092859.1	PCEMA_003446.t1	Cell wall alpha-1,3-glucan synthase ags1	Cell wall alpha-1,3-glucan synthase ags1		1	1	2	2	1	1	2	10
KAA1092883.1	-	hypothetical protein PGT21_017231		1	1	1	2					5
KAA1092887.1	-	hypothetical protein PGT21_017357			1	1	2			2		6
KAA1092897.1	-	hypothetical protein PGT21_017515			1		1			2		4
KAA1092898.1	PCEMA_007527.t1	hypothetical protein PGT21_017529	-		1		1	1		1		4
KAA1092909.1	-	hypothetical protein PGT21_017840		1	1		1					3
KAA1092912.1	-	hypothetical protein PGT21_017893			1		2					3
KAA1092929.1	-	hypothetical protein PGT21_018160			1		2					3
KAA1092971.1	-	hypothetical protein PGT21_019513			1	1	2					4
KAA1093004.1	-	hypothetical protein PGT21_020876			1		2					3
KAA1093007.1	-	hypothetical protein PGT21_021061			1		2					3
KAA1093011.1	-	hypothetical protein PGT21_021229			1		2					3
KAA1093013.1	-	hypothetical protein PGT21_021251			1	1	2					4
KAA1093081.1	-	hypothetical protein PGT21_024713			1		2					3
KAA1093083.1	-	hypothetical protein PGT21_024735			1		1				1	3
KAA1093096.1	-	hypothetical protein PGT21_025081			1	1	1				1	4
KAA1093098.1	-	hypothetical protein PGT21_025113		1	1		1			2	1	6
KAA1093100.1	PCEMA_001381.t1	hypothetical protein PGT21_025139	Putative cutinase	3					1			4
KAA1093131.1	-	hypothetical protein PGT21_026200			1		2			1		4
KAA1093134.1	PCEMA_002292.t1	hypothetical protein PGT21_026302	-		1		2	4	2		3	12
KAA1093145.1	-	hypothetical protein PGT21_026588			1	2	1					4
KAA1093146.1	-	hypothetical protein PGT21_026685			1		1			1		3
KAA1093156.1	PCEMA_014292.t1	Mitochondrial carrier protein ymc2	-	2	1	1	1			1	1	7
KAA1093157.1	-	laccase, multicopper oxidase, benzenediol:oxygen oxidorectuctase			1		3				1	5
KAA1093162.1	-	hypothetical protein PGT21_027058			1		2					3
KAA1093164.1	-	hypothetical protein PGT21_027148			1	1	2					4
KAA1093166.1	-	hypothetical protein PGT21_027275		1	1		2					4
KAA1093179.1	PCEMA_008916.t1	hypothetical protein PGT21_027923	-		1		2	1	1	1		6
KAA1093182.1	-	hypothetical protein PGT21_027984			1		3					4
KAA1093183.1	-	hypothetical protein PGT21_028020			1		2				1	4
KAA1093191.1	PCEMA_009796.t1	hypothetical protein PGT21_028240	-	2	1	1	2	2	1	3	1	13
KAA1093202.1	-	hypothetical protein PGT21_028523			1		1		1			3
KAA1093209.1	-	laccase, multicopper oxidase, benzenediol:oxygen oxidorectuctase			1		2			1	1	5
KAA1093214.1	PCEMA_001437.t1	hypothetical protein PGT21_028782	-			1				1	1	3
KAA1093223.1	PCEMA_001095.t1	NADH-cytochrome b5 reductase	NADH-cytochrome b5 reductase 1					1	1	1	1	4
KAA1093858.1	PCEMA_004420.t1	hypothetical protein PGT21_000887	Thioredoxin		1		1	2	1			5
KAA1093861.1	-	hypothetical protein PGT21_001002		2	1		1		1	1		6
KAA1093869.1	-	hypothetical protein PGT21_001290			1	1	1				1	4
KAA1093907.1	-	hypothetical protein PGT21_002536		1	1		2					4
KAA1093913.1	-	hypothetical protein PGT21_002641			1		2					3
KAA1093946.1	-	hypothetical protein PGT21_003981					1			1	1	3
KAA1093961.1	-	hypothetical protein PGT21_004591		1	1		2					4
KAA1093976.1	PCEMA_011382.t1	hypothetical protein PGT21_005078	Tripeptidyl-peptidase sed2		1		1	1		1		4
KAA1094001.1	PCEMA_018802.t1	hypothetical protein PGT21_005681	Dolichyl-diphosphooligosaccharide--protein glycosyltransferase subunit 2					1		2	1	4
KAA1094002.1	-	hypothetical protein PGT21_005702			1		1		1	1	1	5
KAA1094015.1	-	hypothetical protein PGT21_006439			1		1				1	3
KAA1094108.1	-	hypothetical protein PGT21_050208			1	2	4					7
KAA1094145.1	PCEMA_000805.t1	hypothetical protein PGT21_011337	-	3	1		2	2			3	11
KAA1094146.1	-	hypothetical protein PGT21_011356		2	1		1			1	1	6
KAA1094149.1	-	hypothetical protein PGT21_011463			1		1		1			3
KAA1094152.1	PCEMA_000656.t1	sphingosine N-acyltransferase lac1	Iron transport multicopper oxidase fio1				1	1	1			3
KAA1094174.1	-	hypothetical protein PGT21_012165			1	1	3					5
KAA1094211.1	-	hypothetical protein PGT21_013483			1		2					3
KAA1094235.1	PCEMA_010746.t1	hypothetical protein PGT21_014431	-	1	1	1	1	1				5
KAA1094258.1	PCEMA_009592.t1	hypothetical protein PGT21_015319	-		1		1	1				3
KAA1094266.1	-	hypothetical protein PGT21_015500			1	1	1					3
KAA1094296.1	-	hypothetical protein PGT21_017157			1		1		1		1	4
KAA1094298.1	-	hypothetical protein PGT21_017255			1		2					3
KAA1094312.1	-	hypothetical protein PGT21_017487				1	1			1	1	4
KAA1094322.1	-	hypothetical protein PGT21_017864			1		1			1		3
KAA1094335.1	PCEMA_002651.t1	hypothetical protein PGT21_018111	-	2				3		1	1	7
KAA1094376.1	-	hypothetical protein PGT21_019596			1		2					3
KAA1094404.1	-	hypothetical protein PGT21_020273			1		2					3
KAA1094418.1	PCEMA_007902.t1	hypothetical protein PGT21_020608	-		1		1	1	1		2	6
KAA1094435.1	-	hypothetical protein PGT21_021278			1	1	2					4
KAA1094453.1	-	hypothetical protein PGT21_021849			1	2	1					4
KAA1094483.1	-	hypothetical protein PGT21_022783			1		2					3
KAA1094512.1	-	hypothetical protein PGT21_023781			1		1			1		3
KAA1094563.1	-	hypothetical protein PGT21_025022			1		1			1	1	4
KAA1094599.1	-	hypothetical protein PGT21_026306			1		1				1	3
KAA1094616.1	-	hypothetical protein PGT21_026681			1		1			1	1	4
KAA1094623.1	-	hypothetical protein PGT21_026961		4	1		2			1	1	9
KAA1094670.1	PCEMA_002660.t1	hypothetical protein PGT21_027941	-	1	1	2	2	1	1	1	1	10
KAA1094671.1	-	hypothetical protein PGT21_027956			1		1			2		4
KAA1094680.1	-	hypothetical protein PGT21_028246					1			3		4
KAA1094681.1	PCEMA_014247.t1	hypothetical protein PGT21_028259	-		1		1	1				3
KAA1094707.1	PCEMA_007938.t1	hypothetical protein PGT21_028684	Putative glycosidase c21b1-.-7	2	1	1	2			1		7
KAA1094710.1	-	hypothetical protein PGT21_028706			1		1			1		3
KAA1094715.1	-	hypothetical protein PGT21_028820		2	1	1	2			2	1	9
KAA1094721.1	-	hypothetical protein PGT21_028895			1		2					3
KAA1094724.1	-	hypothetical protein PGT21_028910			1		2			1		4
KAA1094736.1	-	hypothetical protein PGT21_028987			1	1	2		1	2	1	8
KAA1094739.1	-	hypothetical protein PGT21_029038			1		1			1		3
KAA1094758.1	-	hypothetical protein PGT21_029288			1	1	2			1		5
KAA1094775.1	-	hypothetical protein PGT21_029628			1	1	1					3
KAA1094795.1	-	hypothetical protein PGT21_030353			1	1	1					3
KAA1094803.1	PCEMA_015634.t1	hypothetical protein PGT21_030512	Kelch repeat-containing protein		1		1	1	1	1	1	6
KAA1094818.1	-	hypothetical protein PGT21_030834		2	1		1					4
KAA1094849.1	PCEMA_001922.t1	hypothetical protein PGT21_031390	-		1	1	1	1	1		1	6
KAA1094852.1	-	hypothetical protein PGT21_031437		2	1		2		1		1	7
KAA1094861.1	PCEMA_008279.t1	hypothetical protein PGT21_031583	-	2	1		1	1	1	1	1	8
KAA1094894.1	-	hypothetical protein PGT21_032306			1		2					3
KAA1094899.1	-	hypothetical protein PGT21_032378			1		1			1		3
KAA1094908.1	-	hypothetical protein PGT21_032532			1		3			1	1	6
KAA1094949.1	-	hypothetical protein PGT21_033331			1		2					3
KAA1094998.1	-	Long chronological lifespan protein 2			1		1		1			3
KAA1094999.1	PCEMA_011005.t1	hypothetical protein PGT21_034361	-		1		1	2	2		1	7
KAA1095006.1	PCEMA_002138.t1	hypothetical protein PGT21_034480	-		1		1				1	3
KAA1095009.1	-	hypothetical protein PGT21_034503			1					2		3
KAA1095010.1	-	hypothetical protein PGT21_034520		2	1	1	1					5
KAA1095030.1	-	hypothetical protein PGT21_034753		2	1	1	1		1		1	7
KAA1095040.1	PCEMA_001315.t1	glycosylphosphatidylinositol anchor biosynthesis	Peptidase C13 family	2		1		2				5
KAA1095058.1	-	hypothetical protein PGT21_035115			1		2					3
KAA1095060.1	PCEMA_002204.t1	hypothetical protein PGT21_035163	-		1		1	1		1		4
KAA1095065.1	PCEMA_011749.t1	hypothetical protein PGT21_035206	-		1	1	3	1	1			7
KAA1095074.1	-	hypothetical protein PGT21_035268			1		3					4
KAA1095083.1	-	hypothetical protein PGT21_035381			1	1	2		1			5
KAA1095086.1	-	hypothetical protein PGT21_035431			1		2					3
KAA1095109.1	-	hypothetical protein PGT21_035610			1		1			1		3
KAA1095110.1	-	hypothetical protein PGT21_035619			1		1		1			3
KAA1095123.1	-	hypothetical protein PGT21_035786			1	1	2					4
KAA1095155.1	-	hypothetical protein PGT21_036134		1	1		1				1	4
KAA1095159.1	-	hypothetical protein PGT21_036178			1		2					3
KAA1095164.1	-	hypothetical protein PGT21_036257			1		2					3
KAA1095200.1	-	hypothetical protein PGT21_036547		2	1		2				1	6
KAA1095213.1	PCEMA_016043.t1	hypothetical protein PGT21_036633	-		1		1			2		4
KAA1095242.1	PCEMA_001927.t1	hypothetical protein PGT21_036805	-		1		1			2		4
KAA1095542.1	-	hypothetical protein PGT21_000580			1	1					1	3
KAA1095572.1	PCEMA_017261.t1	hypothetical protein PGT21_000866	-		1		2				1	4
KAA1095580.1	-	hypothetical protein PGT21_001209			1		1			1		3
KAA1096004.1	PCEMA_002181.t1	ribonuclease T2-like	Ribonuclease t2-like		1		1	1				3
KAA1096018.1	PCEMA_007259.t1	Superoxide dismutase	Putative na(+)/h(+) antiporter c3a11.-9	2			1	1	1	2		7
KAA1096051.1	-	hypothetical protein PGT21_003706		1	1		1					3
KAA1096090.1	-	hypothetical protein PGT21_004655			1		3					4
KAA1096105.1	-	hypothetical protein PGT21_004977		4	1		1				1	7
KAA1096131.1	-	hypothetical protein PGT21_005643			1	1	2					4
KAA1096146.1	-	hypothetical protein PGT21_006161			1		1			1		3
KAA1096150.1	-	hypothetical protein PGT21_006236			1		2					3
KAA1096179.1	-	hypothetical protein PGT21_007109			1		2					3
KAA1096193.1	-	hypothetical protein PGT21_007869			1	1	1			1		4
KAA1096198.1	-	hypothetical protein PGT21_007989			1	1	2				1	5
KAA1096210.1	PCEMA_008477.t1	hypothetical protein PGT21_008344	-		1		1	1				3
KAA1096214.1	PCEMA_000353.t1	Reversal of tor2 lethality	Protein rot1	2	1		2	2	1	1	1	10
KAA1096215.1	-	hypothetical protein PGT21_008394			1	1	1			1	2	6
KAA1096217.1	PCEMA_000352.t1	hypothetical protein PGT21_008722	Acid protease	2	1		1	1			1	6
KAA1096226.1	-	hypothetical protein PGT21_009095			1		1			1		3
KAA1096227.1	-	hypothetical protein PGT21_009174			1		1			1		3
KAA1096245.1	-	hypothetical protein PGT21_010097			1		2					3
KAA1096248.1	-	hypothetical protein PGT21_010257			1	1	3				1	6
KAA1096254.1	-	hypothetical protein PGT21_010469			1		1			1		3
KAA1096286.1	-	hypothetical protein PGT21_011729			1		3					4
KAA1096298.1	-	hypothetical protein PGT21_012122		2	1		1				1	5
KAA1096316.1	PCEMA_007916.t1	hypothetical protein PGT21_012617	-	2				1	1		1	5
KAA1096319.1	-	hypothetical protein PGT21_012647			1		1		1	1		4
KAA1096320.1	-	hypothetical protein PGT21_012669			1		1				1	3
KAA1096390.1	-	hypothetical protein PGT21_015135			1	1	2					4
KAA1096408.1	-	hypothetical protein PGT21_050032			1		4				1	6
KAA1096410.1	-	hypothetical protein PGT21_016174			1	1	1					3
KAA1096445.1	-	hypothetical protein PGT21_016967			1		2				1	4
KAA1096464.1	-	hypothetical protein PGT21_017477		2	1		1					4
KAA1096466.1	-	hypothetical protein PGT21_017546			1		2			1		4
KAA1096477.1	-	hypothetical protein PGT21_017996			1	1	2					4
KAA1096491.1	PCEMA_003845.t1	hypothetical protein PGT21_018351	-		1		1	1				3
KAA1096493.1	-	hypothetical protein PGT21_018409			1		1		1			3
KAA1096495.1	-	hypothetical protein PGT21_018478		3	1	1	1			1		7
KAA1096499.1	-	hypothetical protein PGT21_018562		2	1		1		1			5
KAA1096503.1	-	hypothetical protein PGT21_018633			1		1				1	3
KAA1096508.1	-	hypothetical protein PGT21_018827			1		2					3
KAA1096511.1	-	hypothetical protein PGT21_018850			1	1	1					3
KAA1096521.1	-	hypothetical protein PGT21_019081		2	1	1	2		1	4	1	12
KAA1096530.1	-	hypothetical protein PGT21_019371			1	1	2					4
KAA1096539.1	-	hypothetical protein PGT21_019485			1	1	1					3
KAA1096541.1	-	hypothetical protein PGT21_019756			1	1	1					3
KAA1096552.1	-	hypothetical protein PGT21_020280			1	1	1					3
KAA1096561.1	-	hypothetical protein PGT21_020582			1	1	2					4
KAA1096565.1	-	hypothetical protein PGT21_020705			1		1			2		4
KAA1096569.1	PCEMA_001298.t1	hypothetical protein PGT21_020961	-		1		1	2				4
KAA1096586.1	PCEMA_007669.t1	hypothetical protein PGT21_021484	-		1		1	1	1		1	5
KAA1096591.1	-	hypothetical protein PGT21_021608			1					1	1	3
KAA1096607.1	-	hypothetical protein PGT21_022285			1	1	1					3
KAA1096613.1	PCEMA_003708.t1	hypothetical protein PGT21_022704	putative SWI/SNF-related matrix-associated actin-dependent regulator of chromatin subfamily A member 3-like 1				1				4	5
KAA1096628.1	-	hypothetical protein PGT21_023285		2	1		2			2	2	9
KAA1096634.1	PCEMA_003954.t1	hypothetical protein PGT21_023465	-	2	1		1	1				5
KAA1096638.1	-	hypothetical protein PGT21_023544		1	1		2			2		6
KAA1096640.1	-	hypothetical protein PGT21_023616		4	1		1			1		7
KAA1096650.1	PCEMA_005855.t1	hypothetical protein PGT21_050036	-	2	1	4	8	2	1	1	2	21
KAA1096665.1	-	hypothetical protein PGT21_024577			1		1			1		3
KAA1096669.1	PCEMA_007914.t1	hypothetical protein PGT21_024673	-		1		1	1	1	1		5
KAA1096683.1	-	hypothetical protein PGT21_025052			1		2					3
KAA1096728.1	PCEMA_003666.t1	hypothetical protein PGT21_026774	-	2				3			1	6
KAA1096766.1	PCEMA_002533.t1	hypothetical protein PGT21_028072	-		1		1	1	1	1	1	6
KAA1096772.1	-	hypothetical protein PGT21_028125			1	1	2			1		5
KAA1096783.1	-	hypothetical protein PGT21_028520			1		1				1	3
KAA1096801.1	-	hypothetical protein PGT21_029044			1		1			3		5
KAA1096809.1	-	hypothetical protein PGT21_029199			1	1	1					3
KAA1096816.1	PCEMA_006102.t1	hypothetical protein PGT21_029364	-	1				2	1	1	1	6
KAA1096835.1	-	hypothetical protein PGT21_029784			1		1				1	3
KAA1096843.1	-	hypothetical protein PGT21_029979			1	1	1			1	1	5
KAA1096845.1	-	hypothetical protein PGT21_030012			1		2		1			4
KAA1096847.1	-	hypothetical protein PGT21_030043			1		1			1		3
KAA1096853.1	-	hypothetical protein PGT21_030215			1		2					3
KAA1096868.1	PCEMA_005615.t1	hypothetical protein PGT21_030525	Superoxide dismutase		1	1	1	1	1	1	1	7
KAA1096876.1	PCEMA_012547.t1	hypothetical protein PGT21_030680	-		1		1	3	1			6
KAA1096878.1	-	hypothetical protein PGT21_030704			1		1		1		2	5
KAA1096897.1	-	hypothetical protein PGT21_031095			1		2					3
KAA1096903.1	PCEMA_014005.t1	hypothetical protein PGT21_031227	endoplasmin homolog		1		2	1				4
KAA1096926.1	PCEMA_016858.t1	hypothetical protein PGT21_031725	Xylanase	2		1		2		1	1	7
KAA1096931.1	-	hypothetical protein PGT21_031889			1	1	2					4
KAA1096936.1	PCEMA_003169.t1	hypothetical protein PGT21_031964	-	2	1		1	2			1	7
KAA1096937.1	-	hypothetical protein PGT21_031979			1		2					3
KAA1096957.1	PCEMA_015194.t1	hypothetical protein PGT21_032434	Tripeptidyl-peptidase sed1					2	1	1	2	6
KAA1097272.1	PCEMA_017126.t1	hypothetical protein PGT21_001421	-		1		2					3
KAA1097282.1	-	hypothetical protein PGT21_001771			1		1			2		4
KAA1097288.1	-	hypothetical protein PGT21_001974		2	1		2					5
KAA1097301.1	-	hypothetical protein PGT21_002250		3						1	2	6
KAA1097302.1	PCEMA_000807.t1	hypothetical protein PGT21_002278	-		1	1	2	1	1	1	1	8
KAA1097308.1	-	hypothetical protein PGT21_002502			1	1	1			1		4
KAA1097322.1	PCEMA_007796.t1	hypothetical protein PGT21_002956	-	2	1		1				1	5
KAA1097325.1	PCEMA_008462.t1	hypothetical protein PGT21_003027	-		1	1	1					3
KAA1097355.1	-	hypothetical protein PGT21_050174			1		3					4
KAA1097363.1	PCEMA_000083.t1	hypothetical protein PGT21_004174	-		1		1	1	1			4
KAA1097373.1	-	hypothetical protein PGT21_004437			1	1	1			1		4
KAA1097374.1	-	hypothetical protein PGT21_004468			1		1			1	1	4
KAA1097380.1	-	hypothetical protein PGT21_004686			1	1	2					4
KAA1097383.1	-	hypothetical protein PGT21_004774			1		2					3
KAA1097392.1	-	hypothetical protein PGT21_005113			1		2					3
KAA1097393.1	-	hypothetical protein PGT21_005122			1	1	2			1		5
KAA1097411.1	-	hypothetical protein PGT21_005778			1		2					3
KAA1097412.1	-	hypothetical protein PGT21_005875			1		2					3
KAA1097418.1	-	hypothetical protein PGT21_006231			1		2					3
KAA1097463.1	PCEMA_007146.t1	hypothetical protein PGT21_007907	-		1		1	1		3	1	7
KAA1097470.1	-	hypothetical protein PGT21_008069			1		2					3
KAA1097475.1	-	hypothetical protein PGT21_008273			1		1			1		3
KAA1097477.1	PCEMA_015292.t1	hypothetical protein PGT21_008315	-	2	1	1	1	1	1		1	8
KAA1097489.1	-	hypothetical protein PGT21_008618			1	1	2					4
KAA1097507.1	-	hypothetical protein PGT21_009190		1	1		2			1		5
KAA1097509.1	-	hypothetical protein PGT21_009240			1		2					3
KAA1097521.1	PCEMA_002693.t1	hypothetical protein PGT21_010166	PEP-CTERM putative exosortase interaction domain-containing protein		1		2	1		1		5
KAA1097524.1	-	hypothetical protein PGT21_010201		2	1	1	2				1	7
KAA1097533.1	-	hypothetical protein PGT21_010383		2	1	1	1		1			6
KAA1097540.1	-	hypothetical protein PGT21_010743			1		1		1			3
KAA1097544.1	PCEMA_015468.t1	hypothetical protein PGT21_011019	Small secreted protein	1	1	1					1	4
KAA1097574.1	-	hypothetical protein PGT21_011977			1		1			1		3
KAA1097589.1	-	hypothetical protein PGT21_012621			1		1			1		3
KAA1097591.1	-	hypothetical protein PGT21_012630			1		2					3
KAA1097607.1	-	hypothetical protein PGT21_013138			1	1	1					3
KAA1097614.1	-	hypothetical protein PGT21_013533				2				4		6
KAA1097696.1	-	hypothetical protein PGT21_017361		1	1		1					3
KAA1097697.1	-	hypothetical protein PGT21_017387		2	1		2					5
KAA1097699.1	-	hypothetical protein PGT21_017399			1		2					3
KAA1097700.1	-	hypothetical protein PGT21_017417			1	1	1			1	1	5
KAA1097712.1	-	hypothetical protein PGT21_017749			1		2					3
KAA1097713.1	-	hypothetical protein PGT21_017762			1		2					3
KAA1097734.1	-	hypothetical protein PGT21_018291			1		2			1		4
KAA1097744.1	PCEMA_003402.t1	hypothetical protein PGT21_018649	-	1	1	1	1	1	1	2		8
KAA1097751.1	PCEMA_003795.t1	hypothetical protein PGT21_018835	Glycosyl family 5	2	1	1	1	1		1	1	8
KAA1097753.1	-	hypothetical protein PGT21_018944			1	1	2					4
KAA1097754.1	-	hypothetical protein PGT21_018967			1		2					3
KAA1097756.1	-	hypothetical protein PGT21_019043			1	1	2					4
KAA1097779.1	PCEMA_010825.t1	Glucoamylase, intracellular sporulation-specific	Glucoamylase	2	1		1	1	1	1	1	8
KAA1097784.1	-	hypothetical protein PGT21_019821			1		1			2		4
KAA1097814.1	PCEMA_000584.t1	hypothetical protein PGT21_021017	Oxygen-dependent choline dehydrogenase		1		1	2				4
KAA1097855.1	-	hypothetical protein PGT21_021947			1	1	1					3
KAA1097857.1	-	hypothetical protein PGT21_021961			1	1	1					3
KAA1097877.1	-	hypothetical protein PGT21_022532			1		1		1		1	4
KAA1097883.1	-	hypothetical protein PGT21_022682								5		5
KAA1097895.1	-	hypothetical protein PGT21_023217			1	1	1					3
KAA1097896.1	-	hypothetical protein PGT21_023238			1	1	1					3
KAA1097927.1	-	hypothetical protein PGT21_023983		2	1	2	1			1	11	18
KAA1097952.1	-	hypothetical protein PGT21_025189			1		1			1		3
KAA1097957.1	-	hypothetical protein PGT21_025480			1		2					3
KAA1097971.1	-	hypothetical protein PGT21_025818			1		1			1		3
KAA1098011.1	PCEMA_000076.t1	hypothetical protein PGT21_026572	-		1		1				3	5
KAA1098013.1	PCEMA_010064.t1	hypothetical protein PGT21_026594	-	1	1	1	1			1	3	8
KAA1098020.1	PCEMA_001190.t1	hypothetical protein PGT21_026707	-	3	1	1	1	5	1	2	1	15
KAA1098046.1	-	hypothetical protein PGT21_027320		2	1		1			2		6
KAA1098065.1	-	hypothetical protein PGT21_027757			1	1	1					3
KAA1098066.1	-	hypothetical protein PGT21_027780			1		2			1	1	5
KAA1098080.1	-	hypothetical protein PGT21_028004			1		1				1	3
KAA1098082.1	-	hypothetical protein PGT21_028037		2	1		2		1			6
KAA1098115.1	-	hypothetical protein PGT21_028723			1		1				1	3
KAA1098120.1	-	hypothetical protein PGT21_028792			1	1					3	5
KAA1098127.1	-	hypothetical protein PGT21_029005			1	1	2					4
KAA1098194.1	-	hypothetical protein PGT21_030211			1		3					4
KAA1098217.1	PCEMA_007981.t1	hypothetical protein PGT21_031033	-		1		1			1		3
KAA1098222.1	-	hypothetical protein PGT21_031071			1		1			1		3
KAA1098234.1	-	hypothetical protein PGT21_031212			1	1	1					3
KAA1098239.1	PCEMA_005224.t1	hypothetical protein PGT21_031270	-	2	1		1	1		1	1	7
KAA1098240.1	PCEMA_014668.t1	hypothetical protein PGT21_031282	Glutaminase a		1		1		1	1	1	5
KAA1098242.1	PCEMA_007006.t1	hypothetical protein PGT21_031321	Glutaminase A	2	1		2	2		1		8
KAA1098244.1	-	hypothetical protein PGT21_050188			1	2	4					7
KAA1098251.1	-	hypothetical protein PGT21_031645		7	1		2					10
KAA1098262.1	-	hypothetical protein PGT21_032073			1		1				1	3
KAA1098291.1	PCEMA_019061.t1	hypothetical protein PGT21_032844	-					1		1	1	3
KAA1098294.1	PCEMA_006566.t1	hypothetical protein PGT21_032872	Putative ripening-related protein 7		1	1	1	2				5
KAA1098297.1	-	hypothetical protein PGT21_032919			1		1			3		5
KAA1098311.1	-	hypothetical protein PGT21_033123		2	1	2	1			1		7
KAA1098316.1	PCEMA_002729.t1	hypothetical protein PGT21_033204	-					4				4
KAA1098329.1	-	hypothetical protein PGT21_033591			1	1	1					3
KAA1098332.1	-	hypothetical protein PGT21_033630			1		1			1		3
KAA1098339.1	-	hypothetical protein PGT21_033786				2				1		3
KAA1098341.1	-	hypothetical protein PGT21_033808			1	1	2			2		6
KAA1098351.1	-	hypothetical protein PGT21_033978			1		1		1	1	1	5
KAA1098353.1	-	hypothetical protein PGT21_033992			1		1				1	3
KAA1098374.1	-	hypothetical protein PGT21_034373			1		2					3
KAA1098381.1	-	hypothetical protein PGT21_034487			1	2	2			1	1	7
KAA1098393.1	-	hypothetical protein PGT21_034589				1					2	3
KAA1098395.1	PCEMA_005151.t1	hypothetical protein PGT21_034606	Transmembrane e3 ubiquitin-protein ligase 1-like		1	1	2					4
KAA1098409.1	PCEMA_015628.t1	hypothetical protein PGT21_034919	Acid protease	2	1		1	1		1	1	7
KAA1098419.1	-	hypothetical protein PGT21_035027			1		2			1		4
KAA1098422.1	-	hypothetical protein PGT21_035070			1	1	2			2		6
KAA1098433.1	-	hypothetical protein PGT21_035192			1		2			1		4
KAA1098493.1	-	hypothetical protein PGT21_035897			1	1	1					3
KAA1098499.1	-	hypothetical protein PGT21_035938			1		2					3
KAA1098557.1	-	hypothetical protein PGT21_036468			1					2		3
KAA1098560.1	PCEMA_014597.t1	hypothetical protein PGT21_036496	mannan endo-1,4-beta-mannosidase 4-like	1	1	1	2	2	1	1	1	10
KAA1098561.1	-	hypothetical protein PGT21_036503			1	1	2					4
KAA1098586.1	PCEMA_000030.t1	hypothetical protein PGT21_036675	3-phytase a	1			2				1	4
KAA1099293.1	-	hypothetical protein PGT21_002525			1		2					3
KAA1099341.1	-	hypothetical protein PGT21_004099			1	1	2					4
KAA1099353.1	-	hypothetical protein PGT21_004515			1		2					3
KAA1099363.1	PCEMA_005266.t1	Vacuolar protease A	Vacuolar protease A	1	1	1	1		1	1	1	7
KAA1099379.1	-	hypothetical protein PGT21_005388			1	1	2					4
KAA1099385.1	-	hypothetical protein PGT21_005638			1	1	1					3
KAA1099422.1	-	hypothetical protein PGT21_007086			1	1	1					3
KAA1099443.1	-	hypothetical protein PGT21_007725			1		2					3
KAA1099465.1	-	hypothetical protein PGT21_008270			1		1				1	3
KAA1099468.1	-	hypothetical protein PGT21_008366			1		1			1		3
KAA1099494.1	PCEMA_008958.t1	hypothetical protein PGT21_050005	-	5				1	2	8		16
KAA1099495.1	-	hypothetical protein PGT21_009420			1		1			1		3
KAA1099502.1	PCEMA_010713.t1	hypothetical protein PGT21_009508	-		1	1	3	1		1	1	8
KAA1099504.1	-	hypothetical protein PGT21_009531			1		2					3
KAA1099509.1	-	hypothetical protein PGT21_009831			1		4					5
KAA1099513.1	PCEMA_017699.t1	hypothetical protein PGT21_009921	Vacuolar protease a		1		4		1			6
KAA1099522.1	-	hypothetical protein PGT21_010424			1		2					3
KAA1099523.1	-	hypothetical protein PGT21_010485		3	1		1					5
KAA1099529.1	PCEMA_004369.t1	hypothetical protein PGT21_010774	-		1	1	1	2		1	1	7
KAA1099537.1	-	hypothetical protein PGT21_011088		2	1	1	1					5
KAA1099556.1	-	hypothetical protein PGT21_011619		2	1		1				1	5
KAA1099564.1	-	hypothetical protein PGT21_011915			1	1	2			1		5
KAA1099565.1	PCEMA_001592.t1	Iron-sulfur clusters transporter atm1, mitochondrial	Iron-sulfur clusters transporter atm1, mitochondrial		1		1			1		3
KAA1099566.1	-	hypothetical protein PGT21_011988			1	1	1					3
KAA1099610.1	-	hypothetical protein PGT21_014683			1		2		1	1	3	8
KAA1099656.1	PCEMA_008155.t1	Glucoamylase, intracellular sporulation-specific	Glucoamylase		1	1	2	1	1	1	1	8
KAA1099692.1	-	hypothetical protein PGT21_017269			1	1	2					4
KAA1099697.1	PCEMA_014160.t1	hypothetical protein PGT21_017318	Aromatic-amino-acid aminotransferase	1	1	1	2			1		6
KAA1099741.1	-	hypothetical protein PGT21_019165			1	1	1					3
KAA1099742.1	-	hypothetical protein PGT21_019188			1	1	1					3
KAA1099748.1	-	hypothetical protein PGT21_019251			1	1	1					3
KAA1099749.1	-	hypothetical protein PGT21_019276			1		1		1		1	4
KAA1099758.1	-	hypothetical protein PGT21_019576			1		2					3
KAA1099773.1	-	hypothetical protein PGT21_020124			1	1	2			2		6
KAA1099821.1	-	hypothetical protein PGT21_021901			1		2					3
KAA1099829.1	-	hypothetical protein PGT21_022114		2	1		1			1	1	6
KAA1099844.1	-	hypothetical protein PGT21_022639			1	1	2					4
KAA1099868.1	-	hypothetical protein PGT21_023367			1		3					4
KAA1099892.1	PCEMA_006868.t1	hypothetical protein PGT21_024046	Stabilin-2		1		1	4	1		1	8
KAA1099906.1	-	hypothetical protein PGT21_024448			1		2					3
KAA1099923.1	-	hypothetical protein PGT21_025181			1		1			1		3
KAA1099927.1	-	hypothetical protein PGT21_025281			1		1			1		3
KAA1099932.1	-	oligosaccharyl transferase subunit ost3/OST6			1		2					3
KAA1099933.1	-	hypothetical protein PGT21_025429			1		1				1	3
KAA1099941.1	PCEMA_008782.t1	hypothetical protein PGT21_025604	-		1	1	2	1			1	6
KAA1099946.1	PCEMA_016416.t1	Processing alpha glucosidase I	Putative mannosyl-oligosaccharide glucosidase	2	1		1	1	1	1	1	8
KAA1099951.1	-	hypothetical protein PGT21_026049			1		2					3
KAA1099954.1	-	hypothetical protein PGT21_026261			1	1	2					4
KAA1099957.1	-	hypothetical protein PGT21_026486			1		2					3
KAA1099958.1	-	hypothetical protein PGT21_026637			1		2					3
KAA1099991.1	-	hypothetical protein PGT21_027359			1	1	1				1	4
KAA1100001.1	-	hypothetical protein PGT21_027420			1		2					3
KAA1100021.1	-	hypothetical protein PGT21_027800			1		1			1	1	4
KAA1100045.1	PCEMA_004852.t1	hypothetical protein PGT21_028371	-	2	1	1	2	1		1	1	9
KAA1100058.1	-	hypothetical protein PGT21_028602			1		2					3
KAA1100066.1	-	hypothetical protein PGT21_028772			1	1	1			1	1	5
KAA1100067.1	-	hypothetical protein PGT21_028789			1	1	1					3
KAA1100076.1	PCEMA_004637.t1	hypothetical protein PGT21_028951	-		1		1	1		2	1	6
KAA1100083.1	-	hypothetical protein PGT21_029073			1	1	2					4
KAA1100087.1	-	hypothetical protein PGT21_029124			1	1	1					3
KAA1100112.1	-	hypothetical protein PGT21_029782				1	4				1	6
KAA1100132.1	-	hypothetical protein PGT21_030102			1		2					3
KAA1100164.1	-	hypothetical protein PGT21_030750			1		1			2		4
KAA1100175.1	PCEMA_003611.t1	hypothetical protein PGT21_030992	Glycosyl hydrolase family 31 protein	2	1		1	1	1			6
KAA1100181.1	-	hypothetical protein PGT21_031163		2	1		1			1		5
KAA1100234.1	-	hypothetical protein PGT21_032169			1	1	2		1	3	1	9
KAA1100919.1	PCEMA_017134.t1	hypothetical protein PGT21_001509	-	2	1			1	1	1	1	7
KAA1100928.1	-	hypothetical protein PGT21_001743			1	1	1					3
KAA1100932.1	PCEMA_018144.t1	hypothetical protein PGT21_001903	-		1	1			1		1	4
KAA1100942.1	-	hypothetical protein PGT21_002204			1	1	2		1			5
KAA1100963.1	-	hypothetical protein PGT21_002836			1	1	1					3
KAA1100964.1	-	hypothetical protein PGT21_002855			1	1	1					3
KAA1100970.1	-	hypothetical protein PGT21_002987			1	1	1					3
KAA1100979.1	-	hypothetical protein PGT21_003296			1	1	1					3
KAA1101011.1	-	hypothetical protein PGT21_004441		2	1	1	1			1	1	7
KAA1101013.1	-	hypothetical protein PGT21_004475			1	1	1					3
KAA1101015.1	-	hypothetical protein PGT21_004526			1		1			1	1	4
KAA1101018.1	-	hypothetical protein PGT21_004671			1	1	1			1		4
KAA1101026.1	-	hypothetical protein PGT21_004834			1	1	1					3
KAA1101037.1	-	hypothetical protein PGT21_005111			1		2					3
KAA1101041.1	-	hypothetical protein PGT21_005175			1	1	1			1		4
KAA1101108.1	-	hypothetical protein PGT21_007372			1	1	1			1		4
KAA1101110.1	PCEMA_014441.t1	hypothetical protein PGT21_007401	-	2	1	1	2	1	1		1	9
KAA1101112.1	-	hypothetical protein PGT21_007440			1		1			1		3
KAA1101116.1	-	hypothetical protein PGT21_007540			1	1				1		3
KAA1101123.1	-	hypothetical protein PGT21_007749			1		1			1		3
KAA1101133.1	-	hypothetical protein PGT21_008290			1	1				2		4
KAA1101164.1	-	hypothetical protein PGT21_009571			1	1			1		1	4
KAA1101188.1	PCEMA_006609.t1	hypothetical protein PGT21_010410	-	1	1		1	1		2	1	7
KAA1101197.1	-	hypothetical protein PGT21_010704			1	1	1					3
KAA1101204.1	PCEMA_006169.t1	hypothetical protein PGT21_010918	-	2					1	1		4
KAA1101207.1	-	hypothetical protein PGT21_011064				1	1				1	3
KAA1101211.1	-	hypothetical protein PGT21_011399			1		1			1		3
KAA1101213.1	-	hypothetical protein PGT21_011465		1	1	1	2			1	1	7
KAA1101227.1	-	hypothetical protein PGT21_012252		1		1					1	3
KAA1101238.1	PCEMA_008687.t1	hypothetical protein PGT21_012631	-	2	1		1	3	1	1	1	10
KAA1101285.1	-	hypothetical protein PGT21_015598			1		2					3
KAA1101340.1	PCEMA_003962.t1	hypothetical protein PGT21_017183	-	2	1	1	1	2	2	4	1	14
KAA1101346.1	-	hypothetical protein PGT21_017284			1	1	1					3
KAA1101347.1	-	hypothetical protein PGT21_017363		2	1		2					5
KAA1101354.1	-	hypothetical protein PGT21_017525		2	1		1				1	5
KAA1101365.1	-	hypothetical protein PGT21_017780			1	1	1					3
KAA1101376.1	-	hypothetical protein PGT21_017983			1	1	1			1		4
KAA1101392.1	PCEMA_018197.t1	hypothetical protein PGT21_018507	Endochitinase 1	2	1		1	1	1			6
KAA1101396.1	PCEMA_016146.t1	hypothetical protein PGT21_018615	-	2	1	1	1	1	1			7
KAA1101401.1	-	hypothetical protein PGT21_018815			1		2					3
KAA1101415.1	-	hypothetical protein PGT21_019357		2	1	2	1				1	7
KAA1101417.1	-	hypothetical protein PGT21_019406			1	1	1					3
KAA1101438.1	-	hypothetical protein PGT21_020062			1	1	1					3
KAA1101443.1	-	hypothetical protein PGT21_020142			1	1	1		1	1	1	6
KAA1101444.1	-	hypothetical protein PGT21_020170			1	2	1					4
KAA1101448.1	-	hypothetical protein PGT21_020423			1	1	1					3
KAA1101451.1	PCEMA_003763.t1	hypothetical protein PGT21_020467	-		1	1	1					3
KAA1101458.1	PCEMA_000551.t1	hypothetical protein PGT21_020594	-		1	1	1	1		1	1	6
KAA1101470.1	-	hypothetical protein PGT21_021158			1		2					3
KAA1101478.1	-	hypothetical protein PGT21_022081			1	2	1					4
KAA1101486.1	-	hypothetical protein PGT21_022251		2	1	1	1					5
KAA1101503.1	-	hypothetical protein PGT21_022772			1	1					1	3
KAA1101505.1	-	hypothetical protein PGT21_022790								7		7
KAA1101507.1	-	hypothetical protein PGT21_022871			1	1	1			1	1	5
KAA1101541.1	-	hypothetical protein PGT21_023994			1	1	1					3
KAA1101545.1	-	hypothetical protein PGT21_024041			1	1	1					3
KAA1101546.1	-	hypothetical protein PGT21_024063			1	1	1					3
KAA1101548.1	-	hypothetical protein PGT21_024087			1	1	1			1		4
KAA1101580.1	-	hypothetical protein PGT21_024858			1		1			2		4
KAA1101593.1	-	hypothetical protein PGT21_025438		1	1		1				6	9
KAA1101594.1	-	hypothetical protein PGT21_025463			1		1			1		3
KAA1101599.1	PCEMA_016596.t1	hypothetical protein PGT21_025567	DIE2/ALG1- family	2	1	1		1		1	1	7
KAA1101601.1	-	hypothetical protein PGT21_025600		1	1		1					3
KAA1101622.1	PCEMA_005413.t1	hypothetical protein PGT21_026178	Putative cutinase		1	1	1	1				4
KAA1101630.1	-	hypothetical protein PGT21_026295			1	1	1					3
KAA1101644.1	-	hypothetical protein PGT21_026815			1		1			1	2	5
KAA1101647.1	PCEMA_006059.t1	hypothetical protein PGT21_026857	-		1	1	3	1		2	2	10
KAA1101649.1	-	hypothetical protein PGT21_026883			1	1	1					3
KAA1101653.1	-	hypothetical protein PGT21_027005			1	1	1					3
KAA1101656.1	PCEMA_017992.t1	hypothetical protein PGT21_027043	Cell wall acid trehalase		1	1		1		2	1	6
KAA1101658.1	-	hypothetical protein PGT21_027069			1	1				1		3
KAA1101682.1	-	hypothetical protein PGT21_027597			1	1	1			1	1	5
KAA1101685.1	-	hypothetical protein PGT21_027658		5	1	1	1			2		10
KAA1101686.1	PCEMA_016883.t1	hypothetical protein PGT21_027696	Vacuolar protein sorting-associated protein 54	2	1			1	1	1	1	7
KAA1101690.1	-	hypothetical protein PGT21_027746			1	1					2	4
KAA1101694.1	-	hypothetical protein PGT21_027879									3	3
KAA1101728.1	-	hypothetical protein PGT21_028636		2	1		2		1	1	1	8
KAA1101748.1	-	hypothetical protein PGT21_029132		2	1	1	1				1	6
KAA1101751.1	-	hypothetical protein PGT21_029165		2	1	1	1		1	1	2	9
KAA1101775.1	-	hypothetical protein PGT21_029787			1	1	4					6
KAA1101798.1	PCEMA_003237.t1	hypothetical protein PGT21_030367	-	2		1	1		1		2	7
KAA1101799.1	PCEMA_000803.t1	hypothetical protein PGT21_030385	-		1		1	1		1	1	5
KAA1101814.1	-	hypothetical protein PGT21_030650			1	1	1		1			4
KAA1101818.1	-	hypothetical protein PGT21_030689			1	1	1					3
KAA1101833.1	-	hypothetical protein PGT21_031081			1	1	1					3
KAA1101841.1	-	hypothetical protein PGT21_050203			1	1	1					3
KAA1101846.1	-	hypothetical protein PGT21_031303		4	1	1				1		7
KAA1101850.1	-	hypothetical protein PGT21_031436			1	1	1					3
KAA1101856.1	-	hypothetical protein PGT21_031587			1	1	1					3
KAA1101882.1	-	hypothetical protein PGT21_032172		1	1		1		1	1	1	6
KAA1101898.1	PCEMA_008119.t1	hypothetical protein PGT21_032602	-		1		1	2			1	5
KAA1101932.1	PCEMA_006779.t1	hypothetical protein PGT21_033710	-	2	1	2	2	1	1	1	2	12
KAA1101941.1	-	hypothetical protein PGT21_034009			1	1	1			1	1	5
KAA1101955.1	PCEMA_002033.t1	hypothetical protein PGT21_034177	-	2	1	1	2			2	1	9
KAA1101968.1	PCEMA_000447.t1	hypothetical protein PGT21_034307	-	2	1	1	1	2				7
KAA1101970.1	PCEMA_012748.t1	hypothetical protein PGT21_034320	-		1	1	1					3
KAA1101995.1	-	hypothetical protein PGT21_034789			1	2						3
KAA1102000.1	-	hypothetical protein PGT21_034831				2	1					3
KAA1102002.1	-	hypothetical protein PGT21_034861			1	1	1			1		4
KAA1102015.1	PCEMA_006852.t1	hypothetical protein PGT21_035091	Peptidase S8, subtilisin-related protein						1	1	1	3
KAA1102017.1	-	hypothetical protein PGT21_035113			1	2	1					4
KAA1102057.1	PCEMA_006691.t1	hypothetical protein PGT21_035558	-	2		1		1	1		1	6
KAA1102087.1	-	hypothetical protein PGT21_035870			1		4					5
KAA1102122.1	-	hypothetical protein PGT21_036165			1		2					3
KAA1102127.1	-	hypothetical protein PGT21_036206					1			1	1	3
KAA1102154.1	PCEMA_003042.t1	hypothetical protein PGT21_036403	-		1	1			1	1		4
KAA1102992.1	PCEMA_008629.t1	hypothetical protein PGT21_003403	-		1	1	1		1			4
KAA1103016.1	-	hypothetical protein PGT21_004095			1	1	1				2	5
KAA1103019.1	-	hypothetical protein PGT21_004229		2	1		2			6	1	12
KAA1103038.1	-	hypothetical protein PGT21_004796			1		1			3	1	6
KAA1103040.1	PCEMA_010979.t1	hypothetical protein PGT21_004843	Galactose oxidase	1	1	1	2	1	1	1		8
KAA1103042.1	-	hypothetical protein PGT21_004913			1		2					3
KAA1103057.1	-	hypothetical protein PGT21_005264			1	1	1					3
KAA1103077.1	-	hypothetical protein PGT21_005884		6	1				1		1	9
KAA1103080.1	-	hypothetical protein PGT21_005920			1		1			2		4
KAA1103102.1	PCEMA_008028.t1	hypothetical protein PGT21_006548	-		1		1			1		3
KAA1103107.1	PCEMA_002653.t1	hypothetical protein PGT21_006621	Putative alpha,alpha-trehalose-phosphate synthase [UDP-forming] 11		1		1	1		1		4
KAA1103114.1	PCEMA_003571.t1	hypothetical protein PGT21_006823	Glycoside hydrolase	2	1			1		1	1	6
KAA1103147.1	-	hypothetical protein PGT21_008296			1	1	1					3
KAA1103148.1	-	hypothetical protein PGT21_008314			1		1				4	6
KAA1103152.1	-	hypothetical protein PGT21_008381		2	1		1			1	1	6
KAA1103154.1	-	hypothetical protein PGT21_008415			1	1	1			1		4
KAA1103156.1	-	hypothetical protein PGT21_008476			1	1	1					3
KAA1103157.1	-	hypothetical protein PGT21_008501			1	1	1					3
KAA1103162.1	-	hypothetical protein PGT21_008582			1	1	1					3
KAA1103164.1	-	hypothetical protein PGT21_008744			1	1				2	4	8
KAA1103165.1	PCEMA_000086.t1	hypothetical protein PGT21_008768	-	1	1	1		1				4
KAA1103168.1	-	hypothetical protein PGT21_008791			1	1	1			1	1	5
KAA1103183.1	-	hypothetical protein PGT21_009248			1	1	2			2		6
KAA1103205.1	-	hypothetical protein PGT21_009902			1	1	2					4
KAA1103210.1	-	hypothetical protein PGT21_009999			1		1				1	3
KAA1103215.1	-	hypothetical protein PGT21_010089			1	1	1				1	4
KAA1103225.1	-	hypothetical protein PGT21_010355			1	1					1	3
KAA1103244.1	PCEMA_003663.t1	hypothetical protein PGT21_010944	-		1	1	1	1		2		6
KAA1103297.1	-	hypothetical protein PGT21_013544			1		2					3
KAA1103306.1	-	hypothetical protein PGT21_013782			1	1	1					3
KAA1103316.1	-	hypothetical protein PGT21_014158			1	1	2					4
KAA1103327.1	PCEMA_002046.t1	hypothetical protein PGT21_014455	Galactose oxidase/kelch repeat superfamily protein	2	1	1		2				6
KAA1103352.1	PCEMA_000439.t1	hypothetical protein PGT21_015459	-	4	1			3	1		1	10
KAA1103401.1	PCEMA_015426.t1	hypothetical protein PGT21_016810	Putative EG45-like domain containing protein 1		1	1	1	1	1	2	1	8
KAA1103428.1	-	hypothetical protein PGT21_017745			1		2					3
KAA1103436.1	-	hypothetical protein PGT21_017924			1		1			1		3
KAA1103439.1	PCEMA_008879.t1	hypothetical protein PGT21_018143	-	2	1	1	1	2	1	1	1	10
KAA1103441.1	-	hypothetical protein PGT21_018187			1	1			1	1		4
KAA1103446.1	-	hypothetical protein PGT21_018306		2						1		3
KAA1103461.1	-	hypothetical protein PGT21_018625			1		2					3
KAA1103466.1	-	hypothetical protein PGT21_018702			1		1			1		3
KAA1103467.1	-	hypothetical protein PGT21_018721			1	1	1					3
KAA1103470.1	-	hypothetical protein PGT21_018844		2	1		2			1	1	7
KAA1103473.1	-	hypothetical protein PGT21_018921			1	1	3					5
KAA1103476.1	PCEMA_001375.t1	hypothetical protein PGT21_018935	-	9	1	1	3	5	1	1	1	22
KAA1103490.1	-	hypothetical protein PGT21_019417			1					1	3	5
KAA1103493.1	-	hypothetical protein PGT21_019532		1	1	1	1				1	5
KAA1103500.1	-	hypothetical protein PGT21_019809									3	3
KAA1103501.1	-	hypothetical protein PGT21_019881			1	1	1					3
KAA1103515.1	-	hypothetical protein PGT21_020232		2	1		1			1	1	6
KAA1103519.1	-	hypothetical protein PGT21_020428			1	1	1					3
KAA1103520.1	-	hypothetical protein PGT21_020448			1		1				1	3
KAA1103526.1	-	hypothetical protein PGT21_020609			1	1	1				1	4
KAA1103527.1	-	hypothetical protein PGT21_020634			1	1	1			2	1	6
KAA1103815.1	PCEMA_003967.t1	hypothetical protein PGT21_001435	Chitin deacetylase		1	1	1	2	1	1		7
KAA1103816.1	PCEMA_003969.t1	hypothetical protein PGT21_001486	Exopolyphosphatase	1	1	1	2	2		2		9
KAA1103834.1	-	hypothetical protein PGT21_002077			1	1				2		4
KAA1103845.1	-	hypothetical protein PGT21_002343			1		1				1	3
KAA1103851.1	PCEMA_004808.t1	hypothetical protein PGT21_002629	-		1		1			1	3	6
KAA1103927.1	-	hypothetical protein PGT21_004783			1	1	1			7		10
KAA1103933.1	-	hypothetical protein PGT21_004906			1		1			3		5
KAA1103938.1	-	hypothetical protein PGT21_005025			1					4		5
KAA1103950.1	-	hypothetical protein PGT21_005726			1	1	2			2		6
KAA1103958.1	-	hypothetical protein PGT21_006001			1		1			6		8
KAA1103964.1	-	hypothetical protein PGT21_006109			1	1	2					4
KAA1103986.1	PCEMA_007363.t1	hypothetical protein PGT21_006631	-		1		1	1			1	4
KAA1104034.1	-	hypothetical protein PGT21_050351			1		2					3
KAA1104038.1	-	hypothetical protein PGT21_050353			1		1			1		3
KAA1104103.1	PCEMA_000910.t1	hypothetical protein PGT21_010874	-	2	1	1	2		1			7
KAA1104107.1	PCEMA_002995.t1	hypothetical protein PGT21_010957	-	2	1		2			1	1	7
KAA1104128.1	-	hypothetical protein PGT21_011630			1	1	1					3
KAA1104129.1	-	hypothetical protein PGT21_011645			1		2					3
KAA1104133.1	-	hypothetical protein PGT21_050355			1		1			1		3
KAA1104181.1	-	hypothetical protein PGT21_014051			1	1	1					3
KAA1104198.1	PCEMA_001117.t1	Lysophospholipase 1	Lysophospholipase		1		2					3
KAA1104199.1	PCEMA_013885.t1	Lysophospholipase 1	Lysophospholipase 3		1		3					4
KAA1104200.1	-	Lysophospholipase 1			1		2					3
KAA1104202.1	-	hypothetical protein PGT21_014735			1		1				1	3
KAA1104205.1	-	Lysophospholipase 1			1		1			1		3
KAA1104214.1	PCEMA_007224.t1	hypothetical protein PGT21_015022	Catalase		1		1	1	1	1		5
KAA1104231.1	-	hypothetical protein PGT21_015606			1	1	1					3
KAA1104239.1	-	hypothetical protein PGT21_015790		2	1		2			1		6
KAA1104284.1	PCEMA_010427.t1	hypothetical protein PGT21_018120	-		1	1	1					3
KAA1104315.1	-	hypothetical protein PGT21_019093			1		2					3
KAA1104321.1	-	hypothetical protein PGT21_019248			1		1			1		3
KAA1104322.1	-	hypothetical protein PGT21_019298			1		2			3		6
KAA1104334.1	-	hypothetical protein PGT21_019770			1	1	1					3
KAA1104338.1	-	hypothetical protein PGT21_019990			1		2					3
KAA1104346.1	-	hypothetical protein PGT21_020203			1		1				1	3
KAA1104360.1	-	hypothetical protein PGT21_020738			1	1	2				1	5
KAA1104369.1	-	hypothetical protein PGT21_020895			1		1			2		4
KAA1104379.1	-	hypothetical protein PGT21_021130			1		1			1		3
KAA1104393.1	-	hypothetical protein PGT21_021654			1	1	1					3
KAA1104394.1	PCEMA_005814.t1	hypothetical protein PGT21_021705	Chitin deacetylase					2			1	3
KAA1104399.1	-	Ubiquitin carboxyl-terminal hydrolase 7				1	2					3
KAA1104401.1	-	hypothetical protein PGT21_022245			1		1			1		3
KAA1104402.1	PCEMA_002482.t1	hypothetical protein PGT21_022260	-				3					3
KAA1104405.1	-	hypothetical protein PGT21_022314			1		2					3
KAA1104410.1	-	stretch-activated cation channel mid1		2	1		1		1		1	6
KAA1104425.1	-	hypothetical protein PGT21_023129			1		2					3
KAA1104472.1	-	hypothetical protein PGT21_024580			1		1				1	3
KAA1104488.1	-	hypothetical protein PGT21_024840			1		1		1	1		4
KAA1104489.1	-	hypothetical protein PGT21_024853			1	1	1				1	4
KAA1104491.1	PCEMA_004125.t1	hypothetical protein PGT21_024913	-	4	1		1	2				8
KAA1104497.1	-	hypothetical protein PGT21_025137			1		1		1	2	1	6
KAA1104502.1	-	hypothetical protein PGT21_025226			1		1			1		3
KAA1104527.1	PCEMA_010559.t1	hypothetical protein PGT21_026099	-	2	1		1	1	1		1	7
KAA1104532.1	-	hypothetical protein PGT21_026207			1	1	2					4
KAA1104539.1	-	hypothetical protein PGT21_026412			1	1	2					4
KAA1104540.1	-	Carbohydrate esterase 4 protein			1	1	2			3	1	8
KAA1104547.1	PCEMA_000849.t1	hypothetical protein PGT21_026518	Putative hydrolase/acyltransferase (Alpha/beta hydrolase superfamily)	2				1	1			4
KAA1104553.1	PCEMA_006139.t1	hypothetical protein PGT21_026792	-		1		1	2				4
KAA1104555.1	-	hypothetical protein PGT21_026803			1	1	1					3
KAA1104571.1	-	Vacuolar protein sorting-associated protein 62			1	1	1					3
KAA1104577.1	-	hypothetical protein PGT21_027097			1		1			1	1	4
KAA1104580.1	PCEMA_009002.t1	hypothetical protein PGT21_027149	Yos1-like protein		1	1	2	1				5
KAA1104584.1	PCEMA_012643.t1	hypothetical protein PGT21_027207	-		1		1				1	3
KAA1104616.1	PCEMA_017239.t1	hypothetical protein PGT21_028225	-		1		2		1	1	1	6
KAA1104619.1	-	hypothetical protein PGT21_028238			1		2					3
KAA1104621.1	PCEMA_010182.t1	hypothetical protein PGT21_028263	-		1		2				1	4
KAA1104623.1	-	hypothetical protein PGT21_028321			1		2					3
KAA1104631.1	-	hypothetical protein PGT21_028570			1	2	1				2	6
KAA1104632.1	-	hypothetical protein PGT21_028585			1		1			3		5
KAA1104642.1	-	hypothetical protein PGT21_028855			1		1			1		3
KAA1104645.1	PCEMA_003381.t1	protein disulfide-isomerase precursor	Protein disulfide-isomerase		1		2		1	2	1	7
KAA1104652.1	-	hypothetical protein PGT21_029210			1		2			1	1	5
KAA1104662.1	-	hypothetical protein PGT21_029419		2	1	1	3					7
KAA1104682.1	PCEMA_006482.t1	lumenal Hsp70 protein	HSP7--domain-containing protein		1		1	1				3
KAA1104685.1	PCEMA_013044.t1	hypothetical protein PGT21_029844	-		1	1	2			3	1	8
KAA1104711.1	-	hypothetical protein PGT21_030336			1	1	1			2		5
KAA1104715.1	-	hypothetical protein PGT21_030397			1		2					3
KAA1104716.1	-	hypothetical protein PGT21_030458			1		1			1	3	6
KAA1104726.1	-	hypothetical protein PGT21_030578			1		1				1	3
KAA1104749.1	-	hypothetical protein PGT21_031142			1		1				1	3
KAA1104751.1	-	hypothetical protein PGT21_031177			1	1	1					3
KAA1104752.1	PCEMA_000128.t1	hypothetical protein PGT21_031195	-		1		1		1		1	4
KAA1104753.1	-	hypothetical protein PGT21_031195		2	1		1					4
KAA1104783.1	-	hypothetical protein PGT21_031737			1		2					3
KAA1104806.1	-	hypothetical protein PGT21_032091		1	1		1			2	1	6
KAA1104808.1	PCEMA_005937.t1	hypothetical protein PGT21_032116	-		1	1	2	1	1			6
KAA1104822.1	-	hypothetical protein PGT21_032439		1	1		1					3
KAA1104825.1	-	hypothetical protein PGT21_032454		1	1		1					3
KAA1105292.1	-	hypothetical protein PGT21_001852			1	1	1			1		4
KAA1105307.1	-	hypothetical protein PGT21_002655			1		2					3
KAA1105346.1	PCEMA_011108.t1	hypothetical protein PGT21_003653	-			1	2	1				4
KAA1105351.1	-	hypothetical protein PGT21_003743			1		1				1	3
KAA1105352.1	-	hypothetical protein PGT21_003841			1	1	2					4
KAA1105370.1	-	hypothetical protein PGT21_004609			1		2					3
KAA1105373.1	-	hypothetical protein PGT21_004772			1		1			1		3
KAA1105374.1	-	hypothetical protein PGT21_004832		2	1	1	4			3		11
KAA1105379.1	-	hypothetical protein PGT21_005110			1		2					3
KAA1105382.1	PCEMA_002791.t1	hypothetical protein PGT21_005243	TSA: Wollemia nobilis Ref_Wollemi_Transcript_9-13_1748 transcribed RNA sequence	2	1		1	1	1	2		8
KAA1105384.1	-	hypothetical protein PGT21_005293			1		1				2	4
KAA1105389.1	-	hypothetical protein PGT21_005417			1		1			2		4
KAA1105416.1	PCEMA_011505.t1	hypothetical protein PGT21_006655	-		1		1	1	1	1	1	6
KAA1105425.1	PCEMA_012533.t1	hypothetical protein PGT21_006865	-	4	1	1	1	1	1	1	1	11
KAA1105430.1	-	hypothetical protein PGT21_006967		1			1		1	1	1	5
KAA1105441.1	-	hypothetical protein PGT21_007447			1	1	1					3
KAA1105453.1	-	hypothetical protein PGT21_007943		2	1		2				1	6
KAA1105457.1	PCEMA_012457.t1	hypothetical protein PGT21_008095	-	2	1	1		1	1	1	1	8
KAA1105460.1	-	hypothetical protein PGT21_008126			1		2			2		5
KAA1105466.1	-	hypothetical protein PGT21_008249			1		1			1		3
KAA1105470.1	-	hypothetical protein PGT21_008435			1	1	1					3
KAA1105488.1	-	hypothetical protein PGT21_008893			1	1	2					4
KAA1105515.1	PCEMA_008203.t1	hypothetical protein PGT21_009684	-		1		2	1	1			5
KAA1105546.1	-	hypothetical protein PGT21_011446			1		3					4
KAA1105550.1	-	hypothetical protein PGT21_011515				1	3					4
KAA1105556.1	-	hypothetical protein PGT21_011825			1	1	1					3
KAA1105578.1	-	hypothetical protein PGT21_012164			1		2			1		4
KAA1105580.1	-	hypothetical protein PGT21_012253			1	1	2			1		5
KAA1105594.1	-	hypothetical protein PGT21_012804		2	1		2					5
KAA1105600.1	-	hypothetical protein PGT21_012950		2	1		1				2	6
KAA1105625.1	-	hypothetical protein PGT21_013665			1		1			1		3
KAA1105641.1	-	hypothetical protein PGT21_014047			1		3					4
KAA1105644.1	-	hypothetical protein PGT21_014157			1		2					3
KAA1105647.1	-	hypothetical protein PGT21_014278			1		2					3
KAA1105657.1	-	hypothetical protein PGT21_014650			1	1	5					7
KAA1105662.1	PCEMA_004129.t1	hypothetical protein PGT21_014734	-	1	1	1	2	1		1		7
KAA1105675.1	-	hypothetical protein PGT21_015261			1		1			1		3
KAA1105682.1	PCEMA_001252.t1	hypothetical protein PGT21_015537	thaumatin-like protein 1		1		1	1			2	5
KAA1105686.1	-	hypothetical protein PGT21_015641			1	1	2					4
KAA1105706.1	PCEMA_002814.t1	hypothetical protein PGT21_016092	-		1			2	2			5
KAA1105748.1	-	hypothetical protein PGT21_017483			1		2					3
KAA1105791.1	-	hypothetical protein PGT21_019621		2	1		1			1	1	6
KAA1105803.1	-	hypothetical protein PGT21_020152			1		1			1		3
KAA1105819.1	PCEMA_004694.t1	hypothetical protein PGT21_020727	Beta-ig-h3 fasciclin		1		1	1		1	1	5
KAA1105820.1	-	hypothetical protein PGT21_020773			1		3					4
KAA1105823.1	-	hypothetical protein PGT21_020991			1		2					3
KAA1105825.1	-	hypothetical protein PGT21_021053			1		1				1	3
KAA1105831.1	-	hypothetical protein PGT21_021334			1		2					3
KAA1105840.1	-	hypothetical protein PGT21_021700			1	1	1					3
KAA1105862.1	-	hypothetical protein PGT21_022471				1	1		1			3
KAA1105889.1	PCEMA_017313.t1	hypothetical protein PGT21_023309	-	2	1		1	1	1	1		7
KAA1105890.1	-	hypothetical protein PGT21_023336		1	1	1	2			1	1	7
KAA1105911.1	-	hypothetical protein PGT21_023965		2	1		1					4
KAA1105930.1	-	hypothetical protein PGT21_024392			1		2					3
KAA1105935.1	-	hypothetical protein PGT21_024484			1	2	1					4
KAA1105944.1	PCEMA_017911.t1	hypothetical protein PGT21_024599	-	10	1		1	1	2		1	16
KAA1105955.1	PCEMA_013224.t1	hypothetical protein PGT21_024835	-		1		1	1		1	1	5
KAA1105986.1	-	hypothetical protein PGT21_025591			1		1				1	3
KAA1106045.1	-	hypothetical protein PGT21_027506			1		2					3
KAA1106072.1	-	hypothetical protein PGT21_028340			1		1		1			3
KAA1106096.1	-	hypothetical protein PGT21_028835		2	1		1				1	5
KAA1106105.1	-	hypothetical protein PGT21_029043		2	1		1			1	1	6
KAA1106117.1	-	hypothetical protein PGT21_029195		3								3
KAA1106121.1	-	hypothetical protein PGT21_029317			1		2					3
KAA1106127.1	-	hypothetical protein PGT21_029400			1		2					3
KAA1106154.1	-	hypothetical protein PGT21_029916			1		2					3
KAA1106164.1	-	hypothetical protein PGT21_030084			1		1			1		3
KAA1106187.1	-	hypothetical protein PGT21_030663			1		1				1	3
KAA1106194.1	-	hypothetical protein PGT21_030766			1	1	1					3
KAA1106202.1	-	hypothetical protein PGT21_030859		2	1		2			1	1	7
KAA1106232.1	-	hypothetical protein PGT21_031495			1		2					3
KAA1106259.1	-	hypothetical protein PGT21_032111			1		1			1	1	4
KAA1106285.1	PCEMA_012583.t1	hypothetical protein PGT21_032562	-	2	1		1	1	1			6
KAA1106286.1	-	hypothetical protein PGT21_032572			1	1	1		1			4
KAA1106315.1	-	Peptidyl-prolyl cis-trans isomerase fpr2			1		1			1		3
KAA1106363.1	-	hypothetical protein PGT21_033887			1		1			1		3
KAA1106381.1	-	sphingosine N-acyltransferase lac1			1	1					1	3
KAA1106405.1	PCEMA_008193.t1	oligosaccharyl transferase glycoprotein complex, beta subunit	Dolichyl-diphosphooligosaccharide--protein glycosyltransferase 48 kDa subunit		1		2	2				5
KAA1106407.1	-	hypothetical protein PGT21_034517			1		1				2	4
KAA1106408.1	-	hypothetical protein PGT21_034533			1		2					3
KAA1106409.1	-	hypothetical protein PGT21_034568			1		5				1	7
KAA1106414.1	-	hypothetical protein PGT21_034639		1	1		1			1	1	5
KAA1106425.1	PCEMA_002936.t1	hypothetical protein PGT21_034735	Glucan endo-1,3-alpha-glucosidase agn1	2	1		1	2	1		2	9
KAA1106463.1	PCEMA_002661.t1	hypothetical protein PGT21_035294	-		1	1	1	1	1		1	6
KAA1106502.1	-	hypothetical protein PGT21_035707			1		1				2	4
[truncated: 714 more rows]

## Sheet: Sheet10
Secretor	Genome
KAA1063982.1	Pgt 21
KAA1064051.1	Pgt 21
KAA1064054.1	Pgt 21
KAA1064055.1	Pgt 21
KAA1064105.1	Pgt 21
KAA1064383.1	Pgt 21
KAA1064389.1	Pgt 21
KAA1064396.1	Pgt 21
KAA1064397.1	Pgt 21
KAA1064412.1	Pgt 21
KAA1064417.1	Pgt 21
KAA1064422.1	Pgt 21
KAA1064441.1	Pgt 21
KAA1064453.1	Pgt 21
KAA1064459.1	Pgt 21
KAA1064471.1	Pgt 21
KAA1064474.1	Pgt 21
KAA1064475.1	Pgt 21
KAA1064486.1	Pgt 21
KAA1064493.1	Pgt 21
KAA1064494.1	Pgt 21
KAA1064499.1	Pgt 21
KAA1064506.1	Pgt 21
KAA1064507.1	Pgt 21
KAA1064519.1	Pgt 21
KAA1064520.1	Pgt 21
KAA1064523.1	Pgt 21
KAA1064524.1	Pgt 21
KAA1064528.1	Pgt 21
KAA1064530.1	Pgt 21
KAA1064535.1	Pgt 21
KAA1064543.1	Pgt 21
KAA1064545.1	Pgt 21
KAA1064546.1	Pgt 21
KAA1064548.1	Pgt 21
KAA1064550.1	Pgt 21
KAA1064551.1	Pgt 21
KAA1064552.1	Pgt 21
KAA1064576.1	Pgt 21
KAA1064594.1	Pgt 21
KAA1064605.1	Pgt 21
KAA1064607.1	Pgt 21
KAA1064609.1	Pgt 21
KAA1064611.1	Pgt 21
KAA1064621.1	Pgt 21
KAA1064622.1	Pgt 21
KAA1064651.1	Pgt 21
KAA1064656.1	Pgt 21
KAA1064676.1	Pgt 21
KAA1064679.1	Pgt 21
KAA1064682.1	Pgt 21
KAA1064686.1	Pgt 21
KAA1064699.1	Pgt 21
KAA1064706.1	Pgt 21
KAA1064711.1	Pgt 21
KAA1064715.1	Pgt 21
KAA1064716.1	Pgt 21
KAA1064717.1	Pgt 21
KAA1064718.1	Pgt 21
KAA1064720.1	Pgt 21
KAA1064722.1	Pgt 21
KAA1064725.1	Pgt 21
KAA1064729.1	Pgt 21
KAA1064734.1	Pgt 21
KAA1064737.1	Pgt 21
KAA1064740.1	Pgt 21
KAA1064743.1	Pgt 21
KAA1064744.1	Pgt 21
KAA1064745.1	Pgt 21
KAA1064750.1	Pgt 21
KAA1064751.1	Pgt 21
KAA1064757.1	Pgt 21
KAA1064758.1	Pgt 21
KAA1064764.1	Pgt 21
KAA1064765.1	Pgt 21
KAA1064776.1	Pgt 21
KAA1064786.1	Pgt 21
KAA1064787.1	Pgt 21
KAA1064789.1	Pgt 21
KAA1064792.1	Pgt 21
KAA1064794.1	Pgt 21
KAA1064795.1	Pgt 21
KAA1064810.1	Pgt 21
KAA1064814.1	Pgt 21
KAA1064816.1	Pgt 21
KAA1064838.1	Pgt 21
KAA1064842.1	Pgt 21
KAA1064846.1	Pgt 21
KAA1064847.1	Pgt 21
KAA1064849.1	Pgt 21
KAA1064852.1	Pgt 21
KAA1064853.1	Pgt 21
KAA1064884.1	Pgt 21
KAA1064889.1	Pgt 21
KAA1064892.1	Pgt 21
KAA1064895.1	Pgt 21
KAA1064907.1	Pgt 21
KAA1064916.1	Pgt 21
KAA1064924.1	Pgt 21
KAA1064929.1	Pgt 21
KAA1064933.1	Pgt 21
KAA1064939.1	Pgt 21
KAA1064941.1	Pgt 21
KAA1064944.1	Pgt 21
KAA1064945.1	Pgt 21
KAA1064946.1	Pgt 21
KAA1064949.1	Pgt 21
KAA1064953.1	Pgt 21
KAA1064968.1	Pgt 21
KAA1064973.1	Pgt 21
KAA1064979.1	Pgt 21
KAA1064990.1	Pgt 21
KAA1065002.1	Pgt 21
KAA1065007.1	Pgt 21
KAA1065011.1	Pgt 21
KAA1065016.1	Pgt 21
KAA1065025.1	Pgt 21
KAA1065029.1	Pgt 21
KAA1065030.1	Pgt 21
KAA1065031.1	Pgt 21
KAA1065049.1	Pgt 21
KAA1065059.1	Pgt 21
KAA1065060.1	Pgt 21
KAA1065081.1	Pgt 21
KAA1065087.1	Pgt 21
KAA1065092.1	Pgt 21
KAA1065501.1	Pgt 21
KAA1065504.1	Pgt 21
KAA1065509.1	Pgt 21
KAA1065516.1	Pgt 21
KAA1065533.1	Pgt 21
KAA1065534.1	Pgt 21
KAA1065542.1	Pgt 21
KAA1065556.1	Pgt 21
KAA1065561.1	Pgt 21
KAA1065569.1	Pgt 21
KAA1065570.1	Pgt 21
KAA1065571.1	Pgt 21
KAA1065572.1	Pgt 21
KAA1065573.1	Pgt 21
KAA1065599.1	Pgt 21
KAA1065610.1	Pgt 21
KAA1065619.1	Pgt 21
KAA1065620.1	Pgt 21
KAA1065635.1	Pgt 21
KAA1065637.1	Pgt 21
KAA1065639.1	Pgt 21
KAA1065641.1	Pgt 21
KAA1065645.1	Pgt 21
KAA1065647.1	Pgt 21
KAA1065661.1	Pgt 21
KAA1065667.1	Pgt 21
KAA1065673.1	Pgt 21
KAA1065677.1	Pgt 21
KAA1065678.1	Pgt 21
KAA1065679.1	Pgt 21
KAA1065683.1	Pgt 21
KAA1065685.1	Pgt 21
KAA1065688.1	Pgt 21
KAA1065689.1	Pgt 21
KAA1065690.1	Pgt 21
KAA1065693.1	Pgt 21
KAA1065694.1	Pgt 21
KAA1065702.1	Pgt 21
KAA1065737.1	Pgt 21
KAA1065749.1	Pgt 21
KAA1065752.1	Pgt 21
KAA1065761.1	Pgt 21
KAA1065766.1	Pgt 21
KAA1065776.1	Pgt 21
KAA1065779.1	Pgt 21
KAA1065783.1	Pgt 21
KAA1065785.1	Pgt 21
KAA1065787.1	Pgt 21
KAA1065789.1	Pgt 21
KAA1065793.1	Pgt 21
KAA1065800.1	Pgt 21
KAA1065811.1	Pgt 21
KAA1065815.1	Pgt 21
KAA1065821.1	Pgt 21
KAA1065854.1	Pgt 21
KAA1065864.1	Pgt 21
KAA1065878.1	Pgt 21
KAA1065882.1	Pgt 21
KAA1065883.1	Pgt 21
KAA1065889.1	Pgt 21
KAA1065891.1	Pgt 21
KAA1065896.1	Pgt 21
KAA1065908.1	Pgt 21
KAA1065910.1	Pgt 21
KAA1065933.1	Pgt 21
KAA1065941.1	Pgt 21
KAA1065948.1	Pgt 21
KAA1065949.1	Pgt 21
KAA1065952.1	Pgt 21
KAA1065954.1	Pgt 21
KAA1065959.1	Pgt 21
KAA1065970.1	Pgt 21
KAA1065971.1	Pgt 21
KAA1065996.1	Pgt 21
KAA1066000.1	Pgt 21
KAA1066003.1	Pgt 21
KAA1066005.1	Pgt 21
KAA1066006.1	Pgt 21
KAA1066007.1	Pgt 21
KAA1066017.1	Pgt 21
KAA1066023.1	Pgt 21
KAA1066024.1	Pgt 21
KAA1066031.1	Pgt 21
KAA1066052.1	Pgt 21
KAA1066065.1	Pgt 21
KAA1066066.1	Pgt 21
KAA1066067.1	Pgt 21
KAA1066084.1	Pgt 21
KAA1066103.1	Pgt 21
KAA1066111.1	Pgt 21
KAA1066117.1	Pgt 21
KAA1066129.1	Pgt 21
KAA1066130.1	Pgt 21
KAA1066140.1	Pgt 21
KAA1066148.1	Pgt 21
KAA1066153.1	Pgt 21
KAA1066156.1	Pgt 21
KAA1066160.1	Pgt 21
KAA1066162.1	Pgt 21
KAA1066166.1	Pgt 21
KAA1066167.1	Pgt 21
KAA1066171.1	Pgt 21
KAA1066174.1	Pgt 21
KAA1066185.1	Pgt 21
KAA1066196.1	Pgt 21
KAA1066202.1	Pgt 21
KAA1066211.1	Pgt 21
KAA1066212.1	Pgt 21
KAA1066219.1	Pgt 21
KAA1066223.1	Pgt 21
KAA1066224.1	Pgt 21
KAA1066225.1	Pgt 21
KAA1066242.1	Pgt 21
KAA1066247.1	Pgt 21
KAA1066248.1	Pgt 21
KAA1066251.1	Pgt 21
KAA1066268.1	Pgt 21
KAA1066269.1	Pgt 21
KAA1066270.1	Pgt 21
KAA1066272.1	Pgt 21
KAA1066273.1	Pgt 21
KAA1066301.1	Pgt 21
KAA1066305.1	Pgt 21
KAA1066310.1	Pgt 21
KAA1066312.1	Pgt 21
KAA1066314.1	Pgt 21
KAA1066323.1	Pgt 21
KAA1066324.1	Pgt 21
KAA1066325.1	Pgt 21
KAA1066328.1	Pgt 21
KAA1066332.1	Pgt 21
KAA1066337.1	Pgt 21
KAA1066344.1	Pgt 21
KAA1066346.1	Pgt 21
KAA1066360.1	Pgt 21
KAA1066371.1	Pgt 21
KAA1066376.1	Pgt 21
KAA1066380.1	Pgt 21
KAA1066387.1	Pgt 21
KAA1066389.1	Pgt 21
KAA1066393.1	Pgt 21
KAA1066395.1	Pgt 21
KAA1066396.1	Pgt 21
KAA1066397.1	Pgt 21
KAA1066402.1	Pgt 21
KAA1066407.1	Pgt 21
KAA1066421.1	Pgt 21
KAA1066432.1	Pgt 21
KAA1066456.1	Pgt 21
KAA1066461.1	Pgt 21
KAA1066462.1	Pgt 21
KAA1066466.1	Pgt 21
KAA1066479.1	Pgt 21
KAA1066482.1	Pgt 21
KAA1066488.1	Pgt 21
KAA1066501.1	Pgt 21
KAA1066505.1	Pgt 21
KAA1066510.1	Pgt 21
KAA1066511.1	Pgt 21
KAA1066515.1	Pgt 21
KAA1066522.1	Pgt 21
KAA1066532.1	Pgt 21
KAA1066538.1	Pgt 21
KAA1066546.1	Pgt 21
KAA1066547.1	Pgt 21
KAA1066557.1	Pgt 21
KAA1066558.1	Pgt 21
KAA1066562.1	Pgt 21
KAA1066563.1	Pgt 21
KAA1066564.1	Pgt 21
KAA1066568.1	Pgt 21
KAA1066578.1	Pgt 21
KAA1066580.1	Pgt 21
KAA1066581.1	Pgt 21
KAA1066585.1	Pgt 21
KAA1066590.1	Pgt 21
KAA1066613.1	Pgt 21
KAA1066614.1	Pgt 21
KAA1066616.1	Pgt 21
KAA1066850.1	Pgt 21
KAA1066854.1	Pgt 21
KAA1066859.1	Pgt 21
KAA1066861.1	Pgt 21
KAA1066865.1	Pgt 21
KAA1067071.1	Pgt 21
KAA1067075.1	Pgt 21
KAA1067337.1	Pgt 21
KAA1067347.1	Pgt 21
KAA1067352.1	Pgt 21
KAA1067355.1	Pgt 21
KAA1067357.1	Pgt 21
KAA1067358.1	Pgt 21
KAA1067367.1	Pgt 21
KAA1067378.1	Pgt 21
KAA1067383.1	Pgt 21
KAA1067390.1	Pgt 21
KAA1067397.1	Pgt 21
KAA1067401.1	Pgt 21
KAA1067404.1	Pgt 21
KAA1067405.1	Pgt 21
KAA1067411.1	Pgt 21
KAA1067413.1	Pgt 21
KAA1067425.1	Pgt 21
KAA1067432.1	Pgt 21
KAA1067440.1	Pgt 21
KAA1067443.1	Pgt 21
KAA1067462.1	Pgt 21
KAA1067468.1	Pgt 21
KAA1067474.1	Pgt 21
KAA1067478.1	Pgt 21
KAA1067485.1	Pgt 21
KAA1067487.1	Pgt 21
KAA1067489.1	Pgt 21
KAA1067492.1	Pgt 21
KAA1067494.1	Pgt 21
KAA1067509.1	Pgt 21
KAA1067516.1	Pgt 21
KAA1067518.1	Pgt 21
KAA1067538.1	Pgt 21
KAA1067541.1	Pgt 21
KAA1067545.1	Pgt 21
KAA1067565.1	Pgt 21
KAA1067567.1	Pgt 21
KAA1067569.1	Pgt 21
KAA1067573.1	Pgt 21
KAA1067576.1	Pgt 21
KAA1067586.1	Pgt 21
KAA1067597.1	Pgt 21
KAA1067602.1	Pgt 21
KAA1067603.1	Pgt 21
KAA1067618.1	Pgt 21
KAA1067619.1	Pgt 21
KAA1067623.1	Pgt 21
KAA1067627.1	Pgt 21
KAA1067661.1	Pgt 21
KAA1067673.1	Pgt 21
KAA1067681.1	Pgt 21
KAA1067682.1	Pgt 21
KAA1067691.1	Pgt 21
KAA1067697.1	Pgt 21
KAA1067699.1	Pgt 21
KAA1067701.1	Pgt 21
KAA1067704.1	Pgt 21
KAA1067706.1	Pgt 21
KAA1067712.1	Pgt 21
KAA1067732.1	Pgt 21
KAA1067735.1	Pgt 21
KAA1067737.1	Pgt 21
KAA1067742.1	Pgt 21
KAA1067749.1	Pgt 21
KAA1067750.1	Pgt 21
KAA1067751.1	Pgt 21
KAA1067759.1	Pgt 21
KAA1067769.1	Pgt 21
KAA1067775.1	Pgt 21
KAA1067777.1	Pgt 21
KAA1067778.1	Pgt 21
KAA1067779.1	Pgt 21
KAA1067782.1	Pgt 21
KAA1067783.1	Pgt 21
KAA1067784.1	Pgt 21
KAA1067788.1	Pgt 21
KAA1067792.1	Pgt 21
KAA1067796.1	Pgt 21
KAA1067798.1	Pgt 21
KAA1067799.1	Pgt 21
KAA1067800.1	Pgt 21
KAA1067807.1	Pgt 21
KAA1067815.1	Pgt 21
KAA1067821.1	Pgt 21
KAA1067822.1	Pgt 21
KAA1067823.1	Pgt 21
KAA1067825.1	Pgt 21
KAA1067828.1	Pgt 21
KAA1067829.1	Pgt 21
KAA1067833.1	Pgt 21
KAA1067840.1	Pgt 21
KAA1067841.1	Pgt 21
KAA1067843.1	Pgt 21
KAA1067847.1	Pgt 21
KAA1067848.1	Pgt 21
KAA1067850.1	Pgt 21
KAA1067851.1	Pgt 21
KAA1067867.1	Pgt 21
KAA1067876.1	Pgt 21
KAA1067886.1	Pgt 21
KAA1067899.1	Pgt 21
KAA1067903.1	Pgt 21
KAA1067904.1	Pgt 21
KAA1067905.1	Pgt 21
KAA1067907.1	Pgt 21
KAA1067909.1	Pgt 21
KAA1067919.1	Pgt 21
KAA1067920.1	Pgt 21
KAA1067933.1	Pgt 21
KAA1067934.1	Pgt 21
KAA1067936.1	Pgt 21
KAA1067938.1	Pgt 21
KAA1067941.1	Pgt 21
KAA1067943.1	Pgt 21
KAA1067944.1	Pgt 21
KAA1067947.1	Pgt 21
KAA1067956.1	Pgt 21
KAA1067963.1	Pgt 21
KAA1067964.1	Pgt 21
KAA1067971.1	Pgt 21
KAA1067972.1	Pgt 21
KAA1067992.1	Pgt 21
KAA1068000.1	Pgt 21
KAA1068001.1	Pgt 21
KAA1068003.1	Pgt 21
KAA1068006.1	Pgt 21
KAA1068018.1	Pgt 21
KAA1068020.1	Pgt 21
KAA1068022.1	Pgt 21
KAA1068774.1	Pgt 21
KAA1068776.1	Pgt 21
KAA1068792.1	Pgt 21
KAA1068810.1	Pgt 21
KAA1068813.1	Pgt 21
KAA1068816.1	Pgt 21
KAA1068818.1	Pgt 21
KAA1068827.1	Pgt 21
KAA1068852.1	Pgt 21
KAA1068860.1	Pgt 21
KAA1068867.1	Pgt 21
KAA1068873.1	Pgt 21
KAA1068875.1	Pgt 21
KAA1068880.1	Pgt 21
KAA1068896.1	Pgt 21
KAA1068907.1	Pgt 21
KAA1068908.1	Pgt 21
KAA1068913.1	Pgt 21
KAA1068920.1	Pgt 21
KAA1068923.1	Pgt 21
KAA1068927.1	Pgt 21
KAA1068934.1	Pgt 21
KAA1068937.1	Pgt 21
KAA1068953.1	Pgt 21
KAA1068958.1	Pgt 21
KAA1068961.1	Pgt 21
KAA1068965.1	Pgt 21
KAA1068969.1	Pgt 21
KAA1068970.1	Pgt 21
KAA1068988.1	Pgt 21
KAA1068999.1	Pgt 21
KAA1069000.1	Pgt 21
KAA1069001.1	Pgt 21
KAA1069003.1	Pgt 21
KAA1069044.1	Pgt 21
KAA1069045.1	Pgt 21
KAA1069057.1	Pgt 21
KAA1069068.1	Pgt 21
KAA1069069.1	Pgt 21
KAA1069073.1	Pgt 21
KAA1069086.1	Pgt 21
KAA1069087.1	Pgt 21
KAA1069090.1	Pgt 21
KAA1069102.1	Pgt 21
KAA1069126.1	Pgt 21
KAA1069158.1	Pgt 21
KAA1069183.1	Pgt 21
KAA1069188.1	Pgt 21
KAA1069190.1	Pgt 21
KAA1069194.1	Pgt 21
KAA1069195.1	Pgt 21
KAA1069196.1	Pgt 21
KAA1069199.1	Pgt 21
KAA1069200.1	Pgt 21
KAA1069205.1	Pgt 21
KAA1069210.1	Pgt 21
KAA1069222.1	Pgt 21
KAA1069229.1	Pgt 21
KAA1069261.1	Pgt 21
KAA1069262.1	Pgt 21
KAA1069272.1	Pgt 21
KAA1069275.1	Pgt 21
KAA1069292.1	Pgt 21
KAA1069299.1	Pgt 21
KAA1069304.1	Pgt 21
KAA1069305.1	Pgt 21
KAA1069313.1	Pgt 21
KAA1069317.1	Pgt 21
KAA1069342.1	Pgt 21
KAA1069362.1	Pgt 21
KAA1069364.1	Pgt 21
KAA1069378.1	Pgt 21
KAA1069379.1	Pgt 21
KAA1069380.1	Pgt 21
KAA1069381.1	Pgt 21
KAA1069383.1	Pgt 21
KAA1069396.1	Pgt 21
KAA1069398.1	Pgt 21
KAA1069406.1	Pgt 21
KAA1069411.1	Pgt 21
KAA1069413.1	Pgt 21
KAA1069417.1	Pgt 21
KAA1069430.1	Pgt 21
KAA1069434.1	Pgt 21
KAA1069438.1	Pgt 21
KAA1069448.1	Pgt 21
KAA1069456.1	Pgt 21
KAA1069462.1	Pgt 21
KAA1069504.1	Pgt 21
KAA1069509.1	Pgt 21
KAA1069513.1	Pgt 21
KAA1069514.1	Pgt 21
KAA1069519.1	Pgt 21
KAA1069520.1	Pgt 21
KAA1069521.1	Pgt 21
KAA1069525.1	Pgt 21
KAA1069530.1	Pgt 21
KAA1069541.1	Pgt 21
KAA1069546.1	Pgt 21
KAA1069549.1	Pgt 21
KAA1069550.1	Pgt 21
KAA1069557.1	Pgt 21
KAA1069564.1	Pgt 21
KAA1069567.1	Pgt 21
KAA1069572.1	Pgt 21
KAA1069575.1	Pgt 21
KAA1069579.1	Pgt 21
KAA1069581.1	Pgt 21
KAA1069582.1	Pgt 21
KAA1069595.1	Pgt 21
KAA1069600.1	Pgt 21
KAA1069609.1	Pgt 21
KAA1069610.1	Pgt 21
KAA1069612.1	Pgt 21
KAA1069613.1	Pgt 21
KAA1069629.1	Pgt 21
KAA1069641.1	Pgt 21
KAA1069645.1	Pgt 21
KAA1069651.1	Pgt 21
KAA1069653.1	Pgt 21
KAA1069666.1	Pgt 21
KAA1069671.1	Pgt 21
KAA1069678.1	Pgt 21
KAA1069695.1	Pgt 21
KAA1069702.1	Pgt 21
KAA1069712.1	Pgt 21
KAA1069713.1	Pgt 21
KAA1069726.1	Pgt 21
KAA1069731.1	Pgt 21
KAA1069733.1	Pgt 21
KAA1069738.1	Pgt 21
KAA1069740.1	Pgt 21
KAA1069759.1	Pgt 21
KAA1069761.1	Pgt 21
KAA1069762.1	Pgt 21
KAA1069763.1	Pgt 21
KAA1069765.1	Pgt 21
KAA1069784.1	Pgt 21
KAA1069790.1	Pgt 21
KAA1069798.1	Pgt 21
KAA1069799.1	Pgt 21
KAA1069807.1	Pgt 21
KAA1069829.1	Pgt 21
KAA1069830.1	Pgt 21
KAA1069839.1	Pgt 21
KAA1070174.1	Pgt 21
KAA1070210.1	Pgt 21
KAA1070216.1	Pgt 21
KAA1070223.1	Pgt 21
KAA1070225.1	Pgt 21
KAA1070245.1	Pgt 21
KAA1070250.1	Pgt 21
KAA1070273.1	Pgt 21
KAA1070289.1	Pgt 21
KAA1070294.1	Pgt 21
KAA1070295.1	Pgt 21
KAA1070296.1	Pgt 21
KAA1070302.1	Pgt 21
KAA1070308.1	Pgt 21
KAA1070321.1	Pgt 21
KAA1070322.1	Pgt 21
KAA1070333.1	Pgt 21
KAA1070342.1	Pgt 21
KAA1070344.1	Pgt 21
KAA1070346.1	Pgt 21
KAA1070366.1	Pgt 21
KAA1070367.1	Pgt 21
KAA1070371.1	Pgt 21
KAA1070372.1	Pgt 21
KAA1070381.1	Pgt 21
KAA1070382.1	Pgt 21
KAA1070388.1	Pgt 21
KAA1070390.1	Pgt 21
KAA1070406.1	Pgt 21
KAA1070407.1	Pgt 21
KAA1070422.1	Pgt 21
KAA1070435.1	Pgt 21
KAA1070438.1	Pgt 21
KAA1070452.1	Pgt 21
KAA1070457.1	Pgt 21
KAA1070463.1	Pgt 21
KAA1070466.1	Pgt 21
KAA1070470.1	Pgt 21
KAA1070475.1	Pgt 21
KAA1070492.1	Pgt 21
KAA1070516.1	Pgt 21
KAA1070517.1	Pgt 21
KAA1070529.1	Pgt 21
KAA1070531.1	Pgt 21
KAA1070533.1	Pgt 21
KAA1070534.1	Pgt 21
KAA1070536.1	Pgt 21
KAA1070538.1	Pgt 21
KAA1070546.1	Pgt 21
KAA1070547.1	Pgt 21
KAA1070554.1	Pgt 21
KAA1070563.1	Pgt 21
KAA1070571.1	Pgt 21
KAA1070573.1	Pgt 21
KAA1070577.1	Pgt 21
KAA1070582.1	Pgt 21
KAA1070584.1	Pgt 21
KAA1070591.1	Pgt 21
KAA1070592.1	Pgt 21
KAA1070593.1	Pgt 21
KAA1070603.1	Pgt 21
KAA1070613.1	Pgt 21
KAA1070621.1	Pgt 21
KAA1070629.1	Pgt 21
KAA1070654.1	Pgt 21
KAA1070655.1	Pgt 21
KAA1070657.1	Pgt 21
KAA1070672.1	Pgt 21
KAA1070673.1	Pgt 21
KAA1070689.1	Pgt 21
KAA1070691.1	Pgt 21
KAA1070695.1	Pgt 21
KAA1070700.1	Pgt 21
KAA1070704.1	Pgt 21
KAA1070707.1	Pgt 21
KAA1070715.1	Pgt 21
KAA1070723.1	Pgt 21
KAA1070740.1	Pgt 21
KAA1070749.1	Pgt 21
KAA1070753.1	Pgt 21
KAA1070760.1	Pgt 21
KAA1070767.1	Pgt 21
KAA1070768.1	Pgt 21
KAA1070775.1	Pgt 21
KAA1070779.1	Pgt 21
KAA1070781.1	Pgt 21
KAA1070788.1	Pgt 21
KAA1070789.1	Pgt 21
KAA1070791.1	Pgt 21
KAA1070794.1	Pgt 21
KAA1070796.1	Pgt 21
KAA1070799.1	Pgt 21
KAA1070802.1	Pgt 21
KAA1070806.1	Pgt 21
KAA1070814.1	Pgt 21
KAA1070815.1	Pgt 21
KAA1070817.1	Pgt 21
KAA1070818.1	Pgt 21
KAA1070819.1	Pgt 21
KAA1070821.1	Pgt 21
KAA1070826.1	Pgt 21
KAA1070828.1	Pgt 21
KAA1070832.1	Pgt 21
KAA1070841.1	Pgt 21
KAA1070845.1	Pgt 21
KAA1070846.1	Pgt 21
KAA1070853.1	Pgt 21
KAA1070854.1	Pgt 21
KAA1070859.1	Pgt 21
KAA1070864.1	Pgt 21
KAA1070865.1	Pgt 21
KAA1070867.1	Pgt 21
KAA1071252.1	Pgt 21
KAA1071254.1	Pgt 21
KAA1071263.1	Pgt 21
KAA1071264.1	Pgt 21
KAA1071267.1	Pgt 21
KAA1071277.1	Pgt 21
KAA1071280.1	Pgt 21
KAA1071283.1	Pgt 21
KAA1071285.1	Pgt 21
KAA1071297.1	Pgt 21
KAA1071342.1	Pgt 21
KAA1071345.1	Pgt 21
KAA1071360.1	Pgt 21
KAA1071371.1	Pgt 21
KAA1071388.1	Pgt 21
KAA1071390.1	Pgt 21
KAA1071395.1	Pgt 21
KAA1071400.1	Pgt 21
KAA1071401.1	Pgt 21
KAA1071408.1	Pgt 21
KAA1071418.1	Pgt 21
KAA1071420.1	Pgt 21
KAA1071424.1	Pgt 21
KAA1071425.1	Pgt 21
KAA1071427.1	Pgt 21
KAA1071432.1	Pgt 21
KAA1071434.1	Pgt 21
KAA1071436.1	Pgt 21
KAA1071438.1	Pgt 21
KAA1071444.1	Pgt 21
KAA1071446.1	Pgt 21
KAA1071461.1	Pgt 21
KAA1071467.1	Pgt 21
KAA1071470.1	Pgt 21
KAA1071480.1	Pgt 21
KAA1071483.1	Pgt 21
KAA1071487.1	Pgt 21
KAA1071496.1	Pgt 21
KAA1071498.1	Pgt 21
KAA1071502.1	Pgt 21
KAA1071503.1	Pgt 21
KAA1071519.1	Pgt 21
KAA1071520.1	Pgt 21
KAA1071523.1	Pgt 21
KAA1071533.1	Pgt 21
KAA1071535.1	Pgt 21
KAA1071542.1	Pgt 21
KAA1071550.1	Pgt 21
KAA1071551.1	Pgt 21
KAA1071557.1	Pgt 21
KAA1071561.1	Pgt 21
KAA1071571.1	Pgt 21
KAA1071574.1	Pgt 21
KAA1071577.1	Pgt 21
KAA1071583.1	Pgt 21
KAA1071585.1	Pgt 21
KAA1071595.1	Pgt 21
KAA1071598.1	Pgt 21
KAA1071607.1	Pgt 21
KAA1071608.1	Pgt 21
KAA1071626.1	Pgt 21
KAA1071628.1	Pgt 21
KAA1071629.1	Pgt 21
KAA1071632.1	Pgt 21
KAA1071639.1	Pgt 21
KAA1071643.1	Pgt 21
KAA1071654.1	Pgt 21
KAA1071660.1	Pgt 21
KAA1071661.1	Pgt 21
KAA1071718.1	Pgt 21
KAA1071719.1	Pgt 21
KAA1071728.1	Pgt 21
KAA1071735.1	Pgt 21
KAA1071745.1	Pgt 21
KAA1071748.1	Pgt 21
KAA1071755.1	Pgt 21
KAA1071758.1	Pgt 21
KAA1071770.1	Pgt 21
KAA1071783.1	Pgt 21
KAA1071787.1	Pgt 21
KAA1071800.1	Pgt 21
KAA1071803.1	Pgt 21
KAA1071823.1	Pgt 21
KAA1071833.1	Pgt 21
KAA1071835.1	Pgt 21
KAA1071838.1	Pgt 21
KAA1071845.1	Pgt 21
KAA1071865.1	Pgt 21
KAA1071867.1	Pgt 21
KAA1071870.1	Pgt 21
KAA1071871.1	Pgt 21
KAA1071888.1	Pgt 21
KAA1071927.1	Pgt 21
KAA1071931.1	Pgt 21
KAA1071933.1	Pgt 21
KAA1071941.1	Pgt 21
KAA1071945.1	Pgt 21
KAA1071950.1	Pgt 21
KAA1071954.1	Pgt 21
KAA1071957.1	Pgt 21
KAA1071959.1	Pgt 21
KAA1071974.1	Pgt 21
KAA1071986.1	Pgt 21
KAA1071998.1	Pgt 21
KAA1072008.1	Pgt 21
KAA1072011.1	Pgt 21
KAA1072012.1	Pgt 21
KAA1072015.1	Pgt 21
KAA1072019.1	Pgt 21
KAA1072024.1	Pgt 21
KAA1072030.1	Pgt 21
KAA1072034.1	Pgt 21
KAA1072035.1	Pgt 21
KAA1072039.1	Pgt 21
KAA1072042.1	Pgt 21
KAA1072043.1	Pgt 21
KAA1072056.1	Pgt 21
KAA1072059.1	Pgt 21
KAA1072064.1	Pgt 21
KAA1072065.1	Pgt 21
KAA1072075.1	Pgt 21
KAA1072077.1	Pgt 21
KAA1072081.1	Pgt 21
KAA1072089.1	Pgt 21
KAA1072091.1	Pgt 21
KAA1072113.1	Pgt 21
KAA1072123.1	Pgt 21
KAA1072125.1	Pgt 21
KAA1072127.1	Pgt 21
KAA1072131.1	Pgt 21
KAA1072132.1	Pgt 21
KAA1072134.1	Pgt 21
KAA1072139.1	Pgt 21
KAA1072143.1	Pgt 21
KAA1072149.1	Pgt 21
KAA1072150.1	Pgt 21
KAA1072165.1	Pgt 21
KAA1072171.1	Pgt 21
KAA1072185.1	Pgt 21
KAA1072189.1	Pgt 21
KAA1072194.1	Pgt 21
KAA1072198.1	Pgt 21
KAA1072199.1	Pgt 21
KAA1072219.1	Pgt 21
KAA1072230.1	Pgt 21
KAA1072233.1	Pgt 21
KAA1072234.1	Pgt 21
KAA1072240.1	Pgt 21
KAA1072241.1	Pgt 21
KAA1072250.1	Pgt 21
KAA1072257.1	Pgt 21
KAA1072258.1	Pgt 21
KAA1072266.1	Pgt 21
KAA1072267.1	Pgt 21
KAA1072276.1	Pgt 21
KAA1072280.1	Pgt 21
KAA1072286.1	Pgt 21
KAA1072288.1	Pgt 21
KAA1072299.1	Pgt 21
KAA1072316.1	Pgt 21
KAA1072319.1	Pgt 21
KAA1072326.1	Pgt 21
KAA1072334.1	Pgt 21
KAA1072335.1	Pgt 21
KAA1072336.1	Pgt 21
KAA1072338.1	Pgt 21
KAA1072345.1	Pgt 21
KAA1072347.1	Pgt 21
KAA1072354.1	Pgt 21
KAA1072374.1	Pgt 21
KAA1072379.1	Pgt 21
KAA1072406.1	Pgt 21
KAA1072410.1	Pgt 21
KAA1072411.1	Pgt 21
KAA1072419.1	Pgt 21
KAA1072421.1	Pgt 21
KAA1072424.1	Pgt 21
KAA1072426.1	Pgt 21
KAA1072432.1	Pgt 21
KAA1072443.1	Pgt 21
KAA1072449.1	Pgt 21
KAA1072451.1	Pgt 21
KAA1072457.1	Pgt 21
KAA1072462.1	Pgt 21
KAA1072756.1	Pgt 21
KAA1073155.1	Pgt 21
KAA1073163.1	Pgt 21
KAA1073174.1	Pgt 21
KAA1073181.1	Pgt 21
KAA1073185.1	Pgt 21
KAA1073219.1	Pgt 21
KAA1073220.1	Pgt 21
KAA1073231.1	Pgt 21
KAA1073236.1	Pgt 21
KAA1073244.1	Pgt 21
KAA1073249.1	Pgt 21
KAA1073260.1	Pgt 21
KAA1073267.1	Pgt 21
KAA1073279.1	Pgt 21
KAA1073280.1	Pgt 21
KAA1073286.1	Pgt 21
KAA1073287.1	Pgt 21
KAA1073290.1	Pgt 21
KAA1073301.1	Pgt 21
KAA1073316.1	Pgt 21
KAA1073328.1	Pgt 21
KAA1073331.1	Pgt 21
KAA1073333.1	Pgt 21
KAA1073341.1	Pgt 21
KAA1073350.1	Pgt 21
KAA1073351.1	Pgt 21
KAA1073357.1	Pgt 21
KAA1073372.1	Pgt 21
KAA1073375.1	Pgt 21
KAA1073387.1	Pgt 21
KAA1073390.1	Pgt 21
KAA1073417.1	Pgt 21
KAA1073419.1	Pgt 21
KAA1073420.1	Pgt 21
KAA1073430.1	Pgt 21
KAA1073444.1	Pgt 21
KAA1073448.1	Pgt 21
KAA1073465.1	Pgt 21
KAA1073466.1	Pgt 21
KAA1073468.1	Pgt 21
KAA1073471.1	Pgt 21
KAA1073477.1	Pgt 21
KAA1073488.1	Pgt 21
KAA1073489.1	Pgt 21
KAA1073534.1	Pgt 21
KAA1073543.1	Pgt 21
KAA1073544.1	Pgt 21
KAA1073545.1	Pgt 21
KAA1073548.1	Pgt 21
KAA1073551.1	Pgt 21
KAA1073552.1	Pgt 21
KAA1073556.1	Pgt 21
KAA1073559.1	Pgt 21
KAA1073561.1	Pgt 21
KAA1073566.1	Pgt 21
KAA1073572.1	Pgt 21
KAA1073583.1	Pgt 21
KAA1073608.1	Pgt 21
KAA1073610.1	Pgt 21
KAA1073612.1	Pgt 21
KAA1073627.1	Pgt 21
KAA1073634.1	Pgt 21
KAA1073635.1	Pgt 21
KAA1073685.1	Pgt 21
KAA1073691.1	Pgt 21
KAA1073719.1	Pgt 21
KAA1073721.1	Pgt 21
KAA1073742.1	Pgt 21
KAA1073753.1	Pgt 21
KAA1073764.1	Pgt 21
KAA1073780.1	Pgt 21
KAA1073782.1	Pgt 21
KAA1073794.1	Pgt 21
KAA1073795.1	Pgt 21
KAA1073797.1	Pgt 21
KAA1073813.1	Pgt 21
KAA1073820.1	Pgt 21
KAA1074324.1	Pgt 21
KAA1074328.1	Pgt 21
KAA1074331.1	Pgt 21
KAA1074332.1	Pgt 21
KAA1074347.1	Pgt 21
KAA1074352.1	Pgt 21
KAA1074379.1	Pgt 21
KAA1074383.1	Pgt 21
KAA1074386.1	Pgt 21
KAA1074392.1	Pgt 21
KAA1074396.1	Pgt 21
KAA1074398.1	Pgt 21
KAA1074405.1	Pgt 21
KAA1074409.1	Pgt 21
KAA1074416.1	Pgt 21
KAA1074417.1	Pgt 21
KAA1074424.1	Pgt 21
KAA1074434.1	Pgt 21
KAA1074437.1	Pgt 21
KAA1074444.1	Pgt 21
KAA1074449.1	Pgt 21
KAA1074452.1	Pgt 21
KAA1074453.1	Pgt 21
KAA1074457.1	Pgt 21
KAA1074465.1	Pgt 21
KAA1074466.1	Pgt 21
KAA1074485.1	Pgt 21
KAA1074497.1	Pgt 21
KAA1074504.1	Pgt 21
KAA1074505.1	Pgt 21
KAA1074511.1	Pgt 21
KAA1074514.1	Pgt 21
KAA1074515.1	Pgt 21
KAA1074518.1	Pgt 21
KAA1074524.1	Pgt 21
KAA1074532.1	Pgt 21
KAA1074537.1	Pgt 21
KAA1074546.1	Pgt 21
KAA1074549.1	Pgt 21
KAA1074553.1	Pgt 21
KAA1074562.1	Pgt 21
KAA1074563.1	Pgt 21
KAA1074565.1	Pgt 21
KAA1074571.1	Pgt 21
KAA1074606.1	Pgt 21
KAA1074608.1	Pgt 21
KAA1074610.1	Pgt 21
KAA1074640.1	Pgt 21
KAA1074658.1	Pgt 21
KAA1074661.1	Pgt 21
KAA1074668.1	Pgt 21
KAA1074676.1	Pgt 21
KAA1074682.1	Pgt 21
KAA1074684.1	Pgt 21
KAA1074693.1	Pgt 21
KAA1074694.1	Pgt 21
KAA1074698.1	Pgt 21
KAA1074702.1	Pgt 21
KAA1074704.1	Pgt 21
KAA1074710.1	Pgt 21
KAA1074711.1	Pgt 21
KAA1074712.1	Pgt 21
KAA1074713.1	Pgt 21
KAA1074714.1	Pgt 21
KAA1074724.1	Pgt 21
KAA1074725.1	Pgt 21
KAA1074729.1	Pgt 21
KAA1074733.1	Pgt 21
KAA1074753.1	Pgt 21
KAA1074768.1	Pgt 21
KAA1074778.1	Pgt 21
KAA1074781.1	Pgt 21
KAA1074784.1	Pgt 21
KAA1074787.1	Pgt 21
KAA1074799.1	Pgt 21
KAA1074825.1	Pgt 21
KAA1074826.1	Pgt 21
KAA1074837.1	Pgt 21
KAA1074850.1	Pgt 21
KAA1074854.1	Pgt 21
KAA1074855.1	Pgt 21
KAA1074858.1	Pgt 21
KAA1074861.1	Pgt 21
KAA1074866.1	Pgt 21
KAA1074875.1	Pgt 21
KAA1074882.1	Pgt 21
KAA1074887.1	Pgt 21
KAA1074894.1	Pgt 21
KAA1074899.1	Pgt 21
KAA1074902.1	Pgt 21
KAA1074907.1	Pgt 21
KAA1074915.1	Pgt 21
KAA1074916.1	Pgt 21
KAA1074923.1	Pgt 21
KAA1074945.1	Pgt 21
KAA1074963.1	Pgt 21
KAA1074969.1	Pgt 21
KAA1074973.1	Pgt 21
KAA1074983.1	Pgt 21
KAA1074985.1	Pgt 21
KAA1074987.1	Pgt 21
KAA1074991.1	Pgt 21
KAA1074994.1	Pgt 21
KAA1074995.1	Pgt 21
KAA1074997.1	Pgt 21
KAA1075000.1	Pgt 21
KAA1075007.1	Pgt 21
KAA1075011.1	Pgt 21
KAA1075033.1	Pgt 21
KAA1075040.1	Pgt 21
KAA1075044.1	Pgt 21
KAA1075057.1	Pgt 21
KAA1075058.1	Pgt 21
KAA1075071.1	Pgt 21
KAA1075073.1	Pgt 21
KAA1075080.1	Pgt 21
KAA1075083.1	Pgt 21
KAA1075104.1	Pgt 21
KAA1075109.1	Pgt 21
KAA1075110.1	Pgt 21
KAA1075114.1	Pgt 21
KAA1075127.1	Pgt 21
KAA1075130.1	Pgt 21
KAA1075132.1	Pgt 21
KAA1075140.1	Pgt 21
KAA1075146.1	Pgt 21
KAA1075150.1	Pgt 21
KAA1075167.1	Pgt 21
KAA1075176.1	Pgt 21
KAA1075177.1	Pgt 21
KAA1075182.1	Pgt 21
KAA1075184.1	Pgt 21
KAA1075186.1	Pgt 21
KAA1075189.1	Pgt 21
KAA1075191.1	Pgt 21
KAA1075192.1	Pgt 21
KAA1075193.1	Pgt 21
KAA1075196.1	Pgt 21
KAA1075201.1	Pgt 21
KAA1075202.1	Pgt 21
KAA1075203.1	Pgt 21
KAA1075217.1	Pgt 21
KAA1075218.1	Pgt 21
KAA1075219.1	Pgt 21
KAA1075238.1	Pgt 21
KAA1075239.1	Pgt 21
KAA1075243.1	Pgt 21
KAA1075256.1	Pgt 21
KAA1075258.1	Pgt 21
KAA1075261.1	Pgt 21
KAA1075277.1	Pgt 21
KAA1075278.1	Pgt 21
KAA1075281.1	Pgt 21
KAA1075283.1	Pgt 21
KAA1075284.1	Pgt 21
KAA1075288.1	Pgt 21
KAA1075289.1	Pgt 21
KAA1075292.1	Pgt 21
KAA1075293.1	Pgt 21
KAA1075307.1	Pgt 21
KAA1075317.1	Pgt 21
KAA1075318.1	Pgt 21
KAA1075320.1	Pgt 21
KAA1075323.1	Pgt 21
KAA1075326.1	Pgt 21
KAA1075330.1	Pgt 21
KAA1075359.1	Pgt 21
KAA1075360.1	Pgt 21
KAA1075363.1	Pgt 21
KAA1075375.1	Pgt 21
KAA1075379.1	Pgt 21
KAA1075409.1	Pgt 21
KAA1075423.1	Pgt 21
KAA1075714.1	Pgt 21
KAA1075715.1	Pgt 21
KAA1075717.1	Pgt 21
KAA1075750.1	Pgt 21
KAA1076296.1	Pgt 21
KAA1076300.1	Pgt 21
KAA1076308.1	Pgt 21
KAA1076324.1	Pgt 21
KAA1076328.1	Pgt 21
KAA1076332.1	Pgt 21
KAA1076334.1	Pgt 21
KAA1076360.1	Pgt 21
KAA1076372.1	Pgt 21
KAA1076387.1	Pgt 21
KAA1076388.1	Pgt 21
KAA1076395.1	Pgt 21
KAA1076396.1	Pgt 21
KAA1076409.1	Pgt 21
KAA1076412.1	Pgt 21
KAA1076418.1	Pgt 21
KAA1076429.1	Pgt 21
KAA1076439.1	Pgt 21
KAA1076440.1	Pgt 21
KAA1076441.1	Pgt 21
KAA1076450.1	Pgt 21
KAA1076470.1	Pgt 21
KAA1076491.1	Pgt 21
KAA1076493.1	Pgt 21
KAA1076510.1	Pgt 21
KAA1076511.1	Pgt 21
KAA1076519.1	Pgt 21
KAA1076520.1	Pgt 21
KAA1076529.1	Pgt 21
KAA1076538.1	Pgt 21
KAA1076541.1	Pgt 21
KAA1076553.1	Pgt 21
KAA1076561.1	Pgt 21
KAA1076569.1	Pgt 21
KAA1076583.1	Pgt 21
KAA1076585.1	Pgt 21
KAA1076586.1	Pgt 21
KAA1076595.1	Pgt 21
KAA1076602.1	Pgt 21
KAA1076604.1	Pgt 21
KAA1076608.1	Pgt 21
KAA1076629.1	Pgt 21
KAA1076630.1	Pgt 21
KAA1076633.1	Pgt 21
KAA1076634.1	Pgt 21
KAA1076640.1	Pgt 21
KAA1076649.1	Pgt 21
KAA1076659.1	Pgt 21
KAA1076668.1	Pgt 21
KAA1076669.1	Pgt 21
KAA1076685.1	Pgt 21
KAA1076693.1	Pgt 21
KAA1076700.1	Pgt 21
KAA1076702.1	Pgt 21
KAA1076706.1	Pgt 21
KAA1076718.1	Pgt 21
KAA1076720.1	Pgt 21
KAA1076723.1	Pgt 21
KAA1076728.1	Pgt 21
KAA1076742.1	Pgt 21
KAA1076747.1	Pgt 21
KAA1076758.1	Pgt 21
KAA1076770.1	Pgt 21
KAA1076772.1	Pgt 21
KAA1076774.1	Pgt 21
KAA1076789.1	Pgt 21
KAA1076798.1	Pgt 21
KAA1076805.1	Pgt 21
KAA1076808.1	Pgt 21
KAA1076809.1	Pgt 21
KAA1076853.1	Pgt 21
KAA1076856.1	Pgt 21
KAA1076896.1	Pgt 21
KAA1076904.1	Pgt 21
KAA1076915.1	Pgt 21
KAA1076931.1	Pgt 21
KAA1076932.1	Pgt 21
KAA1076936.1	Pgt 21
KAA1076946.1	Pgt 21
KAA1076951.1	Pgt 21
KAA1076960.1	Pgt 21
KAA1076962.1	Pgt 21
KAA1076975.1	Pgt 21
KAA1076977.1	Pgt 21
KAA1076992.1	Pgt 21
KAA1076993.1	Pgt 21
KAA1077262.1	Pgt 21
KAA1077264.1	Pgt 21
KAA1077272.1	Pgt 21
KAA1077275.1	Pgt 21
KAA1077282.1	Pgt 21
KAA1077286.1	Pgt 21
KAA1077288.1	Pgt 21
KAA1077305.1	Pgt 21
KAA1077310.1	Pgt 21
KAA1077337.1	Pgt 21
KAA1077340.1	Pgt 21
KAA1077355.1	Pgt 21
KAA1077365.1	Pgt 21
KAA1077378.1	Pgt 21
KAA1077379.1	Pgt 21
KAA1077386.1	Pgt 21
KAA1077411.1	Pgt 21
KAA1077413.1	Pgt 21
KAA1077414.1	Pgt 21
KAA1077420.1	Pgt 21
KAA1077426.1	Pgt 21
KAA1077429.1	Pgt 21
KAA1077430.1	Pgt 21
KAA1077433.1	Pgt 21
KAA1077437.1	Pgt 21
KAA1077439.1	Pgt 21
KAA1077454.1	Pgt 21
KAA1077473.1	Pgt 21
KAA1077475.1	Pgt 21
KAA1077479.1	Pgt 21
KAA1077486.1	Pgt 21
KAA1077495.1	Pgt 21
KAA1077510.1	Pgt 21
KAA1077514.1	Pgt 21
KAA1077522.1	Pgt 21
KAA1077523.1	Pgt 21
KAA1077530.1	Pgt 21
KAA1077547.1	Pgt 21
KAA1077550.1	Pgt 21
KAA1077556.1	Pgt 21
KAA1077559.1	Pgt 21
KAA1077567.1	Pgt 21
KAA1077571.1	Pgt 21
KAA1077572.1	Pgt 21
KAA1077578.1	Pgt 21
KAA1077589.1	Pgt 21
KAA1077594.1	Pgt 21
KAA1077596.1	Pgt 21
KAA1077608.1	Pgt 21
KAA1077613.1	Pgt 21
KAA1077619.1	Pgt 21
KAA1077644.1	Pgt 21
KAA1077645.1	Pgt 21
KAA1077647.1	Pgt 21
KAA1077662.1	Pgt 21
KAA1077678.1	Pgt 21
KAA1077683.1	Pgt 21
KAA1077685.1	Pgt 21
KAA1077737.1	Pgt 21
KAA1077760.1	Pgt 21
KAA1077761.1	Pgt 21
KAA1077772.1	Pgt 21
KAA1077806.1	Pgt 21
KAA1077808.1	Pgt 21
KAA1077817.1	Pgt 21
KAA1077827.1	Pgt 21
KAA1077832.1	Pgt 21
KAA1077841.1	Pgt 21
KAA1077858.1	Pgt 21
KAA1077860.1	Pgt 21
KAA1077862.1	Pgt 21
KAA1077864.1	Pgt 21
KAA1077866.1	Pgt 21
KAA1077882.1	Pgt 21
KAA1077890.1	Pgt 21
KAA1077911.1	Pgt 21
KAA1077913.1	Pgt 21
KAA1077915.1	Pgt 21
KAA1077917.1	Pgt 21
KAA1077944.1	Pgt 21
KAA1077950.1	Pgt 21
KAA1077962.1	Pgt 21
KAA1077963.1	Pgt 21
KAA1077965.1	Pgt 21
KAA1077966.1	Pgt 21
KAA1077967.1	Pgt 21
KAA1077974.1	Pgt 21
KAA1077977.1	Pgt 21
KAA1077979.1	Pgt 21
KAA1077983.1	Pgt 21
KAA1077985.1	Pgt 21
KAA1077988.1	Pgt 21
KAA1077997.1	Pgt 21
KAA1078010.1	Pgt 21
KAA1078023.1	Pgt 21
KAA1078034.1	Pgt 21
KAA1078038.1	Pgt 21
KAA1078044.1	Pgt 21
KAA1078050.1	Pgt 21
KAA1078058.1	Pgt 21
KAA1078064.1	Pgt 21
KAA1078065.1	Pgt 21
KAA1078068.1	Pgt 21
KAA1078070.1	Pgt 21
KAA1078071.1	Pgt 21
KAA1078083.1	Pgt 21
KAA1078086.1	Pgt 21
KAA1078088.1	Pgt 21
KAA1078096.1	Pgt 21
KAA1078100.1	Pgt 21
KAA1078103.1	Pgt 21
KAA1078109.1	Pgt 21
KAA1078110.1	Pgt 21
KAA1078114.1	Pgt 21
KAA1078117.1	Pgt 21
KAA1078147.1	Pgt 21
KAA1078155.1	Pgt 21
KAA1078163.1	Pgt 21
KAA1078168.1	Pgt 21
KAA1078171.1	Pgt 21
KAA1078172.1	Pgt 21
KAA1078174.1	Pgt 21
KAA1078178.1	Pgt 21
KAA1078180.1	Pgt 21
KAA1078191.1	Pgt 21
KAA1078194.1	Pgt 21
KAA1078201.1	Pgt 21
KAA1078205.1	Pgt 21
KAA1078222.1	Pgt 21
KAA1078223.1	Pgt 21
KAA1078225.1	Pgt 21
KAA1078231.1	Pgt 21
KAA1078234.1	Pgt 21
KAA1078243.1	Pgt 21
KAA1078253.1	Pgt 21
KAA1078254.1	Pgt 21
KAA1078257.1	Pgt 21
KAA1078262.1	Pgt 21
KAA1078263.1	Pgt 21
KAA1078276.1	Pgt 21
KAA1078277.1	Pgt 21
KAA1078298.1	Pgt 21
KAA1078304.1	Pgt 21
KAA1078306.1	Pgt 21
KAA1078314.1	Pgt 21
KAA1078325.1	Pgt 21
KAA1078326.1	Pgt 21
KAA1078331.1	Pgt 21
KAA1078332.1	Pgt 21
KAA1078361.1	Pgt 21
KAA1078362.1	Pgt 21
KAA1078370.1	Pgt 21
KAA1078373.1	Pgt 21
KAA1078391.1	Pgt 21
KAA1078396.1	Pgt 21
KAA1078416.1	Pgt 21
KAA1078425.1	Pgt 21
KAA1078428.1	Pgt 21
KAA1078435.1	Pgt 21
KAA1078437.1	Pgt 21
KAA1078440.1	Pgt 21
KAA1078443.1	Pgt 21
KAA1078446.1	Pgt 21
KAA1078455.1	Pgt 21
KAA1078463.1	Pgt 21
KAA1078465.1	Pgt 21
KAA1078468.1	Pgt 21
KAA1078701.1	Pgt 21
KAA1078705.1	Pgt 21
KAA1078710.1	Pgt 21
KAA1078719.1	Pgt 21
KAA1079193.1	Pgt 21
KAA1079198.1	Pgt 21
KAA1079204.1	Pgt 21
KAA1079206.1	Pgt 21
KAA1079211.1	Pgt 21
KAA1079212.1	Pgt 21
KAA1079213.1	Pgt 21
KAA1079221.1	Pgt 21
KAA1079225.1	Pgt 21
KAA1079230.1	Pgt 21
KAA1079233.1	Pgt 21
KAA1079234.1	Pgt 21
KAA1079235.1	Pgt 21
KAA1079238.1	Pgt 21
KAA1079245.1	Pgt 21
KAA1079250.1	Pgt 21
KAA1079254.1	Pgt 21
KAA1079265.1	Pgt 21
KAA1079267.1	Pgt 21
KAA1079282.1	Pgt 21
KAA1079286.1	Pgt 21
KAA1079290.1	Pgt 21
KAA1079295.1	Pgt 21
KAA1079302.1	Pgt 21
KAA1079304.1	Pgt 21
KAA1079305.1	Pgt 21
KAA1079311.1	Pgt 21
KAA1079316.1	Pgt 21
KAA1079319.1	Pgt 21
KAA1079321.1	Pgt 21
KAA1079330.1	Pgt 21
KAA1079360.1	Pgt 21
KAA1079367.1	Pgt 21
KAA1079389.1	Pgt 21
KAA1079391.1	Pgt 21
KAA1079393.1	Pgt 21
KAA1079409.1	Pgt 21
KAA1079413.1	Pgt 21
KAA1079414.1	Pgt 21
KAA1079438.1	Pgt 21
KAA1079445.1	Pgt 21
KAA1079461.1	Pgt 21
KAA1079475.1	Pgt 21
KAA1079484.1	Pgt 21
KAA1079486.1	Pgt 21
KAA1079516.1	Pgt 21
KAA1079519.1	Pgt 21
KAA1079529.1	Pgt 21
KAA1079539.1	Pgt 21
KAA1079541.1	Pgt 21
KAA1079542.1	Pgt 21
KAA1079547.1	Pgt 21
KAA1079556.1	Pgt 21
KAA1079565.1	Pgt 21
KAA1079570.1	Pgt 21
KAA1079583.1	Pgt 21
KAA1079588.1	Pgt 21
KAA1079596.1	Pgt 21
KAA1079603.1	Pgt 21
KAA1079605.1	Pgt 21
KAA1079606.1	Pgt 21
KAA1079608.1	Pgt 21
KAA1079611.1	Pgt 21
KAA1079615.1	Pgt 21
KAA1079617.1	Pgt 21
KAA1079618.1	Pgt 21
KAA1079619.1	Pgt 21
KAA1079620.1	Pgt 21
KAA1079621.1	Pgt 21
KAA1079622.1	Pgt 21
KAA1079625.1	Pgt 21
KAA1079665.1	Pgt 21
KAA1079669.1	Pgt 21
KAA1079670.1	Pgt 21
KAA1079672.1	Pgt 21
KAA1079673.1	Pgt 21
KAA1079677.1	Pgt 21
KAA1079680.1	Pgt 21
KAA1079687.1	Pgt 21
KAA1079691.1	Pgt 21
KAA1079693.1	Pgt 21
KAA1079695.1	Pgt 21
KAA1079697.1	Pgt 21
KAA1079698.1	Pgt 21
KAA1079699.1	Pgt 21
KAA1079706.1	Pgt 21
KAA1079710.1	Pgt 21
KAA1079711.1	Pgt 21
KAA1079714.1	Pgt 21
KAA1079715.1	Pgt 21
KAA1079717.1	Pgt 21
KAA1079718.1	Pgt 21
KAA1079719.1	Pgt 21
KAA1079720.1	Pgt 21
KAA1079721.1	Pgt 21
KAA1079722.1	Pgt 21
KAA1079728.1	Pgt 21
KAA1079732.1	Pgt 21
KAA1079738.1	Pgt 21
KAA1079750.1	Pgt 21
KAA1079756.1	Pgt 21
KAA1079763.1	Pgt 21
KAA1079767.1	Pgt 21
KAA1079768.1	Pgt 21
KAA1079772.1	Pgt 21
KAA1079775.1	Pgt 21
KAA1079784.1	Pgt 21
KAA1079785.1	Pgt 21
KAA1079794.1	Pgt 21
KAA1079802.1	Pgt 21
KAA1079804.1	Pgt 21
KAA1079812.1	Pgt 21
KAA1079818.1	Pgt 21
KAA1079819.1	Pgt 21
KAA1079820.1	Pgt 21
KAA1079827.1	Pgt 21
KAA1079832.1	Pgt 21
KAA1079833.1	Pgt 21
KAA1079841.1	Pgt 21
KAA1079855.1	Pgt 21
KAA1079860.1	Pgt 21
KAA1079861.1	Pgt 21
KAA1079867.1	Pgt 21
KAA1080283.1	Pgt 21
KAA1080287.1	Pgt 21
KAA1080289.1	Pgt 21
KAA1080290.1	Pgt 21
KAA1080297.1	Pgt 21
KAA1080299.1	Pgt 21
KAA1080300.1	Pgt 21
KAA1080312.1	Pgt 21
KAA1080320.1	Pgt 21
KAA1080339.1	Pgt 21
KAA1080361.1	Pgt 21
KAA1080366.1	Pgt 21
KAA1080368.1	Pgt 21
KAA1080374.1	Pgt 21
KAA1080381.1	Pgt 21
KAA1080382.1	Pgt 21
KAA1080383.1	Pgt 21
KAA1080386.1	Pgt 21
KAA1080390.1	Pgt 21
KAA1080401.1	Pgt 21
KAA1080402.1	Pgt 21
KAA1080403.1	Pgt 21
KAA1080410.1	Pgt 21
KAA1080414.1	Pgt 21
KAA1080416.1	Pgt 21
KAA1080420.1	Pgt 21
KAA1080421.1	Pgt 21
KAA1080424.1	Pgt 21
KAA1080426.1	Pgt 21
KAA1080428.1	Pgt 21
KAA1080431.1	Pgt 21
KAA1080437.1	Pgt 21
KAA1080438.1	Pgt 21
KAA1080447.1	Pgt 21
KAA1080471.1	Pgt 21
KAA1080479.1	Pgt 21
KAA1080480.1	Pgt 21
KAA1080482.1	Pgt 21
KAA1080483.1	Pgt 21
KAA1080488.1	Pgt 21
KAA1080490.1	Pgt 21
KAA1080496.1	Pgt 21
KAA1080502.1	Pgt 21
KAA1080520.1	Pgt 21
KAA1080524.1	Pgt 21
KAA1080529.1	Pgt 21
KAA1080530.1	Pgt 21
KAA1080531.1	Pgt 21
KAA1080534.1	Pgt 21
KAA1080537.1	Pgt 21
KAA1080541.1	Pgt 21
KAA1080549.1	Pgt 21
KAA1080551.1	Pgt 21
KAA1080552.1	Pgt 21
KAA1080557.1	Pgt 21
KAA1080602.1	Pgt 21
KAA1080603.1	Pgt 21
KAA1080605.1	Pgt 21
KAA1080610.1	Pgt 21
KAA1080629.1	Pgt 21
KAA1080643.1	Pgt 21
KAA1080650.1	Pgt 21
KAA1080653.1	Pgt 21
KAA1080658.1	Pgt 21
KAA1080677.1	Pgt 21
KAA1080679.1	Pgt 21
KAA1080694.1	Pgt 21
KAA1080698.1	Pgt 21
KAA1080699.1	Pgt 21
KAA1080708.1	Pgt 21
KAA1080715.1	Pgt 21
KAA1080717.1	Pgt 21
KAA1080722.1	Pgt 21
KAA1080723.1	Pgt 21
KAA1080733.1	Pgt 21
KAA1080734.1	Pgt 21
KAA1080735.1	Pgt 21
KAA1080736.1	Pgt 21
KAA1080737.1	Pgt 21
KAA1080754.1	Pgt 21
KAA1080760.1	Pgt 21
KAA1080761.1	Pgt 21
KAA1080765.1	Pgt 21
KAA1080770.1	Pgt 21
KAA1080778.1	Pgt 21
KAA1080783.1	Pgt 21
KAA1080800.1	Pgt 21
KAA1080802.1	Pgt 21
KAA1080805.1	Pgt 21
KAA1080818.1	Pgt 21
KAA1080844.1	Pgt 21
KAA1080845.1	Pgt 21
KAA1080871.1	Pgt 21
KAA1080886.1	Pgt 21
KAA1080890.1	Pgt 21
KAA1080893.1	Pgt 21
KAA1080908.1	Pgt 21
KAA1080909.1	Pgt 21
KAA1080925.1	Pgt 21
KAA1080928.1	Pgt 21
KAA1080932.1	Pgt 21
KAA1080933.1	Pgt 21
KAA1080944.1	Pgt 21
KAA1080954.1	Pgt 21
KAA1080962.1	Pgt 21
KAA1080963.1	Pgt 21
KAA1080966.1	Pgt 21
KAA1080971.1	Pgt 21
KAA1080977.1	Pgt 21
KAA1080978.1	Pgt 21
KAA1080980.1	Pgt 21
KAA1080981.1	Pgt 21
KAA1080989.1	Pgt 21
KAA1081000.1	Pgt 21
KAA1081009.1	Pgt 21
KAA1081011.1	Pgt 21
KAA1081025.1	Pgt 21
KAA1081026.1	Pgt 21
KAA1081033.1	Pgt 21
KAA1081039.1	Pgt 21
KAA1081043.1	Pgt 21
KAA1081054.1	Pgt 21
KAA1081064.1	Pgt 21
KAA1081065.1	Pgt 21
KAA1081072.1	Pgt 21
KAA1081078.1	Pgt 21
KAA1081087.1	Pgt 21
KAA1081094.1	Pgt 21
KAA1081103.1	Pgt 21
KAA1081105.1	Pgt 21
KAA1081114.1	Pgt 21
KAA1081117.1	Pgt 21
KAA1081130.1	Pgt 21
KAA1081143.1	Pgt 21
KAA1081148.1	Pgt 21
KAA1081149.1	Pgt 21
KAA1081150.1	Pgt 21
KAA1081162.1	Pgt 21
KAA1081172.1	Pgt 21
KAA1081178.1	Pgt 21
KAA1081185.1	Pgt 21
KAA1081186.1	Pgt 21
KAA1081197.1	Pgt 21
KAA1081203.1	Pgt 21
KAA1081204.1	Pgt 21
KAA1081209.1	Pgt 21
KAA1081211.1	Pgt 21
KAA1081215.1	Pgt 21
KAA1081218.1	Pgt 21
KAA1081220.1	Pgt 21
KAA1081227.1	Pgt 21
KAA1081252.1	Pgt 21
KAA1081253.1	Pgt 21
KAA1081254.1	Pgt 21
KAA1081284.1	Pgt 21
KAA1081285.1	Pgt 21
KAA1081292.1	Pgt 21
KAA1081303.1	Pgt 21
KAA1081308.1	Pgt 21
KAA1081314.1	Pgt 21
KAA1081333.1	Pgt 21
KAA1081342.1	Pgt 21
KAA1081348.1	Pgt 21
KAA1081349.1	Pgt 21
KAA1081351.1	Pgt 21
KAA1081357.1	Pgt 21
KAA1081359.1	Pgt 21
KAA1081361.1	Pgt 21
KAA1081371.1	Pgt 21
KAA1081373.1	Pgt 21
KAA1081375.1	Pgt 21
KAA1081377.1	Pgt 21
KAA1081380.1	Pgt 21
KAA1081382.1	Pgt 21
KAA1081394.1	Pgt 21
KAA1081398.1	Pgt 21
KAA1081404.1	Pgt 21
KAA1081405.1	Pgt 21
KAA1081409.1	Pgt 21
KAA1081417.1	Pgt 21
KAA1081421.1	Pgt 21
KAA1081446.1	Pgt 21
KAA1081457.1	Pgt 21
KAA1081463.1	Pgt 21
KAA1081736.1	Pgt 21
KAA1081757.1	Pgt 21
KAA1082429.1	Pgt 21
KAA1082434.1	Pgt 21
KAA1082436.1	Pgt 21
KAA1082441.1	Pgt 21
KAA1082448.1	Pgt 21
KAA1082462.1	Pgt 21
KAA1082465.1	Pgt 21
KAA1082466.1	Pgt 21
KAA1082467.1	Pgt 21
KAA1082475.1	Pgt 21
KAA1082479.1	Pgt 21
KAA1082484.1	Pgt 21
KAA1082490.1	Pgt 21
KAA1082496.1	Pgt 21
KAA1082497.1	Pgt 21
KAA1082499.1	Pgt 21
KAA1082503.1	Pgt 21
KAA1082516.1	Pgt 21
KAA1082517.1	Pgt 21
KAA1082518.1	Pgt 21
KAA1082526.1	Pgt 21
KAA1082532.1	Pgt 21
KAA1082534.1	Pgt 21
KAA1082535.1	Pgt 21
KAA1082537.1	Pgt 21
KAA1082550.1	Pgt 21
KAA1082578.1	Pgt 21
KAA1082584.1	Pgt 21
KAA1082604.1	Pgt 21
KAA1082610.1	Pgt 21
KAA1082612.1	Pgt 21
KAA1082613.1	Pgt 21
KAA1082648.1	Pgt 21
KAA1082662.1	Pgt 21
KAA1082684.1	Pgt 21
KAA1082695.1	Pgt 21
KAA1082699.1	Pgt 21
KAA1082701.1	Pgt 21
KAA1082703.1	Pgt 21
KAA1082727.1	Pgt 21
KAA1082737.1	Pgt 21
KAA1082749.1	Pgt 21
KAA1082759.1	Pgt 21
KAA1082761.1	Pgt 21
KAA1082763.1	Pgt 21
KAA1082767.1	Pgt 21
KAA1082779.1	Pgt 21
KAA1082794.1	Pgt 21
KAA1082795.1	Pgt 21
KAA1082797.1	Pgt 21
KAA1082809.1	Pgt 21
KAA1082810.1	Pgt 21
KAA1082814.1	Pgt 21
KAA1082815.1	Pgt 21
KAA1082817.1	Pgt 21
KAA1082822.1	Pgt 21
KAA1082832.1	Pgt 21
KAA1082835.1	Pgt 21
KAA1082837.1	Pgt 21
KAA1082838.1	Pgt 21
KAA1082840.1	Pgt 21
KAA1082844.1	Pgt 21
KAA1082845.1	Pgt 21
KAA1082846.1	Pgt 21
KAA1082847.1	Pgt 21
KAA1082851.1	Pgt 21
KAA1082855.1	Pgt 21
KAA1082861.1	Pgt 21
KAA1082895.1	Pgt 21
KAA1082904.1	Pgt 21
KAA1082905.1	Pgt 21
KAA1082908.1	Pgt 21
KAA1082909.1	Pgt 21
KAA1082912.1	Pgt 21
KAA1082919.1	Pgt 21
KAA1082928.1	Pgt 21
KAA1082933.1	Pgt 21
KAA1082937.1	Pgt 21
KAA1082939.1	Pgt 21
KAA1082940.1	Pgt 21
KAA1082943.1	Pgt 21
KAA1082945.1	Pgt 21
KAA1082949.1	Pgt 21
KAA1082950.1	Pgt 21
KAA1082952.1	Pgt 21
KAA1082954.1	Pgt 21
KAA1082955.1	Pgt 21
KAA1082956.1	Pgt 21
KAA1082957.1	Pgt 21
KAA1082964.1	Pgt 21
KAA1082973.1	Pgt 21
KAA1082981.1	Pgt 21
KAA1082989.1	Pgt 21
KAA1082991.1	Pgt 21
KAA1082994.1	Pgt 21
KAA1082996.1	Pgt 21
KAA1082997.1	Pgt 21
KAA1082999.1	Pgt 21
KAA1083001.1	Pgt 21
KAA1083002.1	Pgt 21
KAA1083007.1	Pgt 21
KAA1083017.1	Pgt 21
KAA1083029.1	Pgt 21
KAA1083038.1	Pgt 21
KAA1083041.1	Pgt 21
KAA1083046.1	Pgt 21
KAA1083047.1	Pgt 21
KAA1083048.1	Pgt 21
KAA1083054.1	Pgt 21
KAA1083059.1	Pgt 21
KAA1083060.1	Pgt 21
KAA1083068.1	Pgt 21
KAA1083080.1	Pgt 21
KAA1083085.1	Pgt 21
KAA1083094.1	Pgt 21
KAA1083142.1	Pgt 21
KAA1083613.1	Pgt 21
KAA1083614.1	Pgt 21
KAA1083628.1	Pgt 21
KAA1083629.1	Pgt 21
KAA1083631.1	Pgt 21
KAA1083632.1	Pgt 21
KAA1083637.1	Pgt 21
KAA1083641.1	Pgt 21
KAA1083644.1	Pgt 21
KAA1083666.1	Pgt 21
KAA1083677.1	Pgt 21
KAA1083682.1	Pgt 21
KAA1083695.1	Pgt 21
KAA1083702.1	Pgt 21
KAA1083707.1	Pgt 21
KAA1083715.1	Pgt 21
KAA1083717.1	Pgt 21
KAA1083722.1	Pgt 21
KAA1083742.1	Pgt 21
KAA1083743.1	Pgt 21
KAA1083744.1	Pgt 21
KAA1083786.1	Pgt 21
KAA1083789.1	Pgt 21
KAA1083798.1	Pgt 21
KAA1083803.1	Pgt 21
KAA1083821.1	Pgt 21
KAA1083824.1	Pgt 21
KAA1083830.1	Pgt 21
KAA1083833.1	Pgt 21
KAA1083836.1	Pgt 21
KAA1083840.1	Pgt 21
KAA1083844.1	Pgt 21
KAA1083847.1	Pgt 21
KAA1083848.1	Pgt 21
KAA1083852.1	Pgt 21
KAA1083853.1	Pgt 21
KAA1083855.1	Pgt 21
KAA1083856.1	Pgt 21
KAA1083862.1	Pgt 21
KAA1083863.1	Pgt 21
KAA1083871.1	Pgt 21
KAA1083877.1	Pgt 21
KAA1083880.1	Pgt 21
KAA1083883.1	Pgt 21
KAA1083888.1	Pgt 21
KAA1083898.1	Pgt 21
KAA1083902.1	Pgt 21
KAA1083909.1	Pgt 21
KAA1083917.1	Pgt 21
KAA1083922.1	Pgt 21
KAA1083924.1	Pgt 21
KAA1083928.1	Pgt 21
KAA1083929.1	Pgt 21
KAA1083939.1	Pgt 21
KAA1083946.1	Pgt 21
KAA1083958.1	Pgt 21
KAA1083959.1	Pgt 21
KAA1083977.1	Pgt 21
KAA1083980.1	Pgt 21
KAA1083982.1	Pgt 21
KAA1083983.1	Pgt 21
KAA1083992.1	Pgt 21
KAA1083993.1	Pgt 21
KAA1084000.1	Pgt 21
KAA1084007.1	Pgt 21
KAA1084012.1	Pgt 21
KAA1084019.1	Pgt 21
KAA1084032.1	Pgt 21
KAA1084035.1	Pgt 21
KAA1084049.1	Pgt 21
KAA1084055.1	Pgt 21
KAA1084084.1	Pgt 21
KAA1084085.1	Pgt 21
KAA1084086.1	Pgt 21
KAA1084093.1	Pgt 21
KAA1084108.1	Pgt 21
KAA1084109.1	Pgt 21
KAA1084111.1	Pgt 21
KAA1084128.1	Pgt 21
KAA1084137.1	Pgt 21
KAA1084160.1	Pgt 21
KAA1084162.1	Pgt 21
KAA1084186.1	Pgt 21
KAA1084188.1	Pgt 21
KAA1084190.1	Pgt 21
KAA1084202.1	Pgt 21
KAA1084210.1	Pgt 21
KAA1084222.1	Pgt 21
KAA1084246.1	Pgt 21
KAA1084259.1	Pgt 21
KAA1084263.1	Pgt 21
KAA1084270.1	Pgt 21
KAA1084285.1	Pgt 21
KAA1084286.1	Pgt 21
KAA1084306.1	Pgt 21
KAA1084307.1	Pgt 21
KAA1084316.1	Pgt 21
KAA1084319.1	Pgt 21
KAA1084336.1	Pgt 21
KAA1084337.1	Pgt 21
KAA1084345.1	Pgt 21
KAA1084352.1	Pgt 21
KAA1084354.1	Pgt 21
KAA1084374.1	Pgt 21
KAA1084377.1	Pgt 21
KAA1084380.1	Pgt 21
KAA1084384.1	Pgt 21
KAA1084387.1	Pgt 21
KAA1084390.1	Pgt 21
KAA1084414.1	Pgt 21
KAA1084422.1	Pgt 21
KAA1084435.1	Pgt 21
KAA1084447.1	Pgt 21
KAA1084455.1	Pgt 21
KAA1084456.1	Pgt 21
KAA1084459.1	Pgt 21
KAA1084465.1	Pgt 21
KAA1084467.1	Pgt 21
KAA1084477.1	Pgt 21
KAA1084487.1	Pgt 21
KAA1084488.1	Pgt 21
KAA1084491.1	Pgt 21
KAA1084495.1	Pgt 21
KAA1084496.1	Pgt 21
KAA1084497.1	Pgt 21
KAA1084499.1	Pgt 21
KAA1084507.1	Pgt 21
KAA1084518.1	Pgt 21
KAA1084545.1	Pgt 21
KAA1084563.1	Pgt 21
KAA1084571.1	Pgt 21
KAA1084572.1	Pgt 21
KAA1084581.1	Pgt 21
KAA1084615.1	Pgt 21
KAA1084631.1	Pgt 21
KAA1084639.1	Pgt 21
KAA1084640.1	Pgt 21
KAA1084648.1	Pgt 21
KAA1084654.1	Pgt 21
KAA1084663.1	Pgt 21
KAA1084665.1	Pgt 21
KAA1084672.1	Pgt 21
KAA1084674.1	Pgt 21
KAA1084680.1	Pgt 21
KAA1084692.1	Pgt 21
KAA1084696.1	Pgt 21
KAA1084699.1	Pgt 21
KAA1084712.1	Pgt 21
KAA1084714.1	Pgt 21
KAA1084723.1	Pgt 21
KAA1084727.1	Pgt 21
KAA1084732.1	Pgt 21
KAA1084742.1	Pgt 21
KAA1084756.1	Pgt 21
KAA1084774.1	Pgt 21
KAA1084776.1	Pgt 21
KAA1084778.1	Pgt 21
KAA1084788.1	Pgt 21
KAA1084790.1	Pgt 21
KAA1084794.1	Pgt 21
KAA1084798.1	Pgt 21
KAA1084799.1	Pgt 21
KAA1084802.1	Pgt 21
KAA1084805.1	Pgt 21
KAA1084808.1	Pgt 21
KAA1084811.1	Pgt 21
KAA1084815.1	Pgt 21
KAA1084820.1	Pgt 21
KAA1084825.1	Pgt 21
KAA1084826.1	Pgt 21
KAA1084830.1	Pgt 21
KAA1084944.1	Pgt 21
KAA1085010.1	Pgt 21
KAA1085266.1	Pgt 21
KAA1085275.1	Pgt 21
KAA1085276.1	Pgt 21
KAA1085306.1	Pgt 21
KAA1085307.1	Pgt 21
KAA1085318.1	Pgt 21
KAA1085320.1	Pgt 21
[truncated: 16,456 more rows]
