# Supplementary material for: Comparative Genome Analyses of Plant Rust Pathogen Genomes Reveal a Confluence of Pathogenicity Factors to Quell Host Plant Defense Responses
Source: Plants (Basel). 2022 Jul 28;11(15):1962. doi: 10.3390/plants11151962 (PMC9370660; doi:10.3390/plants11151962)
Supplement: Supplementary file 1 [file plants-11-01962-s001.zip › Table S7 Effector proteins Puccinia genomes.xlsx]

## Sheet: All-Effector Proteins
Supplemental Table S7: Effector proteins in all Puccinia spp.
Row Labels	Pn-IDs	Pgt 21 Annot	Pn-annot	Pc	Pgt 21	Pgt 75	Pgt Ug99	Pn	Ps	Pst 78	Pt 77	Ml	Grand Total
KAA1064051.1	-	hypothetical protein PGT21_000563	-		1								1
KAA1064054.1	-	hypothetical protein PGT21_000801	-		1					1	1		3
KAA1064055.1	-	hypothetical protein PGT21_000836	-		1								1
KAA1064389.1	-	hypothetical protein PGT21_001328	-		1	1	1			1			4
KAA1064396.1	-	hypothetical protein PGT21_001490	-	2	1	1	1			1	1		7
KAA1064417.1	-	hypothetical protein PGT21_002164	-				1						1
KAA1064422.1	PCEMA_000154.t1	hypothetical protein PGT21_002479	0		1	1		2	5		2		11
KAA1064441.1	-	hypothetical protein PGT21_003085	-		1	1	1						3
KAA1064453.1	-	hypothetical protein PGT21_003478	-		1		1						2
KAA1064454.1	-	hypothetical protein PGT21_003510	-	1									1
KAA1064459.1	-	hypothetical protein PGT21_003690	-		1		1						2
KAA1064465.1	-	hypothetical protein PGT21_003892	-								1		1
KAA1064471.1	-	hypothetical protein PGT21_004111	-		1								1
KAA1064474.1	-	hypothetical protein PGT21_004224	-		1	1	1						3
KAA1064475.1	-	hypothetical protein PGT21_004268	-	2	1	1	1			1	1		7
KAA1064483.1	-	hypothetical protein PGT21_004460	-				1						1
KAA1064486.1	PCEMA_005620.t1	hypothetical protein PGT21_004610	0		1		1						2
KAA1064493.1	-	hypothetical protein PGT21_005217	-		1	1	1						3
KAA1064494.1	PCEMA_001326.t1	hypothetical protein PGT21_005230	0		1	1		1		1			4
KAA1064499.1	PCEMA_001331.t1	hypothetical protein PGT21_005324	NADH dehydrogenase (Ubiquinone) complex I		1	1	1	3		1	2	2	11
KAA1064519.1	-	hypothetical protein PGT21_006263	-		1		1						2
KAA1064520.1	-	hypothetical protein PGT21_006302	-		1		1						2
KAA1064523.1	-	hypothetical protein PGT21_006495	-		1								1
KAA1064524.1	-	hypothetical protein PGT21_006600	-		1		1						2
KAA1064528.1	-	hypothetical protein PGT21_006784	-		1								1
KAA1064530.1	-	hypothetical protein PGT21_006835	-		1	2	1			1			5
KAA1064535.1	-	hypothetical protein PGT21_007018	-		1								1
KAA1064543.1	-	hypothetical protein PGT21_007314	-		1								1
KAA1064545.1	-	hypothetical protein PGT21_007370	-		1	2	1						4
KAA1064546.1	-	hypothetical protein PGT21_007384	-						1				1
KAA1064548.1	-	hypothetical protein PGT21_007406	-		1		1						2
KAA1064550.1	-	hypothetical protein PGT21_007423	-		1	1	1						3
KAA1064551.1	PCEMA_006872.t1	hypothetical protein PGT21_007446	0		1								1
KAA1064575.1	-	hypothetical protein PGT21_050062	-				1						1
KAA1064576.1	-	hypothetical protein PGT21_050062	-		1								1
KAA1064594.1	-	hypothetical protein PGT21_008837	-		1								1
KAA1064605.1	PCEMA_007336.t1	hypothetical protein PGT21_009280	Galactose oxidase	1				1					2
KAA1064607.1	-	hypothetical protein PGT21_009338	-		1								1
KAA1064609.1	-	hypothetical protein PGT21_009371	-		1	1							2
KAA1064611.1	-	hypothetical protein PGT21_009417	-		1								1
KAA1064615.1	PCEMA_010985.t1	hypothetical protein PGT21_009558	0					1					1
KAA1064621.1	-	hypothetical protein PGT21_009753	-		1	1	1						3
KAA1064622.1	-	hypothetical protein PGT21_009776	-	6	1	2	2			2			13
KAA1064641.1	-	hypothetical protein PGT21_010413	-			1							1
KAA1064651.1	-	hypothetical protein PGT21_010702	-		1		1						2
KAA1064656.1	-	hypothetical protein PGT21_010873	-		1	1	1				1		4
KAA1064676.1	-	hypothetical protein PGT21_011473	-		1		1						2
KAA1064678.1	-	hypothetical protein PGT21_011530	-									1	1
KAA1064686.1	-	hypothetical protein PGT21_011673	-		1	1	1						3
KAA1064706.1	-	hypothetical protein PGT21_012244	-		1		1			1			3
KAA1064711.1	-	hypothetical protein PGT21_012363	-		1	1	1			1			4
KAA1064713.1	-	Telomerase protein component 1, variant 2	-							1			1
KAA1064715.1	-	hypothetical protein PGT21_012440	-		1								1
KAA1064716.1	-	hypothetical protein PGT21_012448	-		1								1
KAA1064717.1	-	hypothetical protein PGT21_012489	-		1		1						2
KAA1064720.1	-	hypothetical protein PGT21_012534	-		1		1						2
KAA1064722.1	-	hypothetical protein PGT21_012597	-		1	1							2
KAA1064725.1	-	hypothetical protein PGT21_012703	-		1								1
KAA1064729.1	-	hypothetical protein PGT21_012772	-		1								1
KAA1064734.1	PCEMA_013305.t1	hypothetical protein PGT21_012992	0		1		1	1			1		4
KAA1064737.1	-	hypothetical protein PGT21_013087	-		1								1
KAA1064740.1	-	hypothetical protein PGT21_013177	-		1	1	1			1			4
KAA1064743.1	-	hypothetical protein PGT21_013230	-		1		1						2
KAA1064744.1	-	hypothetical protein PGT21_013240	-		1		1						2
KAA1064745.1	PCEMA_007010.t1	hypothetical protein PGT21_013259	0		1		1	2		2			6
KAA1064750.1	-	hypothetical protein PGT21_013487	-		1	1							2
KAA1064751.1	-	hypothetical protein PGT21_013555	-		1								1
KAA1064757.1	-	hypothetical protein PGT21_013773	-		1								1
KAA1064758.1	PCEMA_002951.t1	hypothetical protein PGT21_013784	0		1		1			2			4
KAA1064764.1	-	hypothetical protein PGT21_013886	-		1								1
KAA1064765.1	-	hypothetical protein PGT21_014024	-		1	1				1			3
KAA1064792.1	-	hypothetical protein PGT21_014962	-		1	1							2
KAA1064794.1	-	hypothetical protein PGT21_015103	-		1								1
KAA1064810.1	-	hypothetical protein PGT21_015424	-		1								1
KAA1064814.1	-	hypothetical protein PGT21_015685	-		1								1
KAA1064816.1	-	hypothetical protein PGT21_015702	-		1								1
KAA1064838.1	-	hypothetical protein PGT21_016302	-		1		1						2
KAA1064842.1	-	hypothetical protein PGT21_016439	-		1		1						2
KAA1064846.1	-	hypothetical protein PGT21_016500	-		1		1						2
KAA1064847.1	-	hypothetical protein PGT21_016516	-		1	1	1						3
KAA1064849.1	-	hypothetical protein PGT21_016550	-		1		1						2
KAA1064852.1	-	hypothetical protein PGT21_016590	-		1	1	1						3
KAA1064853.1	-	hypothetical protein PGT21_016627	-		1		1			1			3
KAA1064884.1	-	hypothetical protein PGT21_018450	-		1								1
KAA1064892.1	-	praja ring finger 2, E3 ubiquitin protein ligase	-		1		1						2
KAA1064895.1	-	hypothetical protein PGT21_018723	-	7	1		1				3		12
KAA1064916.1	-	hypothetical protein PGT21_019179	-		1		1						2
KAA1064926.1	-	hypothetical protein PGT21_019395	-			1	1						2
KAA1064933.1	-	hypothetical protein PGT21_019525	-		1	1	1						3
KAA1064939.1	-	hypothetical protein PGT21_019718	-		1	1	1			2			5
KAA1064941.1	-	hypothetical protein PGT21_019763	-	2	1	1							4
KAA1064944.1	-	hypothetical protein PGT21_019876	-		1								1
KAA1064945.1	-	hypothetical protein PGT21_019893	-		1		1						2
KAA1064946.1	PCEMA_004952.t1	hypothetical protein PGT21_019917	0								1		1
KAA1064949.1	-	hypothetical protein PGT21_020051	-		1	1	1						3
KAA1064953.1	-	hypothetical protein PGT21_020131	-		1	1	1				1		4
KAA1064968.1	-	hypothetical protein PGT21_020433	-			1	1						2
KAA1064973.1	-	hypothetical protein PGT21_020544	-		1								1
KAA1064985.1	PCEMA_012182.t1	hypothetical protein PGT21_020902	Sterol 3-beta-glucosyltransferase					1					1
KAA1064990.1	-	hypothetical protein PGT21_020973	-		1				1				2
KAA1065002.1	PCEMA_004088.t1	hypothetical protein PGT21_021382	0	2	1	1	1	1		1	1	1	9
KAA1065007.1	-	hypothetical protein PGT21_021445	-		1		1			1			3
KAA1065011.1	-	hypothetical protein PGT21_021578	-		1								1
KAA1065025.1	-	hypothetical protein PGT21_021881	-		1		1						2
KAA1065029.1	-	hypothetical protein PGT21_021953	-		1	1	1			2			5
KAA1065030.1	-	hypothetical protein PGT21_022029	-		1								1
KAA1065031.1	-	hypothetical protein PGT21_022043	-		1	1	2						4
KAA1065049.1	-	hypothetical protein PGT21_022994	-		1		1						2
KAA1065081.1	-	hypothetical protein PGT21_024153	-		1								1
KAA1065087.1	-	hypothetical protein PGT21_024344	-		1	1	2			1			5
KAA1065089.1	PCEMA_014412.t1	hypothetical protein PGT21_024385	DUF1264-domain-containing protein									1	1
KAA1065092.1	-	hypothetical protein PGT21_024754	-		1		2						3
KAA1065501.1	-	hypothetical protein PGT21_001053	-		1		2						3
KAA1065504.1	-	hypothetical protein PGT21_001168	-		1		1						2
KAA1065509.1	-	hypothetical protein PGT21_001258	-		1		1						2
KAA1065516.1	-	hypothetical protein PGT21_001483	-		1		3						4
KAA1065533.1	-	hypothetical protein PGT21_002410	-		1		2						3
KAA1065534.1	-	hypothetical protein PGT21_002434	-		1		1						2
KAA1065535.1	-	hypothetical protein PGT21_002461	-									1	1
KAA1065548.1	-	hypothetical protein PGT21_002790	-									1	1
KAA1065554.1	-	hypothetical protein PGT21_003046	-								7		7
KAA1065569.1	-	hypothetical protein PGT21_003554	-		1		1						2
KAA1065570.1	-	hypothetical protein PGT21_003592	-		1	1	1			1			4
KAA1065572.1	-	hypothetical protein PGT21_003735	-		1		1						2
KAA1065573.1	-	hypothetical protein PGT21_003772	-		1								1
KAA1065574.1	PCEMA_001615.t1	hypothetical protein PGT21_050335	Os05g0217900 protein						2				2
KAA1065598.1	-	hypothetical protein PGT21_004451	-			1	2						3
KAA1065599.1	-	hypothetical protein PGT21_004523	-		1		1						2
KAA1065610.1	-	hypothetical protein PGT21_004839	-		1		1						2
KAA1065617.1	-	hypothetical protein PGT21_004995	-							2			2
KAA1065619.1	-	hypothetical protein PGT21_005010	-		1	1				1			3
KAA1065620.1	-	hypothetical protein PGT21_005040	-		1		1				1		3
KAA1065635.1	PCEMA_012919.t1	hypothetical protein PGT21_005845	0		1		1				1		3
KAA1065637.1	-	hypothetical protein PGT21_005887	-		1		1						2
KAA1065639.1	PCEMA_010432.t1	hypothetical protein PGT21_005919	Trehalose-6-phosphate synthase domain protein	2	1		1		1		1		6
KAA1065641.1	-	hypothetical protein PGT21_005967	-		1		2				1		4
KAA1065645.1	PCEMA_000087.t1	hypothetical protein PGT21_006083	0		1		3	1		1	1		7
KAA1065651.1	-	hypothetical protein PGT21_006176	-	1						1			2
KAA1065663.1	-	hypothetical protein PGT21_006757	-				1						1
KAA1065667.1	PCEMA_005960.t1	hypothetical protein PGT21_006829	0	1	1		2	1			1		6
KAA1065673.1	-	hypothetical protein PGT21_007362	-		1		2						3
KAA1065677.1	-	hypothetical protein PGT21_007455	-		1		1				1		3
KAA1065678.1	-	hypothetical protein PGT21_007472	-		1		1						2
KAA1065679.1	-	hypothetical protein PGT21_007488	-		1		1						2
KAA1065683.1	-	hypothetical protein PGT21_007578	-		1	1	1						3
KAA1065685.1	-	hypothetical protein PGT21_007651	-		1	1	2				2		6
KAA1065688.1	-	hypothetical protein PGT21_007706	-		1		1						2
KAA1065689.1	-	hypothetical protein PGT21_007728	-		1		1						2
KAA1065690.1	-	hypothetical protein PGT21_007741	-		1		1						2
KAA1065693.1	-	hypothetical protein PGT21_007816	-		1		1						2
KAA1065702.1	-	hypothetical protein PGT21_008090	-		1		2			1	1		5
KAA1065722.1	PCEMA_007829.t1	hypothetical protein PGT21_008402	0				1						1
KAA1065727.1	PCEMA_003526.t1	hypothetical protein PGT21_008489	0							1			1
KAA1065737.1	-	hypothetical protein PGT21_008723	-		1		1						2
KAA1065749.1	-	hypothetical protein PGT21_009154	-		1		2						3
KAA1065752.1	-	hypothetical protein PGT21_009205	-		1								1
KAA1065761.1	-	hypothetical protein PGT21_009406	-		1	1							2
KAA1065766.1	-	hypothetical protein PGT21_009488	-		1	1							2
KAA1065776.1	-	hypothetical protein PGT21_009835	-		1		1						2
KAA1065779.1	-	hypothetical protein PGT21_009893	-		1		1						2
KAA1065785.1	-	hypothetical protein PGT21_009996	-		1		1						2
KAA1065787.1	-	hypothetical protein PGT21_010061	-		1		1						2
KAA1065789.1	-	hypothetical protein PGT21_010171	-		1		1						2
KAA1065793.1	-	hypothetical protein PGT21_010264	-		1		1						2
KAA1065800.1	-	hypothetical protein PGT21_010484	-		1		1						2
KAA1065811.1	-	hypothetical protein PGT21_010817	-		1		1						2
KAA1065815.1	-	hypothetical protein PGT21_011037	-		1		2						3
KAA1065821.1	-	hypothetical protein PGT21_011190	-		1		3				1		5
KAA1065854.1	-	hypothetical protein PGT21_013253	-		1								1
KAA1065864.1	-	hypothetical protein PGT21_013432	-	2	1		1						4
KAA1065878.1	-	hypothetical protein PGT21_014021	-		1		1						2
KAA1065882.1	-	hypothetical protein PGT21_014167	-		1								1
KAA1065883.1	-	hypothetical protein PGT21_014176	-		1	1	2						4
KAA1065889.1	-	hypothetical protein PGT21_014345	-		1		2						3
KAA1065896.1	-	hypothetical protein PGT21_014646	-		1		2						3
KAA1065908.1	PCEMA_000423.t1	hypothetical protein PGT21_015139	0	3	1		2	1		2	1		10
KAA1065910.1	-	hypothetical protein PGT21_015172	-		1								1
KAA1065933.1	-	hypothetical protein PGT21_015992	-		1		1						2
KAA1065948.1	-	hypothetical protein PGT21_016431	-		1		1						2
KAA1065949.1	-	hypothetical protein PGT21_016443	-		1		2			1		1	5
KAA1065954.1	PCEMA_004318.t1	hypothetical protein PGT21_016542	SET domain-containing protein 5							1			1
KAA1065970.1	-	hypothetical protein PGT21_017019	-								1		1
KAA1065971.1	-	hypothetical protein PGT21_017031	-	1	1		1		1				4
KAA1065995.1	-	hypothetical protein PGT21_017693	-				1				1		2
KAA1065996.1	-	hypothetical protein PGT21_017716	-		1								1
KAA1066000.1	-	hypothetical protein PGT21_017878	-		1								1
KAA1066003.1	-	hypothetical protein PGT21_017964	-	1	1	1	1						4
KAA1066006.1	-	hypothetical protein PGT21_018206	-							1			1
KAA1066007.1	PCEMA_001371.t1	hypothetical protein PGT21_018222	0	2	1		2	2					7
KAA1066017.1	-	hypothetical protein PGT21_018489	-		1	1	1						3
KAA1066023.1	-	hypothetical protein PGT21_018757	-		1		1						2
KAA1066024.1	-	hypothetical protein PGT21_018766	-		1	1	2						4
KAA1066031.1	-	hypothetical protein PGT21_018894	-		1		1						2
KAA1066037.1	-	hypothetical protein PGT21_019001	-							1			1
KAA1066052.1	-	hypothetical protein PGT21_019337	-		1								1
KAA1066065.1	-	hypothetical protein PGT21_019709	-		1		1						2
KAA1066066.1	-	hypothetical protein PGT21_019746	-		1		1			1			3
KAA1066067.1	-	hypothetical protein PGT21_019746	-		1		1						2
KAA1066068.1	-	hypothetical protein PGT21_019808	-				1						1
KAA1066075.1	-	hypothetical protein PGT21_019968	-						1				1
KAA1066084.1	PCEMA_014218.t1	hypothetical protein PGT21_020699	0		1	1	1	1	1		1	1	7
KAA1066111.1	-	hypothetical protein PGT21_021679	-	2	1	1	1			1			6
KAA1066117.1	-	hypothetical protein PGT21_021993	-		1	1	1						3
KAA1066129.1	-	hypothetical protein PGT21_022402	-		1	1	3				1		6
KAA1066130.1	-	hypothetical protein PGT21_022470	-		1	1	1						3
KAA1066140.1	-	Lysophospholipase 1	-		1								1
KAA1066148.1	-	hypothetical protein PGT21_023199	-		1		1						2
KAA1066153.1	-	hypothetical protein PGT21_023296	-		1		1			1			3
KAA1066156.1	PCEMA_006932.t1	hypothetical protein PGT21_023351	0		1		1		1		1		4
KAA1066160.1	-	Subunit of the glycosylphosphatidylinositol transamidase complex-like protein	-		1		1						2
KAA1066162.1	-	hypothetical protein PGT21_023646	-		1		2						3
KAA1066166.1	-	hypothetical protein PGT21_023749	-	1	1		1						3
KAA1066167.1	-	hypothetical protein PGT21_023863	-		1		1						2
KAA1066181.1	-	hypothetical protein PGT21_024125	-				1						1
KAA1066185.1	-	hypothetical protein PGT21_024243	-		1		1						2
KAA1066196.1	-	hypothetical protein PGT21_024756	-		1								1
KAA1066202.1	-	hypothetical protein PGT21_024919	-		1		1						2
KAA1066219.1	-	hypothetical protein PGT21_025382	-		1		1						2
KAA1066223.1	-	hypothetical protein PGT21_025568	-		1		1						2
KAA1066224.1	-	hypothetical protein PGT21_025588	-				1						1
KAA1066225.1	-	hypothetical protein PGT21_025616	-							2			2
KAA1066241.1	-	hypothetical protein PGT21_026075	-	2									2
KAA1066242.1	-	hypothetical protein PGT21_026093	-		1		2						3
KAA1066247.1	-	hypothetical protein PGT21_026236	-		1	1	1			1			4
KAA1066248.1	-	hypothetical protein PGT21_026247	-		1		1						2
KAA1066251.1	-	hypothetical protein PGT21_026479	-		1								1
KAA1066268.1	-	hypothetical protein PGT21_027262	-		1		1						2
KAA1066269.1	-	hypothetical protein PGT21_027280	-		1								1
KAA1066270.1	-	hypothetical protein PGT21_027288	-		1		1						2
KAA1066272.1	-	hypothetical protein PGT21_027345	-		1	1	1						3
KAA1066273.1	-	hypothetical protein PGT21_027355	-		1		1						2
KAA1066301.1	-	hypothetical protein PGT21_028022	-	1	1								2
KAA1066305.1	-	hypothetical protein PGT21_028063	-		1	1	2			1			5
KAA1066310.1	-	hypothetical protein PGT21_028147	-		1		2						3
KAA1066312.1	-	hypothetical protein PGT21_028156	-		1		1						2
KAA1066314.1	-	hypothetical protein PGT21_028168	-		1		1						2
KAA1066323.1	-	hypothetical protein PGT21_028425	-		1								1
KAA1066324.1	-	hypothetical protein PGT21_028436	-		1	1	1						3
KAA1066325.1	-	hypothetical protein PGT21_028531	-	2	1	1	2				1		7
KAA1066328.1	-	hypothetical protein PGT21_050344	-		1		1						2
KAA1066332.1	-	hypothetical protein PGT21_028632	-		1	1	2						4
KAA1066337.1	-	hypothetical protein PGT21_028661	-		1		1						2
KAA1066344.1	-	hypothetical protein PGT21_028813	-	2	1		1						4
KAA1066346.1	-	hypothetical protein PGT21_028872	-		1		2						3
KAA1066360.1	-	hypothetical protein PGT21_029128	-		1		1						2
KAA1066376.1	-	hypothetical protein PGT21_029497	-				1						1
KAA1066396.1	-	hypothetical protein PGT21_029799	-		1								1
KAA1066397.1	-	hypothetical protein PGT21_029864	-		1		1						2
KAA1066402.1	-	hypothetical protein PGT21_029915	-		1								1
KAA1066407.1	-	hypothetical protein PGT21_029999	-	2	1	1	1						5
KAA1066421.1	-	hypothetical protein PGT21_030204	-		1		1						2
KAA1066430.1	-	GID complex subunit containing RING finger motif	-				1						1
KAA1066432.1	-	hypothetical protein PGT21_030366	-		1								1
KAA1066440.1	-	hypothetical protein PGT21_030523	-	2									2
KAA1066456.1	-	hypothetical protein PGT21_030880	-		1		1			1			3
KAA1066461.1	-	hypothetical protein PGT21_030976	-		1		1						2
KAA1066466.1	-	hypothetical protein PGT21_031073	-	3	1		1						5
KAA1066468.1	-	40s ribosomal protein L44e	-						1				1
KAA1066479.1	-	hypothetical protein PGT21_031430	-		1		1						2
KAA1066482.1	-	maturation of Asn-linked oligosaccharides protein	-		1		1						2
KAA1066488.1	-	hypothetical protein PGT21_031560	-		1	1	2			1			5
KAA1066501.1	-	hypothetical protein PGT21_031784	-		1		1						2
KAA1066505.1	-	hypothetical protein PGT21_031821	-		1		1						2
KAA1066510.1	-	hypothetical protein PGT21_031941	-		1	1							2
KAA1066511.1	-	hypothetical protein PGT21_031952	-		1		1						2
KAA1066515.1	-	hypothetical protein PGT21_032015	-		1								1
KAA1066532.1	-	hypothetical protein PGT21_033086	-		1								1
KAA1066546.1	-	hypothetical protein PGT21_033383	-		1		1						2
KAA1066547.1	-	hypothetical protein PGT21_033439	-		1		2						3
KAA1066557.1	-	hypothetical protein PGT21_033645	-		1								1
KAA1066558.1	-	hypothetical protein PGT21_033661	-		1		1						2
KAA1066560.1	-	hypothetical protein PGT21_033687	-								1		1
KAA1066561.1	-	hypothetical protein PGT21_033690	-								2		2
KAA1066564.1	-	hypothetical protein PGT21_033730	-		1		2						3
KAA1066568.1	PCEMA_009116.t1	hypothetical protein PGT21_033796	Endochitinase								1		1
KAA1066581.1	-	hypothetical protein PGT21_033984	-		1		1						2
KAA1066583.1	-	hypothetical protein PGT21_034003	-							1			1
KAA1066585.1	-	hypothetical protein PGT21_034056	-		1	1	2						4
KAA1066590.1	-	hypothetical protein PGT21_034147	-		1								1
KAA1066599.1	-	hypothetical protein PGT21_034291	-			1							1
KAA1066613.1	-	hypothetical protein PGT21_034423	-		1		1						2
KAA1066614.1	-	hypothetical protein PGT21_034439	-		1		1						2
KAA1066616.1	-	hypothetical protein PGT21_034442	-		1		1						2
KAA1066850.1	-	hypothetical protein PGT21_000496	-		1								1
KAA1066854.1	-	hypothetical protein PGT21_000788	-		1								1
KAA1066861.1	-	hypothetical protein PGT21_000265	-		1		1						2
KAA1066865.1	-	hypothetical protein PGT21_000661	-		1								1
KAA1067071.1	-	hypothetical protein PGT21_000861	-		1								1
KAA1067075.1	-	hypothetical protein PGT21_000700	-		1		2						3
KAA1067337.1	-	hypothetical protein PGT21_001504	-		1		1						2
KAA1067347.1	-	hypothetical protein PGT21_001924	-		1		1						2
KAA1067352.1	-	hypothetical protein PGT21_002011	-									1	1
KAA1067355.1	-	hypothetical protein PGT21_002094	-		1		1						2
KAA1067357.1	-	hypothetical protein PGT21_002266	-		1		1						2
KAA1067367.1	-	hypothetical protein PGT21_002604	-		1		1			1			3
KAA1067376.1	-	hypothetical protein PGT21_002841	-	2									2
KAA1067383.1	-	hypothetical protein PGT21_003203	-		1		1			1			3
KAA1067397.1	-	hypothetical protein PGT21_003806	-		1		1					1	3
KAA1067401.1	-	hypothetical protein PGT21_003905	-		1		1						2
KAA1067404.1	-	hypothetical protein PGT21_003958	-		1		2						3
KAA1067405.1	-	hypothetical protein PGT21_003980	-		1		1			2			4
KAA1067413.1	-	hypothetical protein PGT21_004306	-		1		1						2
KAA1067425.1	-	hypothetical protein PGT21_005102	-		1		1			1			3
KAA1067432.1	PCEMA_001697.t1	hypothetical protein PGT21_005314	0		1	1	2	1		3			8
KAA1067434.1	-	hypothetical protein PGT21_005383	-							1			1
KAA1067440.1	PCEMA_005859.t1	hypothetical protein PGT21_005587	0		1		2						3
KAA1067443.1	-	hypothetical protein PGT21_005658	-		1		1						2
KAA1067462.1	-	hypothetical protein PGT21_006258	-		1		1						2
KAA1067468.1	-	hypothetical protein PGT21_006409	-		1		1				1		3
KAA1067474.1	-	hypothetical protein PGT21_006595	-		1		1						2
KAA1067478.1	-	hypothetical protein PGT21_006723	-		1		1			2			4
KAA1067485.1	-	hypothetical protein PGT21_007035	-		1		1						2
KAA1067487.1	-	hypothetical protein PGT21_007048	-		1		1						2
KAA1067489.1	-	hypothetical protein PGT21_007067	-		1		1						2
KAA1067492.1	-	hypothetical protein PGT21_007207	-		1								1
KAA1067509.1	-	hypothetical protein PGT21_007844	-		1								1
KAA1067516.1	-	hypothetical protein PGT21_008020	-		1		2						3
KAA1067518.1	-	hypothetical protein PGT21_008039	-		1								1
KAA1067538.1	-	hypothetical protein PGT21_008541	-		1	1	2						4
KAA1067541.1	-	hypothetical protein PGT21_008718	-		1		1						2
KAA1067545.1	-	hypothetical protein PGT21_008773	-		1		1						2
KAA1067565.1	-	hypothetical protein PGT21_009625	-		1		1						2
KAA1067567.1	-	hypothetical protein PGT21_009748	-		1		2						3
KAA1067573.1	PCEMA_009015.t1	hypothetical protein PGT21_009972	Glucanase		1		1	2		1	1		6
KAA1067576.1	-	hypothetical protein PGT21_010072	-		1		1						2
KAA1067578.1	-	hypothetical protein PGT21_010179	-							1			1
KAA1067586.1	PCEMA_015621.t1	hypothetical protein PGT21_010420	0		1		2						3
KAA1067597.1	-	hypothetical protein PGT21_010908	-		1		1						2
KAA1067602.1	-	hypothetical protein PGT21_011026	-		1		1						2
KAA1067603.1	-	hypothetical protein PGT21_011104	-		1		1						2
KAA1067623.1	-	hypothetical protein PGT21_011695	-	2	1		1			1			5
KAA1067626.1	-	hypothetical protein PGT21_011766	-								1	1	2
KAA1067627.1	PCEMA_010742.t1	hypothetical protein PGT21_011785	0	2	1		2	2	1			1	9
KAA1067634.1	-	hypothetical protein PGT21_012096	-						1				1
KAA1067661.1	-	hypothetical protein PGT21_013155	-		1		1						2
KAA1067673.1	-	hypothetical protein PGT21_014075	-		1		1						2
KAA1067681.1	-	hypothetical protein PGT21_014316	-		1		1						2
KAA1067682.1	-	hypothetical protein PGT21_014381	-		1		1						2
KAA1067691.1	-	hypothetical protein PGT21_014703	-		1		1			2			4
KAA1067697.1	-	hypothetical protein PGT21_014872	-		1		2						3
KAA1067701.1	-	hypothetical protein PGT21_014948	-		1								1
KAA1067703.1	-	hypothetical protein PGT21_014977	-								1		1
KAA1067704.1	-	hypothetical protein PGT21_015001	-		1		1				1		3
KAA1067706.1	-	hypothetical protein PGT21_015032	-		1	1							2
KAA1067712.1	-	hypothetical protein PGT21_015154	-		1		1						2
KAA1067732.1	-	hypothetical protein PGT21_015741	-		1		2						3
KAA1067733.1	-	hypothetical protein PGT21_015748	-				1						1
KAA1067735.1	-	hypothetical protein PGT21_015823	-		1								1
KAA1067737.1	-	hypothetical protein PGT21_015845	-		1		1						2
KAA1067742.1	-	hypothetical protein PGT21_016022	-		1		1						2
KAA1067751.1	-	hypothetical protein PGT21_016214	-	2	1		2						5
KAA1067759.1	-	hypothetical protein PGT21_016328	-		1		1						2
KAA1067769.1	-	hypothetical protein PGT21_016592	-		1		1						2
KAA1067775.1	-	hypothetical protein PGT21_016789	-		1								1
KAA1067777.1	-	hypothetical protein PGT21_016797	-		1		2						3
KAA1067778.1	-	hypothetical protein PGT21_016820	-		1		2						3
KAA1067779.1	-	hypothetical protein PGT21_016833	-		1		1						2
KAA1067782.1	-	hypothetical protein PGT21_016851	-		1		2						3
KAA1067783.1	-	hypothetical protein PGT21_016874	-		1		1						2
KAA1067784.1	-	hypothetical protein PGT21_016889	-		1		1						2
KAA1067788.1	-	hypothetical protein PGT21_016991	-		1		1						2
KAA1067792.1	-	hypothetical protein PGT21_017258	-	2	1		1						4
KAA1067796.1	-	hypothetical protein PGT21_017364	-		1								1
KAA1067798.1	-	hypothetical protein PGT21_017392	-		1		1						2
KAA1067800.1	-	hypothetical protein PGT21_017473	-		1		1						2
KAA1067815.1	-	hypothetical protein PGT21_017806	-		1		2						3
KAA1067821.1	-	hypothetical protein PGT21_018108	-	1	1		1						3
KAA1067822.1	-	hypothetical protein PGT21_018136	-		1		1						2
KAA1067823.1	-	hypothetical protein PGT21_018146	-		1	1	1			1	1		5
KAA1067825.1	-	p24 complex component	-		1		1						2
KAA1067828.1	-	hypothetical protein PGT21_018236	-		1		1						2
KAA1067829.1	-	hypothetical protein PGT21_018254	-		1		2						3
KAA1067833.1	-	hypothetical protein PGT21_018328	-		1		1						2
KAA1067841.1	-	hypothetical protein PGT21_018484	-		1		2						3
KAA1067843.1	-	hypothetical protein PGT21_018538	-		1		2						3
KAA1067847.1	-	hypothetical protein PGT21_018576	-									1	1
KAA1067848.1	-	hypothetical protein PGT21_018597	-		1		1						2
KAA1067850.1	-	hypothetical protein PGT21_018689	-		1		1						2
KAA1067851.1	-	hypothetical protein PGT21_018709	-		1								1
KAA1067876.1	-	hypothetical protein PGT21_020440	-		1	1	5						7
KAA1067880.1	-	hypothetical protein PGT21_020526	-						1				1
KAA1067886.1	-	hypothetical protein PGT21_020736	-	1	1	1	4			1			8
KAA1067894.1	-	hypothetical protein PGT21_020970	-	2									2
KAA1067899.1	-	hypothetical protein PGT21_021067	-		1		1						2
KAA1067902.1	-	hypothetical protein PGT21_021122	-				1						1
KAA1067904.1	-	hypothetical protein PGT21_021152	-		1		1						2
KAA1067905.1	-	hypothetical protein PGT21_021160	-		1		1						2
KAA1067907.1	-	hypothetical protein PGT21_021175	-		1		1						2
KAA1067909.1	-	hypothetical protein PGT21_021293	-		1		1						2
KAA1067919.1	-	hypothetical protein PGT21_021541	-		1		2						3
KAA1067920.1	-	hypothetical protein PGT21_021553	-		1		1						2
KAA1067926.1	-	hypothetical protein PGT21_021689	-				2						2
KAA1067934.1	-	hypothetical protein PGT21_022182	-		1								1
KAA1067936.1	-	hypothetical protein PGT21_022240	-		1		2						3
KAA1067938.1	-	hypothetical protein PGT21_022289	-		1		1						2
KAA1067941.1	-	hypothetical protein PGT21_022381	-		1		2						3
KAA1067943.1	-	hypothetical protein PGT21_022399	-		1		2						3
KAA1067944.1	-	hypothetical protein PGT21_022410	-		1		2						3
KAA1067963.1	-	hypothetical protein PGT21_023252	-		1		1						2
KAA1067964.1	-	hypothetical protein PGT21_023328	-		1		1						2
KAA1067971.1	-	hypothetical protein PGT21_023609	-		1								1
KAA1067972.1	-	hypothetical protein PGT21_023623	-		1		2						3
KAA1067992.1	-	hypothetical protein PGT21_024405	-		1						1		2
KAA1068000.1	-	hypothetical protein PGT21_024570	-		1	1	2			1			5
KAA1068001.1	-	hypothetical protein PGT21_024581	-		1		1			1	1		4
KAA1068003.1	-	hypothetical protein PGT21_024630	-		1	1	1						3
KAA1068006.1	-	hypothetical protein PGT21_024705	-		1								1
KAA1068020.1	-	hypothetical protein PGT21_025216	-		1		1						2
KAA1068022.1	-	hypothetical protein PGT21_025229	-		1		1						2
KAA1068774.1	-	hypothetical protein PGT21_001343	-		1		1						2
KAA1068792.1	-	hypothetical protein PGT21_002128	-		1								1
KAA1068796.1	-	hypothetical protein PGT21_002258	-				1						1
KAA1068812.1	-	hypothetical protein PGT21_002581	-				1						1
KAA1068813.1	-	hypothetical protein PGT21_002613	-		1	1	2						4
KAA1068816.1	PCEMA_001636.t1	hypothetical protein PGT21_002750	0		1	1	1	1			1		5
KAA1068818.1	-	hypothetical protein PGT21_002809	-		1								1
KAA1068827.1	-	hypothetical protein PGT21_003141	-		1	1	1						3
KAA1068852.1	-	hypothetical protein PGT21_003685	-		1	1	1						3
KAA1068860.1	-	hypothetical protein PGT21_003971	-		1								1
KAA1068865.1	PCEMA_003266.t1	hypothetical protein PGT21_004198	0	1									1
KAA1068867.1	-	hypothetical protein PGT21_004278	-		1	1	1				1		4
KAA1068873.1	-	hypothetical protein PGT21_004527	-		1	1	1						3
KAA1068875.1	-	hypothetical protein PGT21_004571	-		1	1	1						3
KAA1068880.1	-	hypothetical protein PGT21_004761	-		1	1							2
KAA1068896.1	-	hypothetical protein PGT21_005104	-		1	1				1			3
KAA1068907.1	-	hypothetical protein PGT21_005371	-		1		1						2
KAA1068908.1	-	hypothetical protein PGT21_005389	-		1		1						2
KAA1068913.1	-	hypothetical protein PGT21_005494	-		1								1
KAA1068920.1	-	hypothetical protein PGT21_005823	-		1								1
KAA1068921.1	-	hypothetical protein PGT21_005864	-			1							1
KAA1068923.1	-	hypothetical protein PGT21_005891	-		1								1
KAA1068927.1	-	hypothetical protein PGT21_006008	-							2			2
KAA1068934.1	-	hypothetical protein PGT21_006137	-		1								1
KAA1068947.1	PCEMA_017323.t1	hypothetical protein PGT21_050360	Deoxyuridine 5'-triphosphate nucleotidohydrolase					1					1
KAA1068953.1	-	hypothetical protein PGT21_006982	-		1	1			2				4
KAA1068958.1	PCEMA_004661.t1	hypothetical protein PGT21_007150	0		1	1	2	3	1		3		11
KAA1068961.1	-	hypothetical protein PGT21_007185	-		1	1	1						3
KAA1068965.1	-	hypothetical protein PGT21_007255	-	2	1	1	1						5
KAA1068969.1	-	hypothetical protein PGT21_007286	-								1		1
KAA1068970.1	-	hypothetical protein PGT21_007335	-		1	1	1						3
KAA1068974.1	-	hypothetical protein PGT21_007568	-	1									1
KAA1068981.1	-	hypothetical protein PGT21_007784	-								1		1
KAA1068988.1	-	hypothetical protein PGT21_007952	-			1							1
KAA1068999.1	-	hypothetical protein PGT21_008660	-		1								1
KAA1069000.1	-	hypothetical protein PGT21_050361	-		1	1							2
KAA1069001.1	-	hypothetical protein PGT21_050361	-		1	1							2
KAA1069003.1	-	hypothetical protein PGT21_050362	-				1						1
KAA1069044.1	-	hypothetical protein PGT21_010042	-		1	1	1			2			5
KAA1069045.1	-	hypothetical protein PGT21_010042	-		1					1			2
KAA1069057.1	-	hypothetical protein PGT21_010398	-		1		1						2
KAA1069068.1	-	hypothetical protein PGT21_010733	-		1								1
KAA1069069.1	-	hypothetical protein PGT21_010733	-		1								1
KAA1069073.1	-	hypothetical protein PGT21_010804	-		1								1
KAA1069086.1	-	hypothetical protein PGT21_011185	-		1								1
KAA1069087.1	-	hypothetical protein PGT21_011196	-		1		1						2
KAA1069090.1	-	hypothetical protein PGT21_011239	-		1	1							2
KAA1069102.1	-	hypothetical protein PGT21_011432	-	2		1				1	1		5
KAA1069126.1	-	hypothetical protein PGT21_012121	-		1								1
KAA1069158.1	-	hypothetical protein PGT21_014719	-		1		1			4			6
KAA1069180.1	-	hypothetical protein PGT21_015398	-									1	1
KAA1069183.1	-	hypothetical protein PGT21_015488	-		1								1
KAA1069199.1	-	hypothetical protein PGT21_015991	-				1						1
KAA1069205.1	-	hypothetical protein PGT21_016232	-		1								1
KAA1069210.1	-	hypothetical protein PGT21_016354	-		1								1
KAA1069217.1	-	hypothetical protein PGT21_016573	-				1						1
KAA1069219.1	PCEMA_015188.t1	hypothetical protein PGT21_016646	0						1				1
KAA1069222.1	-	hypothetical protein PGT21_016710	-		1								1
KAA1069229.1	PCEMA_004314.t1	hypothetical protein PGT21_016887	Catalase			1							1
KAA1069239.1	-	hypothetical protein PGT21_017373	-				1						1
KAA1069261.1	-	hypothetical protein PGT21_019088	-		1	1							2
KAA1069262.1	-	hypothetical protein PGT21_019100	-		1	2	1						4
KAA1069272.1	-	hypothetical protein PGT21_019340	-		1		1						2
KAA1069275.1	-	hypothetical protein PGT21_019506	-		1								1
KAA1069292.1	-	hypothetical protein PGT21_019832	-		1		1						2
KAA1069299.1	-	hypothetical protein PGT21_020176	-		1		1						2
KAA1069304.1	-	hypothetical protein PGT21_020377	-		1								1
KAA1069305.1	-	hypothetical protein PGT21_020395	-		1	1	1			1			4
KAA1069313.1	-	hypothetical protein PGT21_020613	-		1	1	1				2		5
KAA1069317.1	-	hypothetical protein PGT21_020723	-		1								1
KAA1069342.1	-	hypothetical protein PGT21_021704	-		1								1
KAA1069362.1	-	hypothetical protein PGT21_022190	-		1	1	1			1			4
KAA1069364.1	-	hypothetical protein PGT21_022213	-		1	1	1						3
KAA1069378.1	-	hypothetical protein PGT21_022732	-		1	1	2						4
KAA1069379.1	-	hypothetical protein PGT21_022746	-		1		3			1			5
KAA1069380.1	-	hypothetical protein PGT21_022767	-		1								1
KAA1069381.1	-	hypothetical protein PGT21_022777	-		1								1
KAA1069383.1	-	hypothetical protein PGT21_022834	-	2	1	1				1	3		8
KAA1069398.1	-	hypothetical protein PGT21_023348	-		1								1
KAA1069406.1	PCEMA_015237.t1	hypothetical protein PGT21_023534	0		1	1	1			1	1		5
KAA1069409.1	-	hypothetical protein PGT21_023638	-			1				1			2
KAA1069411.1	-	hypothetical protein PGT21_023736	-		1	1							2
KAA1069413.1	-	hypothetical protein PGT21_023796	-	7						1	8		16
KAA1069430.1	-	hypothetical protein PGT21_024259	-		1		1				1		3
KAA1069434.1	-	hypothetical protein PGT21_024325	-		1	1							2
KAA1069448.1	-	hypothetical protein PGT21_024652	-	2		1							3
KAA1069456.1	-	hypothetical protein PGT21_025166	-		1								1
KAA1069458.1	-	hypothetical protein PGT21_025252	-								1		1
KAA1069462.1	-	hypothetical protein PGT21_025371	-		1		2						3
KAA1069503.1	-	hypothetical protein PGT21_026620	-				1						1
KAA1069509.1	-	hypothetical protein PGT21_026710	-				1						1
KAA1069511.1	-	hypothetical protein PGT21_026753	-			1							1
KAA1069514.1	-	hypothetical protein PGT21_026865	-		1		1						2
KAA1069515.1	-	hypothetical protein PGT21_026882	-				1						1
KAA1069519.1	-	hypothetical protein PGT21_026990	-		1	1	1						3
KAA1069520.1	-	hypothetical protein PGT21_027002	-	2	1		1						4
KAA1069521.1	-	hypothetical protein PGT21_027056	-		1	1	1			1		1	5
KAA1069525.1	-	hypothetical protein PGT21_027158	-	1						1			2
KAA1069530.1	-	hypothetical protein PGT21_027322	-			1							1
KAA1069534.1	-	hypothetical protein PGT21_027366	-							1			1
KAA1069535.1	-	hypothetical protein PGT21_027382	-				1						1
KAA1069539.1	-	hypothetical protein PGT21_027732	-						1				1
KAA1069541.1	-	hypothetical protein PGT21_027794	-		1	1	1						3
KAA1069546.1	-	hypothetical protein PGT21_027858	-		1								1
KAA1069549.1	-	hypothetical protein PGT21_027983	-		1								1
KAA1069550.1	-	Carbohydrate esterase 4 protein	-		1								1
KAA1069556.1	-	hypothetical protein PGT21_028093	-			1							1
KAA1069557.1	-	hypothetical protein PGT21_028104	-	4	1		1		1		2		9
KAA1069572.1	PCEMA_004272.t1	hypothetical protein PGT21_028239	0		1	1	1	1	1		1		6
KAA1069575.1	-	hypothetical protein PGT21_028310	-		1								1
KAA1069579.1	-	hypothetical protein PGT21_028385	-	1	1								2
KAA1069581.1	-	hypothetical protein PGT21_028479	-		1								1
KAA1069582.1	-	hypothetical protein PGT21_028489	-				1		1	1			3
KAA1069595.1	-	hypothetical protein PGT21_028957	-		1	1							2
KAA1069600.1	-	hypothetical protein PGT21_029037	-		1	1	1						3
KAA1069609.1	-	hypothetical protein PGT21_029452	-	1									1
KAA1069610.1	-	hypothetical protein PGT21_029463	-	2					1				3
KAA1069612.1	-	hypothetical protein PGT21_029474	-									2	2
KAA1069613.1	PCEMA_006560.t1	hypothetical protein PGT21_029485	0		1								1
KAA1069635.1	PCEMA_000867.t1	hypothetical protein PGT21_030371	0						1				1
KAA1069645.1	-	hypothetical protein PGT21_030593	-	1									1
KAA1069651.1	-	hypothetical protein PGT21_030743	-		1		1						2
KAA1069652.1	-	hypothetical protein PGT21_030777	-			1							1
KAA1069653.1	-	protein disulfide-isomerase precursor	-	2	1	1						1	5
KAA1069655.1	-	hypothetical protein PGT21_030894	-			1							1
KAA1069666.1	PCEMA_011711.t1	hypothetical protein PGT21_031118	0	2	1	1	1	1	1				7
KAA1069678.1	-	hypothetical protein PGT21_031324	-		1					1	1		3
KAA1069695.1	-	lumenal Hsp70 protein	-									1	1
KAA1069702.1	PCEMA_005022.t1	hypothetical protein PGT21_031816	0					1					1
KAA1069712.1	-	hypothetical protein PGT21_031999	-		1		1						2
KAA1069713.1	-	hypothetical protein PGT21_032018	-		1								1
KAA1069719.1	-	hypothetical protein PGT21_032094	-	1						1			2
KAA1069726.1	-	hypothetical protein PGT21_032192	-		1		1						2
KAA1069731.1	-	hypothetical protein PGT21_032265	-			1	1						2
KAA1069737.1	-	hypothetical protein PGT21_032430	-	2									2
KAA1069738.1	-	hypothetical protein PGT21_032446	-		1		1						2
KAA1069752.1	PCEMA_000452.t1	hypothetical protein PGT21_032698	0	1									1
KAA1069759.1	-	hypothetical protein PGT21_032909	-						1	1			2
KAA1069765.1	-	hypothetical protein PGT21_032988	-		1	1	1						3
KAA1069766.1	-	hypothetical protein PGT21_032988	-				1						1
KAA1069784.1	-	hypothetical protein PGT21_033326	-		1								1
KAA1069790.1	-	hypothetical protein PGT21_033419	-	2	1		1						4
KAA1069798.1	-	hypothetical protein PGT21_033538	-	1									1
KAA1069799.1	-	hypothetical protein PGT21_033558	-							1			1
KAA1069829.1	-	hypothetical protein PGT21_033890	-		1	1	1				1		4
KAA1069830.1	-	hypothetical protein PGT21_033933	-		1	1	1						3
KAA1069839.1	-	hypothetical protein PGT21_034041	-		1		1						2
KAA1070174.1	-	hypothetical protein PGT21_002042	-		1		1						2
KAA1070216.1	-	hypothetical protein PGT21_004197	-		1		1						2
KAA1070233.1	PCEMA_014378.t1	peroxiredoxin hyr1	Glutathione peroxidase									1	1
KAA1070243.1	-	hypothetical protein PGT21_004908	-				1						1
KAA1070245.1	-	hypothetical protein PGT21_005001	-		1	1	1						3
KAA1070250.1	-	hypothetical protein PGT21_005120	-		1		1				1		3
KAA1070294.1	-	hypothetical protein PGT21_007284	-							1			1
KAA1070295.1	-	hypothetical protein PGT21_007331	-	2	1		1				1		5
KAA1070302.1	-	hypothetical protein PGT21_007573	-		1		1						2
KAA1070308.1	-	hypothetical protein PGT21_007797	-									2	2
KAA1070318.1	PCEMA_008399.t1	Phosphoglycerate mutase	Phosphoglycerate mutase									1	1
KAA1070321.1	-	hypothetical protein PGT21_008334	-		1		1						2
KAA1070322.1	-	hypothetical protein PGT21_008360	-		1		1						2
KAA1070344.1	PCEMA_011160.t1	hypothetical protein PGT21_009041	0		1		1						2
KAA1070346.1	-	hypothetical protein PGT21_009101	-						1				1
KAA1070366.1	-	hypothetical protein PGT21_009843	-		1								1
KAA1070367.1	-	hypothetical protein PGT21_009871	-		1		3						4
KAA1070371.1	-	hypothetical protein PGT21_010001	-		1		2						3
KAA1070372.1	-	hypothetical protein PGT21_010051	-		1								1
KAA1070381.1	-	hypothetical protein PGT21_010471	-	1									1
KAA1070384.1	PCEMA_000413.t1	hypothetical protein PGT21_010541	0					1					1
KAA1070388.1	-	hypothetical protein PGT21_010646	-		1	1	1						3
KAA1070390.1	-	hypothetical protein PGT21_010744	-		1		1						2
KAA1070406.1	PCEMA_005583.t1	hypothetical protein PGT21_011421	0		1		2	4	2				9
KAA1070407.1	-	hypothetical protein PGT21_011439	-		1		1						2
KAA1070426.1	PCEMA_012459.t1	MutS protein msh5	adenosine deaminase-like protein									1	1
KAA1070435.1	-	hypothetical protein PGT21_012180	-		1								1
KAA1070443.1	-	hypothetical protein PGT21_012369	-	2									2
KAA1070445.1	PCEMA_005629.t1	hypothetical protein PGT21_012403	0						1				1
KAA1070452.1	-	hypothetical protein PGT21_012593	-		1		1						2
KAA1070457.1	-	hypothetical protein PGT21_012644	-			1							1
KAA1070463.1	-	hypothetical protein PGT21_012809	-		1		1						2
KAA1070470.1	-	hypothetical protein PGT21_012886	-		1		1						2
KAA1070475.1	-	hypothetical protein PGT21_013015	-		1								1
KAA1070492.1	-	hypothetical protein PGT21_013494	-		1		1						2
KAA1070507.1	PCEMA_015374.t1	hypothetical protein PGT21_014391	0	1									1
KAA1070517.1	-	hypothetical protein PGT21_014604	-		1		1						2
KAA1070529.1	-	hypothetical protein PGT21_015088	-		1		1						2
KAA1070531.1	-	hypothetical protein PGT21_015124	-		1					1			2
KAA1070533.1	-	hypothetical protein PGT21_015145	-		1		2						3
KAA1070534.1	-	hypothetical protein PGT21_015210	-		1		1						2
KAA1070536.1	-	hypothetical protein PGT21_015271	-		1		1						2
KAA1070538.1	-	hypothetical protein PGT21_015315	-		1		1						2
KAA1070547.1	-	hypothetical protein PGT21_015512	-		1		1						2
KAA1070554.1	-	hypothetical protein PGT21_015797	-		1		1						2
KAA1070563.1	-	hypothetical protein PGT21_016024	-		1		1			1			3
KAA1070570.1	-	hypothetical protein PGT21_016268	-			1							1
KAA1070573.1	-	hypothetical protein PGT21_016370	-		1	1	2						4
KAA1070577.1	PCEMA_011864.t1	hypothetical protein PGT21_016526	0					1					1
KAA1070582.1	-	hypothetical protein PGT21_016879	-		1		1						2
KAA1070584.1	-	hypothetical protein PGT21_016963	-		1								1
KAA1070591.1	-	hypothetical protein PGT21_017261	-		1		1						2
KAA1070592.1	-	hypothetical protein PGT21_017274	-		1		1						2
KAA1070593.1	-	hypothetical protein PGT21_017283	-		1		1			1			3
KAA1070603.1	-	hypothetical protein PGT21_017654	-		1	1	1						3
KAA1070613.1	-	hypothetical protein PGT21_017943	-	1	1		1						3
KAA1070621.1	-	hypothetical protein PGT21_018110	-		1		1			1	2		5
KAA1070629.1	-	hypothetical protein PGT21_018401	-		1		2						3
KAA1070654.1	-	hypothetical protein PGT21_020122	-		1								1
KAA1070655.1	-	hypothetical protein PGT21_020245	-		1								1
KAA1070657.1	-	hypothetical protein PGT21_020312	-		1								1
KAA1070661.1	-	hypothetical protein PGT21_020487	-									1	1
KAA1070672.1	-	hypothetical protein PGT21_020718	-		1		1			1			3
KAA1070673.1	-	hypothetical protein PGT21_020771	-		1								1
KAA1070689.1	-	hypothetical protein PGT21_021139	-		1		1			1			3
KAA1070691.1	-	hypothetical protein PGT21_021193	-		1								1
KAA1070695.1	-	hypothetical protein PGT21_021327	-		1	1	2						4
KAA1070700.1	-	hypothetical protein PGT21_021406	-		1		3			1			5
KAA1070704.1	-	hypothetical protein PGT21_021551	-	1	1		1						3
KAA1070707.1	-	hypothetical protein PGT21_021695	-	2	1		2						5
KAA1070715.1	-	hypothetical protein PGT21_021939	-		1		1						2
KAA1070723.1	PCEMA_005599.t1	ATPase with role in protein import into the ER	Glucose-regulated	2	1	1	1		1	1	2		9
KAA1070740.1	-	hypothetical protein PGT21_022880	-		1	1	2						4
KAA1070749.1	-	hypothetical protein PGT21_023124	-		1		1						2
KAA1070753.1	-	hypothetical protein PGT21_023216	-	2	1	1	2		1	1	1		9
KAA1070760.1	-	hypothetical protein PGT21_023401	-		1								1
KAA1070767.1	-	hypothetical protein PGT21_023572	-		1								1
KAA1070768.1	-	hypothetical protein PGT21_023604	-		1								1
KAA1070779.1	-	hypothetical protein PGT21_023780	-		1		2						3
KAA1070781.1	-	hypothetical protein PGT21_023804	-		1		2						3
KAA1070788.1	PCEMA_001088.t1	hypothetical protein PGT21_023925	Superoxide dismutase	2	1	1	1	1	1		1		8
KAA1070789.1	-	hypothetical protein PGT21_023939	-		1		1						2
KAA1070791.1	PCEMA_001087.t1	hypothetical protein PGT21_023986	Superoxide dismutase									1	1
KAA1070792.1	-	hypothetical protein PGT21_024030	-	2					1	1			4
KAA1070794.1	-	hypothetical protein PGT21_024061	-		1								1
KAA1070796.1	-	hypothetical protein PGT21_024081	-		1		1						2
KAA1070799.1	-	hypothetical protein PGT21_024145	-		1								1
KAA1070806.1	-	hypothetical protein PGT21_024393	-		1								1
KAA1070814.1	-	hypothetical protein PGT21_024837	-		1		2						3
KAA1070815.1	-	hypothetical protein PGT21_024849	-		1		2						3
KAA1070817.1	-	hypothetical protein PGT21_024946	-		1		1						2
KAA1070818.1	-	hypothetical protein PGT21_024968	-		1		1						2
KAA1070819.1	-	hypothetical protein PGT21_024980	-		1		1						2
KAA1070828.1	-	hypothetical protein PGT21_025277	-									1	1
KAA1070831.1	-	hypothetical protein PGT21_025385	-			1							1
KAA1070832.1	-	hypothetical protein PGT21_025401	-		1								1
KAA1070845.1	-	hypothetical protein PGT21_025589	-		1		1			1			3
KAA1070846.1	-	hypothetical protein PGT21_025603	-		1		1						2
KAA1070854.1	-	hypothetical protein PGT21_025816	-								1		1
KAA1070859.1	-	hypothetical protein PGT21_026010	-		1								1
KAA1070864.1	PCEMA_004934.t1	hypothetical protein PGT21_026136	0					1	1				2
KAA1070865.1	-	hypothetical protein PGT21_026150	-		1	1	1						3
KAA1070867.1	-	hypothetical protein PGT21_026168	-		1		1						2
KAA1070875.1	PCEMA_001542.t1	hypothetical protein PGT21_050112	0						1				1
KAA1071252.1	-	hypothetical protein PGT21_001225	-									1	1
KAA1071254.1	-	hypothetical protein PGT21_001262	-		1								1
KAA1071263.1	-	hypothetical protein PGT21_001635	-		1		1						2
KAA1071264.1	PCEMA_006055.t1	hypothetical protein PGT21_001705	0	2					1				3
KAA1071267.1	PCEMA_000647.t1	hypothetical protein PGT21_001783	0	2	1		2	1	2	1			9
KAA1071277.1	-	hypothetical protein PGT21_002062	-		1								1
KAA1071285.1	-	hypothetical protein PGT21_002186	-	2	1				2				5
KAA1071291.1	-	hypothetical protein PGT21_002401	-							1			1
KAA1071297.1	PCEMA_001855.t1	hypothetical protein PGT21_002595	0		1		1	2					4
KAA1071323.1	PCEMA_016936.t1	hypothetical protein PGT21_050312	Retrovirus-related Pol polyprotein from transposon TNT 1-94						1				1
KAA1071342.1	-	hypothetical protein PGT21_004391	-		1								1
KAA1071345.1	-	hypothetical protein PGT21_004486	-		1		1						2
KAA1071350.1	-	hypothetical protein PGT21_004617	-						1				1
KAA1071360.1	-	hypothetical protein PGT21_005052	-		1	1	2						4
KAA1071371.1	-	hypothetical protein PGT21_005250	-		1		1			1			3
KAA1071390.1	PCEMA_002884.t1	hypothetical protein PGT21_005773	0	2	1	1	2	1	1		1		9
KAA1071395.1	-	hypothetical protein PGT21_005869	-		1		1						2
KAA1071400.1	-	hypothetical protein PGT21_005977	-		1		1						2
KAA1071401.1	-	hypothetical protein PGT21_006039	-		1		1			1			3
KAA1071408.1	-	hypothetical protein PGT21_006322	-		1		1			2			4
KAA1071413.1	-	hypothetical protein PGT21_006396	-				1						1
KAA1071418.1	-	hypothetical protein PGT21_006638	-		1		1						2
KAA1071422.1	PCEMA_008131.t1	DnaJ- protein scj1	Dnaj-related protein scj1	2				3			1	1	7
KAA1071424.1	-	hypothetical protein PGT21_006817	-		1		1						2
KAA1071425.1	-	hypothetical protein PGT21_006830	-		1		1						2
KAA1071432.1	-	hypothetical protein PGT21_007105	-		1								1
KAA1071434.1	PCEMA_001936.t1	hypothetical protein PGT21_007295	0	2	1		2	3			1		9
KAA1071436.1	-	hypothetical protein PGT21_007333	-		1	1	2		1			2	7
KAA1071444.1	-	hypothetical protein PGT21_007520	-		1		1						2
KAA1071446.1	-	hypothetical protein PGT21_007548	-		1		2				1		4
KAA1071461.1	-	hypothetical protein PGT21_008181	-		1		2						3
KAA1071467.1	-	hypothetical protein PGT21_008601	-		1		1						2
KAA1071470.1	-	hypothetical protein PGT21_008944	-		1		1						2
KAA1071480.1	-	hypothetical protein PGT21_009253	-		1		1						2
KAA1071483.1	-	hypothetical protein PGT21_009359	-		1								1
KAA1071495.1	-	hypothetical protein PGT21_009815	-							1			1
KAA1071496.1	-	hypothetical protein PGT21_009838	-		1		1						2
KAA1071498.1	-	hypothetical protein PGT21_009908	-		1	1	1			4			7
KAA1071500.1	-	hypothetical protein PGT21_009939	-						1				1
KAA1071502.1	-	hypothetical protein PGT21_009990	-		1		1						2
KAA1071520.1	-	hypothetical protein PGT21_010362	-		1		1						2
KAA1071523.1	-	hypothetical protein PGT21_010570	-		1								1
KAA1071528.1	PCEMA_003815.t1	Fructose-bisphosphate aldolase 1	Fructose-bisphosphate aldolase							1			1
KAA1071542.1	-	hypothetical protein PGT21_011013	-				1						1
KAA1071550.1	-	hypothetical protein PGT21_011308	-		1		1						2
KAA1071551.1	-	hypothetical protein PGT21_011375	-			1			1				2
KAA1071557.1	-	hypothetical protein PGT21_011474	-		1		2						3
KAA1071560.1	PCEMA_003943.t1	hypothetical protein PGT21_011629	Retrovirus-related Pol polyprotein from transposon TNT 1-94								1		1
KAA1071571.1	-	hypothetical protein PGT21_011944	-		1		1						2
KAA1071577.1	-	hypothetical protein PGT21_012132	-		1		1						2
KAA1071583.1	-	hypothetical protein PGT21_012232	-		1								1
KAA1071585.1	-	hypothetical protein PGT21_012273	-		1		1						2
KAA1071598.1	-	hypothetical protein PGT21_012620	-		1		1						2
KAA1071607.1	-	hypothetical protein PGT21_012870	-		1		1						2
KAA1071608.1	-	hypothetical protein PGT21_012884	-		1		1						2
KAA1071624.1	-	hypothetical protein PGT21_013257	-							1			1
KAA1071626.1	-	hypothetical protein PGT21_013289	-		1		2						3
KAA1071628.1	-	hypothetical protein PGT21_013334	-		1		1						2
KAA1071629.1	-	hypothetical protein PGT21_013372	-		1		1				1		3
KAA1071639.1	-	hypothetical protein PGT21_013617	-		1	1	1						3
KAA1071643.1	-	hypothetical protein PGT21_013870	-		1		1						2
KAA1071651.1	PCEMA_006193.t1	hypothetical protein PGT21_014163	BnaC04g32690D protein				1						1
KAA1071654.1	-	hypothetical protein PGT21_014337	-		1		2						3
KAA1071660.1	-	hypothetical protein PGT21_014518	-		1		1						2
KAA1071661.1	-	hypothetical protein PGT21_014536	-		1		1						2
KAA1071664.1	-	hypothetical protein PGT21_014574	-			1	1						2
KAA1071718.1	-	hypothetical protein PGT21_017400	-		1		2						3
KAA1071719.1	-	hypothetical protein PGT21_017416	-		1	1	1						3
KAA1071735.1	-	hypothetical protein PGT21_017933	-		1		1						2
KAA1071745.1	-	hypothetical protein PGT21_018130	-		1								1
KAA1071748.1	-	hypothetical protein PGT21_018316	-		1								1
KAA1071755.1	-	hypothetical protein PGT21_018402	-		1								1
KAA1071758.1	-	hypothetical protein PGT21_018505	-		1		1						2
KAA1071770.1	PCEMA_000928.t1	hypothetical protein PGT21_018893	0	2	1		1					1	5
KAA1071773.1	-	hypothetical protein PGT21_019029	-							1			1
KAA1071775.1	PCEMA_001564.t1	hypothetical protein PGT21_019054	0				1						1
KAA1071787.1	-	hypothetical protein PGT21_019350	-		1		1						2
KAA1071800.1	-	hypothetical protein PGT21_019715	-	1	1		1			1	2		6
KAA1071803.1	-	hypothetical protein PGT21_019865	-		1		1						2
KAA1071805.1	PCEMA_000024.t1	Pre-mRNA-splicing factor slt11, variant 2	Pre-mRNA-splicing factor RBM22						1				1
KAA1071823.1	-	hypothetical protein PGT21_020336	-		1		1						2
KAA1071833.1	PCEMA_011694.t1	hypothetical protein PGT21_020702	Xylanase	1	1		1	1	1	1	1		7
KAA1071835.1	-	hypothetical protein PGT21_020759	-		1		1						2
KAA1071838.1	-	hypothetical protein PGT21_020983	-		1	1	2						4
KAA1071845.1	-	hypothetical protein PGT21_021143	-		1		1						2
KAA1071849.1	-	hypothetical protein PGT21_021223	-	2		1					1		4
KAA1071865.1	-	hypothetical protein PGT21_021632	-		1		1						2
KAA1071867.1	-	hypothetical protein PGT21_021655	-		1	1	2						4
KAA1071870.1	-	hypothetical protein PGT21_021760	-		1		1						2
KAA1071871.1	-	hypothetical protein PGT21_021777	-		1		1						2
KAA1071888.1	-	hypothetical protein PGT21_022121	-		1		2						3
KAA1071921.1	PCEMA_003578.t1	hypothetical protein PGT21_022918	Septin spn3					1					1
KAA1071927.1	-	hypothetical protein PGT21_022995	-		1	2	1						4
KAA1071931.1	-	hypothetical protein PGT21_023235	-		1		1						2
KAA1071933.1	-	hypothetical protein PGT21_023254	-		1	1	2						4
KAA1071941.1	PCEMA_006911.t1	hypothetical protein PGT21_023456	Alpha-galactosidase	2									2
KAA1071950.1	-	hypothetical protein PGT21_023731	-		1								1
KAA1071954.1	-	hypothetical protein PGT21_023811	-		1		1						2
KAA1071959.1	-	hypothetical protein PGT21_023976	-		1		2						3
KAA1071974.1	-	hypothetical protein PGT21_024477	-		1		1						2
KAA1071986.1	-	hypothetical protein PGT21_024751	-		1								1
KAA1071998.1	-	hypothetical protein PGT21_025221	-		1								1
KAA1072007.1	-	hypothetical protein PGT21_025571	-								1		1
KAA1072008.1	-	hypothetical protein PGT21_025613	-		1		2		1	1			5
KAA1072011.1	-	hypothetical protein PGT21_025780	-		1								1
KAA1072015.1	-	hypothetical protein PGT21_025830	-		1		2						3
KAA1072019.1	-	hypothetical protein PGT21_025959	-		1		1						2
KAA1072024.1	-	hypothetical protein PGT21_026090	-		1								1
KAA1072030.1	-	hypothetical protein PGT21_026368	-		1								1
KAA1072035.1	-	hypothetical protein PGT21_026492	-				1						1
KAA1072039.1	-	hypothetical protein PGT21_026539	-		1		1						2
KAA1072042.1	-	hypothetical protein PGT21_026580	-		1		1						2
KAA1072043.1	-	hypothetical protein PGT21_026589	-		1		1						2
KAA1072056.1	-	hypothetical protein PGT21_026798	-		1	1	2						4
KAA1072059.1	-	hypothetical protein PGT21_026904	-		1								1
KAA1072064.1	-	hypothetical protein PGT21_027096	-		1	1	2				1		5
KAA1072065.1	-	hypothetical protein PGT21_027117	-	2	1		1		1		1		6
KAA1072075.1	-	hypothetical protein PGT21_027234	-		1		1						2
KAA1072077.1	-	hypothetical protein PGT21_027375	-		1								1
KAA1072081.1	-	hypothetical protein PGT21_027460	-		1								1
KAA1072089.1	PCEMA_008068.t1	hypothetical protein PGT21_027571	0		1	1	1	1		1	1	1	7
KAA1072091.1	-	hypothetical protein PGT21_027608	-		1		1						2
KAA1072113.1	-	hypothetical protein PGT21_028197	-		1		2						3
KAA1072125.1	-	hypothetical protein PGT21_028544	-		1		1						2
KAA1072132.1	-	hypothetical protein PGT21_028655	-	2									2
KAA1072139.1	-	hypothetical protein PGT21_028743	-		1		1						2
KAA1072143.1	-	hypothetical protein PGT21_028795	-		1		2			3	1		7
KAA1072147.1	-	hypothetical protein PGT21_028882	-			1					1		2
KAA1072149.1	-	hypothetical protein PGT21_028926	-		1		1						2
KAA1072150.1	-	hypothetical protein PGT21_028940	-		1		1			1			3
KAA1072151.1	PCEMA_002817.t1	hypothetical protein PGT21_028955	N-methyltransferase sirn									1	1
KAA1072165.1	-	Cell wall alpha-1,3-glucan synthase ags1	-		1								1
KAA1072171.1	-	hypothetical protein PGT21_029211	-	2	1		1			1			5
KAA1072180.1	PCEMA_002506.t1	hypothetical protein PGT21_050323	0						1				1
KAA1072185.1	-	hypothetical protein PGT21_029625	-		1		1						2
KAA1072186.1	PCEMA_011588.t1	hypothetical protein PGT21_029645	0					1					1
KAA1072189.1	-	hypothetical protein PGT21_029755	-		1		1						2
KAA1072194.1	-	hypothetical protein PGT21_030038	-		1		1						2
KAA1072196.1	-	hypothetical protein PGT21_030122	-				1						1
KAA1072198.1	-	hypothetical protein PGT21_030175	-		1		1					1	3
KAA1072199.1	-	hypothetical protein PGT21_030237	-		1								1
KAA1072219.1	-	hypothetical protein PGT21_030533	-		1		1						2
KAA1072233.1	-	hypothetical protein PGT21_030763	-		1		1						2
KAA1072234.1	PCEMA_007634.t1	hypothetical protein PGT21_030807	0		1		1	1	1				4
KAA1072240.1	-	hypothetical protein PGT21_030881	-		1		1						2
KAA1072241.1	-	hypothetical protein PGT21_030893	-				1						1
KAA1072250.1	-	hypothetical protein PGT21_031064	-		1		1						2
KAA1072258.1	-	hypothetical protein PGT21_031269	-		1		1						2
KAA1072266.1	PCEMA_011371.t1	hypothetical protein PGT21_031471	0		1	1	2						4
KAA1072267.1	-	hypothetical protein PGT21_031480	-		1		1						2
KAA1072276.1	-	hypothetical protein PGT21_031660	-		1								1
KAA1072280.1	-	hypothetical protein PGT21_031693	-		1		2						3
KAA1072288.1	-	hypothetical protein PGT21_031850	-								1		1
KAA1072299.1	-	hypothetical protein PGT21_032071	-		1		1						2
KAA1072319.1	-	hypothetical protein PGT21_032513	-		1		1						2
KAA1072335.1	-	hypothetical protein PGT21_032808	-		1		1			2			4
KAA1072336.1	-	hypothetical protein PGT21_032817	-		1								1
KAA1072337.1	-	hypothetical protein PGT21_032824	-							1			1
KAA1072339.1	PCEMA_012439.t1	hypothetical protein PGT21_032870	0								1		1
KAA1072347.1	-	hypothetical protein PGT21_033006	-		1		1						2
KAA1072354.1	-	hypothetical protein PGT21_033117	-		1								1
KAA1072374.1	-	hypothetical protein PGT21_033409	-		1								1
KAA1072379.1	PCEMA_017810.t1	hypothetical protein PGT21_033521	Polygalacturonase	1		1	1			1	1		5
KAA1072406.1	-	hypothetical protein PGT21_034021	-	1	1		1						3
KAA1072410.1	-	hypothetical protein PGT21_034048	-		1	1	1			1			4
KAA1072411.1	-	hypothetical protein PGT21_034054	-		1								1
KAA1072419.1	-	hypothetical protein PGT21_034148	-		1		1						2
KAA1072421.1	-	hypothetical protein PGT21_034165	-		1	1	1						3
KAA1072424.1	-	hypothetical protein PGT21_034221	-		1	1	1						3
KAA1072426.1	-	hypothetical protein PGT21_034239	-		1		1						2
KAA1072451.1	-	hypothetical protein PGT21_034495	-		1								1
KAA1072457.1	-	hypothetical protein PGT21_034580	-		1		1						2
KAA1072462.1	-	hypothetical protein PGT21_034635	-		1	1							2
KAA1072756.1	-	hypothetical protein PGT21_000377	-	2									2
KAA1073155.1	-	hypothetical protein PGT21_001851	-		1								1
KAA1073163.1	-	hypothetical protein PGT21_002181	-		1		1					2	4
KAA1073181.1	-	hypothetical protein PGT21_002934	-		1						1		2
KAA1073219.1	-	hypothetical protein PGT21_004227	-		1	1	1						3
KAA1073220.1	-	hypothetical protein PGT21_004227	-		1		1						2
KAA1073236.1	-	hypothetical protein PGT21_005399	-		1	1					2		4
KAA1073249.1	-	hypothetical protein PGT21_006264	-		1		1						2
KAA1073260.1	-	hypothetical protein PGT21_006692	-		1	1				1			3
KAA1073279.1	-	hypothetical protein PGT21_007248	-		1	1	1						3
KAA1073280.1	-	hypothetical protein PGT21_007272	-		1	1	1						3
KAA1073286.1	-	hypothetical protein PGT21_007418	-	1	1		1		1				4
KAA1073287.1	PCEMA_000212.t1	hypothetical protein PGT21_007438	0	2		1	1	1				1	6
KAA1073290.1	-	hypothetical protein PGT21_007480	-		1								1
KAA1073301.1	-	hypothetical protein PGT21_007862	-		1		1						2
KAA1073316.1	-	hypothetical protein PGT21_008208	-		1					1			2
KAA1073320.1	-	hypothetical protein PGT21_008335	-								1		1
KAA1073328.1	-	hypothetical protein PGT21_008654	-		1		1						2
KAA1073341.1	-	hypothetical protein PGT21_009245	-		1								1
KAA1073364.1	-	hypothetical protein PGT21_009992	-				1						1
KAA1073372.1	-	hypothetical protein PGT21_010223	-		1								1
KAA1073387.1	-	hypothetical protein PGT21_010539	-		1	1	1						3
KAA1073390.1	-	hypothetical protein PGT21_010681	-		1		1						2
KAA1073419.1	-	hypothetical protein PGT21_011509	-		1								1
KAA1073420.1	-	hypothetical protein PGT21_011526	-	2	1	1	1			1			6
KAA1073430.1	-	hypothetical protein PGT21_011962	-		1		1						2
KAA1073444.1	-	hypothetical protein PGT21_012464	-		1		1						2
KAA1073448.1	-	hypothetical protein PGT21_012565	-		1								1
KAA1073465.1	-	hypothetical protein PGT21_012993	-		1	1	1			1	1		5
KAA1073466.1	PCEMA_000031.t1	hypothetical protein PGT21_013005	3-phytase a			1							1
KAA1073468.1	-	hypothetical protein PGT21_013028	-		1								1
KAA1073471.1	-	hypothetical protein PGT21_013105	-		1	1							2
KAA1073475.1	PCEMA_000672.t1	hypothetical protein PGT21_013167	Acylprotein thioesterase									1	1
KAA1073488.1	-	hypothetical protein PGT21_013474	-		1		1						2
KAA1073534.1	PCEMA_015853.t1	hypothetical protein PGT21_014815	0	2	1	1	1	1		1	1		8
KAA1073544.1	-	hypothetical protein PGT21_015029	-				1						1
KAA1073545.1	-	hypothetical protein PGT21_015064	-		1		2						3
KAA1073548.1	-	hypothetical protein PGT21_015180	-		1	1	1						3
KAA1073551.1	PCEMA_008969.t1	hypothetical protein PGT21_015224	0									1	1
KAA1073552.1	-	hypothetical protein PGT21_015302	-		1								1
KAA1073556.1	-	hypothetical protein PGT21_015390	-		1	1							2
KAA1073559.1	-	hypothetical protein PGT21_015471	-		1								1
KAA1073566.1	PCEMA_004657.t1	hypothetical protein PGT21_015671	Glycosyl family 5				1						1
KAA1073572.1	-	hypothetical protein PGT21_015919	-		1								1
KAA1073583.1	-	hypothetical protein PGT21_016529	-		1		3						4
KAA1073608.1	-	hypothetical protein PGT21_017634	-		1	1				1			3
KAA1073610.1	-	hypothetical protein PGT21_017653	-		1		1						2
KAA1073612.1	-	hypothetical protein PGT21_017801	-		1		1						2
KAA1073627.1	-	hypothetical protein PGT21_018962	-		1		1						2
KAA1073634.1	-	hypothetical protein PGT21_019360	-		1		1						2
KAA1073635.1	-	hypothetical protein PGT21_019368	-		1	2	1						4
KAA1073691.1	PCEMA_005104.t1	hypothetical protein PGT21_022650	0		1		1						2
KAA1073721.1	PCEMA_005191.t1	hypothetical protein PGT21_023504	0	2	1	1	1	2	1	2	1	2	13
KAA1073734.1	PCEMA_011217.t1	hypothetical protein PGT21_023894	0			1							1
KAA1073742.1	-	hypothetical protein PGT21_024099	-		1	1							2
KAA1073753.1	PCEMA_016657.t1	hypothetical protein PGT21_024584	0		1	1	1	1		3	4	1	12
KAA1073764.1	-	hypothetical protein PGT21_024842	-				1						1
KAA1073771.1	PCEMA_014242.t1	hypothetical protein PGT21_025174	0							2			2
KAA1073780.1	-	hypothetical protein PGT21_025376	-		1								1
KAA1073782.1	-	hypothetical protein PGT21_025435	-		1								1
KAA1073795.1	PCEMA_002786.t1	hypothetical protein PGT21_025881	0		1	1							2
KAA1073797.1	-	hypothetical protein PGT21_025911	-		1	1	1						3
KAA1073811.1	-	hypothetical protein PGT21_026139	-				2						2
KAA1073813.1	-	hypothetical protein PGT21_026160	-		1								1
KAA1073820.1	-	hypothetical protein PGT21_026336	-		1		1						2
KAA1074331.1	-	hypothetical protein PGT21_001480	-		1		1			1	1		4
KAA1074332.1	-	hypothetical protein PGT21_001500	-		1								1
KAA1074347.1	-	hypothetical protein PGT21_002134	-		1	1							2
KAA1074352.1	-	hypothetical protein PGT21_002236	-		1								1
KAA1074379.1	-	hypothetical protein PGT21_003263	-		1								1
KAA1074386.1	-	hypothetical protein PGT21_003459	-		1	1	1						3
KAA1074392.1	-	hypothetical protein PGT21_003705	-		1	1	1						3
KAA1074396.1	-	hypothetical protein PGT21_003933	-		1	1	1						3
KAA1074405.1	-	hypothetical protein PGT21_004185	-		1								1
KAA1074409.1	-	hypothetical protein PGT21_004257	-				1						1
KAA1074416.1	-	hypothetical protein PGT21_004644	-		1		1			1			3
KAA1074417.1	-	hypothetical protein PGT21_004662	-		1	1					1		3
KAA1074420.1	-	hypothetical protein PGT21_004765	-	2									2
KAA1074424.1	-	hypothetical protein PGT21_004844	-		1		2						3
KAA1074434.1	-	hypothetical protein PGT21_005327	-		1		1			1			3
KAA1074437.1	PCEMA_010016.t1	hypothetical protein PGT21_005433	0	2				1					3
KAA1074439.1	PCEMA_010700.t1	Mitotic spindle checkpoint component mad2	Mitotic spindle assembly checkpoint protein MAD2					1					1
KAA1074444.1	-	hypothetical protein PGT21_005530	-		1								1
KAA1074449.1	-	hypothetical protein PGT21_005617	-		1	1	1						3
KAA1074452.1	-	hypothetical protein PGT21_005835	-		1								1
KAA1074453.1	PCEMA_003902.t1	hypothetical protein PGT21_005835	0		1	1	2	2	1	3	2		12
KAA1074457.1	-	hypothetical protein PGT21_005930	-				1						1
KAA1074485.1	-	hypothetical protein PGT21_007470	-		1		1						2
KAA1074486.1	-	hypothetical protein PGT21_007502	-				1						1
KAA1074488.1	-	hypothetical protein PGT21_007572	-							3			3
KAA1074497.1	-	hypothetical protein PGT21_007929	-		1								1
KAA1074505.1	-	hypothetical protein PGT21_008120	-		1								1
KAA1074510.1	-	hypothetical protein PGT21_008319	-			1							1
KAA1074514.1	-	hypothetical protein PGT21_008441	-		1		1						2
KAA1074515.1	-	hypothetical protein PGT21_008466	-		1	1							2
KAA1074517.1	-	hypothetical protein PGT21_008505	-				1						1
KAA1074518.1	-	hypothetical protein PGT21_008513	-		1	1							2
KAA1074524.1	-	hypothetical protein PGT21_008808	-		1	2	1				1		5
KAA1074527.1	-	hypothetical protein PGT21_008864	-	1									1
KAA1074532.1	-	hypothetical protein PGT21_009188	-		1		1						2
KAA1074537.1	-	hypothetical protein PGT21_009252	-		1								1
KAA1074546.1	-	hypothetical protein PGT21_009597	-		1	1	1			1			4
KAA1074549.1	PCEMA_004374.t1	hypothetical protein PGT21_009699	0		1			1				2	4
KAA1074553.1	-	hypothetical protein PGT21_009918	-		1	1							2
KAA1074562.1	-	hypothetical protein PGT21_010096	-		1		1						2
KAA1074563.1	-	hypothetical protein PGT21_010194	-		1		1						2
KAA1074565.1	-	hypothetical protein PGT21_010221	-		1		1						2
KAA1074571.1	-	hypothetical protein PGT21_010363	-		1								1
KAA1074606.1	-	hypothetical protein PGT21_013214	-		1								1
KAA1074608.1	-	hypothetical protein PGT21_013277	-		1								1
KAA1074610.1	-	hypothetical protein PGT21_013313	-		1					1			2
KAA1074658.1	-	hypothetical protein PGT21_014945	-		1		1			2			4
KAA1074661.1	-	hypothetical protein PGT21_015015	-		1								1
KAA1074667.1	-	hypothetical protein PGT21_015206	-							1			1
KAA1074668.1	-	hypothetical protein PGT21_015215	-		1	1	1						3
KAA1074674.1	-	hypothetical protein PGT21_015395	-			1							1
KAA1074676.1	-	hypothetical protein PGT21_015450	-	2									2
KAA1074682.1	-	hypothetical protein PGT21_015611	-		1								1
KAA1074684.1	-	hypothetical protein PGT21_015742	-		1		2						3
KAA1074693.1	-	hypothetical protein PGT21_016104	-			1							1
KAA1074694.1	-	hypothetical protein PGT21_016132	-		1	1	1						3
KAA1074698.1	-	hypothetical protein PGT21_016167	-		1	1							2
KAA1074702.1	-	hypothetical protein PGT21_016245	-		1	1							2
KAA1074704.1	-	hypothetical protein PGT21_016262	-		1	1	1						3
KAA1074711.1	-	hypothetical protein PGT21_016727	-		1		1						2
KAA1074712.1	-	hypothetical protein PGT21_016737	-		1								1
KAA1074724.1	-	hypothetical protein PGT21_017123	-		1		1						2
KAA1074725.1	-	hypothetical protein PGT21_017138	-		1		1						2
KAA1074729.1	-	hypothetical protein PGT21_017304	-		1								1
KAA1074733.1	-	hypothetical protein PGT21_017377	-		1								1
KAA1074753.1	-	hypothetical protein PGT21_018712	-		1								1
KAA1074762.1	-	hypothetical protein PGT21_019373	-				1						1
KAA1074768.1	-	hypothetical protein PGT21_019638	-		1		1						2
KAA1074778.1	-	hypothetical protein PGT21_020015	-		1	1	1						3
KAA1074781.1	-	hypothetical protein PGT21_020082	-		1	1	1						3
KAA1074784.1	-	hypothetical protein PGT21_020204	-		1	1							2
KAA1074786.1	-	hypothetical protein PGT21_050302	-								1		1
KAA1074787.1	PCEMA_000300.t1	hypothetical protein PGT21_020538	UPF0480 protein C35D10.1							1	1		2
KAA1074799.1	-	hypothetical protein PGT21_020860	-		1	1							2
KAA1074825.1	-	hypothetical protein PGT21_022076	-		1	1	1						3
KAA1074826.1	-	hypothetical protein PGT21_022076	-		1		1						2
KAA1074837.1	-	hypothetical protein PGT21_022576	-		1								1
KAA1074840.1	PCEMA_000610.t1	hypothetical protein PGT21_050303	Protein FAR1-RELATED SEQUENCE 11						1				1
KAA1074850.1	-	hypothetical protein PGT21_023020	-		1								1
KAA1074854.1	-	hypothetical protein PGT21_023093	-				1						1
KAA1074855.1	-	hypothetical protein PGT21_023115	-		1	1	1					1	4
KAA1074858.1	-	hypothetical protein PGT21_023202	-		1		1						2
KAA1074861.1	-	hypothetical protein PGT21_023315	-		1								1
KAA1074866.1	-	hypothetical protein PGT21_023421	-		1					2			3
KAA1074875.1	-	hypothetical protein PGT21_023715	-		1		1						2
KAA1074882.1	-	hypothetical protein PGT21_023973	-		1								1
KAA1074883.1	-	hypothetical protein PGT21_023996	-				1						1
KAA1074894.1	-	hypothetical protein PGT21_024255	-		1		1						2
KAA1074899.1	-	hypothetical protein PGT21_024360	-		1								1
KAA1074907.1	-	hypothetical protein PGT21_024486	-		1								1
KAA1074915.1	-	hypothetical protein PGT21_024588	-		1								1
KAA1074916.1	-	hypothetical protein PGT21_024642	-		1								1
KAA1074947.1	-	hypothetical protein PGT21_025355	-							1			1
KAA1074969.1	-	hypothetical protein PGT21_025912	-		1		1						2
KAA1074973.1	-	hypothetical protein PGT21_026041	-		1								1
KAA1074978.1	PCEMA_002556.t1	ATP-dependent DNA helicase sgs1	0			1							1
KAA1074983.1	-	hypothetical protein PGT21_026282	-		1		1						2
KAA1074987.1	-	hypothetical protein PGT21_026422	-		1								1
KAA1074988.1	-	hypothetical protein PGT21_026427	-						1				1
KAA1074995.1	-	hypothetical protein PGT21_026676	-		1								1
KAA1074997.1	-	hypothetical protein PGT21_026734	-				1						1
KAA1075000.1	PCEMA_011784.t1	hypothetical protein PGT21_026806	Allergen asp f 7 like	1	1		1	1	1	1			6
KAA1075007.1	-	hypothetical protein PGT21_026983	-		1								1
KAA1075011.1	PCEMA_001253.t1	hypothetical protein PGT21_027013	0		1					1			2
KAA1075044.1	-	hypothetical protein PGT21_027695	-	1	1	1							3
KAA1075057.1	-	hypothetical protein PGT21_027871	-		1								1
KAA1075058.1	-	hypothetical protein PGT21_027871	-		1								1
KAA1075071.1	-	hypothetical protein PGT21_028117	-		1	1	1						3
KAA1075073.1	-	hypothetical protein PGT21_028141	-		1	1	1						3
KAA1075080.1	-	hypothetical protein PGT21_028401	-		1	1	1						3
KAA1075083.1	-	hypothetical protein PGT21_028431	-		1	1			1				3
KAA1075104.1	-	hypothetical protein PGT21_028833	-		1								1
KAA1075110.1	-	hypothetical protein PGT21_028897	-		1								1
KAA1075114.1	PCEMA_014222.t1	hypothetical protein PGT21_029300	Putative j domain-containing protein c2e1p5.03	2	1	1	1	1		1		1	8
KAA1075117.1	PCEMA_001919.t1	ATP-dependent DNA helicase sgs1	0							1			1
KAA1075127.1	-	hypothetical protein PGT21_029708	-		1						1		2
KAA1075130.1	-	hypothetical protein PGT21_029734	-		1	1	1						3
KAA1075132.1	PCEMA_009552.t1	hypothetical protein PGT21_029745	0		1		1				7		9
KAA1075140.1	PCEMA_005429.t1	hypothetical protein PGT21_029822	0		1	1	1		1		1		5
KAA1075146.1	-	hypothetical protein PGT21_029966	-		1		2						3
KAA1075150.1	PCEMA_001799.t1	hypothetical protein PGT21_029995	0		1		2						3
KAA1075176.1	-	hypothetical protein PGT21_030553	-		1		1						2
KAA1075182.1	-	hypothetical protein PGT21_030651	-		1	1	1						3
KAA1075184.1	-	hypothetical protein PGT21_030667	-		1		1						2
KAA1075186.1	-	hypothetical protein PGT21_030775	-		1	1							2
KAA1075189.1	-	hypothetical protein PGT21_030805	-		1	1	1						3
KAA1075191.1	-	hypothetical protein PGT21_030850	-		1								1
KAA1075192.1	-	hypothetical protein PGT21_030850	-		1	2	2						5
KAA1075201.1	-	hypothetical protein PGT21_031001	-		1	1	1			2			5
KAA1075202.1	PCEMA_003133.t1	N-acetyl-glucosamine-6-phosphate deacetylase	Beta-hexosaminidase					1					1
KAA1075203.1	PCEMA_018828.t1	hypothetical protein PGT21_031086	0		1			1					2
KAA1075205.1	-	hypothetical protein PGT21_031153	-								1		1
KAA1075217.1	-	hypothetical protein PGT21_031356	-		1		1						2
KAA1075219.1	-	hypothetical protein PGT21_031454	-		1								1
KAA1075234.1	PCEMA_002824.t1	hypothetical protein PGT21_031863	0									1	1
KAA1075238.1	PCEMA_007315.t1	hypothetical protein PGT21_031962	0		1		1			1			3
KAA1075239.1	-	hypothetical protein PGT21_031970	-		1	2	1						4
KAA1075243.1	-	hypothetical protein PGT21_032038	-		1	1	1						3
KAA1075261.1	-	hypothetical protein PGT21_032402	-		1								1
KAA1075266.1	-	hypothetical protein PGT21_032473	-								1		1
KAA1075278.1	-	hypothetical protein PGT21_032717	-		1		1						2
KAA1075283.1	-	hypothetical protein PGT21_032818	-		1								1
KAA1075284.1	-	hypothetical protein PGT21_032826	-		1	1	1						3
KAA1075285.1	-	hypothetical protein PGT21_032865	-							1	3		4
KAA1075288.1	-	hypothetical protein PGT21_032906	-			1			1		1		3
KAA1075289.1	-	hypothetical protein PGT21_032930	-		1	1	1			5			8
KAA1075293.1	-	hypothetical protein PGT21_033119	-		1								1
KAA1075307.1	PCEMA_016523.t1	hypothetical protein PGT21_033487	0	1					1		1		3
KAA1075320.1	-	hypothetical protein PGT21_033619	-		1								1
KAA1075323.1	-	hypothetical protein PGT21_033647	-		1				1				2
KAA1075326.1	-	hypothetical protein PGT21_033733	-	3	1		1						5
KAA1075330.1	-	hypothetical protein PGT21_033795	-		1		1						2
KAA1075338.1	-	hypothetical protein PGT21_033985	-				1						1
KAA1075359.1	PCEMA_018973.t1	hypothetical protein PGT21_034205	0		1		1	1	1	1			5
KAA1075360.1	PCEMA_001861.t1	hypothetical protein PGT21_034212	0		1	1	1	1		1			5
KAA1075379.1	PCEMA_017652.t1	hypothetical protein PGT21_034475	0		1	1	1	1		1			5
KAA1075409.1	-	hypothetical protein PGT21_034864	-		1								1
KAA1075423.1	-	hypothetical protein PGT21_035015	-		1								1
KAA1075425.1	PCEMA_003482.t1	hypothetical protein PGT21_035030	0								1		1
KAA1075714.1	-	hypothetical protein PGT21_000514	-		1								1
KAA1075715.1	-	hypothetical protein PGT21_000740	-		1								1
KAA1075717.1	-	hypothetical protein PGT21_000140	-	2	1	1	1				2		7
KAA1075750.1	-	hypothetical protein PGT21_000677	-		1								1
KAA1076294.1	PCEMA_015146.t1	hypothetical protein PGT21_001613	Hydrolase tropi				1						1
KAA1076296.1	-	hypothetical protein PGT21_001701	-		1								1
KAA1076297.1	-	hypothetical protein PGT21_001701	-				1						1
KAA1076300.1	PCEMA_001605.t1	hypothetical protein PGT21_001784	0	2	1		1	3					7
KAA1076308.1	-	hypothetical protein PGT21_002159	-		1		1					6	8
KAA1076324.1	PCEMA_003701.t1	hypothetical protein PGT21_002646	0	2				1					3
KAA1076332.1	-	hypothetical protein PGT21_002811	-		1		1						2
KAA1076334.1	-	hypothetical protein PGT21_003036, partial	-		1								1
KAA1076340.1	PCEMA_011767.t1	hypothetical protein PGT21_003431	Coupling of ubiquitin conjugation to ER degradation protein 1	2									2
KAA1076372.1	-	hypothetical protein PGT21_004778	-		1		3				3		7
KAA1076387.1	-	hypothetical protein PGT21_005642	-		1								1
KAA1076388.1	-	hypothetical protein PGT21_005664	-		1								1
KAA1076395.1	-	hypothetical protein PGT21_005828	-		1		2						3
KAA1076396.1	-	hypothetical protein PGT21_005850	-		1		2						3
KAA1076409.1	PCEMA_001224.t1	hypothetical protein PGT21_006275	L-ascorbate oxidase						2				2
KAA1076412.1	-	hypothetical protein PGT21_006342	-		1		1						2
KAA1076418.1	-	hypothetical protein PGT21_006494	-		1		1						2
KAA1076429.1	-	hypothetical protein PGT21_006925	-		1	1	1				1		4
KAA1076439.1	-	hypothetical protein PGT21_007203	-		1	1	1						3
KAA1076440.1	PCEMA_000213.t1	hypothetical protein PGT21_007222	0		1		1			1	2		5
KAA1076441.1	-	hypothetical protein PGT21_007287	-		1								1
KAA1076450.1	-	hypothetical protein PGT21_007646	-		1		1						2
KAA1076470.1	-	hypothetical protein PGT21_008110	-		1		1				1		3
KAA1076510.1	-	hypothetical protein PGT21_009775	-		1		2						3
KAA1076528.1	PCEMA_011771.t1	proteasome component pup2	Proteasome subunit alpha type	2									2
KAA1076538.1	-	hypothetical protein PGT21_010706	-		1	1	2						4
KAA1076553.1	-	hypothetical protein PGT21_011382	-		1		1						2
KAA1076561.1	-	hypothetical protein PGT21_011681	-		1		1						2
KAA1076569.1	-	hypothetical protein PGT21_011976	-		1								1
KAA1076585.1	-	hypothetical protein PGT21_012417	-		1		2			1			4
KAA1076586.1	-	hypothetical protein PGT21_012430	-	1	1		1				2		5
KAA1076589.1	PCEMA_010564.t1	hypothetical protein PGT21_012507	0							1			1
KAA1076595.1	-	hypothetical protein PGT21_012731	-		1		1		1	1	1		5
KAA1076602.1	-	hypothetical protein PGT21_012991	-		1		1						2
KAA1076604.1	-	hypothetical protein PGT21_013032	-		1		1			1			3
KAA1076608.1	-	hypothetical protein PGT21_013143	-		1								1
KAA1076629.1	PCEMA_004879.t1	hypothetical protein PGT21_013679	0		1		1				1		3
KAA1076630.1	-	hypothetical protein PGT21_013700	-		1								1
KAA1076633.1	-	hypothetical protein PGT21_013745	-		1		1						2
KAA1076634.1	-	hypothetical protein PGT21_013805	-		1		1						2
KAA1076649.1	-	hypothetical protein PGT21_014371	-		1	1	1			2			5
KAA1076668.1	-	hypothetical protein PGT21_015217	-		1		1						2
KAA1076669.1	-	hypothetical protein PGT21_015239	-		1								1
KAA1076685.1	PCEMA_009565.t1	hypothetical protein PGT21_015994	0		1	1	1	1					4
KAA1076693.1	-	hypothetical protein PGT21_016191	-		1	1	2						4
KAA1076700.1	-	hypothetical protein PGT21_016311	-		1								1
KAA1076702.1	-	hypothetical protein PGT21_016380	-		1	1	1				1		4
KAA1076706.1	-	hypothetical protein PGT21_016433	-		1								1
KAA1076718.1	-	hypothetical protein PGT21_016728	-		1		1						2
KAA1076719.1	PCEMA_008971.t1	alpha mannosidase-like protein	alpha-1,2-Mannosidase	1									1
KAA1076720.1	-	hypothetical protein PGT21_016804	-		1		1						2
KAA1076742.1	-	hypothetical protein PGT21_017418	-		1		3						4
KAA1076747.1	-	hypothetical protein PGT21_017615	-		1		1						2
KAA1076758.1	-	hypothetical protein PGT21_017925	-		1		1				1		3
KAA1076770.1	-	hypothetical protein PGT21_018432	-		1		2			1			4
KAA1076772.1	-	hypothetical protein PGT21_018456	-		1	1	1						3
KAA1076774.1	-	hypothetical protein PGT21_018474	-		1	1				1			3
KAA1076798.1	-	hypothetical protein PGT21_019425	-				1						1
KAA1076805.1	-	hypothetical protein PGT21_019634	-		1		2						3
KAA1076808.1	-	hypothetical protein PGT21_019682	-		1		1						2
KAA1076809.1	-	hypothetical protein PGT21_019690	-	2	1		1						4
KAA1076898.1	PCEMA_000897.t1	ATP-dependent DNA helicase sgs1	0									1	1
KAA1076904.1	-	hypothetical protein PGT21_023500	-		1		1						2
KAA1076915.1	-	hypothetical protein PGT21_024019	-	1	1	1	1		1	1	2		8
KAA1076931.1	-	hypothetical protein PGT21_024424	-		1		1				1		3
KAA1076932.1	-	hypothetical protein PGT21_024435	-		1		1						2
KAA1076936.1	PCEMA_009979.t1	hypothetical protein PGT21_024650	0	3	1		1	1		1			7
KAA1076945.1	-	hypothetical protein PGT21_024851	-							1			1
KAA1076946.1	-	hypothetical protein PGT21_024885	-		1		1						2
KAA1076949.1	-	hypothetical protein PGT21_024942	-							4			4
KAA1076951.1	-	hypothetical protein PGT21_025136	-	1	1	1	1						4
KAA1076957.1	-	hypothetical protein PGT21_025265	-							1			1
KAA1076960.1	-	hypothetical protein PGT21_025430	-		1		1						2
KAA1076962.1	-	hypothetical protein PGT21_025460	-		1		1						2
KAA1076972.1	-	hypothetical protein PGT21_025752	-				1						1
KAA1076975.1	-	hypothetical protein PGT21_025852	-		1		1						2
KAA1076977.1	-	hypothetical protein PGT21_025889	-		1		1			3			5
KAA1076978.1	PCEMA_002785.t1	methionine adenosyltransferase sam2	S-adenosylmethionine synthase					1					1
KAA1076992.1	-	hypothetical protein PGT21_026164	-		1		1					1	3
KAA1076993.1	-	hypothetical protein PGT21_026174	-		1		1						2
KAA1077262.1	PCEMA_000326.t1	hypothetical protein PGT21_001091	Allergen asp f 7 like			1		2					3
KAA1077264.1	PCEMA_000991.t1	hypothetical protein PGT21_001184	0		1		2			1	1		5
KAA1077275.1	-	hypothetical protein PGT21_001612	-		1	1							2
KAA1077282.1	PCEMA_000587.t1	hypothetical protein PGT21_001944	0	3	1	1	2	1	3	2	1		14
KAA1077285.1	-	hypothetical protein PGT21_001978	-							2			2
KAA1077288.1	PCEMA_004923.t1	hypothetical protein PGT21_002029	0		1	1		1		1			4
KAA1077305.1	-	hypothetical protein PGT21_002599	-		1	1	1						3
KAA1077340.1	-	hypothetical protein PGT21_003751	-		1		1						2
KAA1077351.1	PCEMA_011482.t1	hypothetical protein PGT21_004187	0				1						1
KAA1077355.1	-	hypothetical protein PGT21_004337	-		1	1	1						3
KAA1077365.1	-	hypothetical protein PGT21_004847	-		1	1	2		1				5
KAA1077379.1	-	hypothetical protein PGT21_005336	-		1								1
KAA1077386.1	-	hypothetical protein PGT21_005503	-		1	1	1						3
KAA1077399.1	PCEMA_003025.t1	hypothetical protein PGT21_006023	0						1				1
KAA1077411.1	-	hypothetical protein PGT21_006751	-		1								1
KAA1077413.1	PCEMA_008132.t1	hypothetical protein PGT21_006901	0				1	1					2
KAA1077415.1	-	DnaJ- protein scj1	-						1				1
KAA1077420.1	-	hypothetical protein PGT21_007120	-		1		1						2
KAA1077426.1	PCEMA_012796.t1	hypothetical protein PGT21_007302	0	2	1	1	2	1	1	3	1		12
KAA1077429.1	-	hypothetical protein PGT21_007448	-		1	1	1						3
KAA1077430.1	PCEMA_001937.t1	hypothetical protein PGT21_007475	0	2	1			1		3	2	5	14
KAA1077439.1	-	hypothetical protein PGT21_007707	-		1								1
KAA1077454.1	-	hypothetical protein PGT21_008548	-		1								1
KAA1077457.1	PCEMA_006110.t1	Fructose-2,6-bisphosphatase	Fructose-2,6-bisphosphatase							2			2
KAA1077473.1	-	hypothetical protein PGT21_009470	-		1								1
KAA1077475.1	-	hypothetical protein PGT21_009595	-		1		2						3
KAA1077479.1	-	hypothetical protein PGT21_009716	-		1								1
KAA1077486.1	-	hypothetical protein PGT21_010040	-		1	1	1						3
KAA1077495.1	-	hypothetical protein PGT21_010262	-		1		1			1			3
KAA1077510.1	-	hypothetical protein PGT21_010504	-		1								1
KAA1077523.1	-	hypothetical protein PGT21_010721	-		1	1	1						3
KAA1077530.1	-	hypothetical protein PGT21_011040	-		1								1
KAA1077541.1	-	Fructose-bisphosphate aldolase 1	-						1				1
KAA1077550.1	-	hypothetical protein PGT21_011640	-				1						1
KAA1077556.1	-	hypothetical protein PGT21_011776	-				1						1
KAA1077563.1	-	hypothetical protein PGT21_011908	-									1	1
KAA1077567.1	-	hypothetical protein PGT21_012075	-		1		2						3
KAA1077571.1	-	hypothetical protein PGT21_012186	-		1								1
KAA1077572.1	-	hypothetical protein PGT21_012221	-		1		1						2
KAA1077578.1	-	hypothetical protein PGT21_012297	-		1								1
KAA1077586.1	-	hypothetical protein PGT21_012532	-				1					3	4
KAA1077587.1	PCEMA_002881.t1	hypothetical protein PGT21_012550	Cutin hydrolase					1				1	2
KAA1077589.1	-	hypothetical protein PGT21_012678	-		1	1	1						3
KAA1077594.1	-	hypothetical protein PGT21_012816	-		1	1	1						3
KAA1077596.1	-	hypothetical protein PGT21_012862	-		1								1
KAA1077608.1	-	hypothetical protein PGT21_013243	-		1								1
KAA1077613.1	-	hypothetical protein PGT21_013561	-		1								1
KAA1077619.1	-	hypothetical protein PGT21_013750	-		1	1	1						3
KAA1077620.1	-	hypothetical protein PGT21_013767	-			1							1
KAA1077644.1	-	hypothetical protein PGT21_014656	-		1					1	2		4
KAA1077645.1	-	hypothetical protein PGT21_014698	-		1	1							2
KAA1077647.1	-	hypothetical protein PGT21_014771	-		1	1	1				1		4
KAA1077653.1	-	hypothetical protein PGT21_014817	-				1						1
KAA1077662.1	-	hypothetical protein PGT21_015279	-		1								1
KAA1077678.1	-	hypothetical protein PGT21_015803	-		1						1		2
KAA1077683.1	-	hypothetical protein PGT21_015917	-		1		1						2
KAA1077685.1	-	hypothetical protein PGT21_015955	-		1		1						2
KAA1077737.1	-	hypothetical protein PGT21_018425	-		1								1
KAA1077760.1	-	hypothetical protein PGT21_019259	-		1		1						2
KAA1077761.1	-	hypothetical protein PGT21_019273	-		1		2						3
KAA1077772.1	-	hypothetical protein PGT21_019448	-		1		1						2
KAA1077800.1	PCEMA_001758.t1	hypothetical protein PGT21_020369	Barwin-like endoglucanase			1		1	1	1			4
KAA1077806.1	-	hypothetical protein PGT21_020513	-		1	1							2
KAA1077808.1	-	hypothetical protein PGT21_020599	-									1	1
KAA1077817.1	-	hypothetical protein PGT21_020935	-		1		1						2
KAA1077827.1	-	hypothetical protein PGT21_021318	-		1	1	2			1			5
KAA1077832.1	PCEMA_013986.t1	hypothetical protein PGT21_021490	0		1	1	1	1					4
KAA1077835.1	-	hypothetical protein PGT21_021635	-			1							1
KAA1077841.1	-	hypothetical protein PGT21_021766	-		1								1
KAA1077850.1	-	hypothetical protein PGT21_021935	-							1			1
KAA1077858.1	-	hypothetical protein PGT21_022264	-		1	1	1		1				4
KAA1077864.1	-	hypothetical protein PGT21_022456	-	1	1	1	1						4
KAA1077866.1	-	hypothetical protein PGT21_022513	-		1		1						2
KAA1077882.1	-	hypothetical protein PGT21_022860	-		1								1
KAA1077890.1	-	hypothetical protein PGT21_023099	-		1		1						2
KAA1077911.1	-	hypothetical protein PGT21_023574	-		1								1
KAA1077913.1	-	hypothetical protein PGT21_023603	-		1								1
KAA1077915.1	-	hypothetical protein PGT21_023644	-		1		1						2
KAA1077917.1	-	hypothetical protein PGT21_023689	-		1								1
KAA1077933.1	-	hypothetical protein PGT21_024207	-				1						1
KAA1077950.1	-	hypothetical protein PGT21_024596	-		1		2			1			4
KAA1077962.1	-	hypothetical protein PGT21_025231	-	3	1	1	1						6
KAA1077963.1	-	hypothetical protein PGT21_025255	-		1								1
KAA1077965.1	-	hypothetical protein PGT21_025274	-		1								1
KAA1077966.1	-	hypothetical protein PGT21_025298	-		1					2			3
KAA1077967.1	-	hypothetical protein PGT21_025317	-		1		1						2
KAA1077983.1	-	hypothetical protein PGT21_025884	-		1								1
KAA1077988.1	-	hypothetical protein PGT21_026070	-		1	1							2
KAA1077997.1	-	hypothetical protein PGT21_026291	-		1								1
KAA1078004.1	-	hypothetical protein PGT21_026583	-			1	2						3
KAA1078010.1	-	hypothetical protein PGT21_026683	-	2	1	1	2		1	2		1	10
KAA1078012.1	-	hypothetical protein PGT21_026714	-	4						2			6
KAA1078023.1	PCEMA_003305.t1	hypothetical protein PGT21_026950	0	4	1	1	2	2	2	2	1	4	19
KAA1078033.1	PCEMA_010009.t1	hypothetical protein PGT21_027342	0	1		1			1	2	1		6
KAA1078034.1	-	hypothetical protein PGT21_027365	-		1								1
KAA1078038.1	-	hypothetical protein PGT21_027448	-		1		2						3
KAA1078041.1	-	hypothetical protein PGT21_027478	-			1							1
KAA1078044.1	-	hypothetical protein PGT21_027546	-		1		1						2
KAA1078050.1	-	hypothetical protein PGT21_027638	-		1	1	1						3
KAA1078054.1	PCEMA_006451.t1	hypothetical protein PGT21_027761	0					1	1				2
KAA1078058.1	-	hypothetical protein PGT21_027867	-		1	1	1						3
KAA1078065.1	-	hypothetical protein PGT21_027981	-		1	1							2
KAA1078068.1	-	hypothetical protein PGT21_028028	-		1		1						2
KAA1078071.1	-	hypothetical protein PGT21_028066	-		1								1
KAA1078083.1	-	hypothetical protein PGT21_028330	-		1						1		2
KAA1078086.1	PCEMA_012010.t1	hypothetical protein PGT21_028439	0	2	1			2	1	5			11
KAA1078088.1	PCEMA_002930.t1	hypothetical protein PGT21_028459	0		1	1				1			3
KAA1078100.1	-	hypothetical protein PGT21_028609	-		1	1	1				1		4
KAA1078103.1	-	hypothetical protein PGT21_028678	-		1		2						3
KAA1078109.1	-	hypothetical protein PGT21_028763	-		1		1						2
KAA1078110.1	-	hypothetical protein PGT21_028763	-		1								1
KAA1078114.1	-	hypothetical protein PGT21_028814	-		1								1
KAA1078117.1	-	hypothetical protein PGT21_028850	-		1	1	1						3
KAA1078140.1	-	hypothetical protein PGT21_029319	-						1				1
KAA1078142.1	PCEMA_002624.t1	hypothetical protein PGT21_029331	0						1				1
KAA1078147.1	-	hypothetical protein PGT21_029404	-		1								1
KAA1078155.1	-	hypothetical protein PGT21_029632	-		1								1
KAA1078157.1	PCEMA_003232.t1	hypothetical protein PGT21_029689	0						1				1
KAA1078171.1	-	hypothetical protein PGT21_029952	-		1		1						2
KAA1078173.1	PCEMA_016172.t1	hypothetical protein PGT21_029996	0	1									1
KAA1078178.1	-	hypothetical protein PGT21_030072	-		1	1	1				1		4
KAA1078180.1	-	hypothetical protein PGT21_030101	-		1	1							2
KAA1078191.1	-	hypothetical protein PGT21_030279	-		1		1			1			3
KAA1078194.1	-	hypothetical protein PGT21_030300	-		1	1	2			2	2		8
KAA1078205.1	-	hypothetical protein PGT21_030535	-		1	1	1						3
KAA1078222.1	-	hypothetical protein PGT21_030912	-		1	1	1						3
KAA1078223.1	-	hypothetical protein PGT21_030949	-		1	1	2						4
KAA1078225.1	-	hypothetical protein PGT21_030997	-		1	1	2						4
KAA1078231.1	-	hypothetical protein PGT21_031305	-		1		1						2
KAA1078234.1	-	hypothetical protein PGT21_031380	-		1								1
KAA1078243.1	-	hypothetical protein PGT21_031561	-		1		2						3
KAA1078253.1	PCEMA_003412.t1	hypothetical protein PGT21_031885	Receptor likey region, transmembrane domain-and ring domain-containing protein 3						1				1
KAA1078254.1	-	hypothetical protein PGT21_031907	-		1		1						2
KAA1078257.1	PCEMA_012017.t1	hypothetical protein PGT21_031994	0		1				1				2
KAA1078262.1	-	hypothetical protein PGT21_032055	-		1	1	1						3
KAA1078277.1	-	hypothetical protein PGT21_032398	-		1		1						2
KAA1078298.1	-	hypothetical protein PGT21_032971	-		1								1
KAA1078314.1	-	hypothetical protein PGT21_033274	-		1								1
KAA1078326.1	-	hypothetical protein PGT21_033472	-		1								1
KAA1078332.1	-	hypothetical protein PGT21_033692	-		1	1	1						3
KAA1078335.1	PCEMA_003172.t1	hypothetical protein PGT21_033731	0						1				1
KAA1078361.1	-	hypothetical protein PGT21_033983	-		1	1							2
KAA1078373.1	-	hypothetical protein PGT21_034210	-		1	1	1						3
KAA1078391.1	-	hypothetical protein PGT21_034467	-		1	1	2						4
KAA1078396.1	-	hypothetical protein PGT21_034571	-		1		1						2
KAA1078416.1	-	hypothetical protein PGT21_034863	-		1								1
KAA1078425.1	-	hypothetical protein PGT21_034934	-		1		1						2
KAA1078428.1	-	hypothetical protein PGT21_034950	-		1		1				2		4
KAA1078435.1	-	hypothetical protein PGT21_035104	-		1		1						2
KAA1078437.1	-	hypothetical protein PGT21_035109	-		1	1	1					1	4
KAA1078440.1	-	hypothetical protein PGT21_035135	-		1	2	1						4
KAA1078442.1	-	hypothetical protein PGT21_035156	-			1							1
KAA1078443.1	-	hypothetical protein PGT21_035160	-		1								1
KAA1078455.1	-	hypothetical protein PGT21_035288	-		1		1						2
KAA1078463.1	PCEMA_009860.t1	hypothetical protein PGT21_035337	0									1	1
KAA1078465.1	-	hypothetical protein PGT21_035348	-		1								1
KAA1078468.1	-	hypothetical protein PGT21_035393	-	2	1		2			2			7
KAA1078701.1	-	hypothetical protein PGT21_000570	-		1								1
KAA1078705.1	-	hypothetical protein PGT21_000218	-		1								1
KAA1079193.1	-	hypothetical protein PGT21_003337	-		1								1
KAA1079198.1	-	hypothetical protein PGT21_003573	-		1								1
KAA1079200.1	-	hypothetical protein PGT21_003603	-				1						1
KAA1079204.1	-	hypothetical protein PGT21_003716	-	1	1	1	2			1	1		7
KAA1079209.1	-	hypothetical protein PGT21_003839	-							3			3
KAA1079211.1	-	hypothetical protein PGT21_003890	-		1								1
KAA1079212.1	-	hypothetical protein PGT21_003928	-		1	1	1			2			5
KAA1079213.1	-	hypothetical protein PGT21_003948	-		1	1	1						3
KAA1079219.1	PCEMA_000048.t1	hypothetical protein PGT21_050081	0					1	5	1			7
KAA1079221.1	-	hypothetical protein PGT21_004329	-		1		1			1	1		4
KAA1079225.1	-	hypothetical protein PGT21_004396	-			1							1
KAA1079230.1	-	hypothetical protein PGT21_004633	-		1	1	1						3
KAA1079233.1	-	hypothetical protein PGT21_004697	-			1					1		2
KAA1079235.1	-	hypothetical protein PGT21_004713	-		1		1						2
KAA1079265.1	PCEMA_004663.t1	hypothetical protein PGT21_005898	0		1	1		4			1		7
KAA1079267.1	-	hypothetical protein PGT21_005911	-		1							2	3
KAA1079282.1	PCEMA_007473.t1	hypothetical protein PGT21_006573	0		1			2				1	4
KAA1079284.1	-	hypothetical protein PGT21_006587	-				1						1
KAA1079286.1	PCEMA_002068.t1	hypothetical protein PGT21_006662	0		1	1		4		2			8
KAA1079290.1	-	hypothetical protein PGT21_006742	-		1		1						2
KAA1079304.1	-	hypothetical protein PGT21_007058	-		1	1							2
KAA1079305.1	-	hypothetical protein PGT21_007070	-		1	1	1						3
KAA1079319.1	-	hypothetical protein PGT21_007849	-		1		1						2
KAA1079321.1	-	hypothetical protein PGT21_007877	-		1	1	1						3
KAA1079330.1	-	hypothetical protein PGT21_008305	-		1	1	1			1			4
KAA1079332.1	PCEMA_016345.t1	hypothetical protein PGT21_008411	0									1	1
KAA1079360.1	-	hypothetical protein PGT21_009223	-		1								1
KAA1079362.1	-	hypothetical protein PGT21_009261	-				1						1
KAA1079364.1	PCEMA_004560.t1	hypothetical protein PGT21_009303	0						1				1
KAA1079367.1	-	hypothetical protein PGT21_009404	-		1								1
KAA1079389.1	-	hypothetical protein PGT21_009904	-		1								1
KAA1079391.1	-	hypothetical protein PGT21_009934	-		1	1	1						3
KAA1079394.1	-	hypothetical protein PGT21_010005	-			1							1
KAA1079413.1	-	hypothetical protein PGT21_010588	-		1								1
KAA1079438.1	-	hypothetical protein PGT21_011357	-		1								1
KAA1079445.1	-	hypothetical protein PGT21_011767	-		1	1							2
KAA1079461.1	-	hypothetical protein PGT21_012184	-		1	1							2
KAA1079471.1	-	hypothetical protein PGT21_012471	-				1						1
KAA1079475.1	-	hypothetical protein PGT21_012577	-		1	1	1			1			4
KAA1079484.1	-	hypothetical protein PGT21_012856	-		1		2						3
KAA1079516.1	-	hypothetical protein PGT21_014377	-	1	1		1						3
KAA1079517.1	-	hypothetical protein PGT21_014394	-	2									2
KAA1079519.1	-	hypothetical protein PGT21_014540	-		1		1						2
KAA1079529.1	-	hypothetical protein PGT21_015038	-		1		1						2
KAA1079539.1	PCEMA_013292.t1	hypothetical protein PGT21_015332	0		1					1			2
KAA1079542.1	-	hypothetical protein PGT21_015465	-	1	1								2
KAA1079544.1	-	hypothetical protein PGT21_015508	-				1						1
KAA1079553.1	-	hypothetical protein PGT21_015880	-							1			1
KAA1079556.1	-	hypothetical protein PGT21_015907	-		1		1						2
KAA1079565.1	-	hypothetical protein PGT21_016164	-		1								1
KAA1079583.1	-	hypothetical protein PGT21_016741	-		1	1	1						3
KAA1079588.1	-	hypothetical protein PGT21_016807	-		1								1
KAA1079596.1	-	hypothetical protein PGT21_016898	-				1						1
KAA1079600.1	-	hypothetical protein PGT21_016982, partial	-				1						1
KAA1079603.1	-	hypothetical protein PGT21_017057	-		1		1						2
KAA1079619.1	-	hypothetical protein PGT21_017591	-		1	1	1						3
KAA1079620.1	PCEMA_012902.t1	hypothetical protein PGT21_017602	0	1	1	1	1			1		3	8
KAA1079621.1	-	hypothetical protein PGT21_017706	-		1								1
KAA1079628.1	PCEMA_002736.t1	hypothetical protein PGT21_018015	0					1					1
KAA1079665.1	-	hypothetical protein PGT21_020314	-		1		1						2
KAA1079669.1	-	hypothetical protein PGT21_020381	-		1		1						2
KAA1079670.1	-	hypothetical protein PGT21_020402	-		1								1
KAA1079672.1	PCEMA_001241.t1	hypothetical protein PGT21_020450	0		1	1	1	2		1			6
KAA1079673.1	-	hypothetical protein PGT21_020486	-		1								1
KAA1079674.1	-	hypothetical protein PGT21_020507	-			1	1			1			3
KAA1079677.1	-	hypothetical protein PGT21_020672	-		1		1						2
KAA1079687.1	-	hypothetical protein PGT21_020950	-		1								1
KAA1079691.1	-	hypothetical protein PGT21_021020	-		1		1						2
KAA1079693.1	-	hypothetical protein PGT21_021041	-		1		1						2
KAA1079695.1	-	hypothetical protein PGT21_021062	-		1		1					1	3
KAA1079697.1	-	hypothetical protein PGT21_021108	-		1								1
KAA1079698.1	-	hypothetical protein PGT21_021135	-		1		1						2
KAA1079699.1	-	hypothetical protein PGT21_021135	-		1		1						2
KAA1079706.1	-	hypothetical protein PGT21_021992	-		1	1	1						3
KAA1079710.1	-	hypothetical protein PGT21_022083	-		1								1
KAA1079711.1	-	hypothetical protein PGT21_022105	-		1								1
KAA1079717.1	-	hypothetical protein PGT21_022295	-		1	1							2
KAA1079718.1	-	hypothetical protein PGT21_022315	-		1		1				1		3
KAA1079719.1	-	hypothetical protein PGT21_022321	-		1	1	1						3
KAA1079720.1	-	hypothetical protein PGT21_022338	-		1	1	1						3
KAA1079721.1	-	hypothetical protein PGT21_022360	-		1		1						2
KAA1079722.1	-	hypothetical protein PGT21_022377	-		1	1	1						3
KAA1079732.1	-	hypothetical protein PGT21_022656	-						1				1
KAA1079738.1	-	hypothetical protein PGT21_022802	-		1								1
KAA1079750.1	-	hypothetical protein PGT21_023096	-		1		1						2
KAA1079756.1	-	hypothetical protein PGT21_023251	-		1	1	1						3
KAA1079767.1	-	hypothetical protein PGT21_023608	-		1	1	1						3
KAA1079768.1	-	hypothetical protein PGT21_023608	-		1								1
KAA1079772.1	-	hypothetical protein PGT21_023792	-							1			1
KAA1079775.1	-	hypothetical protein PGT21_023849	-		1								1
KAA1079794.1	-	hypothetical protein PGT21_024491	-		1								1
KAA1079812.1	-	Peptidyl-prolyl cis-trans isomerase B	-		1								1
KAA1079818.1	-	hypothetical protein PGT21_025242	-		1	1	1					3	6
KAA1079832.1	-	hypothetical protein PGT21_025488	-		1		1			1			3
KAA1079841.1	-	hypothetical protein PGT21_025643	-		1	1							2
KAA1079842.1	-	hypothetical protein PGT21_025654	-							3			3
KAA1079855.1	-	hypothetical protein PGT21_025827	-		1		1						2
KAA1079860.1	-	hypothetical protein PGT21_025922	-		1	1	1						3
KAA1079861.1	-	hypothetical protein PGT21_025941	-		1		1						2
KAA1080283.1	PCEMA_003335.t1	hypothetical protein PGT21_001084	0					2					2
KAA1080289.1	-	hypothetical protein PGT21_001304	-		1								1
KAA1080290.1	-	hypothetical protein PGT21_001317	-		1								1
KAA1080299.1	-	hypothetical protein PGT21_001485	-		1	1	1						3
KAA1080300.1	PCEMA_003101.t1	hypothetical protein PGT21_001505	0		1	1	3			1	1		7
KAA1080306.1	PCEMA_012419.t1	Autophagy protein 22	Autophagy-related protein 22-2									1	1
KAA1080312.1	-	hypothetical protein PGT21_002082	-		1		1					1	3
KAA1080320.1	-	hypothetical protein PGT21_002199	-		1	1	2				2		6
KAA1080361.1	-	hypothetical protein PGT21_004214	-		1	2	2			1			6
KAA1080368.1	-	hypothetical protein PGT21_004409	-		1								1
KAA1080374.1	-	hypothetical protein PGT21_004603	-		1		1						2
KAA1080381.1	-	hypothetical protein PGT21_004862	-		1		1						2
KAA1080382.1	-	hypothetical protein PGT21_004876	-		1		1						2
KAA1080386.1	-	hypothetical protein PGT21_005019	-		1		1						2
KAA1080390.1	-	hypothetical protein PGT21_005095	-		1		1						2
KAA1080401.1	PCEMA_009925.t1	hypothetical protein PGT21_005533	0	1							1		2
KAA1080402.1	-	hypothetical protein PGT21_005556	-		1		1						2
KAA1080403.1	PCEMA_001105.t1	hypothetical protein PGT21_005579	0		1	1	2			1			5
KAA1080410.1	-	hypothetical protein PGT21_005791	-		1		1						2
KAA1080414.1	-	hypothetical protein PGT21_006067	-		1		1						2
KAA1080416.1	-	hypothetical protein PGT21_006170	-							1			1
KAA1080420.1	-	hypothetical protein PGT21_006261	-		1	1	2						4
KAA1080421.1	-	hypothetical protein PGT21_006280	-		1	1	2						4
KAA1080423.1	PCEMA_010702.t1	hypothetical protein PGT21_006307	0								1		1
KAA1080424.1	-	hypothetical protein PGT21_006337	-		1		1						2
KAA1080426.1	-	hypothetical protein PGT21_006379	-		1		1						2
KAA1080431.1	PCEMA_012254.t1	hypothetical protein PGT21_006535	0				1						1
KAA1080437.1	-	hypothetical protein PGT21_006776	-		1								1
KAA1080438.1	-	hypothetical protein PGT21_006851	-		1								1
KAA1080471.1	-	hypothetical protein PGT21_008672	-		1		1						2
KAA1080479.1	-	hypothetical protein PGT21_008882	-		1	2	1						4
KAA1080480.1	-	hypothetical protein PGT21_008960	-		1		1						2
KAA1080482.1	-	hypothetical protein PGT21_008975	-		1		1						2
KAA1080483.1	-	hypothetical protein PGT21_008982	-		1	1	1						3
KAA1080488.1	-	hypothetical protein PGT21_009100	-		1								1
KAA1080490.1	-	hypothetical protein PGT21_009196	-		1		1						2
KAA1080496.1	-	hypothetical protein PGT21_009355	-		1		1						2
KAA1080502.1	-	hypothetical protein PGT21_009505	-		1		1						2
KAA1080515.1	PCEMA_012235.t1	hypothetical protein PGT21_010004	Protein transport protein sec73									1	1
KAA1080520.1	-	hypothetical protein PGT21_010304	-		1	1	1						3
KAA1080524.1	-	hypothetical protein PGT21_010358	-		1		1						2
KAA1080529.1	-	hypothetical protein PGT21_010497	-		1		1						2
KAA1080531.1	-	hypothetical protein PGT21_010598	-		1		1						2
KAA1080537.1	PCEMA_003353.t1	hypothetical protein PGT21_010826	0	1	1	1	2	3		1	1		10
KAA1080541.1	-	hypothetical protein PGT21_011009	-		1		2			1	1		5
KAA1080549.1	-	hypothetical protein PGT21_011204	-		1		1						2
KAA1080551.1	-	hypothetical protein PGT21_011244	-		1		1						2
KAA1080552.1	-	hypothetical protein PGT21_011265	-		1		1			1			3
KAA1080557.1	-	hypothetical protein PGT21_011440	-		1		2						3
KAA1080593.1	-	hypothetical protein PGT21_013880	-						1		1		2
KAA1080602.1	-	hypothetical protein PGT21_014226	-				1						1
KAA1080603.1	-	hypothetical protein PGT21_014233	-		1		2						3
KAA1080605.1	-	hypothetical protein PGT21_014300	-		1		1						2
KAA1080618.1	-	hypothetical protein PGT21_014915	-				1						1
KAA1080636.1	-	hypothetical protein PGT21_015419	-				1						1
KAA1080642.1	-	hypothetical protein PGT21_015564	-							1			1
KAA1080643.1	-	hypothetical protein PGT21_015588	-		1	1	1						3
KAA1080650.1	-	hypothetical protein PGT21_015873	-		1		1						2
KAA1080653.1	-	hypothetical protein PGT21_015930	-		1		1						2
KAA1080658.1	-	hypothetical protein PGT21_016072	-		1		1						2
KAA1080677.1	-	hypothetical protein PGT21_016958	-		1								1
KAA1080679.1	-	hypothetical protein PGT21_017021	-		1		1						2
KAA1080694.1	-	hypothetical protein PGT21_017431	-		1		1						2
KAA1080698.1	-	hypothetical protein PGT21_017550	-		1								1
KAA1080699.1	-	hypothetical protein PGT21_017550	-		1								1
KAA1080708.1	-	hypothetical protein PGT21_017838	-		1	1	1						3
KAA1080715.1	-	hypothetical protein PGT21_017965	-		1	1	2						4
KAA1080717.1	-	hypothetical protein PGT21_018030	-		1		2						3
KAA1080722.1	-	hypothetical protein PGT21_018124	-		1		2						3
KAA1080723.1	-	hypothetical protein PGT21_018148	-		1	1	1						3
KAA1080727.1	-	hypothetical protein PGT21_018349	-				1						1
KAA1080734.1	-	hypothetical protein PGT21_018761	-	1	1		1						3
KAA1080735.1	-	hypothetical protein PGT21_018776	-	1	1	1	2						5
KAA1080736.1	-	hypothetical protein PGT21_018791	-								1		1
KAA1080754.1	-	hypothetical protein PGT21_019457	-		1		1						2
KAA1080760.1	-	hypothetical protein PGT21_019559	-		1		1						2
KAA1080761.1	-	hypothetical protein PGT21_019570	-		1		2			1			4
KAA1080765.1	-	hypothetical protein PGT21_019671	-		1	1	1						3
KAA1080770.1	-	hypothetical protein PGT21_019970	-		1	1							2
KAA1080783.1	-	hypothetical protein PGT21_020855	-		1		1						2
KAA1080791.1	-	hypothetical protein PGT21_021192	-				1						1
KAA1080800.1	-	hypothetical protein PGT21_021489	-		1								1
KAA1080802.1	-	hypothetical protein PGT21_021568	-		1		4				1		6
KAA1080818.1	-	hypothetical protein PGT21_022313	-		1		1						2
KAA1080844.1	-	hypothetical protein PGT21_023286	-		1		1						2
KAA1080845.1	-	hypothetical protein PGT21_023286	-		1		1						2
KAA1080849.1	-	hypothetical protein PGT21_023709	-									2	2
KAA1080871.1	-	hypothetical protein PGT21_024329	-		1		1			1			3
KAA1080873.1	-	hypothetical protein PGT21_024357	-	1			1						2
KAA1080874.1	-	hypothetical protein PGT21_024378	-							1			1
KAA1080882.1	PCEMA_008844.t1	hypothetical protein PGT21_024574	0						1				1
KAA1080893.1	-	hypothetical protein PGT21_024801	-		1		1						2
KAA1080908.1	-	hypothetical protein PGT21_025165	-		1		1						2
KAA1080909.1	-	hypothetical protein PGT21_025218	-		1	1	3			1	1		7
KAA1080928.1	-	hypothetical protein PGT21_025498	-		1	1							2
KAA1080932.1	-	hypothetical protein PGT21_025565	-		1		1						2
KAA1080933.1	-	hypothetical protein PGT21_025660	-		1		1						2
KAA1080936.1	-	hypothetical protein PGT21_025800	-				1						1
KAA1080940.1	-	hypothetical protein PGT21_025916	-							1			1
KAA1080944.1	-	hypothetical protein PGT21_026016	-		1		2						3
KAA1080954.1	-	hypothetical protein PGT21_026238	-		1		1						2
KAA1080960.1	-	hypothetical protein PGT21_026369	-			1							1
KAA1080962.1	-	hypothetical protein PGT21_026402	-				1						1
KAA1080966.1	-	hypothetical protein PGT21_026466	-		1		1						2
KAA1080971.1	-	hypothetical protein PGT21_026555	-		1		2						3
KAA1080977.1	-	hypothetical protein PGT21_026786	-		1		1						2
KAA1080978.1	-	hypothetical protein PGT21_026836	-		1								1
KAA1080980.1	-	hypothetical protein PGT21_026862	-		1		1						2
KAA1080981.1	-	hypothetical protein PGT21_026869	-		1		1						2
KAA1080983.1	-	hypothetical protein PGT21_026927	-			1							1
KAA1080989.1	PCEMA_013849.t1	hypothetical protein PGT21_027119	Protein TOO MANY MOUTHS		1		1	1					3
KAA1081000.1	-	hypothetical protein PGT21_027250	-		1								1
KAA1081017.1	PCEMA_003465.t1	hypothetical protein PGT21_027720	0					1					1
KAA1081026.1	-	hypothetical protein PGT21_027877	-		1	1	1						3
KAA1081032.1	-	hypothetical protein PGT21_027978	-			1							1
KAA1081033.1	-	hypothetical protein PGT21_028002	-	1	1	1	1						4
KAA1081039.1	-	hypothetical protein PGT21_028142	-		1	1	2						4
KAA1081043.1	-	hypothetical protein PGT21_028173	-	3	1	1	2		1				8
KAA1081054.1	-	hypothetical protein PGT21_028312	-							1			1
KAA1081064.1	-	hypothetical protein PGT21_028667	-		1		1						2
KAA1081065.1	-	hypothetical protein PGT21_028696	-		1		2						3
KAA1081087.1	-	hypothetical protein PGT21_029092	-		1								1
KAA1081094.1	PCEMA_015972.t1	hypothetical protein PGT21_029213	0		1	1	1	1			1	1	6
KAA1081103.1	-	hypothetical protein PGT21_029443	-		1								1
KAA1081105.1	-	hypothetical protein PGT21_029467	-		1		1						2
KAA1081114.1	-	hypothetical protein PGT21_029650	-		1		1						2
KAA1081115.1	-	hypothetical protein PGT21_029657	-				1						1
KAA1081117.1	-	hypothetical protein PGT21_029675	-		1		2						3
KAA1081130.1	PCEMA_002389.t1	hypothetical protein PGT21_029877	0		1	1	2	1	1	1	1		8
KAA1081143.1	-	hypothetical protein PGT21_030299	-		1	1	2						4
KAA1081148.1	PCEMA_014687.t1	hypothetical protein PGT21_030346	0	1		1				1		1	4
KAA1081149.1	PCEMA_018660.t1	hypothetical protein PGT21_030363	0		1	2	2	1		1		1	8
KAA1081150.1	-	hypothetical protein PGT21_030463	-		1		1				1		3
KAA1081162.1	-	hypothetical protein PGT21_030649	-		1	1	1				9		12
KAA1081163.1	-	hypothetical protein PGT21_030674	-				1						1
KAA1081172.1	-	hypothetical protein PGT21_030800	-		1		1						2
KAA1081178.1	-	hypothetical protein PGT21_030909	-		1	1	1						3
KAA1081185.1	-	hypothetical protein PGT21_030970	-		1		1						2
KAA1081186.1	-	hypothetical protein PGT21_030970	-		1		1						2
KAA1081203.1	-	hypothetical protein PGT21_031244	-		1		1			1	3		6
KAA1081209.1	-	hypothetical protein PGT21_031342	-		1		1						2
KAA1081211.1	-	hypothetical protein PGT21_031369	-		1		1						2
KAA1081215.1	-	hypothetical protein PGT21_031475	-		1		2				1		4
KAA1081218.1	PCEMA_002134.t1	hypothetical protein PGT21_031492	0	3	1		1	6	2		1		14
KAA1081220.1	-	hypothetical protein PGT21_031523	-		1		1						2
KAA1081227.1	-	hypothetical protein PGT21_031650	-		1		1			1			3
KAA1081252.1	-	hypothetical protein PGT21_032186	-	1	1	1	1						4
KAA1081254.1	-	hypothetical protein PGT21_032273	-		1	1	2			1			5
KAA1081284.1	-	hypothetical protein PGT21_033066	-		1		1						2
KAA1081285.1	-	hypothetical protein PGT21_033070	-		1								1
KAA1081292.1	-	hypothetical protein PGT21_033239	-		1		1						2
KAA1081303.1	PCEMA_004613.t1	hypothetical protein PGT21_033398	0					1					1
KAA1081304.1	PCEMA_006315.t1	hypothetical protein PGT21_050297	0					1	1	1			3
KAA1081333.1	-	hypothetical protein PGT21_034075	-		1								1
KAA1081342.1	-	hypothetical protein PGT21_034385	-		1	1	1						3
KAA1081349.1	-	hypothetical protein PGT21_034476	-		1		2			2			5
KAA1081351.1	-	hypothetical protein PGT21_034504	-		1		1						2
KAA1081353.1	-	hypothetical protein PGT21_034536	-									1	1
KAA1081357.1	-	hypothetical protein PGT21_034588	-	1									1
KAA1081359.1	-	hypothetical protein PGT21_034612	-		1		1			2			4
KAA1081373.1	-	hypothetical protein PGT21_034797	-		1		1						2
KAA1081375.1	-	hypothetical protein PGT21_034814	-		1	1	1			2	1		6
KAA1081377.1	-	hypothetical protein PGT21_034898	-		1		1						2
KAA1081380.1	-	hypothetical protein PGT21_034936	-		1		1						2
KAA1081382.1	-	hypothetical protein PGT21_034985	-		1		1						2
KAA1081391.1	PCEMA_001567.t1	isocitrate dehydrogenase (NAD(+)) idh1	Isocitrate dehydrogenase [NAD] subunit, mitochondrial					1					1
KAA1081394.1	-	hypothetical protein PGT21_035162	-		1		1						2
KAA1081404.1	-	hypothetical protein PGT21_035239	-	1	1	1	1				1		5
KAA1081405.1	PCEMA_018608.t1	hypothetical protein PGT21_035242	0		1		1		1	1	1		5
KAA1081421.1	PCEMA_005680.t1	hypothetical protein PGT21_035419	0	4	1		1				1		7
KAA1081446.1	-	hypothetical protein PGT21_035712	-	2	1		2			1			6
KAA1081457.1	-	hypothetical protein PGT21_035833	-		1		1						2
KAA1082423.1	-	hypothetical protein PGT21_002675	-				2						2
KAA1082429.1	-	hypothetical protein PGT21_002991	-		1					1			2
KAA1082434.1	PCEMA_002051.t1	hypothetical protein PGT21_003265	0		1			1					2
KAA1082441.1	-	hypothetical protein PGT21_003467	-		1		1						2
KAA1082444.1	-	hypothetical protein PGT21_003536	-							1			1
KAA1082447.1	PCEMA_002756.t1	acetyl-coenzyme-A carboxylase	Acetyl-coa carboxylase	1									1
KAA1082448.1	-	hypothetical protein PGT21_003782	-		1		1						2
KAA1082452.1	-	hypothetical protein PGT21_003848	-				1						1
KAA1082462.1	PCEMA_014458.t1	hypothetical protein PGT21_004115	Protein TIC 214		1		1						2
KAA1082465.1	-	hypothetical protein PGT21_004168	-		1		2						3
KAA1082467.1	-	hypothetical protein PGT21_004193	-		1		1						2
KAA1082479.1	PCEMA_000359.t1	hypothetical protein PGT21_004716	0	2						1	1		4
KAA1082490.1	-	hypothetical protein PGT21_005014	-		1		2						3
KAA1082496.1	PCEMA_007472.t1	hypothetical protein PGT21_005382	0		1		1			3			5
KAA1082497.1	-	hypothetical protein PGT21_005394	-		1		1						2
KAA1082498.1	-	hypothetical protein PGT21_005428	-				2						2
KAA1082499.1	-	hypothetical protein PGT21_005435	-		1								1
KAA1082503.1	-	hypothetical protein PGT21_005583	-		1		1			1			3
KAA1082507.1	-	hypothetical protein PGT21_005743	-									1	1
KAA1082517.1	PCEMA_009089.t1	hypothetical protein PGT21_005947	0		1		1				4		6
KAA1082518.1	-	hypothetical protein PGT21_005962	-		1		1					1	3
KAA1082521.1	-	hypothetical protein PGT21_005982	-							1			1
KAA1082534.1	-	hypothetical protein PGT21_006299	-		1		1						2
KAA1082535.1	-	hypothetical protein PGT21_006312	-		1	1	1						3
KAA1082537.1	-	hypothetical protein PGT21_006345	-		1		1			2			4
KAA1082550.1	-	hypothetical protein PGT21_006728	-		1		1						2
KAA1082578.1	-	hypothetical protein PGT21_007403	-		1		2			1			4
KAA1082584.1	-	hypothetical protein PGT21_007545	-		1		3						4
KAA1082608.1	-	hypothetical protein PGT21_008214	-			1	1						2
KAA1082610.1	-	hypothetical protein PGT21_008241	-		1		1						2
KAA1082613.1	-	hypothetical protein PGT21_008332	-		1		1						2
KAA1082620.1	-	hypothetical protein PGT21_008626	-				1			1			2
KAA1082662.1	-	hypothetical protein PGT21_009783	-		1	1	2						4
KAA1082672.1	-	hypothetical protein PGT21_010063	-				1						1
KAA1082676.1	PCEMA_003420.t1	hypothetical protein PGT21_010134	0				1	1					2
KAA1082695.1	-	hypothetical protein PGT21_010734	-		1		1						2
KAA1082699.1	-	hypothetical protein PGT21_011140	-		1								1
KAA1082701.1	PCEMA_005796.t1	hypothetical protein PGT21_011218	Carboxypeptidase				1						1
KAA1082703.1	-	hypothetical protein PGT21_011250	-		1		1						2
KAA1082727.1	-	hypothetical protein PGT21_012219	-		1		1						2
KAA1082737.1	-	hypothetical protein PGT21_012642	-		1	1	2				1		5
KAA1082749.1	PCEMA_018742.t1	hypothetical protein PGT21_013247	0	2	1		1	1	1	1	1	1	9
KAA1082759.1	-	hypothetical protein PGT21_013612	-		1		1						2
KAA1082763.1	-	hypothetical protein PGT21_013828	-		1		2						3
KAA1082767.1	-	hypothetical protein PGT21_013932	-		1		1			2			4
KAA1082779.1	-	hypothetical protein PGT21_014398	-		1		1				2		4
KAA1082794.1	PCEMA_013276.t1	hypothetical protein PGT21_014842	PR-1									1	1
KAA1082809.1	-	hypothetical protein PGT21_015293	-		1		1						2
KAA1082810.1	-	hypothetical protein PGT21_015303	-		1		1						2
KAA1082814.1	-	hypothetical protein PGT21_015339	-		1		3						4
KAA1082815.1	-	hypothetical protein PGT21_015376	-		1		2						3
KAA1082817.1	-	hypothetical protein PGT21_015391	-		1		2						3
KAA1082822.1	-	hypothetical protein PGT21_015522	-		1		2						3
KAA1082840.1	-	hypothetical protein PGT21_016278	-		1								1
KAA1082844.1	PCEMA_017414.t1	hypothetical protein PGT21_016404	0	2								1	3
KAA1082845.1	-	hypothetical protein PGT21_016422	-	2									2
KAA1082846.1	-	hypothetical protein PGT21_016436	-		1		1						2
KAA1082847.1	-	hypothetical protein PGT21_016447	-		1		1		1				3
KAA1082851.1	-	hypothetical protein PGT21_016754	-							1			1
KAA1082895.1	-	hypothetical protein PGT21_019625	-		1								1
KAA1082904.1	-	hypothetical protein PGT21_019944	-		1		1						2
KAA1082905.1	-	hypothetical protein PGT21_019980	-		1		1						2
KAA1082908.1	-	hypothetical protein PGT21_020033	-	1	1		1						3
KAA1082909.1	PCEMA_015148.t1	hypothetical protein PGT21_020100	0	2	1	1	2	1					7
KAA1082912.1	PCEMA_004722.t1	hypothetical protein PGT21_020166	0	2	1		1	1	1		2		8
KAA1082915.1	-	hypothetical protein PGT21_020247	-						1				1
KAA1082919.1	-	hypothetical protein PGT21_020418	-		1								1
KAA1082928.1	-	hypothetical protein PGT21_020641	-		1	1	2						4
KAA1082933.1	-	hypothetical protein PGT21_020753	-		1	1	1			2	1	1	7
KAA1082937.1	-	hypothetical protein PGT21_020871	-		1	1							2
KAA1082939.1	-	hypothetical protein PGT21_020942	-		1		1				1		3
KAA1082940.1	-	hypothetical protein PGT21_020972	-		1		1						2
KAA1082943.1	-	hypothetical protein PGT21_021120	-		1		1						2
KAA1082945.1	-	hypothetical protein PGT21_021145	-		1	1	1						3
KAA1082950.1	PCEMA_004026.t1	hypothetical protein PGT21_021248	0								1		1
KAA1082952.1	-	hypothetical protein PGT21_021308	-		1		2						3
KAA1082953.1	-	hypothetical protein PGT21_021324	-							1			1
KAA1082954.1	-	hypothetical protein PGT21_021342	-		1		1						2
KAA1082955.1	-	hypothetical protein PGT21_021342	-		1								1
KAA1082956.1	-	hypothetical protein PGT21_021354	-		1		1						2
KAA1082957.1	-	hypothetical protein PGT21_021367	-		1	1	1						3
KAA1082981.1	-	hypothetical protein PGT21_021934	-		1		1			2			4
KAA1082989.1	-	hypothetical protein PGT21_022156	-		1		1						2
KAA1082991.1	-	hypothetical protein PGT21_022191	-		1		1						2
KAA1082994.1	-	hypothetical protein PGT21_022266	-		1		1						2
KAA1082996.1	-	hypothetical protein PGT21_022306	-		1		1						2
KAA1082997.1	PCEMA_000204.t1	hypothetical protein PGT21_022337	0							1			1
KAA1082999.1	-	hypothetical protein PGT21_022394	-	1	1		1						3
KAA1083001.1	-	hypothetical protein PGT21_022548	-		1								1
KAA1083007.1	-	hypothetical protein PGT21_022705	-		1		2						3
KAA1083012.1	-	hypothetical protein PGT21_022741	-				1						1
KAA1083038.1	PCEMA_001528.t1	Peptidyl-prolyl cis-trans isomerase B	Peptidyl-prolyl cis-trans isomerase		1	1	2	1			1	1	7
KAA1083041.1	-	hypothetical protein PGT21_023740	-		1	2	1						4
KAA1083046.1	-	hypothetical protein PGT21_023880	-		1		1				1		3
KAA1083048.1	-	hypothetical protein PGT21_023895	-							1		3	4
KAA1083059.1	-	hypothetical protein PGT21_024246	-		1		1						2
KAA1083068.1	-	hypothetical protein PGT21_024384	-		1		1						2
KAA1083080.1	PCEMA_012581.t1	hypothetical protein PGT21_024592	0		1	2	1	1					5
KAA1083085.1	-	hypothetical protein PGT21_024665	-		1		1			3			5
KAA1083142.1	-	hypothetical protein PGT21_026188	-		1		3						4
KAA1083619.1	-	hypothetical protein PGT21_001581	-						1				1
KAA1083628.1	-	hypothetical protein PGT21_001806	-		1								1
KAA1083632.1	-	hypothetical protein PGT21_001923	-			1	1				2		4
KAA1083637.1	-	hypothetical protein PGT21_050261	-		1								1
KAA1083641.1	-	hypothetical protein PGT21_002243	-		1		1						2
KAA1083644.1	-	Fungalysin/Thermolysin Extracellular metalloproteinase 5	-		1		1						2
KAA1083682.1	-	hypothetical protein PGT21_003871	-		1								1
KAA1083702.1	-	hypothetical protein PGT21_004414	-		1								1
KAA1083707.1	-	hypothetical protein PGT21_004519	-		1								1
KAA1083708.1	-	hypothetical protein PGT21_004605	-							1			1
KAA1083715.1	-	Phosphatidylglycerol/phosphatidylinositol transfer protein	-		1		1			1	1	1	5
KAA1083717.1	-	hypothetical protein PGT21_005039	-		1		1						2
KAA1083722.1	-	hypothetical protein PGT21_005171	-		1		1						2
KAA1083742.1	-	hypothetical protein PGT21_005672	-		1	1	2				1		5
KAA1083743.1	-	hypothetical protein PGT21_005690	-	1	1		1						3
KAA1083744.1	-	hypothetical protein PGT21_005703	-		1		2						3
KAA1083779.1	-	hypothetical protein PGT21_006599	-							1			1
KAA1083786.1	PCEMA_004248.t1	hypothetical protein PGT21_006843	0		1	1	2	1			1		6
KAA1083789.1	-	hypothetical protein PGT21_007073	-		1		2						3
KAA1083798.1	-	hypothetical protein PGT21_007249	-		1		1			1			3
KAA1083803.1	-	hypothetical protein PGT21_007547	-		1								1
KAA1083821.1	PCEMA_001997.t1	hypothetical protein PGT21_008009	0								1		1
KAA1083824.1	-	hypothetical protein PGT21_008089	-		1								1
KAA1083830.1	-	hypothetical protein PGT21_008221	-		1	1	1						3
KAA1083836.1	PCEMA_003762.t1	hypothetical protein PGT21_008499	Barwin-related endoglucanase		1		1		1	1	1		5
KAA1083840.1	-	hypothetical protein PGT21_008742	-		1		1				1		3
KAA1083844.1	-	hypothetical protein PGT21_008896	-		1		1						2
KAA1083847.1	PCEMA_001459.t1	hypothetical protein PGT21_008933	Putative ripening-related protein 7	2	1		1	1	1	1			7
KAA1083848.1	-	hypothetical protein PGT21_008947	-		1		1						2
KAA1083852.1	-	hypothetical protein PGT21_009141	-		1		1						2
KAA1083853.1	-	hypothetical protein PGT21_009220	-		1		1			2			4
KAA1083855.1	-	hypothetical protein PGT21_009318	-		1		1						2
KAA1083856.1	-	hypothetical protein PGT21_009345	-		1		1				1		3
KAA1083862.1	-	hypothetical protein PGT21_009731	-		1		1			1			3
KAA1083863.1	-	hypothetical protein PGT21_009740	-		1								1
KAA1083871.1	-	hypothetical protein PGT21_009981	-		1		1						2
KAA1083883.1	-	hypothetical protein PGT21_010417	-		1		1						2
KAA1083888.1	-	hypothetical protein PGT21_010618	-		1		1						2
KAA1083902.1	-	hypothetical protein PGT21_010926	-		1								1
KAA1083908.1	-	hypothetical protein PGT21_011063	-							1			1
KAA1083909.1	-	hypothetical protein PGT21_011122	-		1								1
KAA1083911.1	-	hypothetical protein PGT21_011174	-				1						1
KAA1083916.1	PCEMA_005019.t1	hypothetical protein PGT21_011567	0						1				1
KAA1083917.1	-	hypothetical protein PGT21_011601	-		1		1						2
KAA1083922.1	-	hypothetical protein PGT21_011723	-		1								1
KAA1083924.1	-	hypothetical protein PGT21_011774	-		1		1			4			6
KAA1083928.1	-	hypothetical protein PGT21_011827	-		1		1						2
KAA1083929.1	-	hypothetical protein PGT21_011839	-		1								1
KAA1083939.1	-	hypothetical protein PGT21_012019	-		1		1						2
KAA1083946.1	-	hypothetical protein PGT21_012271	-		1		1						2
KAA1083956.1	-	hypothetical protein PGT21_012562	-							1			1
KAA1083958.1	-	hypothetical protein PGT21_012615	-		1		1						2
KAA1083959.1	-	hypothetical protein PGT21_012622	-		1		1						2
KAA1083973.1	PCEMA_010468.t1	hypothetical protein PGT21_013098	NADH dehydrogenase [ubiquinone] 1 alpha subcomplex subunit 1							1			1
KAA1083977.1	PCEMA_007107.t1	hypothetical protein PGT21_013326	0		1		1	1		1			4
KAA1083980.1	-	hypothetical protein PGT21_013390	-		1		1						2
KAA1083983.1	-	hypothetical protein PGT21_013450	-		1								1
KAA1083992.1	-	hypothetical protein PGT21_013830	-		1	1	1		2				5
KAA1083993.1	PCEMA_004270.t1	hypothetical protein PGT21_013841	0	7	1	1	2	4	2	4	3	8	32
KAA1084007.1	-	hypothetical protein PGT21_014237	-		1		2						3
KAA1084019.1	PCEMA_001244.t1	hypothetical protein PGT21_014577	0		1		1	2		1		1	6
KAA1084035.1	-	hypothetical protein PGT21_015002	-		1		2						3
KAA1084049.1	-	hypothetical protein PGT21_015517	-		1								1
KAA1084085.1	-	hypothetical protein PGT21_017033	-		1		2					1	4
KAA1084086.1	PCEMA_005831.t1	hypothetical protein PGT21_017033	0	2	1		1	1					5
KAA1084093.1	-	hypothetical protein PGT21_017405	-		1								1
KAA1084108.1	-	hypothetical protein PGT21_017687	-		1		1						2
KAA1084109.1	-	hypothetical protein PGT21_017702	-		1		1						2
KAA1084111.1	-	hypothetical protein PGT21_017730	-		1		1						2
KAA1084128.1	-	hypothetical protein PGT21_018467	-		1		1						2
KAA1084137.1	-	hypothetical protein PGT21_018770	-		1		2						3
KAA1084160.1	-	hypothetical protein PGT21_019435	-		1		1						2
KAA1084179.1	-	hypothetical protein PGT21_020198	-							3			3
KAA1084186.1	-	hypothetical protein PGT21_020322	-		1		1			2			4
KAA1084188.1	-	hypothetical protein PGT21_020392	-		1	1	1						3
KAA1084202.1	-	hypothetical protein PGT21_020854	-		1		1						2
KAA1084210.1	-	hypothetical protein PGT21_021140	-		1								1
KAA1084246.1	-	hypothetical protein PGT21_022359	-		1		2			1			4
KAA1084259.1	PCEMA_014760.t1	hypothetical protein PGT21_022645	0	2	1		1	2	1	1			8
KAA1084263.1	-	hypothetical protein PGT21_022754	-		1		2						3
KAA1084270.1	-	hypothetical protein PGT21_022891	-		1		1						2
KAA1084285.1	-	hypothetical protein PGT21_023268	-	2	1		1				1		5
KAA1084286.1	-	hypothetical protein PGT21_023277	-		1		2						3
KAA1084306.1	-	hypothetical protein PGT21_024016	-		1		1			1			3
KAA1084307.1	-	hypothetical protein PGT21_024028	-		1		1						2
KAA1084319.1	-	hypothetical protein PGT21_024351	-		1		1						2
KAA1084321.1	-	hypothetical protein PGT21_024366	-									1	1
KAA1084332.1	PCEMA_001234.t1	hypothetical protein PGT21_024734	0	2									2
KAA1084336.1	-	hypothetical protein PGT21_024808	-		1		1						2
KAA1084337.1	-	hypothetical protein PGT21_024822	-		1		1						2
KAA1084345.1	-	hypothetical protein PGT21_025111	-	1	1		1			1			4
KAA1084352.1	-	hypothetical protein PGT21_025239	-		1								1
KAA1084354.1	-	hypothetical protein PGT21_025381	-		1		1						2
KAA1084367.1	-	hypothetical protein PGT21_025708	-								1		1
KAA1084374.1	-	hypothetical protein PGT21_025910	-		1								1
KAA1084380.1	-	hypothetical protein PGT21_026025	-		1								1
KAA1084384.1	-	hypothetical protein PGT21_026183	-		1		2						3
KAA1084387.1	PCEMA_006316.t1	hypothetical protein PGT21_026252	0							1			1
KAA1084390.1	-	hypothetical protein PGT21_026312	-		1		2						3
KAA1084414.1	-	hypothetical protein PGT21_027154	-		1	1	1						3
KAA1084422.1	-	hypothetical protein PGT21_027444	-		1		1						2
KAA1084435.1	-	hypothetical protein PGT21_027809	-		1		1						2
KAA1084455.1	-	hypothetical protein PGT21_028364	-		1		1						2
KAA1084459.1	-	hypothetical protein PGT21_028471	-		1								1
KAA1084465.1	-	hypothetical protein PGT21_028618	-		1	1	1			1		2	6
KAA1084467.1	-	hypothetical protein PGT21_028668	-		1		1			1		3	6
KAA1084477.1	-	hypothetical protein PGT21_028800	-		1								1
KAA1084487.1	-	hypothetical protein PGT21_029166	-		1	1	1						3
KAA1084488.1	-	hypothetical protein PGT21_029180	-		1	1	1			1			4
KAA1084491.1	-	hypothetical protein PGT21_029263	-		1		1			1			3
KAA1084495.1	-	hypothetical protein PGT21_029297	-		1		2						3
KAA1084496.1	-	hypothetical protein PGT21_029315	-		1		2						3
KAA1084497.1	-	hypothetical protein PGT21_029318	-		1		1						2
KAA1084499.1	-	hypothetical protein PGT21_029376	-		1		2				1		4
KAA1084507.1	-	hypothetical protein PGT21_029805	-		1		2						3
KAA1084518.1	-	hypothetical protein PGT21_030044	-		1		3						4
KAA1084538.1	-	hypothetical protein PGT21_030429	-							1	2		3
KAA1084545.1	-	hypothetical protein PGT21_030510	-		1		1						2
KAA1084562.1	-	hypothetical protein PGT21_030812	-							1			1
KAA1084563.1	-	hypothetical protein PGT21_030832	-		1		1						2
KAA1084571.1	-	hypothetical protein PGT21_031056	-		1		3						4
KAA1084572.1	-	hypothetical protein PGT21_031065	-		1		2						3
KAA1084575.1	-	hypothetical protein PGT21_031090	-				1						1
KAA1084577.1	-	hypothetical protein PGT21_031145	-				1						1
KAA1084581.1	-	hypothetical protein PGT21_031379	-		1		1						2
KAA1084615.1	-	hypothetical protein PGT21_032972	-	1	1		1				1		4
KAA1084631.1	-	hypothetical protein PGT21_033271	-		1		2			1			4
KAA1084637.1	-	hypothetical protein PGT21_033357	-								1		1
KAA1084642.1	PCEMA_009135.t1	hypothetical protein PGT21_033455	Protein kish	2									2
KAA1084648.1	-	hypothetical protein PGT21_033529	-		1		1						2
KAA1084654.1	-	hypothetical protein PGT21_033611	-		1		2						3
KAA1084663.1	-	hypothetical protein PGT21_033771	-		1		1						2
KAA1084665.1	-	hypothetical protein PGT21_033793	-		1		2						3
KAA1084674.1	-	hypothetical protein PGT21_033979	-		1								1
KAA1084692.1	-	hypothetical protein PGT21_034301	-		1		1						2
KAA1084696.1	-	hypothetical protein PGT21_034349	-		1		1						2
KAA1084698.1	PCEMA_004565.t1	hypothetical protein PGT21_034379	Protein fmp32, mitochondrial									1	1
KAA1084699.1	-	hypothetical protein PGT21_034390	-						1				1
KAA1084723.1	-	hypothetical protein PGT21_034826	-	1	1	1	1						4
KAA1084727.1	-	hypothetical protein PGT21_034870	-		1		1						2
KAA1084732.1	-	hypothetical protein PGT21_034911	-		1								1
KAA1084742.1	-	hypothetical protein PGT21_035026	-		1		1						2
KAA1084756.1	PCEMA_012729.t1	hypothetical protein PGT21_035120	0		1		1	1					3
KAA1084761.1	-	hypothetical protein PGT21_035164	-									1	1
KAA1084776.1	-	hypothetical protein PGT21_035281	-							2			2
KAA1084778.1	-	hypothetical protein PGT21_035292	-		1		1						2
KAA1084788.1	-	hypothetical protein PGT21_035404	-		1		1						2
KAA1084790.1	-	hypothetical protein PGT21_035421	-		1		2						3
KAA1084794.1	-	hypothetical protein PGT21_035509	-		1		2						3
KAA1084798.1	-	hypothetical protein PGT21_035533	-	4	1	2	1			3	1	1	13
KAA1084799.1	-	hypothetical protein PGT21_035539	-	2	1	1	1			1			6
KAA1084805.1	-	hypothetical protein PGT21_035595	-			1							1
KAA1084808.1	-	hypothetical protein PGT21_035626	-		1		1						2
KAA1084811.1	-	hypothetical protein PGT21_035669	-		1		1						2
KAA1084820.1	-	hypothetical protein PGT21_035762	-		1		1						2
KAA1084826.1	-	hypothetical protein PGT21_035792	-		1		1						2
KAA1084830.1	-	hypothetical protein PGT21_035838	-		1	1	1						3
KAA1084944.1	-	hypothetical protein PGT21_000659	-		1	1	1						3
KAA1085010.1	-	hypothetical protein PGT21_000868	-		1		1				1		3
KAA1085266.1	-	hypothetical protein PGT21_001281	-		1		1				1		3
KAA1085275.1	PCEMA_014210.t1	hypothetical protein PGT21_001492	0		1		1	2					4
KAA1085297.1	-	hypothetical protein PGT21_002332	-				1						1
KAA1085300.1	PCEMA_010836.t1	hypothetical protein PGT21_002444	0	4			1						5
KAA1085306.1	-	hypothetical protein PGT21_002594	-		1		1						2
KAA1085307.1	-	hypothetical protein PGT21_050053	-		1								1
KAA1085318.1	-	hypothetical protein PGT21_002952	-		1		1						2
KAA1085320.1	-	hypothetical protein PGT21_002979	-		1		1						2
KAA1085325.1	-	hypothetical protein PGT21_003127	-		1		1				1		3
KAA1085331.1	-	hypothetical protein PGT21_003348	-							2			2
KAA1085336.1	-	hypothetical protein PGT21_003725	-		1		2						3
KAA1085340.1	-	hypothetical protein PGT21_003859	-		1		1						2
KAA1085341.1	PCEMA_006500.t1	hypothetical protein PGT21_003935	Chitin deacetylase		1		1	1					3
KAA1085349.1	-	hypothetical protein PGT21_004120	-		1		1						2
KAA1085352.1	-	hypothetical protein PGT21_004205	-		1		1			2			4
KAA1085358.1	-	hypothetical protein PGT21_004417	-		1		1					2	4
KAA1085365.1	-	hypothetical protein PGT21_004535	-		1		1						2
KAA1085387.1	-	hypothetical protein PGT21_005392	-		1		1						2
KAA1085393.1	-	hypothetical protein PGT21_005601	-		1		1						2
KAA1085397.1	-	hypothetical protein PGT21_005749	-		1		2						3
KAA1085399.1	-	hypothetical protein PGT21_005808	-		1		1			2			4
KAA1085409.1	-	hypothetical protein PGT21_006351	-		1		1						2
KAA1085410.1	-	hypothetical protein PGT21_006364	-				1						1
KAA1085421.1	-	hypothetical protein PGT21_006647	-		1		1						2
KAA1085441.1	-	hypothetical protein PGT21_007274	-		1		1						2
KAA1085454.1	PCEMA_017800.t1	hypothetical protein PGT21_007779	0									1	1
KAA1085462.1	-	hypothetical protein PGT21_007964	-		1		2						3
KAA1085469.1	PCEMA_005655.t1	hypothetical protein PGT21_008287	0					1					1
KAA1085470.1	PCEMA_005656.t1	hypothetical protein PGT21_008368	Galactose oxidase					1					1
KAA1085471.1	-	hypothetical protein PGT21_008417	-		1		1						2
KAA1085474.1	-	hypothetical protein PGT21_008508	-		1		1						2
KAA1085483.1	-	hypothetical protein PGT21_008806	-		1		1			1	1		4
KAA1085485.1	-	hypothetical protein PGT21_008825	-		1								1
KAA1085502.1	-	hypothetical protein PGT21_009410	-		1		1						2
KAA1085507.1	-	hypothetical protein PGT21_009578	-		1		2						3
KAA1085530.1	-	hypothetical protein PGT21_010147	-		1		2						3
KAA1085539.1	-	hypothetical protein PGT21_010389	-								1		1
KAA1085544.1	-	hypothetical protein PGT21_010502	-		1		1						2
KAA1085565.1	-	hypothetical protein PGT21_011292	-		1		1						2
KAA1085569.1	-	hypothetical protein PGT21_011396	-		1		2						3
KAA1085570.1	-	hypothetical protein PGT21_011406	-		1		1						2
KAA1085571.1	-	hypothetical protein PGT21_011596	-		1		1						2
KAA1085573.1	-	hypothetical protein PGT21_011635	-		1		1						2
KAA1085575.1	-	hypothetical protein PGT21_011700	-		1		1						2
KAA1085580.1	-	hypothetical protein PGT21_011890	-		1	1	2						4
KAA1085582.1	-	hypothetical protein PGT21_011982	-		1		1						2
KAA1085586.1	PCEMA_013304.t1	hypothetical protein PGT21_012235	0		1	1	1						3
KAA1085592.1	-	hypothetical protein PGT21_012373	-		1		1						2
KAA1085595.1	PCEMA_017957.t1	hypothetical protein PGT21_012416	0			1							1
KAA1085596.1	-	hypothetical protein PGT21_012426	-		1		1						2
KAA1085597.1	PCEMA_007197.t1	hypothetical protein PGT21_012449	0		1		1	2					4
KAA1085607.1	-	hypothetical protein PGT21_012670	-		1		1						2
KAA1085608.1	-	hypothetical protein PGT21_012746	-		1		2						3
KAA1085614.1	PCEMA_000410.t1	hypothetical protein PGT21_012860	0		1	1	2	4	1	2	1		12
KAA1085615.1	-	hypothetical protein PGT21_012867	-		1								1
KAA1085621.1	-	hypothetical protein PGT21_012979	-		1		2						3
KAA1085624.1	PCEMA_009875.t1	hypothetical protein PGT21_013191	0		1		1	1		1	3		7
KAA1085628.1	-	Threonine aldolase	-		1								1
KAA1085640.1	-	hypothetical protein PGT21_013707	-		1		2						3
KAA1085643.1	-	hypothetical protein PGT21_013756	-		1		1				1		3
KAA1085652.1	-	hypothetical protein PGT21_014020	-		1		1						2
KAA1085662.1	PCEMA_000346.t1	hypothetical protein PGT21_014310	0	1	1	1	2	5	1	1	2		14
KAA1085663.1	PCEMA_002031.t1	hypothetical protein PGT21_014322	0	5	1	1	2	6	3	1			19
KAA1085666.1	PCEMA_008288.t1	hypothetical protein PGT21_014374	0		1		1	1		1	1		5
KAA1085669.1	-	hypothetical protein PGT21_014463	-		1		2			1			4
KAA1085674.1	-	hypothetical protein PGT21_014836	-		1	1	1						3
KAA1085677.1	-	hypothetical protein PGT21_015039	-		1		1						2
KAA1085678.1	-	hypothetical protein PGT21_015043	-		1		1						2
KAA1085680.1	-	hypothetical protein PGT21_015084	-		1	2	1						4
KAA1085681.1	-	hypothetical protein PGT21_015100	-		1		1						2
KAA1085682.1	-	hypothetical protein PGT21_015105	-		1								1
KAA1085688.1	-	hypothetical protein PGT21_015277	-		1		1						2
KAA1085689.1	-	hypothetical protein PGT21_015326	-		1		1						2
KAA1085714.1	PCEMA_016982.t1	hypothetical protein PGT21_017043	Retrovirus-related Pol polyprotein from transposon TNT 1-94						1				1
KAA1085725.1	-	hypothetical protein PGT21_017519	-		1		3						4
KAA1085736.1	-	hypothetical protein PGT21_017942	-		1								1
KAA1085737.1	PCEMA_007381.t1	hypothetical protein PGT21_017959	0				1						1
KAA1085743.1	-	praja ring finger 2, E3 ubiquitin protein ligase	-		1	2	1						4
KAA1085746.1	PCEMA_012352.t1	hypothetical protein PGT21_018141	0		1	1	1		1	2			6
KAA1085760.1	-	hypothetical protein PGT21_018570	-		1		1						2
KAA1085773.1	-	hypothetical protein PGT21_018842	-		1	1	1						3
KAA1085778.1	-	hypothetical protein PGT21_018937	-		1		1						2
KAA1085791.1	-	hypothetical protein PGT21_019817	-	2	1		2		1				6
KAA1085794.1	-	hypothetical protein PGT21_019928	-		1		2						3
KAA1085795.1	-	hypothetical protein PGT21_019935	-	1	1		1			1			4
KAA1085799.1	-	hypothetical protein PGT21_050058	-			1							1
KAA1085804.1	-	hypothetical protein PGT21_020338	-		1		1						2
KAA1085807.1	-	hypothetical protein PGT21_020399	-		1		1						2
KAA1085822.1	PCEMA_001142.t1	ATP-dependent DNA helicase sgs1	0						1				1
KAA1085827.1	-	hypothetical protein PGT21_020877	-								1		1
KAA1085839.1	-	hypothetical protein PGT21_021374	-		1		2						3
KAA1085856.1	-	hypothetical protein PGT21_021718	-		1		2			1	1		5
KAA1085861.1	-	hypothetical protein PGT21_021823	-		1		1						2
KAA1085868.1	-	hypothetical protein PGT21_022014	-		1		1						2
KAA1085873.1	-	hypothetical protein PGT21_022075	-		1		1						2
KAA1085879.1	-	hypothetical protein PGT21_022316	-		1								1
KAA1085891.1	-	hypothetical protein PGT21_022641	-		1		1						2
KAA1085899.1	-	hypothetical protein PGT21_023279	-		1	1	2						4
KAA1085901.1	-	hypothetical protein PGT21_023307	-		1								1
KAA1085920.1	-	hypothetical protein PGT21_024272	-		1		1						2
KAA1085929.1	-	hypothetical protein PGT21_024571	-	3									3
KAA1085960.1	-	hypothetical protein PGT21_025644	-		1		2						3
KAA1085966.1	-	hypothetical protein PGT21_025876	-		1								1
KAA1085976.1	-	hypothetical protein PGT21_026292	-		1								1
KAA1086016.1	PCEMA_017757.t1	hypothetical protein PGT21_027146	Phospholipid-transporting ATPase									1	1
KAA1086512.1	-	hypothetical protein PGT21_001493	-		1								1
KAA1086529.1	-	hypothetical protein PGT21_050113	-		1	2							3
KAA1086533.1	-	hypothetical protein PGT21_050114	-		1	2				1			4
KAA1086536.1	-	hypothetical protein PGT21_002514	-			1				1			2
KAA1086538.1	-	hypothetical protein PGT21_002587	-		1		1						2
KAA1086542.1	PCEMA_006437.t1	hypothetical protein PGT21_002718	26S proteasome non-ATPase regulatory subunit 4-like protein	2									2
KAA1086561.1	-	hypothetical protein PGT21_003531	-		1		1						2
KAA1086569.1	PCEMA_015309.t1	hypothetical protein PGT21_003832	0							1			1
KAA1086571.1	PCEMA_009821.t1	ATP-dependent Lon protease pim1	Lon protease homolog, mitochondrial								1		1
KAA1086588.1	-	hypothetical protein PGT21_004442	-		1	1							2
KAA1086589.1	-	hypothetical protein PGT21_004456	-		1								1
KAA1086594.1	PCEMA_018790.t1	hypothetical protein PGT21_004595	0		1	2	1	1		2	1		8
KAA1086607.1	-	hypothetical protein PGT21_005313	-		1								1
KAA1086618.1	-	hypothetical protein PGT21_005663	-	1									1
KAA1086651.1	-	hypothetical protein PGT21_006976	-						1				1
KAA1086661.1	-	hypothetical protein PGT21_007223	-		1		1						2
KAA1086683.1	-	Phosphoglycerate mutase	-									1	1
KAA1086686.1	-	hypothetical protein PGT21_008326	-		1								1
KAA1086687.1	-	hypothetical protein PGT21_008352	-		1		1						2
KAA1086706.1	-	hypothetical protein PGT21_009320	-		1		1						2
KAA1086707.1	-	hypothetical protein PGT21_009349	-		1								1
KAA1086708.1	-	hypothetical protein PGT21_009363	-				1						1
KAA1086732.1	-	hypothetical protein PGT21_010126	-		1								1
KAA1086739.1	-	hypothetical protein PGT21_010336	-		1		4						5
KAA1086748.1	-	hypothetical protein PGT21_010672	-		1		1						2
KAA1086753.1	-	hypothetical protein PGT21_010805	-		1						1		2
KAA1086768.1	-	hypothetical protein PGT21_011425	-		1		1						2
KAA1086769.1	-	hypothetical protein PGT21_011461	-		1	1							2
KAA1086770.1	-	hypothetical protein PGT21_011488	-		1	1							2
KAA1086794.1	-	hypothetical protein PGT21_011930	-		1								1
KAA1086798.1	PCEMA_002609.t1	hypothetical protein PGT21_012090	0	2									2
KAA1086799.1	-	hypothetical protein PGT21_012110	-		1								1
KAA1086824.1	-	hypothetical protein PGT21_012893	-		1		1					1	3
KAA1086826.1	-	hypothetical protein PGT21_012939	-							1			1
KAA1086829.1	-	hypothetical protein PGT21_012980	-		1		1						2
KAA1086833.1	-	hypothetical protein PGT21_013077	-		1		1						2
KAA1086834.1	-	hypothetical protein PGT21_013077	-		1		1						2
KAA1086836.1	-	hypothetical protein PGT21_013104	-		1	1	1						3
KAA1086848.1	-	hypothetical protein PGT21_013327	-		1	1	1						3
KAA1086865.1	-	hypothetical protein PGT21_014115	-		1	1							2
KAA1086871.1	-	hypothetical protein PGT21_014457	-		1		1						2
KAA1086882.1	-	hypothetical protein PGT21_014584	-		1		1						2
KAA1086883.1	-	hypothetical protein PGT21_014609	-		1	1	1						3
KAA1086904.1	-	hypothetical protein PGT21_015079	-		1		1						2
KAA1086906.1	-	hypothetical protein PGT21_015149	-							1			1
KAA1086914.1	PCEMA_005986.t1	hypothetical protein PGT21_015378	Thioredoxin					1					1
KAA1086941.1	-	hypothetical protein PGT21_016492	-		1		1						2
KAA1086942.1	-	hypothetical protein PGT21_016509	-		1	1	1			1			4
KAA1086951.1	-	hypothetical protein PGT21_017244	-				1						1
KAA1086962.1	-	hypothetical protein PGT21_017338	-			1	1						2
KAA1086969.1	-	hypothetical protein PGT21_017626	-		1		1						2
KAA1086973.1	-	hypothetical protein PGT21_017734	-		1	1	1						3
KAA1087023.1	-	hypothetical protein PGT21_019844	-									1	1
KAA1087053.1	-	hypothetical protein PGT21_020617	-	1	1	1	1		1	1			6
KAA1087055.1	-	hypothetical protein PGT21_020691	-	1	1					1			3
KAA1087065.1	-	hypothetical protein PGT21_021025	-	1	1	1							3
KAA1087066.1	-	hypothetical protein PGT21_021046	-		1					1	1		3
KAA1087067.1	-	hypothetical protein PGT21_021070	-		1		1						2
KAA1087068.1	-	hypothetical protein PGT21_021089	-		1								1
KAA1087075.1	-	hypothetical protein PGT21_021299	-		1								1
KAA1087080.1	PCEMA_001630.t1	hypothetical protein PGT21_021384	0						1		1		2
KAA1087085.1	-	hypothetical protein PGT21_021479	-		1								1
KAA1087088.1	-	hypothetical protein PGT21_021651	-	1	1	1	1						4
[truncated: 3,085 more rows]

## Sheet: Effector-annotated-list
Effector	Genome
KAA1064051.1	Pgt21
KAA1064054.1	Pgt21
KAA1064055.1	Pgt21
KAA1064389.1	Pgt21
KAA1064396.1	Pgt21
KAA1064422.1	Pgt21
KAA1064441.1	Pgt21
KAA1064453.1	Pgt21
KAA1064459.1	Pgt21
KAA1064471.1	Pgt21
KAA1064474.1	Pgt21
KAA1064475.1	Pgt21
KAA1064486.1	Pgt21
KAA1064493.1	Pgt21
KAA1064494.1	Pgt21
KAA1064499.1	Pgt21
KAA1064519.1	Pgt21
KAA1064520.1	Pgt21
KAA1064523.1	Pgt21
KAA1064524.1	Pgt21
KAA1064528.1	Pgt21
KAA1064530.1	Pgt21
KAA1064535.1	Pgt21
KAA1064543.1	Pgt21
KAA1064545.1	Pgt21
KAA1064548.1	Pgt21
KAA1064550.1	Pgt21
KAA1064551.1	Pgt21
KAA1064576.1	Pgt21
KAA1064594.1	Pgt21
KAA1064607.1	Pgt21
KAA1064609.1	Pgt21
KAA1064611.1	Pgt21
KAA1064621.1	Pgt21
KAA1064622.1	Pgt21
KAA1064651.1	Pgt21
KAA1064656.1	Pgt21
KAA1064676.1	Pgt21
KAA1064686.1	Pgt21
KAA1064706.1	Pgt21
KAA1064711.1	Pgt21
KAA1064715.1	Pgt21
KAA1064716.1	Pgt21
KAA1064717.1	Pgt21
KAA1064720.1	Pgt21
KAA1064722.1	Pgt21
KAA1064725.1	Pgt21
KAA1064729.1	Pgt21
KAA1064734.1	Pgt21
KAA1064737.1	Pgt21
KAA1064740.1	Pgt21
KAA1064743.1	Pgt21
KAA1064744.1	Pgt21
KAA1064745.1	Pgt21
KAA1064750.1	Pgt21
KAA1064751.1	Pgt21
KAA1064757.1	Pgt21
KAA1064758.1	Pgt21
KAA1064764.1	Pgt21
KAA1064765.1	Pgt21
KAA1064792.1	Pgt21
KAA1064794.1	Pgt21
KAA1064810.1	Pgt21
KAA1064814.1	Pgt21
KAA1064816.1	Pgt21
KAA1064838.1	Pgt21
KAA1064842.1	Pgt21
KAA1064846.1	Pgt21
KAA1064847.1	Pgt21
KAA1064849.1	Pgt21
KAA1064852.1	Pgt21
KAA1064853.1	Pgt21
KAA1064884.1	Pgt21
KAA1064892.1	Pgt21
KAA1064895.1	Pgt21
KAA1064916.1	Pgt21
KAA1064933.1	Pgt21
KAA1064939.1	Pgt21
KAA1064941.1	Pgt21
KAA1064944.1	Pgt21
KAA1064945.1	Pgt21
KAA1064949.1	Pgt21
KAA1064953.1	Pgt21
KAA1064973.1	Pgt21
KAA1064990.1	Pgt21
KAA1065002.1	Pgt21
KAA1065007.1	Pgt21
KAA1065011.1	Pgt21
KAA1065025.1	Pgt21
KAA1065029.1	Pgt21
KAA1065030.1	Pgt21
KAA1065031.1	Pgt21
KAA1065049.1	Pgt21
KAA1065081.1	Pgt21
KAA1065087.1	Pgt21
KAA1065092.1	Pgt21
KAA1065501.1	Pgt21
KAA1065504.1	Pgt21
KAA1065509.1	Pgt21
KAA1065516.1	Pgt21
KAA1065533.1	Pgt21
KAA1065534.1	Pgt21
KAA1065569.1	Pgt21
KAA1065570.1	Pgt21
KAA1065572.1	Pgt21
KAA1065573.1	Pgt21
KAA1065599.1	Pgt21
KAA1065610.1	Pgt21
KAA1065619.1	Pgt21
KAA1065620.1	Pgt21
KAA1065635.1	Pgt21
KAA1065637.1	Pgt21
KAA1065639.1	Pgt21
KAA1065641.1	Pgt21
KAA1065645.1	Pgt21
KAA1065667.1	Pgt21
KAA1065673.1	Pgt21
KAA1065677.1	Pgt21
KAA1065678.1	Pgt21
KAA1065679.1	Pgt21
KAA1065683.1	Pgt21
KAA1065685.1	Pgt21
KAA1065688.1	Pgt21
KAA1065689.1	Pgt21
KAA1065690.1	Pgt21
KAA1065693.1	Pgt21
KAA1065702.1	Pgt21
KAA1065737.1	Pgt21
KAA1065749.1	Pgt21
KAA1065752.1	Pgt21
KAA1065761.1	Pgt21
KAA1065766.1	Pgt21
KAA1065776.1	Pgt21
KAA1065779.1	Pgt21
KAA1065785.1	Pgt21
KAA1065787.1	Pgt21
KAA1065789.1	Pgt21
KAA1065793.1	Pgt21
KAA1065800.1	Pgt21
KAA1065811.1	Pgt21
KAA1065815.1	Pgt21
KAA1065821.1	Pgt21
KAA1065854.1	Pgt21
KAA1065864.1	Pgt21
KAA1065878.1	Pgt21
KAA1065882.1	Pgt21
KAA1065883.1	Pgt21
KAA1065889.1	Pgt21
KAA1065896.1	Pgt21
KAA1065908.1	Pgt21
KAA1065910.1	Pgt21
KAA1065933.1	Pgt21
KAA1065948.1	Pgt21
KAA1065949.1	Pgt21
KAA1065971.1	Pgt21
KAA1065996.1	Pgt21
KAA1066000.1	Pgt21
KAA1066003.1	Pgt21
KAA1066007.1	Pgt21
KAA1066017.1	Pgt21
KAA1066023.1	Pgt21
KAA1066024.1	Pgt21
KAA1066031.1	Pgt21
KAA1066052.1	Pgt21
KAA1066065.1	Pgt21
KAA1066066.1	Pgt21
KAA1066067.1	Pgt21
KAA1066084.1	Pgt21
KAA1066111.1	Pgt21
KAA1066117.1	Pgt21
KAA1066129.1	Pgt21
KAA1066130.1	Pgt21
KAA1066140.1	Pgt21
KAA1066148.1	Pgt21
KAA1066153.1	Pgt21
KAA1066156.1	Pgt21
KAA1066160.1	Pgt21
KAA1066162.1	Pgt21
KAA1066166.1	Pgt21
KAA1066167.1	Pgt21
KAA1066185.1	Pgt21
KAA1066196.1	Pgt21
KAA1066202.1	Pgt21
KAA1066219.1	Pgt21
KAA1066223.1	Pgt21
KAA1066242.1	Pgt21
KAA1066247.1	Pgt21
KAA1066248.1	Pgt21
KAA1066251.1	Pgt21
KAA1066268.1	Pgt21
KAA1066269.1	Pgt21
KAA1066270.1	Pgt21
KAA1066272.1	Pgt21
KAA1066273.1	Pgt21
KAA1066301.1	Pgt21
KAA1066305.1	Pgt21
KAA1066310.1	Pgt21
KAA1066312.1	Pgt21
KAA1066314.1	Pgt21
KAA1066323.1	Pgt21
KAA1066324.1	Pgt21
KAA1066325.1	Pgt21
KAA1066328.1	Pgt21
KAA1066332.1	Pgt21
KAA1066337.1	Pgt21
KAA1066344.1	Pgt21
KAA1066346.1	Pgt21
KAA1066360.1	Pgt21
KAA1066396.1	Pgt21
KAA1066397.1	Pgt21
KAA1066402.1	Pgt21
KAA1066407.1	Pgt21
KAA1066421.1	Pgt21
KAA1066432.1	Pgt21
KAA1066456.1	Pgt21
KAA1066461.1	Pgt21
KAA1066466.1	Pgt21
KAA1066479.1	Pgt21
KAA1066482.1	Pgt21
KAA1066488.1	Pgt21
KAA1066501.1	Pgt21
KAA1066505.1	Pgt21
KAA1066510.1	Pgt21
KAA1066511.1	Pgt21
KAA1066515.1	Pgt21
KAA1066532.1	Pgt21
KAA1066546.1	Pgt21
KAA1066547.1	Pgt21
KAA1066557.1	Pgt21
KAA1066558.1	Pgt21
KAA1066564.1	Pgt21
KAA1066581.1	Pgt21
KAA1066585.1	Pgt21
KAA1066590.1	Pgt21
KAA1066613.1	Pgt21
KAA1066614.1	Pgt21
KAA1066616.1	Pgt21
KAA1066850.1	Pgt21
KAA1066854.1	Pgt21
KAA1066861.1	Pgt21
KAA1066865.1	Pgt21
KAA1067071.1	Pgt21
KAA1067075.1	Pgt21
KAA1067337.1	Pgt21
KAA1067347.1	Pgt21
KAA1067355.1	Pgt21
KAA1067357.1	Pgt21
KAA1067367.1	Pgt21
KAA1067383.1	Pgt21
KAA1067397.1	Pgt21
KAA1067401.1	Pgt21
KAA1067404.1	Pgt21
KAA1067405.1	Pgt21
KAA1067413.1	Pgt21
KAA1067425.1	Pgt21
KAA1067432.1	Pgt21
KAA1067440.1	Pgt21
KAA1067443.1	Pgt21
KAA1067462.1	Pgt21
KAA1067468.1	Pgt21
KAA1067474.1	Pgt21
KAA1067478.1	Pgt21
KAA1067485.1	Pgt21
KAA1067487.1	Pgt21
KAA1067489.1	Pgt21
KAA1067492.1	Pgt21
KAA1067509.1	Pgt21
KAA1067516.1	Pgt21
KAA1067518.1	Pgt21
KAA1067538.1	Pgt21
KAA1067541.1	Pgt21
KAA1067545.1	Pgt21
KAA1067565.1	Pgt21
KAA1067567.1	Pgt21
KAA1067573.1	Pgt21
KAA1067576.1	Pgt21
KAA1067586.1	Pgt21
KAA1067597.1	Pgt21
KAA1067602.1	Pgt21
KAA1067603.1	Pgt21
KAA1067623.1	Pgt21
KAA1067627.1	Pgt21
KAA1067661.1	Pgt21
KAA1067673.1	Pgt21
KAA1067681.1	Pgt21
KAA1067682.1	Pgt21
KAA1067691.1	Pgt21
KAA1067697.1	Pgt21
KAA1067701.1	Pgt21
KAA1067704.1	Pgt21
KAA1067706.1	Pgt21
KAA1067712.1	Pgt21
KAA1067732.1	Pgt21
KAA1067735.1	Pgt21
KAA1067737.1	Pgt21
KAA1067742.1	Pgt21
KAA1067751.1	Pgt21
KAA1067759.1	Pgt21
KAA1067769.1	Pgt21
KAA1067775.1	Pgt21
KAA1067777.1	Pgt21
KAA1067778.1	Pgt21
KAA1067779.1	Pgt21
KAA1067782.1	Pgt21
KAA1067783.1	Pgt21
KAA1067784.1	Pgt21
KAA1067788.1	Pgt21
KAA1067792.1	Pgt21
KAA1067796.1	Pgt21
KAA1067798.1	Pgt21
KAA1067800.1	Pgt21
KAA1067815.1	Pgt21
KAA1067821.1	Pgt21
KAA1067822.1	Pgt21
KAA1067823.1	Pgt21
KAA1067825.1	Pgt21
KAA1067828.1	Pgt21
KAA1067829.1	Pgt21
KAA1067833.1	Pgt21
KAA1067841.1	Pgt21
KAA1067843.1	Pgt21
KAA1067848.1	Pgt21
KAA1067850.1	Pgt21
KAA1067851.1	Pgt21
KAA1067876.1	Pgt21
KAA1067886.1	Pgt21
KAA1067899.1	Pgt21
KAA1067904.1	Pgt21
KAA1067905.1	Pgt21
KAA1067907.1	Pgt21
KAA1067909.1	Pgt21
KAA1067919.1	Pgt21
KAA1067920.1	Pgt21
KAA1067934.1	Pgt21
KAA1067936.1	Pgt21
KAA1067938.1	Pgt21
KAA1067941.1	Pgt21
KAA1067943.1	Pgt21
KAA1067944.1	Pgt21
KAA1067963.1	Pgt21
KAA1067964.1	Pgt21
KAA1067971.1	Pgt21
KAA1067972.1	Pgt21
KAA1067992.1	Pgt21
KAA1068000.1	Pgt21
KAA1068001.1	Pgt21
KAA1068003.1	Pgt21
KAA1068006.1	Pgt21
KAA1068020.1	Pgt21
KAA1068022.1	Pgt21
KAA1068774.1	Pgt21
KAA1068792.1	Pgt21
KAA1068813.1	Pgt21
KAA1068816.1	Pgt21
KAA1068818.1	Pgt21
KAA1068827.1	Pgt21
KAA1068852.1	Pgt21
KAA1068860.1	Pgt21
KAA1068867.1	Pgt21
KAA1068873.1	Pgt21
KAA1068875.1	Pgt21
KAA1068880.1	Pgt21
KAA1068896.1	Pgt21
KAA1068907.1	Pgt21
KAA1068908.1	Pgt21
KAA1068913.1	Pgt21
KAA1068920.1	Pgt21
KAA1068923.1	Pgt21
KAA1068934.1	Pgt21
KAA1068953.1	Pgt21
KAA1068958.1	Pgt21
KAA1068961.1	Pgt21
KAA1068965.1	Pgt21
KAA1068970.1	Pgt21
KAA1068999.1	Pgt21
KAA1069000.1	Pgt21
KAA1069001.1	Pgt21
KAA1069044.1	Pgt21
KAA1069045.1	Pgt21
KAA1069057.1	Pgt21
KAA1069068.1	Pgt21
KAA1069069.1	Pgt21
KAA1069073.1	Pgt21
KAA1069086.1	Pgt21
KAA1069087.1	Pgt21
KAA1069090.1	Pgt21
KAA1069126.1	Pgt21
KAA1069158.1	Pgt21
KAA1069183.1	Pgt21
KAA1069205.1	Pgt21
KAA1069210.1	Pgt21
KAA1069222.1	Pgt21
KAA1069261.1	Pgt21
KAA1069262.1	Pgt21
KAA1069272.1	Pgt21
KAA1069275.1	Pgt21
KAA1069292.1	Pgt21
KAA1069299.1	Pgt21
KAA1069304.1	Pgt21
KAA1069305.1	Pgt21
KAA1069313.1	Pgt21
KAA1069317.1	Pgt21
KAA1069342.1	Pgt21
KAA1069362.1	Pgt21
KAA1069364.1	Pgt21
KAA1069378.1	Pgt21
KAA1069379.1	Pgt21
KAA1069380.1	Pgt21
KAA1069381.1	Pgt21
KAA1069383.1	Pgt21
KAA1069398.1	Pgt21
KAA1069406.1	Pgt21
KAA1069411.1	Pgt21
KAA1069430.1	Pgt21
KAA1069434.1	Pgt21
KAA1069456.1	Pgt21
KAA1069462.1	Pgt21
KAA1069514.1	Pgt21
KAA1069519.1	Pgt21
KAA1069520.1	Pgt21
KAA1069521.1	Pgt21
KAA1069541.1	Pgt21
KAA1069546.1	Pgt21
KAA1069549.1	Pgt21
KAA1069550.1	Pgt21
KAA1069557.1	Pgt21
KAA1069572.1	Pgt21
KAA1069575.1	Pgt21
KAA1069579.1	Pgt21
KAA1069581.1	Pgt21
KAA1069595.1	Pgt21
KAA1069600.1	Pgt21
KAA1069613.1	Pgt21
KAA1069651.1	Pgt21
KAA1069653.1	Pgt21
KAA1069666.1	Pgt21
KAA1069678.1	Pgt21
KAA1069712.1	Pgt21
KAA1069713.1	Pgt21
KAA1069726.1	Pgt21
KAA1069738.1	Pgt21
KAA1069765.1	Pgt21
KAA1069784.1	Pgt21
KAA1069790.1	Pgt21
KAA1069829.1	Pgt21
KAA1069830.1	Pgt21
KAA1069839.1	Pgt21
KAA1070174.1	Pgt21
KAA1070216.1	Pgt21
KAA1070245.1	Pgt21
KAA1070250.1	Pgt21
KAA1070295.1	Pgt21
KAA1070302.1	Pgt21
KAA1070321.1	Pgt21
KAA1070322.1	Pgt21
KAA1070344.1	Pgt21
KAA1070366.1	Pgt21
KAA1070367.1	Pgt21
KAA1070371.1	Pgt21
KAA1070372.1	Pgt21
KAA1070388.1	Pgt21
KAA1070390.1	Pgt21
KAA1070406.1	Pgt21
KAA1070407.1	Pgt21
KAA1070435.1	Pgt21
KAA1070452.1	Pgt21
KAA1070463.1	Pgt21
KAA1070470.1	Pgt21
KAA1070475.1	Pgt21
KAA1070492.1	Pgt21
KAA1070517.1	Pgt21
KAA1070529.1	Pgt21
KAA1070531.1	Pgt21
KAA1070533.1	Pgt21
KAA1070534.1	Pgt21
KAA1070536.1	Pgt21
KAA1070538.1	Pgt21
KAA1070547.1	Pgt21
KAA1070554.1	Pgt21
KAA1070563.1	Pgt21
KAA1070573.1	Pgt21
KAA1070582.1	Pgt21
KAA1070584.1	Pgt21
KAA1070591.1	Pgt21
KAA1070592.1	Pgt21
KAA1070593.1	Pgt21
KAA1070603.1	Pgt21
KAA1070613.1	Pgt21
KAA1070621.1	Pgt21
KAA1070629.1	Pgt21
KAA1070654.1	Pgt21
KAA1070655.1	Pgt21
KAA1070657.1	Pgt21
KAA1070672.1	Pgt21
KAA1070673.1	Pgt21
KAA1070689.1	Pgt21
KAA1070691.1	Pgt21
KAA1070695.1	Pgt21
KAA1070700.1	Pgt21
KAA1070704.1	Pgt21
KAA1070707.1	Pgt21
KAA1070715.1	Pgt21
KAA1070723.1	Pgt21
KAA1070740.1	Pgt21
KAA1070749.1	Pgt21
KAA1070753.1	Pgt21
KAA1070760.1	Pgt21
KAA1070767.1	Pgt21
KAA1070768.1	Pgt21
KAA1070779.1	Pgt21
KAA1070781.1	Pgt21
KAA1070788.1	Pgt21
KAA1070789.1	Pgt21
KAA1070794.1	Pgt21
KAA1070796.1	Pgt21
KAA1070799.1	Pgt21
KAA1070806.1	Pgt21
KAA1070814.1	Pgt21
KAA1070815.1	Pgt21
KAA1070817.1	Pgt21
KAA1070818.1	Pgt21
KAA1070819.1	Pgt21
KAA1070832.1	Pgt21
KAA1070845.1	Pgt21
KAA1070846.1	Pgt21
KAA1070859.1	Pgt21
KAA1070865.1	Pgt21
KAA1070867.1	Pgt21
KAA1071254.1	Pgt21
KAA1071263.1	Pgt21
KAA1071267.1	Pgt21
KAA1071277.1	Pgt21
KAA1071285.1	Pgt21
KAA1071297.1	Pgt21
KAA1071342.1	Pgt21
KAA1071345.1	Pgt21
KAA1071360.1	Pgt21
KAA1071371.1	Pgt21
KAA1071390.1	Pgt21
KAA1071395.1	Pgt21
KAA1071400.1	Pgt21
KAA1071401.1	Pgt21
KAA1071408.1	Pgt21
KAA1071418.1	Pgt21
KAA1071424.1	Pgt21
KAA1071425.1	Pgt21
KAA1071432.1	Pgt21
KAA1071434.1	Pgt21
KAA1071436.1	Pgt21
KAA1071444.1	Pgt21
KAA1071446.1	Pgt21
KAA1071461.1	Pgt21
KAA1071467.1	Pgt21
KAA1071470.1	Pgt21
KAA1071480.1	Pgt21
KAA1071483.1	Pgt21
KAA1071496.1	Pgt21
KAA1071498.1	Pgt21
KAA1071502.1	Pgt21
KAA1071520.1	Pgt21
KAA1071523.1	Pgt21
KAA1071550.1	Pgt21
KAA1071557.1	Pgt21
KAA1071571.1	Pgt21
KAA1071577.1	Pgt21
KAA1071583.1	Pgt21
KAA1071585.1	Pgt21
KAA1071598.1	Pgt21
KAA1071607.1	Pgt21
KAA1071608.1	Pgt21
KAA1071626.1	Pgt21
KAA1071628.1	Pgt21
KAA1071629.1	Pgt21
KAA1071639.1	Pgt21
KAA1071643.1	Pgt21
KAA1071654.1	Pgt21
KAA1071660.1	Pgt21
KAA1071661.1	Pgt21
KAA1071718.1	Pgt21
KAA1071719.1	Pgt21
KAA1071735.1	Pgt21
KAA1071745.1	Pgt21
KAA1071748.1	Pgt21
KAA1071755.1	Pgt21
KAA1071758.1	Pgt21
KAA1071770.1	Pgt21
KAA1071787.1	Pgt21
KAA1071800.1	Pgt21
KAA1071803.1	Pgt21
KAA1071823.1	Pgt21
KAA1071833.1	Pgt21
KAA1071835.1	Pgt21
KAA1071838.1	Pgt21
KAA1071845.1	Pgt21
KAA1071865.1	Pgt21
KAA1071867.1	Pgt21
KAA1071870.1	Pgt21
KAA1071871.1	Pgt21
KAA1071888.1	Pgt21
KAA1071927.1	Pgt21
KAA1071931.1	Pgt21
KAA1071933.1	Pgt21
KAA1071950.1	Pgt21
KAA1071954.1	Pgt21
KAA1071959.1	Pgt21
KAA1071974.1	Pgt21
KAA1071986.1	Pgt21
KAA1071998.1	Pgt21
KAA1072008.1	Pgt21
KAA1072011.1	Pgt21
KAA1072015.1	Pgt21
KAA1072019.1	Pgt21
KAA1072024.1	Pgt21
KAA1072030.1	Pgt21
KAA1072039.1	Pgt21
KAA1072042.1	Pgt21
KAA1072043.1	Pgt21
KAA1072056.1	Pgt21
KAA1072059.1	Pgt21
KAA1072064.1	Pgt21
KAA1072065.1	Pgt21
KAA1072075.1	Pgt21
KAA1072077.1	Pgt21
KAA1072081.1	Pgt21
KAA1072089.1	Pgt21
KAA1072091.1	Pgt21
KAA1072113.1	Pgt21
KAA1072125.1	Pgt21
KAA1072139.1	Pgt21
KAA1072143.1	Pgt21
KAA1072149.1	Pgt21
KAA1072150.1	Pgt21
KAA1072165.1	Pgt21
KAA1072171.1	Pgt21
KAA1072185.1	Pgt21
KAA1072189.1	Pgt21
KAA1072194.1	Pgt21
KAA1072198.1	Pgt21
KAA1072199.1	Pgt21
KAA1072219.1	Pgt21
KAA1072233.1	Pgt21
KAA1072234.1	Pgt21
KAA1072240.1	Pgt21
KAA1072250.1	Pgt21
KAA1072258.1	Pgt21
KAA1072266.1	Pgt21
KAA1072267.1	Pgt21
KAA1072276.1	Pgt21
KAA1072280.1	Pgt21
KAA1072299.1	Pgt21
KAA1072319.1	Pgt21
KAA1072335.1	Pgt21
KAA1072336.1	Pgt21
KAA1072347.1	Pgt21
KAA1072354.1	Pgt21
KAA1072374.1	Pgt21
KAA1072406.1	Pgt21
KAA1072410.1	Pgt21
KAA1072411.1	Pgt21
KAA1072419.1	Pgt21
KAA1072421.1	Pgt21
KAA1072424.1	Pgt21
KAA1072426.1	Pgt21
KAA1072451.1	Pgt21
KAA1072457.1	Pgt21
KAA1072462.1	Pgt21
KAA1073155.1	Pgt21
KAA1073163.1	Pgt21
KAA1073181.1	Pgt21
KAA1073219.1	Pgt21
KAA1073220.1	Pgt21
KAA1073236.1	Pgt21
KAA1073249.1	Pgt21
KAA1073260.1	Pgt21
KAA1073279.1	Pgt21
KAA1073280.1	Pgt21
KAA1073286.1	Pgt21
KAA1073290.1	Pgt21
KAA1073301.1	Pgt21
KAA1073316.1	Pgt21
KAA1073328.1	Pgt21
KAA1073341.1	Pgt21
KAA1073372.1	Pgt21
KAA1073387.1	Pgt21
KAA1073390.1	Pgt21
KAA1073419.1	Pgt21
KAA1073420.1	Pgt21
KAA1073430.1	Pgt21
KAA1073444.1	Pgt21
KAA1073448.1	Pgt21
KAA1073465.1	Pgt21
KAA1073468.1	Pgt21
KAA1073471.1	Pgt21
KAA1073488.1	Pgt21
KAA1073534.1	Pgt21
KAA1073545.1	Pgt21
KAA1073548.1	Pgt21
KAA1073552.1	Pgt21
KAA1073556.1	Pgt21
KAA1073559.1	Pgt21
KAA1073572.1	Pgt21
KAA1073583.1	Pgt21
KAA1073608.1	Pgt21
KAA1073610.1	Pgt21
KAA1073612.1	Pgt21
KAA1073627.1	Pgt21
KAA1073634.1	Pgt21
KAA1073635.1	Pgt21
KAA1073691.1	Pgt21
KAA1073721.1	Pgt21
KAA1073742.1	Pgt21
KAA1073753.1	Pgt21
KAA1073780.1	Pgt21
KAA1073782.1	Pgt21
KAA1073795.1	Pgt21
KAA1073797.1	Pgt21
KAA1073813.1	Pgt21
KAA1073820.1	Pgt21
KAA1074331.1	Pgt21
KAA1074332.1	Pgt21
KAA1074347.1	Pgt21
KAA1074352.1	Pgt21
KAA1074379.1	Pgt21
KAA1074386.1	Pgt21
KAA1074392.1	Pgt21
KAA1074396.1	Pgt21
KAA1074405.1	Pgt21
KAA1074416.1	Pgt21
KAA1074417.1	Pgt21
KAA1074424.1	Pgt21
KAA1074434.1	Pgt21
KAA1074444.1	Pgt21
KAA1074449.1	Pgt21
KAA1074452.1	Pgt21
KAA1074453.1	Pgt21
KAA1074485.1	Pgt21
KAA1074497.1	Pgt21
KAA1074505.1	Pgt21
KAA1074514.1	Pgt21
KAA1074515.1	Pgt21
KAA1074518.1	Pgt21
KAA1074524.1	Pgt21
KAA1074532.1	Pgt21
KAA1074537.1	Pgt21
KAA1074546.1	Pgt21
KAA1074549.1	Pgt21
KAA1074553.1	Pgt21
KAA1074562.1	Pgt21
KAA1074563.1	Pgt21
KAA1074565.1	Pgt21
KAA1074571.1	Pgt21
KAA1074606.1	Pgt21
KAA1074608.1	Pgt21
KAA1074610.1	Pgt21
KAA1074658.1	Pgt21
KAA1074661.1	Pgt21
KAA1074668.1	Pgt21
KAA1074682.1	Pgt21
KAA1074684.1	Pgt21
KAA1074694.1	Pgt21
KAA1074698.1	Pgt21
KAA1074702.1	Pgt21
KAA1074704.1	Pgt21
KAA1074711.1	Pgt21
KAA1074712.1	Pgt21
KAA1074724.1	Pgt21
KAA1074725.1	Pgt21
KAA1074729.1	Pgt21
KAA1074733.1	Pgt21
KAA1074753.1	Pgt21
KAA1074768.1	Pgt21
KAA1074778.1	Pgt21
KAA1074781.1	Pgt21
KAA1074784.1	Pgt21
KAA1074799.1	Pgt21
KAA1074825.1	Pgt21
KAA1074826.1	Pgt21
KAA1074837.1	Pgt21
KAA1074850.1	Pgt21
KAA1074855.1	Pgt21
KAA1074858.1	Pgt21
KAA1074861.1	Pgt21
KAA1074866.1	Pgt21
KAA1074875.1	Pgt21
KAA1074882.1	Pgt21
KAA1074894.1	Pgt21
KAA1074899.1	Pgt21
KAA1074907.1	Pgt21
KAA1074915.1	Pgt21
KAA1074916.1	Pgt21
KAA1074969.1	Pgt21
KAA1074973.1	Pgt21
KAA1074983.1	Pgt21
KAA1074987.1	Pgt21
KAA1074995.1	Pgt21
KAA1075000.1	Pgt21
KAA1075007.1	Pgt21
KAA1075011.1	Pgt21
KAA1075044.1	Pgt21
KAA1075057.1	Pgt21
KAA1075058.1	Pgt21
KAA1075071.1	Pgt21
KAA1075073.1	Pgt21
KAA1075080.1	Pgt21
KAA1075083.1	Pgt21
KAA1075104.1	Pgt21
KAA1075110.1	Pgt21
KAA1075114.1	Pgt21
KAA1075127.1	Pgt21
KAA1075130.1	Pgt21
KAA1075132.1	Pgt21
KAA1075140.1	Pgt21
KAA1075146.1	Pgt21
KAA1075150.1	Pgt21
KAA1075176.1	Pgt21
KAA1075182.1	Pgt21
KAA1075184.1	Pgt21
KAA1075186.1	Pgt21
KAA1075189.1	Pgt21
KAA1075191.1	Pgt21
KAA1075192.1	Pgt21
KAA1075201.1	Pgt21
KAA1075203.1	Pgt21
KAA1075217.1	Pgt21
KAA1075219.1	Pgt21
KAA1075238.1	Pgt21
KAA1075239.1	Pgt21
KAA1075243.1	Pgt21
KAA1075261.1	Pgt21
KAA1075278.1	Pgt21
KAA1075283.1	Pgt21
KAA1075284.1	Pgt21
KAA1075289.1	Pgt21
KAA1075293.1	Pgt21
KAA1075320.1	Pgt21
KAA1075323.1	Pgt21
KAA1075326.1	Pgt21
KAA1075330.1	Pgt21
KAA1075359.1	Pgt21
KAA1075360.1	Pgt21
KAA1075379.1	Pgt21
KAA1075409.1	Pgt21
KAA1075423.1	Pgt21
KAA1075714.1	Pgt21
KAA1075715.1	Pgt21
KAA1075717.1	Pgt21
KAA1075750.1	Pgt21
KAA1076296.1	Pgt21
KAA1076300.1	Pgt21
KAA1076308.1	Pgt21
KAA1076332.1	Pgt21
KAA1076334.1	Pgt21
KAA1076372.1	Pgt21
KAA1076387.1	Pgt21
KAA1076388.1	Pgt21
KAA1076395.1	Pgt21
KAA1076396.1	Pgt21
KAA1076412.1	Pgt21
KAA1076418.1	Pgt21
KAA1076429.1	Pgt21
KAA1076439.1	Pgt21
KAA1076440.1	Pgt21
KAA1076441.1	Pgt21
KAA1076450.1	Pgt21
KAA1076470.1	Pgt21
KAA1076510.1	Pgt21
KAA1076538.1	Pgt21
KAA1076553.1	Pgt21
KAA1076561.1	Pgt21
KAA1076569.1	Pgt21
KAA1076585.1	Pgt21
KAA1076586.1	Pgt21
KAA1076595.1	Pgt21
KAA1076602.1	Pgt21
KAA1076604.1	Pgt21
KAA1076608.1	Pgt21
KAA1076629.1	Pgt21
KAA1076630.1	Pgt21
KAA1076633.1	Pgt21
KAA1076634.1	Pgt21
KAA1076649.1	Pgt21
KAA1076668.1	Pgt21
KAA1076669.1	Pgt21
KAA1076685.1	Pgt21
KAA1076693.1	Pgt21
KAA1076700.1	Pgt21
KAA1076702.1	Pgt21
KAA1076706.1	Pgt21
KAA1076718.1	Pgt21
KAA1076720.1	Pgt21
KAA1076742.1	Pgt21
KAA1076747.1	Pgt21
KAA1076758.1	Pgt21
KAA1076770.1	Pgt21
KAA1076772.1	Pgt21
KAA1076774.1	Pgt21
KAA1076805.1	Pgt21
KAA1076808.1	Pgt21
KAA1076809.1	Pgt21
KAA1076904.1	Pgt21
KAA1076915.1	Pgt21
KAA1076931.1	Pgt21
KAA1076932.1	Pgt21
KAA1076936.1	Pgt21
KAA1076946.1	Pgt21
KAA1076951.1	Pgt21
KAA1076960.1	Pgt21
KAA1076962.1	Pgt21
KAA1076975.1	Pgt21
KAA1076977.1	Pgt21
KAA1076992.1	Pgt21
KAA1076993.1	Pgt21
KAA1077264.1	Pgt21
KAA1077275.1	Pgt21
KAA1077282.1	Pgt21
KAA1077288.1	Pgt21
KAA1077305.1	Pgt21
KAA1077340.1	Pgt21
KAA1077355.1	Pgt21
KAA1077365.1	Pgt21
KAA1077379.1	Pgt21
KAA1077386.1	Pgt21
KAA1077411.1	Pgt21
KAA1077420.1	Pgt21
KAA1077426.1	Pgt21
KAA1077429.1	Pgt21
KAA1077430.1	Pgt21
KAA1077439.1	Pgt21
KAA1077454.1	Pgt21
KAA1077473.1	Pgt21
KAA1077475.1	Pgt21
KAA1077479.1	Pgt21
KAA1077486.1	Pgt21
KAA1077495.1	Pgt21
KAA1077510.1	Pgt21
KAA1077523.1	Pgt21
KAA1077530.1	Pgt21
KAA1077567.1	Pgt21
KAA1077571.1	Pgt21
KAA1077572.1	Pgt21
KAA1077578.1	Pgt21
KAA1077589.1	Pgt21
KAA1077594.1	Pgt21
KAA1077596.1	Pgt21
KAA1077608.1	Pgt21
KAA1077613.1	Pgt21
KAA1077619.1	Pgt21
KAA1077644.1	Pgt21
KAA1077645.1	Pgt21
KAA1077647.1	Pgt21
KAA1077662.1	Pgt21
KAA1077678.1	Pgt21
KAA1077683.1	Pgt21
KAA1077685.1	Pgt21
KAA1077737.1	Pgt21
KAA1077760.1	Pgt21
KAA1077761.1	Pgt21
KAA1077772.1	Pgt21
KAA1077806.1	Pgt21
KAA1077817.1	Pgt21
KAA1077827.1	Pgt21
KAA1077832.1	Pgt21
KAA1077841.1	Pgt21
KAA1077858.1	Pgt21
KAA1077864.1	Pgt21
KAA1077866.1	Pgt21
KAA1077882.1	Pgt21
KAA1077890.1	Pgt21
KAA1077911.1	Pgt21
KAA1077913.1	Pgt21
KAA1077915.1	Pgt21
KAA1077917.1	Pgt21
KAA1077950.1	Pgt21
KAA1077962.1	Pgt21
KAA1077963.1	Pgt21
KAA1077965.1	Pgt21
KAA1077966.1	Pgt21
KAA1077967.1	Pgt21
KAA1077983.1	Pgt21
KAA1077988.1	Pgt21
KAA1077997.1	Pgt21
KAA1078010.1	Pgt21
KAA1078023.1	Pgt21
KAA1078034.1	Pgt21
KAA1078038.1	Pgt21
KAA1078044.1	Pgt21
KAA1078050.1	Pgt21
KAA1078058.1	Pgt21
KAA1078065.1	Pgt21
KAA1078068.1	Pgt21
KAA1078071.1	Pgt21
KAA1078083.1	Pgt21
KAA1078086.1	Pgt21
KAA1078088.1	Pgt21
KAA1078100.1	Pgt21
KAA1078103.1	Pgt21
KAA1078109.1	Pgt21
KAA1078110.1	Pgt21
KAA1078114.1	Pgt21
KAA1078117.1	Pgt21
KAA1078147.1	Pgt21
KAA1078155.1	Pgt21
KAA1078171.1	Pgt21
KAA1078178.1	Pgt21
KAA1078180.1	Pgt21
KAA1078191.1	Pgt21
KAA1078194.1	Pgt21
KAA1078205.1	Pgt21
KAA1078222.1	Pgt21
KAA1078223.1	Pgt21
KAA1078225.1	Pgt21
KAA1078231.1	Pgt21
KAA1078234.1	Pgt21
KAA1078243.1	Pgt21
KAA1078254.1	Pgt21
KAA1078257.1	Pgt21
KAA1078262.1	Pgt21
KAA1078277.1	Pgt21
KAA1078298.1	Pgt21
KAA1078314.1	Pgt21
KAA1078326.1	Pgt21
KAA1078332.1	Pgt21
KAA1078361.1	Pgt21
KAA1078373.1	Pgt21
KAA1078391.1	Pgt21
KAA1078396.1	Pgt21
KAA1078416.1	Pgt21
KAA1078425.1	Pgt21
KAA1078428.1	Pgt21
KAA1078435.1	Pgt21
KAA1078437.1	Pgt21
KAA1078440.1	Pgt21
KAA1078443.1	Pgt21
KAA1078455.1	Pgt21
KAA1078465.1	Pgt21
KAA1078468.1	Pgt21
KAA1078701.1	Pgt21
KAA1078705.1	Pgt21
KAA1079193.1	Pgt21
KAA1079198.1	Pgt21
KAA1079204.1	Pgt21
KAA1079211.1	Pgt21
KAA1079212.1	Pgt21
KAA1079213.1	Pgt21
KAA1079221.1	Pgt21
KAA1079230.1	Pgt21
KAA1079235.1	Pgt21
KAA1079265.1	Pgt21
KAA1079267.1	Pgt21
KAA1079282.1	Pgt21
KAA1079286.1	Pgt21
KAA1079290.1	Pgt21
KAA1079304.1	Pgt21
KAA1079305.1	Pgt21
KAA1079319.1	Pgt21
KAA1079321.1	Pgt21
KAA1079330.1	Pgt21
KAA1079360.1	Pgt21
KAA1079367.1	Pgt21
KAA1079389.1	Pgt21
KAA1079391.1	Pgt21
KAA1079413.1	Pgt21
KAA1079438.1	Pgt21
KAA1079445.1	Pgt21
KAA1079461.1	Pgt21
KAA1079475.1	Pgt21
KAA1079484.1	Pgt21
KAA1079516.1	Pgt21
KAA1079519.1	Pgt21
KAA1079529.1	Pgt21
KAA1079539.1	Pgt21
KAA1079542.1	Pgt21
KAA1079556.1	Pgt21
KAA1079565.1	Pgt21
KAA1079583.1	Pgt21
KAA1079588.1	Pgt21
KAA1079603.1	Pgt21
KAA1079619.1	Pgt21
KAA1079620.1	Pgt21
KAA1079621.1	Pgt21
KAA1079665.1	Pgt21
KAA1079669.1	Pgt21
KAA1079670.1	Pgt21
KAA1079672.1	Pgt21
KAA1079673.1	Pgt21
KAA1079677.1	Pgt21
KAA1079687.1	Pgt21
KAA1079691.1	Pgt21
KAA1079693.1	Pgt21
KAA1079695.1	Pgt21
KAA1079697.1	Pgt21
KAA1079698.1	Pgt21
KAA1079699.1	Pgt21
KAA1079706.1	Pgt21
KAA1079710.1	Pgt21
KAA1079711.1	Pgt21
KAA1079717.1	Pgt21
KAA1079718.1	Pgt21
KAA1079719.1	Pgt21
KAA1079720.1	Pgt21
KAA1079721.1	Pgt21
KAA1079722.1	Pgt21
KAA1079738.1	Pgt21
KAA1079750.1	Pgt21
KAA1079756.1	Pgt21
KAA1079767.1	Pgt21
KAA1079768.1	Pgt21
KAA1079775.1	Pgt21
KAA1079794.1	Pgt21
KAA1079812.1	Pgt21
KAA1079818.1	Pgt21
KAA1079832.1	Pgt21
KAA1079841.1	Pgt21
KAA1079855.1	Pgt21
KAA1079860.1	Pgt21
KAA1079861.1	Pgt21
KAA1080289.1	Pgt21
KAA1080290.1	Pgt21
KAA1080299.1	Pgt21
KAA1080300.1	Pgt21
KAA1080312.1	Pgt21
KAA1080320.1	Pgt21
KAA1080361.1	Pgt21
KAA1080368.1	Pgt21
KAA1080374.1	Pgt21
KAA1080381.1	Pgt21
KAA1080382.1	Pgt21
KAA1080386.1	Pgt21
KAA1080390.1	Pgt21
KAA1080402.1	Pgt21
KAA1080403.1	Pgt21
KAA1080410.1	Pgt21
KAA1080414.1	Pgt21
KAA1080420.1	Pgt21
KAA1080421.1	Pgt21
KAA1080424.1	Pgt21
KAA1080426.1	Pgt21
KAA1080437.1	Pgt21
KAA1080438.1	Pgt21
KAA1080471.1	Pgt21
KAA1080479.1	Pgt21
KAA1080480.1	Pgt21
KAA1080482.1	Pgt21
KAA1080483.1	Pgt21
KAA1080488.1	Pgt21
KAA1080490.1	Pgt21
KAA1080496.1	Pgt21
KAA1080502.1	Pgt21
KAA1080520.1	Pgt21
KAA1080524.1	Pgt21
KAA1080529.1	Pgt21
KAA1080531.1	Pgt21
KAA1080537.1	Pgt21
KAA1080541.1	Pgt21
KAA1080549.1	Pgt21
KAA1080551.1	Pgt21
KAA1080552.1	Pgt21
KAA1080557.1	Pgt21
KAA1080603.1	Pgt21
KAA1080605.1	Pgt21
KAA1080643.1	Pgt21
KAA1080650.1	Pgt21
KAA1080653.1	Pgt21
KAA1080658.1	Pgt21
KAA1080677.1	Pgt21
KAA1080679.1	Pgt21
KAA1080694.1	Pgt21
KAA1080698.1	Pgt21
KAA1080699.1	Pgt21
KAA1080708.1	Pgt21
KAA1080715.1	Pgt21
KAA1080717.1	Pgt21
KAA1080722.1	Pgt21
KAA1080723.1	Pgt21
KAA1080734.1	Pgt21
KAA1080735.1	Pgt21
KAA1080754.1	Pgt21
KAA1080760.1	Pgt21
KAA1080761.1	Pgt21
KAA1080765.1	Pgt21
KAA1080770.1	Pgt21
KAA1080783.1	Pgt21
KAA1080800.1	Pgt21
KAA1080802.1	Pgt21
KAA1080818.1	Pgt21
KAA1080844.1	Pgt21
KAA1080845.1	Pgt21
KAA1080871.1	Pgt21
KAA1080893.1	Pgt21
KAA1080908.1	Pgt21
KAA1080909.1	Pgt21
KAA1080928.1	Pgt21
KAA1080932.1	Pgt21
KAA1080933.1	Pgt21
KAA1080944.1	Pgt21
KAA1080954.1	Pgt21
KAA1080966.1	Pgt21
KAA1080971.1	Pgt21
KAA1080977.1	Pgt21
KAA1080978.1	Pgt21
KAA1080980.1	Pgt21
KAA1080981.1	Pgt21
KAA1080989.1	Pgt21
KAA1081000.1	Pgt21
KAA1081026.1	Pgt21
KAA1081033.1	Pgt21
KAA1081039.1	Pgt21
KAA1081043.1	Pgt21
KAA1081064.1	Pgt21
KAA1081065.1	Pgt21
KAA1081087.1	Pgt21
KAA1081094.1	Pgt21
KAA1081103.1	Pgt21
KAA1081105.1	Pgt21
KAA1081114.1	Pgt21
KAA1081117.1	Pgt21
KAA1081130.1	Pgt21
KAA1081143.1	Pgt21
KAA1081149.1	Pgt21
KAA1081150.1	Pgt21
KAA1081162.1	Pgt21
KAA1081172.1	Pgt21
KAA1081178.1	Pgt21
KAA1081185.1	Pgt21
KAA1081186.1	Pgt21
KAA1081203.1	Pgt21
KAA1081209.1	Pgt21
KAA1081211.1	Pgt21
KAA1081215.1	Pgt21
KAA1081218.1	Pgt21
KAA1081220.1	Pgt21
KAA1081227.1	Pgt21
KAA1081252.1	Pgt21
KAA1081254.1	Pgt21
KAA1081284.1	Pgt21
KAA1081285.1	Pgt21
KAA1081292.1	Pgt21
KAA1081333.1	Pgt21
KAA1081342.1	Pgt21
KAA1081349.1	Pgt21
KAA1081351.1	Pgt21
KAA1081359.1	Pgt21
KAA1081373.1	Pgt21
KAA1081375.1	Pgt21
KAA1081377.1	Pgt21
KAA1081380.1	Pgt21
KAA1081382.1	Pgt21
KAA1081394.1	Pgt21
KAA1081404.1	Pgt21
KAA1081405.1	Pgt21
KAA1081421.1	Pgt21
KAA1081446.1	Pgt21
KAA1081457.1	Pgt21
KAA1082429.1	Pgt21
KAA1082434.1	Pgt21
KAA1082441.1	Pgt21
KAA1082448.1	Pgt21
KAA1082462.1	Pgt21
KAA1082465.1	Pgt21
KAA1082467.1	Pgt21
KAA1082490.1	Pgt21
KAA1082496.1	Pgt21
KAA1082497.1	Pgt21
KAA1082499.1	Pgt21
KAA1082503.1	Pgt21
KAA1082517.1	Pgt21
KAA1082518.1	Pgt21
KAA1082534.1	Pgt21
KAA1082535.1	Pgt21
KAA1082537.1	Pgt21
KAA1082550.1	Pgt21
KAA1082578.1	Pgt21
KAA1082584.1	Pgt21
KAA1082610.1	Pgt21
KAA1082613.1	Pgt21
KAA1082662.1	Pgt21
KAA1082695.1	Pgt21
KAA1082699.1	Pgt21
KAA1082703.1	Pgt21
KAA1082727.1	Pgt21
KAA1082737.1	Pgt21
KAA1082749.1	Pgt21
KAA1082759.1	Pgt21
KAA1082763.1	Pgt21
KAA1082767.1	Pgt21
KAA1082779.1	Pgt21
KAA1082809.1	Pgt21
KAA1082810.1	Pgt21
KAA1082814.1	Pgt21
KAA1082815.1	Pgt21
KAA1082817.1	Pgt21
KAA1082822.1	Pgt21
KAA1082840.1	Pgt21
KAA1082846.1	Pgt21
KAA1082847.1	Pgt21
KAA1082895.1	Pgt21
KAA1082904.1	Pgt21
KAA1082905.1	Pgt21
KAA1082908.1	Pgt21
KAA1082909.1	Pgt21
KAA1082912.1	Pgt21
KAA1082919.1	Pgt21
KAA1082928.1	Pgt21
KAA1082933.1	Pgt21
KAA1082937.1	Pgt21
KAA1082939.1	Pgt21
KAA1082940.1	Pgt21
KAA1082943.1	Pgt21
KAA1082945.1	Pgt21
KAA1082952.1	Pgt21
KAA1082954.1	Pgt21
KAA1082955.1	Pgt21
KAA1082956.1	Pgt21
KAA1082957.1	Pgt21
KAA1082981.1	Pgt21
KAA1082989.1	Pgt21
KAA1082991.1	Pgt21
KAA1082994.1	Pgt21
KAA1082996.1	Pgt21
KAA1082999.1	Pgt21
KAA1083001.1	Pgt21
KAA1083007.1	Pgt21
KAA1083038.1	Pgt21
KAA1083041.1	Pgt21
KAA1083046.1	Pgt21
KAA1083059.1	Pgt21
KAA1083068.1	Pgt21
KAA1083080.1	Pgt21
KAA1083085.1	Pgt21
KAA1083142.1	Pgt21
KAA1083628.1	Pgt21
KAA1083637.1	Pgt21
KAA1083641.1	Pgt21
KAA1083644.1	Pgt21
KAA1083682.1	Pgt21
KAA1083702.1	Pgt21
KAA1083707.1	Pgt21
KAA1083715.1	Pgt21
KAA1083717.1	Pgt21
KAA1083722.1	Pgt21
KAA1083742.1	Pgt21
KAA1083743.1	Pgt21
KAA1083744.1	Pgt21
KAA1083786.1	Pgt21
KAA1083789.1	Pgt21
KAA1083798.1	Pgt21
KAA1083803.1	Pgt21
KAA1083824.1	Pgt21
KAA1083830.1	Pgt21
KAA1083836.1	Pgt21
KAA1083840.1	Pgt21
KAA1083844.1	Pgt21
KAA1083847.1	Pgt21
KAA1083848.1	Pgt21
KAA1083852.1	Pgt21
KAA1083853.1	Pgt21
KAA1083855.1	Pgt21
KAA1083856.1	Pgt21
KAA1083862.1	Pgt21
KAA1083863.1	Pgt21
KAA1083871.1	Pgt21
KAA1083883.1	Pgt21
KAA1083888.1	Pgt21
KAA1083902.1	Pgt21
KAA1083909.1	Pgt21
KAA1083917.1	Pgt21
KAA1083922.1	Pgt21
KAA1083924.1	Pgt21
KAA1083928.1	Pgt21
KAA1083929.1	Pgt21
KAA1083939.1	Pgt21
KAA1083946.1	Pgt21
KAA1083958.1	Pgt21
KAA1083959.1	Pgt21
KAA1083977.1	Pgt21
KAA1083980.1	Pgt21
KAA1083983.1	Pgt21
KAA1083992.1	Pgt21
KAA1083993.1	Pgt21
KAA1084007.1	Pgt21
KAA1084019.1	Pgt21
KAA1084035.1	Pgt21
KAA1084049.1	Pgt21
KAA1084085.1	Pgt21
KAA1084086.1	Pgt21
KAA1084093.1	Pgt21
KAA1084108.1	Pgt21
KAA1084109.1	Pgt21
KAA1084111.1	Pgt21
KAA1084128.1	Pgt21
KAA1084137.1	Pgt21
KAA1084160.1	Pgt21
KAA1084186.1	Pgt21
KAA1084188.1	Pgt21
KAA1084202.1	Pgt21
KAA1084210.1	Pgt21
KAA1084246.1	Pgt21
KAA1084259.1	Pgt21
KAA1084263.1	Pgt21
KAA1084270.1	Pgt21
KAA1084285.1	Pgt21
KAA1084286.1	Pgt21
KAA1084306.1	Pgt21
KAA1084307.1	Pgt21
KAA1084319.1	Pgt21
KAA1084336.1	Pgt21
KAA1084337.1	Pgt21
KAA1084345.1	Pgt21
KAA1084352.1	Pgt21
KAA1084354.1	Pgt21
KAA1084374.1	Pgt21
KAA1084380.1	Pgt21
KAA1084384.1	Pgt21
KAA1084390.1	Pgt21
KAA1084414.1	Pgt21
KAA1084422.1	Pgt21
KAA1084435.1	Pgt21
KAA1084455.1	Pgt21
KAA1084459.1	Pgt21
KAA1084465.1	Pgt21
KAA1084467.1	Pgt21
KAA1084477.1	Pgt21
KAA1084487.1	Pgt21
KAA1084488.1	Pgt21
KAA1084491.1	Pgt21
KAA1084495.1	Pgt21
KAA1084496.1	Pgt21
KAA1084497.1	Pgt21
KAA1084499.1	Pgt21
KAA1084507.1	Pgt21
KAA1084518.1	Pgt21
KAA1084545.1	Pgt21
KAA1084563.1	Pgt21
KAA1084571.1	Pgt21
KAA1084572.1	Pgt21
KAA1084581.1	Pgt21
KAA1084615.1	Pgt21
KAA1084631.1	Pgt21
KAA1084648.1	Pgt21
KAA1084654.1	Pgt21
KAA1084663.1	Pgt21
KAA1084665.1	Pgt21
KAA1084674.1	Pgt21
KAA1084692.1	Pgt21
KAA1084696.1	Pgt21
KAA1084723.1	Pgt21
KAA1084727.1	Pgt21
KAA1084732.1	Pgt21
KAA1084742.1	Pgt21
KAA1084756.1	Pgt21
KAA1084778.1	Pgt21
KAA1084788.1	Pgt21
KAA1084790.1	Pgt21
KAA1084794.1	Pgt21
KAA1084798.1	Pgt21
KAA1084799.1	Pgt21
KAA1084808.1	Pgt21
KAA1084811.1	Pgt21
KAA1084820.1	Pgt21
KAA1084826.1	Pgt21
KAA1084830.1	Pgt21
KAA1084944.1	Pgt21
KAA1085010.1	Pgt21
KAA1085266.1	Pgt21
KAA1085275.1	Pgt21
KAA1085306.1	Pgt21
KAA1085307.1	Pgt21
KAA1085318.1	Pgt21
KAA1085320.1	Pgt21
KAA1085325.1	Pgt21
KAA1085336.1	Pgt21
KAA1085340.1	Pgt21
KAA1085341.1	Pgt21
KAA1085349.1	Pgt21
KAA1085352.1	Pgt21
KAA1085358.1	Pgt21
KAA1085365.1	Pgt21
KAA1085387.1	Pgt21
KAA1085393.1	Pgt21
KAA1085397.1	Pgt21
KAA1085399.1	Pgt21
KAA1085409.1	Pgt21
KAA1085421.1	Pgt21
KAA1085441.1	Pgt21
KAA1085462.1	Pgt21
KAA1085471.1	Pgt21
KAA1085474.1	Pgt21
KAA1085483.1	Pgt21
KAA1085485.1	Pgt21
KAA1085502.1	Pgt21
KAA1085507.1	Pgt21
KAA1085530.1	Pgt21
KAA1085544.1	Pgt21
KAA1085565.1	Pgt21
KAA1085569.1	Pgt21
KAA1085570.1	Pgt21
KAA1085571.1	Pgt21
KAA1085573.1	Pgt21
KAA1085575.1	Pgt21
KAA1085580.1	Pgt21
KAA1085582.1	Pgt21
KAA1085586.1	Pgt21
KAA1085592.1	Pgt21
KAA1085596.1	Pgt21
KAA1085597.1	Pgt21
KAA1085607.1	Pgt21
KAA1085608.1	Pgt21
KAA1085614.1	Pgt21
KAA1085615.1	Pgt21
KAA1085621.1	Pgt21
KAA1085624.1	Pgt21
KAA1085628.1	Pgt21
KAA1085640.1	Pgt21
KAA1085643.1	Pgt21
KAA1085652.1	Pgt21
KAA1085662.1	Pgt21
KAA1085663.1	Pgt21
KAA1085666.1	Pgt21
KAA1085669.1	Pgt21
KAA1085674.1	Pgt21
KAA1085677.1	Pgt21
KAA1085678.1	Pgt21
KAA1085680.1	Pgt21
KAA1085681.1	Pgt21
KAA1085682.1	Pgt21
KAA1085688.1	Pgt21
KAA1085689.1	Pgt21
KAA1085725.1	Pgt21
KAA1085736.1	Pgt21
KAA1085743.1	Pgt21
KAA1085746.1	Pgt21
KAA1085760.1	Pgt21
KAA1085773.1	Pgt21
KAA1085778.1	Pgt21
KAA1085791.1	Pgt21
KAA1085794.1	Pgt21
KAA1085795.1	Pgt21
KAA1085804.1	Pgt21
KAA1085807.1	Pgt21
KAA1085839.1	Pgt21
KAA1085856.1	Pgt21
KAA1085861.1	Pgt21
KAA1085868.1	Pgt21
KAA1085873.1	Pgt21
KAA1085879.1	Pgt21
KAA1085891.1	Pgt21
KAA1085899.1	Pgt21
KAA1085901.1	Pgt21
KAA1085920.1	Pgt21
KAA1085960.1	Pgt21
KAA1085966.1	Pgt21
KAA1085976.1	Pgt21
KAA1086512.1	Pgt21
KAA1086529.1	Pgt21
KAA1086533.1	Pgt21
KAA1086538.1	Pgt21
KAA1086561.1	Pgt21
KAA1086588.1	Pgt21
KAA1086589.1	Pgt21
KAA1086594.1	Pgt21
KAA1086607.1	Pgt21
KAA1086661.1	Pgt21
KAA1086686.1	Pgt21
KAA1086687.1	Pgt21
KAA1086706.1	Pgt21
KAA1086707.1	Pgt21
KAA1086732.1	Pgt21
KAA1086739.1	Pgt21
KAA1086748.1	Pgt21
KAA1086753.1	Pgt21
KAA1086768.1	Pgt21
KAA1086769.1	Pgt21
KAA1086770.1	Pgt21
KAA1086794.1	Pgt21
KAA1086799.1	Pgt21
KAA1086824.1	Pgt21
KAA1086829.1	Pgt21
KAA1086833.1	Pgt21
KAA1086834.1	Pgt21
KAA1086836.1	Pgt21
KAA1086848.1	Pgt21
KAA1086865.1	Pgt21
KAA1086871.1	Pgt21
KAA1086882.1	Pgt21
KAA1086883.1	Pgt21
KAA1086904.1	Pgt21
KAA1086941.1	Pgt21
KAA1086942.1	Pgt21
KAA1086969.1	Pgt21
KAA1086973.1	Pgt21
KAA1087053.1	Pgt21
KAA1087055.1	Pgt21
KAA1087065.1	Pgt21
KAA1087066.1	Pgt21
KAA1087067.1	Pgt21
KAA1087068.1	Pgt21
KAA1087075.1	Pgt21
KAA1087085.1	Pgt21
KAA1087088.1	Pgt21
KAA1087092.1	Pgt21
KAA1087099.1	Pgt21
KAA1087103.1	Pgt21
KAA1087121.1	Pgt21
KAA1087130.1	Pgt21
KAA1087131.1	Pgt21
KAA1087141.1	Pgt21
KAA1087142.1	Pgt21
KAA1087148.1	Pgt21
KAA1087159.1	Pgt21
KAA1087164.1	Pgt21
KAA1087173.1	Pgt21
KAA1087218.1	Pgt21
KAA1087222.1	Pgt21
KAA1087224.1	Pgt21
KAA1087233.1	Pgt21
KAA1087245.1	Pgt21
KAA1087249.1	Pgt21
KAA1087270.1	Pgt21
KAA1087274.1	Pgt21
KAA1087277.1	Pgt21
KAA1087281.1	Pgt21
KAA1087284.1	Pgt21
KAA1087288.1	Pgt21
KAA1087290.1	Pgt21
KAA1087332.1	Pgt21
KAA1087348.1	Pgt21
KAA1087352.1	Pgt21
KAA1087369.1	Pgt21
KAA1087376.1	Pgt21
KAA1087382.1	Pgt21
KAA1087388.1	Pgt21
KAA1087402.1	Pgt21
KAA1087403.1	Pgt21
KAA1087435.1	Pgt21
KAA1087440.1	Pgt21
KAA1087441.1	Pgt21
KAA1087442.1	Pgt21
KAA1087443.1	Pgt21
KAA1087458.1	Pgt21
KAA1087459.1	Pgt21
KAA1087460.1	Pgt21
KAA1087462.1	Pgt21
KAA1087468.1	Pgt21
KAA1087480.1	Pgt21
KAA1087482.1	Pgt21
KAA1087486.1	Pgt21
KAA1087487.1	Pgt21
KAA1087492.1	Pgt21
KAA1087510.1	Pgt21
KAA1087534.1	Pgt21
KAA1087545.1	Pgt21
KAA1087546.1	Pgt21
KAA1087550.1	Pgt21
KAA1087555.1	Pgt21
KAA1087566.1	Pgt21
KAA1087581.1	Pgt21
KAA1087617.1	Pgt21
KAA1087622.1	Pgt21
KAA1087642.1	Pgt21
KAA1087660.1	Pgt21
KAA1087663.1	Pgt21
KAA1087669.1	Pgt21
KAA1087674.1	Pgt21
KAA1087678.1	Pgt21
KAA1087699.1	Pgt21
KAA1087700.1	Pgt21
KAA1087706.1	Pgt21
KAA1087708.1	Pgt21
KAA1087716.1	Pgt21
KAA1087733.1	Pgt21
KAA1087736.1	Pgt21
KAA1087741.1	Pgt21
KAA1087761.1	Pgt21
KAA1087763.1	Pgt21
KAA1087765.1	Pgt21
KAA1088560.1	Pgt21
KAA1088938.1	Pgt21
KAA1088944.1	Pgt21
KAA1088966.1	Pgt21
KAA1088979.1	Pgt21
KAA1088995.1	Pgt21
KAA1088997.1	Pgt21
KAA1089006.1	Pgt21
KAA1089014.1	Pgt21
KAA1089025.1	Pgt21
KAA1089036.1	Pgt21
KAA1089052.1	Pgt21
KAA1089062.1	Pgt21
KAA1089063.1	Pgt21
KAA1089081.1	Pgt21
KAA1089082.1	Pgt21
KAA1089109.1	Pgt21
KAA1089115.1	Pgt21
KAA1089139.1	Pgt21
KAA1089174.1	Pgt21
KAA1089188.1	Pgt21
KAA1089194.1	Pgt21
KAA1089211.1	Pgt21
KAA1089221.1	Pgt21
KAA1089223.1	Pgt21
KAA1089234.1	Pgt21
KAA1089235.1	Pgt21
KAA1089242.1	Pgt21
KAA1089245.1	Pgt21
KAA1089246.1	Pgt21
KAA1089251.1	Pgt21
KAA1089254.1	Pgt21
KAA1089255.1	Pgt21
KAA1089276.1	Pgt21
KAA1089294.1	Pgt21
KAA1089296.1	Pgt21
KAA1089298.1	Pgt21
KAA1089300.1	Pgt21
KAA1089310.1	Pgt21
KAA1089314.1	Pgt21
KAA1089321.1	Pgt21
KAA1089335.1	Pgt21
KAA1089349.1	Pgt21
KAA1089367.1	Pgt21
KAA1089369.1	Pgt21
KAA1089370.1	Pgt21
KAA1089371.1	Pgt21
KAA1089372.1	Pgt21
KAA1089394.1	Pgt21
KAA1089398.1	Pgt21
KAA1089406.1	Pgt21
KAA1089407.1	Pgt21
KAA1089410.1	Pgt21
KAA1089418.1	Pgt21
KAA1089431.1	Pgt21
KAA1089435.1	Pgt21
KAA1089446.1	Pgt21
KAA1089459.1	Pgt21
KAA1089462.1	Pgt21
KAA1089472.1	Pgt21
KAA1089473.1	Pgt21
KAA1089497.1	Pgt21
KAA1089502.1	Pgt21
KAA1089503.1	Pgt21
KAA1089514.1	Pgt21
KAA1089521.1	Pgt21
KAA1089526.1	Pgt21
KAA1089538.1	Pgt21
KAA1089596.1	Pgt21
KAA1089599.1	Pgt21
KAA1089600.1	Pgt21
KAA1089605.1	Pgt21
KAA1089624.1	Pgt21
KAA1089630.1	Pgt21
KAA1089641.1	Pgt21
KAA1089659.1	Pgt21
KAA1089668.1	Pgt21
KAA1089670.1	Pgt21
KAA1089673.1	Pgt21
KAA1089678.1	Pgt21
KAA1089683.1	Pgt21
KAA1089689.1	Pgt21
KAA1089690.1	Pgt21
KAA1089691.1	Pgt21
KAA1089694.1	Pgt21
KAA1089700.1	Pgt21
KAA1089704.1	Pgt21
KAA1089705.1	Pgt21
KAA1089709.1	Pgt21
KAA1089712.1	Pgt21
KAA1089714.1	Pgt21
KAA1089734.1	Pgt21
KAA1090444.1	Pgt21
KAA1090448.1	Pgt21
KAA1090452.1	Pgt21
KAA1090457.1	Pgt21
KAA1090472.1	Pgt21
KAA1090476.1	Pgt21
KAA1090492.1	Pgt21
KAA1090506.1	Pgt21
KAA1090509.1	Pgt21
KAA1090510.1	Pgt21
KAA1090511.1	Pgt21
KAA1090512.1	Pgt21
KAA1090518.1	Pgt21
KAA1090520.1	Pgt21
KAA1090521.1	Pgt21
KAA1090522.1	Pgt21
KAA1090523.1	Pgt21
KAA1090524.1	Pgt21
KAA1090532.1	Pgt21
KAA1090547.1	Pgt21
KAA1090553.1	Pgt21
KAA1090554.1	Pgt21
KAA1090556.1	Pgt21
KAA1090558.1	Pgt21
KAA1090562.1	Pgt21
KAA1090563.1	Pgt21
KAA1090577.1	Pgt21
KAA1090578.1	Pgt21
KAA1090579.1	Pgt21
KAA1090581.1	Pgt21
KAA1090590.1	Pgt21
KAA1090604.1	Pgt21
KAA1090607.1	Pgt21
KAA1090612.1	Pgt21
KAA1090622.1	Pgt21
KAA1090638.1	Pgt21
KAA1090661.1	Pgt21
KAA1090674.1	Pgt21
KAA1090688.1	Pgt21
KAA1090692.1	Pgt21
KAA1090702.1	Pgt21
KAA1090716.1	Pgt21
KAA1090736.1	Pgt21
KAA1090746.1	Pgt21
KAA1090752.1	Pgt21
KAA1090770.1	Pgt21
KAA1090771.1	Pgt21
KAA1090784.1	Pgt21
KAA1090823.1	Pgt21
KAA1090834.1	Pgt21
KAA1090850.1	Pgt21
KAA1090861.1	Pgt21
KAA1090885.1	Pgt21
KAA1090898.1	Pgt21
KAA1090904.1	Pgt21
KAA1090906.1	Pgt21
KAA1090907.1	Pgt21
KAA1090911.1	Pgt21
KAA1090913.1	Pgt21
KAA1090932.1	Pgt21
KAA1090933.1	Pgt21
KAA1090935.1	Pgt21
KAA1090943.1	Pgt21
KAA1090946.1	Pgt21
KAA1090998.1	Pgt21
KAA1091023.1	Pgt21
KAA1091036.1	Pgt21
KAA1091046.1	Pgt21
KAA1091058.1	Pgt21
KAA1091071.1	Pgt21
KAA1091073.1	Pgt21
KAA1091089.1	Pgt21
KAA1091146.1	Pgt21
KAA1091156.1	Pgt21
KAA1091164.1	Pgt21
KAA1091168.1	Pgt21
KAA1091169.1	Pgt21
KAA1091174.1	Pgt21
KAA1091175.1	Pgt21
KAA1091177.1	Pgt21
KAA1091180.1	Pgt21
KAA1091183.1	Pgt21
KAA1091195.1	Pgt21
KAA1091203.1	Pgt21
KAA1091208.1	Pgt21
KAA1091218.1	Pgt21
KAA1091245.1	Pgt21
KAA1091255.1	Pgt21
KAA1091276.1	Pgt21
KAA1091277.1	Pgt21
KAA1091280.1	Pgt21
KAA1091283.1	Pgt21
KAA1091285.1	Pgt21
KAA1091286.1	Pgt21
KAA1091288.1	Pgt21
KAA1091299.1	Pgt21
KAA1091313.1	Pgt21
KAA1091323.1	Pgt21
KAA1091324.1	Pgt21
KAA1091325.1	Pgt21
KAA1091327.1	Pgt21
KAA1091328.1	Pgt21
KAA1091357.1	Pgt21
KAA1091374.1	Pgt21
KAA1091375.1	Pgt21
KAA1091383.1	Pgt21
KAA1091391.1	Pgt21
KAA1091392.1	Pgt21
KAA1091396.1	Pgt21
KAA1091397.1	Pgt21
KAA1091404.1	Pgt21
KAA1091424.1	Pgt21
KAA1091438.1	Pgt21
KAA1091440.1	Pgt21
KAA1091443.1	Pgt21
KAA1091458.1	Pgt21
KAA1091462.1	Pgt21
KAA1091477.1	Pgt21
KAA1091484.1	Pgt21
KAA1091493.1	Pgt21
KAA1091508.1	Pgt21
KAA1091530.1	Pgt21
KAA1091537.1	Pgt21
KAA1091546.1	Pgt21
KAA1091551.1	Pgt21
KAA1091552.1	Pgt21
KAA1091553.1	Pgt21
KAA1091554.1	Pgt21
KAA1091567.1	Pgt21
KAA1091571.1	Pgt21
KAA1091583.1	Pgt21
KAA1091584.1	Pgt21
KAA1091591.1	Pgt21
KAA1091594.1	Pgt21
KAA1091596.1	Pgt21
KAA1091601.1	Pgt21
KAA1091623.1	Pgt21
KAA1091627.1	Pgt21
KAA1091650.1	Pgt21
KAA1091660.1	Pgt21
KAA1091661.1	Pgt21
KAA1091675.1	Pgt21
KAA1091767.1	Pgt21
KAA1092401.1	Pgt21
KAA1092405.1	Pgt21
KAA1092410.1	Pgt21
KAA1092415.1	Pgt21
KAA1092420.1	Pgt21
KAA1092423.1	Pgt21
KAA1092424.1	Pgt21
KAA1092425.1	Pgt21
KAA1092426.1	Pgt21
KAA1092435.1	Pgt21
KAA1092438.1	Pgt21
KAA1092446.1	Pgt21
KAA1092447.1	Pgt21
KAA1092456.1	Pgt21
KAA1092463.1	Pgt21
KAA1092469.1	Pgt21
KAA1092481.1	Pgt21
KAA1092507.1	Pgt21
KAA1092508.1	Pgt21
KAA1092521.1	Pgt21
KAA1092523.1	Pgt21
KAA1092524.1	Pgt21
KAA1092553.1	Pgt21
KAA1092558.1	Pgt21
KAA1092584.1	Pgt21
KAA1092585.1	Pgt21
KAA1092605.1	Pgt21
KAA1092635.1	Pgt21
KAA1092639.1	Pgt21
KAA1092640.1	Pgt21
KAA1092703.1	Pgt21
KAA1092712.1	Pgt21
KAA1092714.1	Pgt21
KAA1092722.1	Pgt21
KAA1092724.1	Pgt21
KAA1092729.1	Pgt21
KAA1092730.1	Pgt21
KAA1092731.1	Pgt21
KAA1092732.1	Pgt21
KAA1092766.1	Pgt21
KAA1092768.1	Pgt21
KAA1092770.1	Pgt21
KAA1092776.1	Pgt21
KAA1092786.1	Pgt21
KAA1092797.1	Pgt21
KAA1092816.1	Pgt21
KAA1092832.1	Pgt21
KAA1092834.1	Pgt21
KAA1092842.1	Pgt21
KAA1092843.1	Pgt21
KAA1092847.1	Pgt21
KAA1092848.1	Pgt21
KAA1092851.1	Pgt21
KAA1092852.1	Pgt21
KAA1092853.1	Pgt21
KAA1092855.1	Pgt21
KAA1092858.1	Pgt21
KAA1092883.1	Pgt21
KAA1092887.1	Pgt21
KAA1092897.1	Pgt21
KAA1092898.1	Pgt21
KAA1092912.1	Pgt21
KAA1092929.1	Pgt21
KAA1092931.1	Pgt21
KAA1092938.1	Pgt21
KAA1092943.1	Pgt21
KAA1092947.1	Pgt21
KAA1092949.1	Pgt21
KAA1092980.1	Pgt21
KAA1093004.1	Pgt21
KAA1093006.1	Pgt21
KAA1093007.1	Pgt21
KAA1093011.1	Pgt21
KAA1093016.1	Pgt21
KAA1093026.1	Pgt21
KAA1093081.1	Pgt21
KAA1093083.1	Pgt21
KAA1093085.1	Pgt21
KAA1093096.1	Pgt21
KAA1093111.1	Pgt21
KAA1093117.1	Pgt21
KAA1093133.1	Pgt21
KAA1093134.1	Pgt21
KAA1093145.1	Pgt21
KAA1093146.1	Pgt21
KAA1093149.1	Pgt21
KAA1093156.1	Pgt21
KAA1093162.1	Pgt21
KAA1093164.1	Pgt21
[truncated: 11,059 more rows]
