# Supplementary material for: Comparative Genome Analyses of Plant Rust Pathogen Genomes Reveal a Confluence of Pathogenicity Factors to Quell Host Plant Defense Responses
Source: Plants (Basel). 2022 Jul 28;11(15):1962. doi: 10.3390/plants11151962 (PMC9370660; doi:10.3390/plants11151962)
Supplement: Supplementary file 1 [file plants-11-01962-s001.zip › Table S8 Puccinia spp Host interacting proteins.xlsx]

## Sheet: Sheet1
Supplemental Table S8: Identification of host pathogenicity related genes in Puccinia spp.
Rust-EffectorID	PHI-geneID	%Iden	length	Rust-Pathogen	Gene-ID	Gene	Pathogen Species	Disease	Tissue	Gene function	Mutant phenotype	Prepenetration defect	Penetration defect	Postpenetration defect
XP_007405383.1	Q2MV49	46.269	67	M. laricis	ABB96261	AVRP4	Melampsora lini	Flax rust	0	Effector protein	effector (plant avirulence determinant)	-	-	-
XP_007406560.1	F4RBY2	100	70	M. laricis	EGG10259	Mlp124478	Melampsora larici-populina	Leaf rust	leaf	Effector protein	effector (plant avirulence determinant)	-	-	-
XP_007408710.1	F4RBY2	48.718	39	M. laricis	EGG10259	Mlp124478	Melampsora larici-populina	Leaf rust	leaf	Effector protein	effector (plant avirulence determinant)	-	-	-
XP_007408847.1	F4RBY2	46.667	45	M. laricis	EGG10259	Mlp124478	Melampsora larici-populina	Leaf rust	leaf	Effector protein	effector (plant avirulence determinant)	-	-	-
XP_007410442.1	J4W023	61.364	176	M. laricis	EJP63875	cypB	Beauveria bassiana	White muscardine	larva	Peptidyl-prolyl cis-trans isomerase - putative secretory protein	reduced virulence	-	-	-
XP_007411270.1	A0A0D1E191	48.517	472	M. laricis	KIS69929	Pdi (UMAG_10156)	Ustilago maydis	Smut	seedling	Protein disulfide-isomerase	reduced virulence	no	no	-
XP_007411686.1	J9VHN6	45.695	151	M. laricis	AFR93917	bim1 (CNAG_02775)	Cryptococcus neoformans	Cryptococcal meningitis	no data found	Uncharacterized protein	reduced virulence	-	-	-
XP_007411790.1	J9VHN6	45.395	152	M. laricis	AFR93917	bim1 (CNAG_02775)	Cryptococcus neoformans	Cryptococcal meningitis	no data found	Uncharacterized protein	reduced virulence	-	-	-
XP_007412012.1	I1RKU0	46.429	112	M. laricis	FGSG_04510	FGSG_04510	Fusarium graminearum	Fusarium ear blight	0	Unknown	unaffected pathogenicity	-	-	-
XP_007412018.1	F4RBY2	50	36	M. laricis	EGG10259	Mlp124478	Melampsora larici-populina	Leaf rust	leaf	Effector protein	effector (plant avirulence determinant)	-	-	-
XP_007412481.1	G4ZRT3	47.285	442	M. laricis	EGZ13970	PsGH7a	Phytophthora sojae	Stem rot (soybean); root rot (soybean)	hypocotyl; leaf	Conserved glycoside hydrolase family 7 cellobiohydrolase	reduced virulence	-	-	-
XP_007413029.1	G4MTZ0	60.878	501	M. laricis	MGG_01607.5	Calnexin	Magnaporthe oryzae	Blast (rice)	leaf	0	loss of pathogenicity	yes	-	-
XP_007414283.1	F4RBY2	59.524	42	M. laricis	EGG10259	Mlp124478	Melampsora larici-populina	Leaf rust	leaf	Effector protein	effector (plant avirulence determinant)	-	-	-
XP_007415254.1	G4ZRT3	58.239	443	M. laricis	EGZ13970	PsGH7a	Phytophthora sojae	Stem rot (soybean); root rot (soybean)	hypocotyl; leaf	Conserved glycoside hydrolase family 7 cellobiohydrolase	reduced virulence	-	-	-
XP_007415255.1	G4ZRT3	55.204	442	M. laricis	EGZ13970	PsGH7a	Phytophthora sojae	Stem rot (soybean); root rot (soybean)	hypocotyl; leaf	Conserved glycoside hydrolase family 7 cellobiohydrolase	reduced virulence	-	-	-
XP_007415325.1	G4ZRT3	54.933	446	M. laricis	EGZ13970	PsGH7a	Phytophthora sojae	Stem rot (soybean); root rot (soybean)	hypocotyl; leaf	Conserved glycoside hydrolase family 7 cellobiohydrolase	reduced virulence	-	-	-
XP_007416070.1	G4ZRT3	58.691	443	M. laricis	EGZ13970	PsGH7a	Phytophthora sojae	Stem rot (soybean); root rot (soybean)	hypocotyl; leaf	Conserved glycoside hydrolase family 7 cellobiohydrolase	reduced virulence	-	-	-
XP_007418146.1	E3QFA7	45.54	213	M. laricis	EFQ29545	CLU5d (GLRG_04689)	Colletotrichum graminicola	Stalk rot (maize); leaf blight (maize)	leaf; stem	Pathogenicity cluster 5 protein d	reduced virulence	-	yes	-
XP_007419683.1	G4ZRT3	55.204	442	M. laricis	EGZ13970	PsGH7a	Phytophthora sojae	Stem rot (soybean); root rot (soybean)	hypocotyl; leaf	Conserved glycoside hydrolase family 7 cellobiohydrolase	reduced virulence	-	-	-
PLW05772.1	A0A0D1E191	47.266	256	P. coronata	KIS69929	Pdi (UMAG_10156)	Ustilago maydis	Smut	seedling	Protein disulfide-isomerase	reduced virulence	no	no	-
PLW09427.1	A0A0L0VB04	51.408	142	P. coronata	KNE96396	PsSOD1	Puccinia striiformis	Yellow rust	leaf	superoxide dismutase	reduced virulence	-	-	-
PLW15732.1	A0A0L0V0Y3	52.209	249	P. coronata	0	Pst_13661	Puccinia striiformis	Stripe rust (wheat)	leaf	Polysaccharide deacetylase	reduced virulence	-	-	-
PLW25499.1	A0A0D1E191	46.903	452	P. coronata	KIS69929	Pdi (UMAG_10156)	Ustilago maydis	Smut	seedling	Protein disulfide-isomerase	reduced virulence	no	no	-
PLW27991.1	Q2LK92	46.078	102	P. coronata	ABA25866	BcPIC5	Botrytis cinerea	Grey mold	0	Unknown	reduced virulence	-	-	-
PLW29244.1	A0A0L0VB04	51.408	142	P. coronata	KNE96396	PsSOD1	Puccinia striiformis	Yellow rust	leaf	superoxide dismutase	reduced virulence	-	-	-
PLW29681.1	A0A384JDM0	52.381	21	P. coronata	ATZ48686	BcBGL4 (BCIN_03g08710)	Botrytis cinerea	Grey mold	leaf	Putative beta-glucosidase	reduced virulence	-	-	-
PLW29843.1	Q51UJ9	47.619	21	P. coronata	MGG_04486.6	Moatg11	Magnaporthe oryzae	Blast (rice)	leaf	0	unaffected pathogenicity	-	-	-
PLW52900.1	G4ZRT3	50.797	439	P. coronata	EGZ13970	PsGH7a	Phytophthora sojae	Stem rot (soybean); root rot (soybean)	hypocotyl; leaf	Conserved glycoside hydrolase family 7 cellobiohydrolase	reduced virulence	-	-	-
PLW56502.1	Q51UJ9	47.619	21	P. coronata	MGG_04486.6	Moatg11	Magnaporthe oryzae	Blast (rice)	leaf	0	unaffected pathogenicity	-	-	-
PLW57021.1	A0A0L0V0Y3	52.209	249	P. coronata	0	Pst_13661	Puccinia striiformis	Stripe rust (wheat)	leaf	Polysaccharide deacetylase	reduced virulence	-	-	-
KAA1064475.1	A0A0L0V0Y3	51.004	249	Pgt 21-0	0	Pst_13661	Puccinia striiformis	Stripe rust (wheat)	leaf	Polysaccharide deacetylase	reduced virulence	-	-	-
KAA1064750.1	E3KHU8	96.8	125	Pgt 21-0	EFP83873	PgtSR1 (PGTG_09586)	Puccinia graminis	Stem rust	leaf	Effector protein	effector (plant avirulence determinant)	-	-	-
KAA1064751.1	E3KHU8	54.4	125	Pgt 21-0	EFP83873	PgtSR1 (PGTG_09586)	Puccinia graminis	Stem rust	leaf	Effector protein	effector (plant avirulence determinant)	-	-	-
KAA1066148.1	G4MTZ0	57.944	535	Pgt 21-0	MGG_01607.5	Calnexin	Magnaporthe oryzae	Blast (rice)	leaf	0	loss of pathogenicity	yes	-	-
KAA1067573.1	G4ZRT3	45.682	440	Pgt 21-0	EGZ13970	PsGH7a	Phytophthora sojae	Stem rot (soybean); root rot (soybean)	hypocotyl; leaf	Conserved glycoside hydrolase family 7 cellobiohydrolase	reduced virulence	-	-	-
KAA1069653.1	A0A0D1E191	47.692	455	Pgt 21-0	KIS69929	Pdi (UMAG_10156)	Ustilago maydis	Smut	seedling	Protein disulfide-isomerase	reduced virulence	no	no	-
KAA1077420.1	O13289	56.716	67	Pgt 21-0	AAC39448	CAT1	Candida albicans	Candidiasis	0	Catalase	reduced virulence	-	-	-
KAA1079812.1	J4W023	61.453	179	Pgt 21-0	EJP63875	cypB	Beauveria bassiana	White muscardine	larva	Peptidyl-prolyl cis-trans isomerase - putative secretory protein	reduced virulence	-	-	-
KAA1082822.1	Q5A753	47.619	21	Pgt 21-0	EAK98608.1	Opy2	Candida albicans	Candidiasis	larva	Transmembrane protein	reduced virulence	-	-	-
KAA1083038.1	J4W023	61.453	179	Pgt 21-0	EJP63875	cypB	Beauveria bassiana	White muscardine	larva	Peptidyl-prolyl cis-trans isomerase - putative secretory protein	reduced virulence	-	-	-
KAA1083983.1	A0A0L0V0Y3	72.487	189	Pgt 21-0	0	Pst_13661	Puccinia striiformis	Stripe rust (wheat)	leaf	Polysaccharide deacetylase	reduced virulence	-	-	-
KAA1085341.1	A0A0L0V0Y3	51.406	249	Pgt 21-0	0	Pst_13661	Puccinia striiformis	Stripe rust (wheat)	leaf	Polysaccharide deacetylase	reduced virulence	-	-	-
KAA1085607.1	E3KHU8	94.4	125	Pgt 21-0	EFP83873	PgtSR1 (PGTG_09586)	Puccinia graminis	Stem rust	leaf	Effector protein	effector (plant avirulence determinant)	-	-	-
KAA1085608.1	E3KHU8	54.4	125	Pgt 21-0	EFP83873	PgtSR1 (PGTG_09586)	Puccinia graminis	Stem rust	leaf	Effector protein	effector (plant avirulence determinant)	-	-	-
KAA1086904.1	H6VMG0	50	18	Pgt 21-0	AFB74084	Ptp2	Cryptococcus neoformans	Fungal meningitis	lung; brain	Protein tyrosine phosphatases	reduced virulence	-	-	-
KAA1087270.1	G4MTZ0	58.904	511	Pgt 21-0	MGG_01607.5	Calnexin	Magnaporthe oryzae	Blast (rice)	leaf	0	loss of pathogenicity	yes	-	-
KAA1089624.1	G4ZRT3	52.466	446	Pgt 21-0	EGZ13970	PsGH7a	Phytophthora sojae	Stem rot (soybean); root rot (soybean)	hypocotyl; leaf	Conserved glycoside hydrolase family 7 cellobiohydrolase	reduced virulence	-	-	-
KAA1089630.1	G4ZRT3	51.91	445	Pgt 21-0	EGZ13970	PsGH7a	Phytophthora sojae	Stem rot (soybean); root rot (soybean)	hypocotyl; leaf	Conserved glycoside hydrolase family 7 cellobiohydrolase	reduced virulence	-	-	-
KAA1089704.1	Q9I5N6	51.852	27	Pgt 21-0	AE004504_3	PdtA	Pseudomonas aeruginosa	Infection	0	Hypothetical exoprotein	reduced virulence	-	-	-
KAA1093111.1	G4ZRT3	50.905	442	Pgt 21-0	EGZ13970	PsGH7a	Phytophthora sojae	Stem rot (soybean); root rot (soybean)	hypocotyl; leaf	Conserved glycoside hydrolase family 7 cellobiohydrolase	reduced virulence	-	-	-
KAA1093117.1	G4ZRT3	51.467	443	Pgt 21-0	EGZ13970	PsGH7a	Phytophthora sojae	Stem rot (soybean); root rot (soybean)	hypocotyl; leaf	Conserved glycoside hydrolase family 7 cellobiohydrolase	reduced virulence	-	-	-
KAA1104645.1	A0A0D1E191	47.692	455	Pgt 21-0	KIS69929	Pdi (UMAG_10156)	Ustilago maydis	Smut	seedling	Protein disulfide-isomerase	reduced virulence	no	no	-
KAA1105661.1	A0A0H3PB79	45.161	31	Pgt 21-0	EAQ73146	CmeB	Campylobacter jejuni	Gastroenteritis	0	RND-type efflux pump membrane transporter	reduced virulence	-	-	-
KAA1111681.1	G4ZRT3	46.243	173	Pgt 21-0	EGZ13970	PsGH7a	Phytophthora sojae	Stem rot (soybean); root rot (soybean)	hypocotyl; leaf	Conserved glycoside hydrolase family 7 cellobiohydrolase	reduced virulence	-	-	-
KAA1111686.1	G4ZRT3	45.455	440	Pgt 21-0	EGZ13970	PsGH7a	Phytophthora sojae	Stem rot (soybean); root rot (soybean)	hypocotyl; leaf	Conserved glycoside hydrolase family 7 cellobiohydrolase	reduced virulence	-	-	-
KAA1111688.1	G4ZRT3	47.122	278	Pgt 21-0	EGZ13970	PsGH7a	Phytophthora sojae	Stem rot (soybean); root rot (soybean)	hypocotyl; leaf	Conserved glycoside hydrolase family 7 cellobiohydrolase	reduced virulence	-	-	-
KAA1115277.1	Q2LK92	45.455	99	Pgt 21-0	ABA25866	BcPIC5	Botrytis cinerea	Grey mold	0	Unknown	reduced virulence	-	-	-
KAA1117473.1	Q5KN74	54.545	253	Pgt 21-0	AAW41279	msh2	Cryptococcus neoformans	Fungal meningitis	lung; brain	DNA mismatch repair protein	unaffected pathogenicity	-	-	-
KAA1119920.1	G4NCZ2	48	25	Pgt 21-0	MGG_00320	FZC64	Magnaporthe oryzae	Blast (rice)	seedling	Zn2Cys6 transcription factor	unaffected pathogenicity	-	-	-
KAA1068215.1	E3KHU8	95.2	125	Pgt ug99	EFP83873	PgtSR1 (PGTG_09586)	Puccinia graminis	Stem rust	leaf	Effector protein	effector (plant avirulence determinant)	-	-	-
KAA1068216.1	E3KHU8	54.4	125	Pgt ug99	EFP83873	PgtSR1 (PGTG_09586)	Puccinia graminis	Stem rust	leaf	Effector protein	effector (plant avirulence determinant)	-	-	-
KAA1072629.1	G4MTZ0	57.944	535	Pgt ug99	MGG_01607.5	Calnexin	Magnaporthe oryzae	Blast (rice)	leaf	0	loss of pathogenicity	yes	-	-
KAA1078755.1	A0A0L0V0Y3	73.228	127	Pgt ug99	0	Pst_13661	Puccinia striiformis	Stripe rust (wheat)	leaf	Polysaccharide deacetylase	reduced virulence	-	-	-
KAA1085216.1	O13289	56.716	67	Pgt ug99	AAC39448	CAT1	Candida albicans	Candidiasis	0	Catalase	reduced virulence	-	-	-
KAA1087964.1	Q5A753	47.619	21	Pgt ug99	EAK98608.1	Opy2	Candida albicans	Candidiasis	larva	Transmembrane protein	reduced virulence	-	-	-
KAA1092183.1	G4ZRT3	45.682	440	Pgt ug99	EGZ13970	PsGH7a	Phytophthora sojae	Stem rot (soybean); root rot (soybean)	hypocotyl; leaf	Conserved glycoside hydrolase family 7 cellobiohydrolase	reduced virulence	-	-	-
KAA1095812.1	G4MTZ0	59.1	511	Pgt ug99	MGG_01607.5	Calnexin	Magnaporthe oryzae	Blast (rice)	leaf	0	loss of pathogenicity	yes	-	-
KAA1097218.1	A0A0D1E191	47.692	455	Pgt ug99	KIS69929	Pdi (UMAG_10156)	Ustilago maydis	Smut	seedling	Protein disulfide-isomerase	reduced virulence	no	no	-
KAA1098873.1	A0A0H3PB79	45.161	31	Pgt ug99	EAQ73146	CmeB	Campylobacter jejuni	Gastroenteritis	0	RND-type efflux pump membrane transporter	reduced virulence	-	-	-
KAA1100733.1	J4W023	61.453	179	Pgt ug99	EJP63875	cypB	Beauveria bassiana	White muscardine	larva	Peptidyl-prolyl cis-trans isomerase - putative secretory protein	reduced virulence	-	-	-
KAA1113983.1	G4N3D8	53.571	28	Pgt ug99	MGG_07681	FZC28	Magnaporthe oryzae	Blast (rice)	seedling	Zn2Cys6 transcription factor	unaffected pathogenicity	-	-	-
KAA1115961.1	Q9HWA4	46.154	26	Pgt ug99	AE004846_1	PprB	Pseudomonas aeruginosa	Septicemia	0	Response regulator	reduced virulence	-	-	-
KAA1118436.1	A0A0L0V0Y3	51.406	249	Pgt ug99	0	Pst_13661	Puccinia striiformis	Stripe rust (wheat)	leaf	Polysaccharide deacetylase	reduced virulence	-	-	-
KAA1122751.1	G4ZRT3	45.455	440	Pgt ug99	EGZ13970	PsGH7a	Phytophthora sojae	Stem rot (soybean); root rot (soybean)	hypocotyl; leaf	Conserved glycoside hydrolase family 7 cellobiohydrolase	reduced virulence	-	-	-
KAA1124026.1	J4W023	61.453	179	Pgt ug99	EJP63875	cypB	Beauveria bassiana	White muscardine	larva	Peptidyl-prolyl cis-trans isomerase - putative secretory protein	reduced virulence	-	-	-
KAA1124995.1	G4ZRT3	45.455	440	Pgt ug99	EGZ13970	PsGH7a	Phytophthora sojae	Stem rot (soybean); root rot (soybean)	hypocotyl; leaf	Conserved glycoside hydrolase family 7 cellobiohydrolase	reduced virulence	-	-	-
KAA1127456.1	Q2LK92	45.455	99	Pgt ug99	ABA25866	BcPIC5	Botrytis cinerea	Grey mold	0	Unknown	reduced virulence	-	-	-
KAA1128464.1	A0A0L0V0Y3	53.488	86	Pgt ug99	0	Pst_13661	Puccinia striiformis	Stripe rust (wheat)	leaf	Polysaccharide deacetylase	reduced virulence	-	-	-
KAA1129349.1	H6VMG0	50	18	Pgt ug99	AFB74084	Ptp2	Cryptococcus neoformans	Fungal meningitis	lung; brain	Protein tyrosine phosphatases	reduced virulence	-	-	-
KAA1129632.1	I1RRL4	48.276	29	Pgt ug99	CEF84829	FgDnfB (FGSG_06743)	Fusarium graminearum	Fusarium head blight	spike; coleoptile	Phospholipid-transporting ATPase, Flippase	unaffected pathogenicity	-	-	-
KAA1135000.1	G4ZRT3	50.905	442	Pgt ug99	EGZ13970	PsGH7a	Phytophthora sojae	Stem rot (soybean); root rot (soybean)	hypocotyl; leaf	Conserved glycoside hydrolase family 7 cellobiohydrolase	reduced virulence	-	-	-
KAA1135006.1	G4ZRT3	51.91	445	Pgt ug99	EGZ13970	PsGH7a	Phytophthora sojae	Stem rot (soybean); root rot (soybean)	hypocotyl; leaf	Conserved glycoside hydrolase family 7 cellobiohydrolase	reduced virulence	-	-	-
KAA1136019.1	E3KHU8	54.4	125	Pgt ug99	EFP83873	PgtSR1 (PGTG_09586)	Puccinia graminis	Stem rust	leaf	Effector protein	effector (plant avirulence determinant)	-	-	-
KAA1137622.1	G4ZRT3	52.018	446	Pgt ug99	EGZ13970	PsGH7a	Phytophthora sojae	Stem rot (soybean); root rot (soybean)	hypocotyl; leaf	Conserved glycoside hydrolase family 7 cellobiohydrolase	reduced virulence	-	-	-
KAA1137627.1	G4ZRT3	51.685	445	Pgt ug99	EGZ13970	PsGH7a	Phytophthora sojae	Stem rot (soybean); root rot (soybean)	hypocotyl; leaf	Conserved glycoside hydrolase family 7 cellobiohydrolase	reduced virulence	-	-	-
EFP74288.1	Q2LK92	45.455	99	Pgt 75-36-700	ABA25866	BcPIC5	Botrytis cinerea	Grey mold	0	Unknown	reduced virulence	-	-	-
EFP78898.1	A0A0D1E191	47.692	455	Pgt 75-36-700	KIS69929	Pdi (UMAG_10156)	Ustilago maydis	Smut	seedling	Protein disulfide-isomerase	reduced virulence	no	no	-
EFP80305.1	G4MTZ0	58.904	511	Pgt 75-36-700	MGG_01607.5	Calnexin	Magnaporthe oryzae	Blast (rice)	leaf	0	loss of pathogenicity	yes	-	-
EFP80729.2	G4ZRT3	45.455	440	Pgt 75-36-700	EGZ13970	PsGH7a	Phytophthora sojae	Stem rot (soybean); root rot (soybean)	hypocotyl; leaf	Conserved glycoside hydrolase family 7 cellobiohydrolase	reduced virulence	-	-	-
EFP82396.2	J4W023	56.983	179	Pgt 75-36-700	EJP63875	cypB	Beauveria bassiana	White muscardine	larva	Peptidyl-prolyl cis-trans isomerase - putative secretory protein	reduced virulence	-	-	-
EFP83873.2	E3KHU8	100	125	Pgt 75-36-700	EFP83873	PgtSR1 (PGTG_09586)	Puccinia graminis	Stem rust	leaf	Effector protein	effector (plant avirulence determinant)	-	-	-
EFP85090.2	A0A0L0V0Y3	51.004	249	Pgt 75-36-700	0	Pst_13661	Puccinia striiformis	Stripe rust (wheat)	leaf	Polysaccharide deacetylase	reduced virulence	-	-	-
EFP87478.1	G4ZRT3	52.018	446	Pgt 75-36-700	EGZ13970	PsGH7a	Phytophthora sojae	Stem rot (soybean); root rot (soybean)	hypocotyl; leaf	Conserved glycoside hydrolase family 7 cellobiohydrolase	reduced virulence	-	-	-
EFP87486.1	G4ZRT3	51.91	445	Pgt 75-36-700	EGZ13970	PsGH7a	Phytophthora sojae	Stem rot (soybean); root rot (soybean)	hypocotyl; leaf	Conserved glycoside hydrolase family 7 cellobiohydrolase	reduced virulence	-	-	-
EFP92859.2	A0A0K6FTM3	45.098	102	Pgt 75-36-700	CUA69457	RsRplA	Rhizoctonia solani	Sheath blight (rice)	leaf	Effector protein	effector (plant avirulence determinant)	-	-	-
EFP94462.2	G4ZRT3	45.455	440	Pgt 75-36-700	EGZ13970	PsGH7a	Phytophthora sojae	Stem rot (soybean); root rot (soybean)	hypocotyl; leaf	Conserved glycoside hydrolase family 7 cellobiohydrolase	reduced virulence	-	-	-
PCEMA_000160.t1	G4NG12	61.832	131	P. novopanici	EHA46969	MoGLN2 (MGG_14279)	Magnaporthe oryzae	Blast (rice)	leaf	Glutamine synthetase	loss of pathogenicity	yes	yes	-
PCEMA_001095.t1	F9X691	48.134	268	P. novopanici	EGP89361	ZtCBR1	Zymoseptoria tritici	Septoria tritici blotch	leaf	Microsomal cytochrome b5 reductase	reduced virulence	-	-	-
PCEMA_001528.t1	J4W023	58.73	189	P. novopanici	EJP63875	cypB	Beauveria bassiana	White muscardine	larva	Peptidyl-prolyl cis-trans isomerase - putative secretory protein	reduced virulence	-	-	-
PCEMA_002679.t1	G4ZRT3	51.584	442	P. novopanici	EGZ13970	PsGH7a	Phytophthora sojae	Stem rot (soybean); root rot (soybean)	hypocotyl; leaf	Conserved glycoside hydrolase family 7 cellobiohydrolase	reduced virulence	-	-	-
PCEMA_003578.t1	I1RYH0	62.126	301	P. novopanici	CEF84198	FgCdc11	Fusarium graminearum	Fusarium head blight	spikelet	cell division control protein	reduced virulence	-	-	-
PCEMA_005615.t1	X0LE71	46.281	121	P. novopanici	EXM24118	FoSOD5 (FOTG_08628)	Fusarium oxysporum	Vascular wilt (banana)	root	Sod_Cu domain-containing protein	reduced virulence	-	-	-
PCEMA_006500.t1	A0A0L0V0Y3	46.691	272	P. novopanici	0	Pst_13661	Puccinia striiformis	Stripe rust (wheat)	leaf	Polysaccharide deacetylase	reduced virulence	-	-	-
PCEMA_009015.t1	G4ZRT3	47.717	438	P. novopanici	EGZ13970	PsGH7a	Phytophthora sojae	Stem rot (soybean); root rot (soybean)	hypocotyl; leaf	Conserved glycoside hydrolase family 7 cellobiohydrolase	reduced virulence	-	-	-
PCEMA_013696.t1	P0CN91	49.194	372	P. novopanici	EAL22129	atg26 (CNAG_12261)	Cryptococcus neoformans	Fungal meningitis	no data found	Sterol 3-beta-glucosyltransferase	unaffected pathogenicity	-	-	-
PCEMA_013730.t1	G4ZRT3	48.858	438	P. novopanici	EGZ13970	PsGH7a	Phytophthora sojae	Stem rot (soybean); root rot (soybean)	hypocotyl; leaf	Conserved glycoside hydrolase family 7 cellobiohydrolase	reduced virulence	-	-	-
PCEMA_016803.t1	G4NCL5	72.571	175	P. novopanici	MGG_00383	MGG_00383	Magnaporthe oryzae	Blast (rice)	0	Hypothetical protein	reduced virulence	Yes	-	-
KNZ46021.1	A0ST43	48	25	P. sorghi	ABK64182	CTB5	Cercospora nicotianae	Frog-eye leaf spot	0	oxidoreductase	reduced virulence	-	-	-
KNZ46189.1	Q99324	57.143	14	P. sorghi	AAB08446	TOM1	Septoria lycopersici	Leaf spot	0	Tomatinase	unaffected pathogenicity	-	-	-
KNZ47398.1	Q00663	45.833	24	P. sorghi	CAA43678	ACP	Candida tropicalis	Candidiasis	0	Acid proteinase	reduced virulence	-	-	-
KNZ47905.1	Q6Q487	63.244	487	P. sorghi	XM_746454.	clxA	Aspergillus fumigatus	Aspergillosis	lung	Lectin chaperone	unaffected pathogenicity	-	-	-
KNZ50864.1	A0A0L0VB04	50	138	P. sorghi	KNE96396	PsSOD1	Puccinia striiformis	Yellow rust	leaf	superoxide dismutase	reduced virulence	-	-	-
KNZ59188.1	G4ZRT3	51.835	436	P. sorghi	EGZ13970	PsGH7a	Phytophthora sojae	Stem rot (soybean); root rot (soybean)	hypocotyl; leaf	Conserved glycoside hydrolase family 7 cellobiohydrolase	reduced virulence	-	-	-
KNE87557.1	G3FT04	48.649	37	Pst78	AEO27492	MrkA	Klebsiella pneumoniae	Pneumonia	macrophage	Ferrous iron transporter	unaffected pathogenicity	-	-	-
KNE87956.1	Q4PD66	67.143	70	Pst78	EAK82380	um01947	Ustilago maydis	Smut (corn)	0	Cytochrome C peroxidase precursor	reduced virulence	-	-	-
KNE88003.1	Q8Z4H1	84.127	126	Pst78	AAO70243	iroN	Salmonella enterica	Salmonellosis	macrophage	TonB-dependent outer membrane siderophore receptor protein	reduced virulence	-	-	-
KNE89291.1	G4ZRT3	56.054	223	Pst78	EGZ13970	PsGH7a	Phytophthora sojae	Stem rot (soybean); root rot (soybean)	hypocotyl; leaf	Conserved glycoside hydrolase family 7 cellobiohydrolase	reduced virulence	-	-	-
KNE89691.1	D0F0C3	99.761	419	Pst78	ACX53639	PsFUZ7	Puccinia striiformis	Yellow rust	leaf	Mitogen-activated protein kinase	reduced virulence	-	-	-
KNE90620.1	Q6Q487	63.768	483	Pst78	XM_746454.	clxA	Aspergillus fumigatus	Aspergillosis	lung	Lectin chaperone	unaffected pathogenicity	-	-	-
KNE92947.1	A0A0L0V0Y3	100	225	Pst78	0	Pst_13661	Puccinia striiformis	Stripe rust (wheat)	leaf	Polysaccharide deacetylase	reduced virulence	-	-	-
KNE93104.1	A7DV80	45.455	22	Pst78	CAL25382	vep20	Vibrio vulnificus	Vibriosis	liver; kidney; spleen	Transferrin receptors	unaffected pathogenicity	-	-	-
KNE94671.1	O59918	49.315	73	Pst78	AAC09291	UKC1	Ustilago maydis	Smut (corn)	0	Protein kinase	reduced virulence	Yes	Yes	-
KNE95279.1	A0A0L0VB04	60.14	143	Pst78	KNE96396	PsSOD1	Puccinia striiformis	Yellow rust	leaf	superoxide dismutase	reduced virulence	-	-	-
KNE95284.1	A0A0L0VB04	50.993	151	Pst78	KNE96396	PsSOD1	Puccinia striiformis	Yellow rust	leaf	superoxide dismutase	reduced virulence	-	-	-
KNE96392.1	A0A0L0VB04	92.806	139	Pst78	KNE96396	PsSOD1	Puccinia striiformis	Yellow rust	leaf	superoxide dismutase	reduced virulence	-	-	-
KNE96396.1	A0A0L0VB04	100	145	Pst78	KNE96396	PsSOD1	Puccinia striiformis	Yellow rust	leaf	superoxide dismutase	reduced virulence	-	-	-
KNE97073.1	G4ZRT3	50.679	442	Pst78	EGZ13970	PsGH7a	Phytophthora sojae	Stem rot (soybean); root rot (soybean)	hypocotyl; leaf	Conserved glycoside hydrolase family 7 cellobiohydrolase	reduced virulence	-	-	-
KNE97202.1	F9X691	48.315	267	Pst78	EGP89361	ZtCBR1	Zymoseptoria tritici	Septoria tritici blotch	leaf	Microsomal cytochrome b5 reductase	reduced virulence	-	-	-
KNE97716.1	A0A0L0VB04	45.517	145	Pst78	KNE96396	PsSOD1	Puccinia striiformis	Yellow rust	leaf	superoxide dismutase	reduced virulence	-	-	-
KNE99428.1	A0A0D1CW71	48.544	103	Pst78	KIS70623	cda5	Ustilago maydis	Smut	leaf	Chitin deacetylase	unaffected pathogenicity	-	-	-
KNE99496.1	G4ZRT3	51.068	468	Pst78	EGZ13970	PsGH7a	Phytophthora sojae	Stem rot (soybean); root rot (soybean)	hypocotyl; leaf	Conserved glycoside hydrolase family 7 cellobiohydrolase	reduced virulence	-	-	-
KNE99526.1	G4ZRT3	49.167	480	Pst78	EGZ13970	PsGH7a	Phytophthora sojae	Stem rot (soybean); root rot (soybean)	hypocotyl; leaf	Conserved glycoside hydrolase family 7 cellobiohydrolase	reduced virulence	-	-	-
KNF00023.1	I1RFJ2	55.556	18	Pst78	FGSG_02470	GzOB013	Fusarium graminearum	Fusarium ear blight	0	transcription factor	lethal	-	-	-
KNF00443.1	A0A0L0V0Y3	51.429	245	Pst78	0	Pst_13661	Puccinia striiformis	Stripe rust (wheat)	leaf	Polysaccharide deacetylase	reduced virulence	-	-	-
KNF00531.1	G4N2P7	48.718	39	Pst78	EHA52552	MoJMJ1	Magnaporthe oryzae	Blast (rice)	leaf	Putative JmjC-domain-containing histone demethylase	reduced virulence	yes	-	-
KNF00702.1	A0A0D1E191	47.124	452	Pst78	KIS69929	Pdi (UMAG_10156)	Ustilago maydis	Smut	seedling	Protein disulfide-isomerase	reduced virulence	no	no	-
KNF05666.1	A0A0D1E191	48.148	108	Pst78	KIS69929	Pdi (UMAG_10156)	Ustilago maydis	Smut	seedling	Protein disulfide-isomerase	reduced virulence	no	no	-
OAV88458.1	F9X691	50.187	267	Pt77	EGP89361	ZtCBR1	Zymoseptoria tritici	Septoria tritici blotch	leaf	Microsomal cytochrome b5 reductase	reduced virulence	-	-	-
OAV91121.1	G4ZRT3	45.351	441	Pt77	EGZ13970	PsGH7a	Phytophthora sojae	Stem rot (soybean); root rot (soybean)	hypocotyl; leaf	Conserved glycoside hydrolase family 7 cellobiohydrolase	reduced virulence	-	-	-
OAV91597.1	Q2LK92	47.475	99	Pt77	ABA25866	BcPIC5	Botrytis cinerea	Grey mold	0	Unknown	reduced virulence	-	-	-
OAV92256.1	J4W023	61.932	176	Pt77	EJP63875	cypB	Beauveria bassiana	White muscardine	larva	Peptidyl-prolyl cis-trans isomerase - putative secretory protein	reduced virulence	-	-	-
OAV93311.1	A0A0L0V0Y3	51.807	249	Pt77	0	Pst_13661	Puccinia striiformis	Stripe rust (wheat)	leaf	Polysaccharide deacetylase	reduced virulence	-	-	-
OAV93525.1	E3QFA7	45.098	204	Pt77	EFQ29545	CLU5d (GLRG_04689)	Colletotrichum graminicola	Stalk rot (maize); leaf blight (maize)	leaf; stem	Pathogenicity cluster 5 protein d	reduced virulence	-	yes	-
OAV96118.1	A0A0L0V0Y3	61.475	244	Pt77	0	Pst_13661	Puccinia striiformis	Stripe rust (wheat)	leaf	Polysaccharide deacetylase	reduced virulence	-	-	-
OAV97568.1	G4ZRT3	51.474	441	Pt77	EGZ13970	PsGH7a	Phytophthora sojae	Stem rot (soybean); root rot (soybean)	hypocotyl; leaf	Conserved glycoside hydrolase family 7 cellobiohydrolase	reduced virulence	-	-	-
OAV98205.1	G4MTZ0	58.318	535	Pt77	MGG_01607.5	Calnexin	Magnaporthe oryzae	Blast (rice)	leaf	0	loss of pathogenicity	yes	-	-
OAV98531.1	A0A0D1E191	47.253	455	Pt77	KIS69929	Pdi (UMAG_10156)	Ustilago maydis	Smut	seedling	Protein disulfide-isomerase	reduced virulence	no	no	-
OAV99337.1	X0JSI1	50	22	Pt77	EXM04167	FoMkk2	Fusarium oxysporum	Vascular wilt (banana)	root	MAP kinase	reduced virulence	-	-	-
OAW00131.1	Q5RLJ7	45.349	86	Pt77	AAV64894	LAC2	Cryptococcus neoformans	Cryptococcosis	0	Laccase	unaffected pathogenicity	-	-	-
